# Supplementary material for: Comparative Proteomics Analysis of the Seedling Root Response of Drought-sensitive and Drought-tolerant Maize Varieties to Drought Stress
Source: Int J Mol Sci. 2019 Jun 7;20(11):2793. doi: 10.3390/ijms20112793 (PMC6600177; doi:10.3390/ijms20112793)
Supplement: Supplementary file 1 [file ijms-20-02793-s001.zip]

Archive with 12 entries (11 files):
- Supplementary Materials/
- Supplementary Materials/Figure S1.pdf
- Supplementary Materials/Table S1.xlsx
- Supplementary Materials/Table S10.xlsx
- Supplementary Materials/Table S2.xlsx
- Supplementary Materials/Table S3.xlsx
- Supplementary Materials/Table S4.xlsx
- Supplementary Materials/Table S5.xlsx
- Supplementary Materials/Table S6.xlsx
- Supplementary Materials/Table S7.xlsx
- Supplementary Materials/Table S8.xlsx
- Supplementary Materials/Table S9.xlsx
