# Supplementary material for: Comparative Proteomics Analysis of the Seedling Root Response of Drought-sensitive and Drought-tolerant Maize Varieties to Drought Stress
Source: Int J Mol Sci. 2019 Jun 7;20(11):2793. doi: 10.3390/ijms20112793 (PMC6600177; doi:10.3390/ijms20112793)
Supplement: Supplementary file 1 [file ijms-20-02793-s001.zip › Supplementary Materials/Table S10.xlsx]

## Sheet: Table S4
Table S10. Primers used for qRT-PCR analysis.
Target Protein	Accession Number	Products Size (bp)	Primer Sequence
Ubiquitin fusion degradation protein	tr|A0A1D6DSN6|A0A1D6DSN6_MAIZE	97	F: AGTACGGCAAGAGGACGAGAG
			R: GCCTGGAGGTGGTGATTCAAG
Lipid binding protein	tr|B6ST81|B6ST81_MAIZE	104	F: CCGTGCTCGCCGTACATGAAC
			R: TAGAGGTCGCAGAGGCACTTGAG
Peroxidase	tr|B4FVT1|B4FVT1_MAIZE	111	F: CTTCGCCTCCAAGAACCTCAG
			R: CGGTCGCCTGTGTTGTTAATTC
Acyl-CoA-binding protein	tr|B4FER8|B4FER8_MAIZE	129	F: TCTACAAGCAAGCCACGGTTG
			R: AGTCATTCATCGCCTCATCCTTC
Asparagine synthetase	tr|B5U8J8|B5U8J8_MAIZE	163	F: ATCCATCACGAGTTCCACTTCAC
			R: CGGACAGCACCATCTTCACG
Xyloglucan endotransglucosylase	tr|Q42446|Q42446_MAIZE	175	F: CGGCAAGATCCTCGACAACG
			R: CGAACCCTGCGACGAAAGA
Aldehyde dehydrogenase	tr|Q7FWR0|Q7FWR0_MAIZE	163	F: GACGGCGAGCAATTCAACAA
			R: TCTCCTCCCGAGCGATCTTC
Universal stress protein	tr|B6SNQ1|B6SNQ1_MAIZE	123	F: AAGGTGGAGACGACGGTGGA
			R: GAACGCCCTCTGGATGAAGC
Maize Actin 1	NM_001155179.1	124	F: TGAAACCTTCGAATGCCCAG
			R: GATTGGAACCGTGTGGCTCA
