# Supplementary material for: Comparative Proteomics Analysis of the Seedling Root Response of Drought-sensitive and Drought-tolerant Maize Varieties to Drought Stress
Source: Int J Mol Sci. 2019 Jun 7;20(11):2793. doi: 10.3390/ijms20112793 (PMC6600177; doi:10.3390/ijms20112793)
Supplement: Supplementary file 1 [file ijms-20-02793-s001.zip › Supplementary Materials/Table S2.xlsx]

## Sheet: F16FTSNWKF2809_Zea_mays_rep1-pr
Group_ID	Protein_ID	Protein_Mass	PeptideSeqs	PepIsUniqe	Unique_Peptide_Num	Unique_Spectra_Num	Peptide_Query	Sameset	Description
1	tr|A0A1D6MIQ8|A0A1D6MIQ8_MAIZE	29291.9	AFDGWTEGVLEFAPTYK	1	1	1	369930	tr|A0A1D6MIQ9|A0A1D6MIQ9_MAIZE;tr|A0A1D6MIQ6|A0A1D6MIQ6_MAIZE;tr|B6SXL1|B6SXL1_MAIZE;tr|B6SWI5|B6SWI5_MAIZE;tr|A0A1D6MIQ7|A0A1D6MIQ7_MAIZE	Uncharacterized protein OS=Zea mays PE=4 SV=1
2	tr|A0A1D6DUN3|A0A1D6DUN3_MAIZE	36247.7	QLWAYIR;ICAISPELQTIVGETAMSR	0;1	1	1	74327;353298	tr|A0A1D6DUN4|A0A1D6DUN4_MAIZE;tr|A0A1D6DUN5|A0A1D6DUN5_MAIZE	Uncharacterized protein OS=Zea mays PE=4 SV=1
3	tr|B4G126|B4G126_MAIZE	53829.6	ITADDAYK;QALTLFSNFLAGTK	0;1	1	3	156770;315820;315821;315822	tr|B6UB57|B6UB57_MAIZE	Carboxypeptidase OS=Zea mays GN=ZEAMMB73_235237 PE=2 SV=1
4	tr|A0A1D6JH72|A0A1D6JH72_MAIZE	36554.7	QLWAYIR;VVFETDNTDMFK;VCAISPELQTIVGETAMSR	0;1;1	2	2	74327;303983;351660	tr|C0PEJ0|C0PEJ0_MAIZE;tr|B4FEM9|B4FEM9_MAIZE	Uncharacterized protein OS=Zea mays PE=4 SV=1
5	tr|B7ZWX0|B7ZWX0_MAIZE	39397.4	FPQYK;ITADDAYK;LWVFSGDTDGR	0;0;1	1	1	85428;85429;156770;175161	tr|A0A1D6HE50|A0A1D6HE50_MAIZE	Carboxypeptidase OS=Zea mays PE=2 SV=1
6	tr|B4FHA4|B4FHA4_MAIZE	12364.3	MLPIYR;ELIAAGIR;LFEHFLR;IWVFSGDADSVVPLTATR	1;0;0;0	1	1	35100;45526;45611;45612;77886;77887;77890;77892;77893;334882;334888;334889	-	Uncharacterized protein OS=Zea mays GN=ZEAMMB73_598140 PE=2 SV=1
7	tr|B4FMX7|B4FMX7_MAIZE	35921.2	SLVLFR;DVQAALHAR;FPQYK;GASHEAPFSQPGR	0;1;0;1	2	2	25081;83810;85428;85429;203286	tr|B4FNR3|B4FNR3_MAIZE;tr|B6U0V5|B6U0V5_MAIZE;tr|A0A1D6PTL8|A0A1D6PTL8_MAIZE	Carboxypeptidase OS=Zea mays PE=2 SV=1
8	tr|B6U5U4|B6U5U4_MAIZE	52284	LGLGGR;FPQYK;IWVFSGDTDAVVPVTATR;SMLPIYQELIAAGIK;IRPDGQTIYLNPNSWNK	0;0;0;0;1	1	1	7088;85428;85429;334887;337664;376427	-	Carboxypeptidase OS=Zea mays PE=2 SV=1
9	tr|A0A1D6M0I9|A0A1D6M0I9_MAIZE	54814.9	QALILFR;FPQYK;TAHDSYK;QQQEVGGWSQVYEGLTLVTVR;IRPDGATLFLNAYR;GVEKPIMNLK;IWVFSGDTDAVVPLTATR;LPGQPDDGVDFPMYSGYVTVDEGAGR	1;0;1;1;1;1;1;1	7	17	49792;49793;85428;85429;229040;243334;380149;380150;380154;273079;273080;301650;301651;301653;301654;337074;337084;398096;398097	tr|A0A1D6M0I7|A0A1D6M0I7_MAIZE	Carboxypeptidase OS=Zea mays PE=3 SV=1
10	tr|B6TQW0|B6TQW0_MAIZE	53006.1	GLNFVTVR;FPQYK;ALHVNTVIGK;TATDSLAFLLK;GAGHEVPLHRPK;GVHVNPYSWNK;IWVFSGDTDAVIPVTSTR;EFYLTGESYAGHYVPQLAQAIK;LLNVFCDYESFVHSSPQCDK	1;0;0;0;1;0;0;0;0	2	15	61565;61566;61567;61568;85428;85429;208093;208094;208095;243435;243437;243438;271978;271980;271982;271983;271986;271988;271989;271990;271991;271993;271994;272616;272617;272618;339497;339498;339499;399273;399274;405165;405166;404612;404613	-	Carboxypeptidase OS=Zea mays GN=ZEAMMB73_208131 PE=2 SV=1
11	tr|B6TM29|B6TM29_MAIZE	52161.8	ELIAAGIR;SMLPIYR;LFEHFLR;FPQYK;YYNLPEVQR;DFYITGESYAGHYVPQLSQLVYR;TLYLNPYPWNK;GIEKPILNFK;LACQFDVSEHASK;TAHDSYNFLVNWLER;IWVFSGDADSVVPLTATR;VFDIAEAEEGNIDAYSIYTPTCK	0;1;0;0;1;1;1;1;1;1;0;1	8	25	45526;45611;45612;54443;54445;77886;77887;77890;77892;77893;85428;85429;149966;149975;149993;244016;294695;397022;403875;403876;296665;296666;296671;296672;307291;307292;307293;312286;324064;363553;363554;363555;363556;363557;334882;334888;334889;401859	tr|B4FCB4|B4FCB4_MAIZE;tr|B4FWQ4|B4FWQ4_MAIZE	Carboxypeptidase OS=Zea mays PE=2 SV=1
12	tr|B8A2U9|B8A2U9_MAIZE	63409.6	SVVYFR;AIELAESR;TLHLQSSEK;LGAGAMPASFK;DGWPEYYDGK;TEEYSHTAVNK;WDELVGEMPLK;NTETLVADFGESAIGR;GGYFLGNVSPAMMDFR;YKTEEYSHTAVNK;DFVPSALAFLMNNETDIVK;EQPVGTIAAVDHASEEVLNYDQVFVR	1;1;1;1;0;0;1;1;1;0;1;1	9	19	31025;56791;56792;205287;205289;207423;207436;207437;207438;255730;255735;255736;255737;267553;267554;327820;276299;289815;289816;306270;306271;364443;364445;383774;383775;401363;406416;406417	tr|A0A096RVL5|A0A096RVL5_MAIZE	Uncharacterized protein OS=Zea mays GN=ZEAMMB73_409535 PE=2 SV=1
13	tr|C0PDB9|C0PDB9_MAIZE	43196.4	NSSYFVEWIPNNVK;MMLTFSVFPSPK;SSVCDIPPR;YLTASAMFR;NMMCAADPR;LAVNLIPFPR;FPGQLNSDLR;VSEQFTAMFR;RVSEQFTAMFR;MAGTFVGNSTSIQEMFR;GHYTEGAELIDSVLDVVR;ALTVPELTQQMWDAK;SGPFGQIFRPDNFVFGQSGAGNNWAK	0;0;0;0;0;0;0;0;0;1;0;0;0	1	3	89951;168068;344455;344456;344461;344462;97496;291795;291796;99209;99211;99213;99214;108416;108417;108418;108419;113759;110294;110295;110296;135911;135913;135914;135915;135916;135917;135918;135919;135923;135924;138039;138040;138041;138042;138054;138056;138057;138058;138059;161870;161872;161877;161879;161880;161881;161913;167410;167421;167423;212507;325958;325965;325966;340767;340770;340772;340773…	-	Tubulin beta chain OS=Zea mays PE=2 SV=1
14	sp|P18026|TBB2_MAIZE	50516.8	NSSYFVEWIPNNVK;SSVCDIPPR;YLTASAMFR;NMMCAADPR;LAVNLIPFPR;FPGQLNSDLR;VSEQFTAMFR;RVSEQFTAMFR;VNVYYNEASCGR;AVLMDLEPGTMDAVR;EVDEQMINVQNK;FWEVVCDEHGIDPTGR;GHYTEGAELIDSVLDVVR;EILHIQGGQCGNQIGSK	0;0;0;0;0;0;0;0;0;1;0;0;0;0	1	1	89951;168068;344455;344456;344461;344462;99209;99211;99213;99214;108416;108417;108418;108419;113759;110294;110295;110296;135911;135913;135914;135915;135916;135917;135918;135919;135923;135924;138039;138040;138041;138042;138054;138056;138057;138058;138059;161870;161872;161877;161879;161880;161881;161913;167410;167421;167423;212507;229404;229405;275661;304185;304186;304187;304188;304190;304194;30419…	-	Tubulin beta chain OS=Zea mays GN=ZEAMMB73_148935 PE=3 SV=1
15	tr|A0A096SSY4|A0A096SSY4_MAIZE	50645	NSSYFVEWIPNNVK;MMLTFSVFPSPK;YLTASAMFR;NMMCAADPR;LAVNLIPFPR;FPGQLNSDLR;VSEQFTAMFR;RVSEQFTAMFR;VNVYYNEASCGR;AVLMDLEPGTMDSVR;FWEVVCAEHGIDATGR;MASTFIGNSTSIQEMFR;GHYTEGAELIDSVLDVVR;ALTVPELTQQMWDAK;EILHIQGGQCGNQIGAK	0;0;0;0;0;0;0;0;0;0;1;1;0;0;0	2	5	89951;168068;344455;344456;344461;344462;97496;291795;291796;108416;108417;108418;108419;113759;110294;110295;110296;135911;135913;135914;135915;135916;135917;135918;135919;135923;135924;138039;138040;138041;138042;138054;138056;138057;138058;138059;161870;161872;161877;161879;161880;161881;161913;167410;167421;167423;212507;229404;229405;279321;279323;279324;279330;279334;282970;282973;282975;28…	sp|P18025|TBB1_MAIZE	Tubulin beta chain OS=Zea mays PE=3 SV=1
16	tr|C0PA67|C0PA67_MAIZE	59882.9	NSSYFVEWIPNNVK;MMLTFSVFPSPK;YLTASAMFR;NMMCAADPR;LAVNLIPFPR;FPGQLNSDLR;VSEQFTAMFR;VNVYYNEASGGR;RVSEQFTAMFR;AVLMDLEPGTMDSLR;FWEVICDEHGIDATGR;GHYTEGAELIDSVLDVVR;ALTVPELTQQMWDAK;EILHIQGGQCGNQIGAK;SGPFGQIFRPDNFVFGQSGAGNNWAK	0;0;0;0;0;0;0;1;0;1;1;0;0;0;0	3	4	89951;168068;344455;344456;344461;344462;97496;291795;291796;108416;108417;108418;108419;113759;110294;110295;110296;135911;135913;135914;135915;135916;135917;135918;135919;135923;135924;138039;138040;138041;138042;138054;138056;138057;138058;138059;161870;161872;161877;161879;161880;161881;161913;167410;167421;167423;199656;199665;212507;282557;330450;340767;340770;340772;340773;340774;340775;34…	-	Tubulin beta chain OS=Zea mays PE=2 SV=1
17	tr|B4F946|B4F946_MAIZE	50750	NSSYFVEWIPNNVK;MMLTFSVFPSPK;YLTASAMFR;NMMCAADPR;LAVNLIPFPR;FPGQLNSDLR;VSEQFTAMFR;INVYYNEAGGGR;RVSEQFTAMFR;YSGTSSQQLELER;AVLMDLEPGTMESIR;EVDEQMINVQNK;GHYTEGAELIDSVLDVVR;ALTVPELTQQMWDAK;EILHIQGGQCGNQIGAK;SSVCDIPPVGLPMASTFVGNSTSIQEMFR	0;0;0;0;0;0;0;0;0;1;0;0;0;0;0;1	2	3	89951;168068;344455;344456;344461;344462;97496;291795;291796;108416;108417;108418;108419;113759;110294;110295;110296;135911;135913;135914;135915;135916;135917;135918;135919;135923;135924;138039;138040;138041;138042;138054;138056;138057;138058;138059;161870;161872;161877;161879;161880;161881;161913;167410;167421;167423;194899;194901;194902;212507;246891;285750;285754;285755;289440;304185;304186;30…	-	Tubulin beta chain OS=Zea mays PE=2 SV=1
18	tr|C0P5I5|C0P5I5_MAIZE	63645	SLVLFR;AIDLAER;IVTGCDPK;GGFDGMYSPGGGLR;TLLLQGWEK;LGEGAMPASFK;DGWPEYYDGK;TEEYSHTAVNK;ICYPAIENHEWR;WEELIGEMPLK;TTGDLTLAETPECQK;KGVETLHADFGESAIGR;MMLEDPSHLGMISLEEDR;YKTEEYSHTAVNK;DFVPSALAFLMNGEPDIVK;GQPLGTVAAVDHASEEVLNYDQVFVR	0;0;0;0;0;0;0;0;0;0;1;0;1;0;0;0	2	2	25081;34080;154233;212103;218583;218584;218585;218588;224089;224090;224091;255730;255735;255736;255737;267553;267554;327820;268607;268608;268609;268610;282860;282861;340107;355323;356690;364443;364445;379530;399965;399966;399967;405478;405479;405480;405481;405482	-	Uncharacterized protein OS=Zea mays PE=2 SV=1
19	tr|B4F9D4|B4F9D4_MAIZE	63628.9	SLVFFR;AIDLAER;IVTGCDPK;GGFDGMYSPGGGLR;TLLLQGWEK;LGEGAMPASFK;DGWPEYYDGK;TEEYSHTAVNK;ICYPAIENHEWR;WEELIGEMPLK;STGDLTLAETPECQK;KGVETLHADFGESAIGR;YKTEEYSHTAVNK;MLLEDPSHLGMIALEEDK;DFVPSALAFLMNGEPDIVK;GQPLGTVAAVDHASEEVLNYDQVFVR	1;0;0;0;0;0;0;0;0;0;1;0;0;1;0;0	3	5	30729;30730;34080;154233;212103;218583;218584;218585;218588;224089;224090;224091;255730;255735;255736;255737;267553;267554;327820;268607;268608;268609;268610;282860;282861;338022;355323;364443;364445;378106;378107;379530;399965;399966;399967;405478;405479;405480;405481;405482	tr|A0A1D6Q2Z7|A0A1D6Q2Z7_MAIZE	Uncharacterized protein OS=Zea mays GN=ZEAMMB73_534854 PE=2 SV=1
20	sp|Q41784|TBB7_MAIZE	50671	SSVCDIPPIGLK;NSSYFVEWIPNNVK;MMLTFSVFPSPK;YLTASAMFR;NMMCAADPR;LAVNLIPFPR;FPGQLNSDLR;VSEQFTAMFR;INVYYNEASGGR;RVSEQFTAMFR;AVLMDLEPGTMDSVR;MSSTFVGNSTSIQEMFR;GHYTEGAELIDSVLDVVR;ALTVPELTQQMWDSK;EILHIQGGQCGNQIGAK;FWEVICDEHGIDHTGK;SGPFGQIFRPDNFVFGQSGAGNNWAK	1;0;0;0;0;0;0;0;0;0;0;1;0;1;0;0;0	3	10	77096;269225;269230;269234;89951;168068;344455;344456;344461;344462;97496;291795;291796;108416;108417;108418;108419;113759;110294;110295;110296;135911;135913;135914;135915;135916;135917;135918;135919;135923;135924;138039;138040;138041;138042;138054;138056;138057;138058;138059;161870;161872;161877;161879;161880;161881;161913;167410;167421;167423;203912;203913;212507;279321;279323;279324;279330;279…	-	Tubulin beta-7 chain OS=Zea mays GN=TUBB7 PE=2 SV=1
21	tr|K7UWZ6|K7UWZ6_MAIZE	50659	NSSYFVEWIPNNVK;MMLTFSVFPSPK;SSVCDIPPR;YLTASAMFR;NMMCAADPR;LAVNLIPFPR;FPGQLNSDLR;VSEQFTAMFR;YVGTSDLQLER;RVSEQFTAMFR;VNVYYNEASCGR;AVLMDLEPGTMDSVR;EVDEQMINVQNK;FWEVVCDEHGIDPTGR;GHYTEGAELIDSVLDVVR;ALTVPELTQQMWDAK;EILHIQGGQCGNQIGSK;GLSMASTFIGNSTSIQEMFR	0;0;0;0;0;0;0;0;1;0;0;0;0;0;0;0;0;0	1	3	89951;168068;344455;344456;344461;344462;97496;291795;291796;99209;99211;99213;99214;108416;108417;108418;108419;113759;110294;110295;110296;135911;135913;135914;135915;135916;135917;135918;135919;135923;135924;138039;138040;138041;138042;138054;138056;138057;138058;138059;161870;161872;161877;161879;161880;161881;161913;167410;167421;167423;184933;184934;184936;212507;229404;229405;279321;279323…	sp|Q43697|TBB5_MAIZE;tr|K7UNP2|K7UNP2_MAIZE	Tubulin beta chain OS=Zea mays GN=ZEAMMB73_908177 PE=3 SV=1
22	sp|Q41783|TBB6_MAIZE	50837	NSSYFVEWIPNNVK;MMLTFSVFPSPK;SSVCDIPPR;YLTASAMFR;NMMCAADPR;LAVNLIPFPR;FPGQLNSDLR;VSEQFTAMFR;YTGNSDLQLER;RVSEQFTAMFR;VNVYYNEASCGR;AVLMDLEPGTMDSVR;EVDEQMINVQNK;FWEVVCDEHGIDPTGR;GHYTEGAELIDSVLDVVR;ALTVPELTQQMWDAK;EILHIQGGQCGNQIGAK;GLSMASTFIGNSTSIQEMFR	0;0;0;0;0;0;0;0;1;0;0;0;0;0;0;0;0;0	1	1	89951;168068;344455;344456;344461;344462;97496;291795;291796;99209;99211;99213;99214;108416;108417;108418;108419;113759;110294;110295;110296;135911;135913;135914;135915;135916;135917;135918;135919;135923;135924;138039;138040;138041;138042;138054;138056;138057;138058;138059;161870;161872;161877;161879;161880;161881;161913;167410;167421;167423;189898;212507;229404;229405;279321;279323;279324;279330…	tr|B4FTM1|B4FTM1_MAIZE	Tubulin beta chain OS=Zea mays PE=2 SV=1
23	tr|A0A1D6H7X5|A0A1D6H7X5_MAIZE	14844.5	AAFMELQSR;AYLTLEELR;ELLQQDPGLAR	1;1;1	3	4	106213;124776;124780;170413	tr|B6SIP7|B6SIP7_MAIZE;tr|B6T4Y5|B6T4Y5_MAIZE;tr|A0A1D6H7X6|A0A1D6H7X6_MAIZE	Uncharacterized protein OS=Zea mays PE=4 SV=1
24	tr|A0A1D6PQC8|A0A1D6PQC8_MAIZE	51634.8	VTLEEFR;ALPDGPVVISPDGLFPSLYR	1;1	2	3	58297;193435;357824	tr|A0A1D6PQE6|A0A1D6PQE6_MAIZE;tr|A0A1D6PQH4|A0A1D6PQH4_MAIZE;tr|A0A1D6PQD1|A0A1D6PQD1_MAIZE;tr|A0A1D6PQE7|A0A1D6PQE7_MAIZE;tr|A0A1D6PQD9|A0A1D6PQD9_MAIZE;tr|A0A1D6PQJ0|A0A1D6PQJ0_MAIZE;tr|A0A1D6PQC6|A0A1D6PQC6_MAIZE;tr|A0A1D6PQD4|A0A1D6PQD4_MAIZE;tr|A0A1D6PQF4|A0A1D6PQF4_MAIZE;tr|K7TUQ9|K7TUQ9_MAIZE;tr|A0A1D6PQB6|A0A1D6PQB6_MAIZE	Uncharacterized protein OS=Zea mays PE=4 SV=1
25	tr|A0A1D6M1V7|A0A1D6M1V7_MAIZE	18546.7	EIPIVHR;GFVGDTMESIR;QDTAEVDILTK	1;1;1	3	7	50532;50533;160451;160472;160473;256644;256650	tr|B4F8H6|B4F8H6_MAIZE;tr|B6T545|B6T545_MAIZE;tr|B6UCS0|B6UCS0_MAIZE;tr|B8A1P4|B8A1P4_MAIZE	Signal peptidase I OS=Zea mays PE=3 SV=1
26	tr|A0A1D6PT07|A0A1D6PT07_MAIZE	73853.2	AVYTTGK;ISHVYAELR;LTHVEVK;LTLQESPGIVPAGR;EWTLEGGALVLADR	1;1;1;1;1	5	5	103593;118035;132484;231402;254828	tr|A0A1D6PT08|A0A1D6PT08_MAIZE;tr|K7TS86|K7TS86_MAIZE;tr|K7UQQ7|K7UQQ7_MAIZE;tr|A0A1D6PT11|A0A1D6PT11_MAIZE;tr|A0A1D6PT02|A0A1D6PT02_MAIZE;tr|A0A1D6PT01|A0A1D6PT01_MAIZE	Uncharacterized protein OS=Zea mays PE=3 SV=1
27	tr|A0A1D6KXV7|A0A1D6KXV7_MAIZE	44747.7	LNIVGLDR;LEVLPYLVR;TILQDVLEQK;SDLMDAHLYAFK;QFLLHIVSGTDVEK	1;1;1;1;1	5	9	59948;122807;122808;122809;245316;245317;297074;328301;328302	tr|B6TJ84|B6TJ84_MAIZE;tr|B4FIG6|B4FIG6_MAIZE	Uncharacterized protein OS=Zea mays PE=4 SV=1
28	tr|B4G1K3|B4G1K3_MAIZE	24724.8	LELDELR;GNWLDLHFK;DPMSGIMDLMK;IYVSLEGVEQEK;VETTFKPTSVDIK	0;0;0;1;1	2	2	56503;230052;230058;257846;293744;353076	-	Calcyclin-binding protein OS=Zea mays PE=2 SV=1
29	tr|A0A1D6Q1H3|A0A1D6Q1H3_MAIZE	22158.6	SLASQISEK;APSLLGGFTK	1;1	2	2	180148;189829	tr|B6T2P1|B6T2P1_MAIZE;tr|C0HI38|C0HI38_MAIZE;tr|B6U9E5|B6U9E5_MAIZE;tr|B6TV17|B6TV17_MAIZE	Uncharacterized protein OS=Zea mays PE=4 SV=1
30	tr|A0A1D6MNC9|A0A1D6MNC9_MAIZE	65527.5	VYEYILFR;INTEESSIGLR;RVDTETFGEFPR	0;1;0	1	1	122996;122997;162950;235574	tr|A0A1D6MNC6|A0A1D6MNC6_MAIZE	Uncharacterized protein OS=Zea mays PE=4 SV=1
31	tr|A0A1D6FCY8|A0A1D6FCY8_MAIZE	64299.3	VYEYILFR;DGVQIPASDK;RVDTETFGEFPR;YEGVLYDINTEESSIGLR	0;1;0;1	2	5	122996;122997;201347;201353;235574;351106;351107;351108	tr|K7UXV6|K7UXV6_MAIZE	Uncharacterized protein OS=Zea mays PE=4 SV=1
32	tr|B4F9N9|B4F9N9_MAIZE	59106.2	HAFPALWNLER;DLAGAPTSILK;LIDDLGLQDK;GGAPVVLDFLPK;DGLAVGSVIASGSK;EVVDYFVDPFVAGTSAGDPESLSIR;DGAPALIPSDPISLMK;APDDQYLYTTFVGGSHNR;LGTEVLSLACTFDGVPALGR	1;1;1;1;1;1;1;1;1	9	14	207331;217976;217977;230100;230101;251756;263505;289767;395800;334225;349246;349247;353336;353337	tr|Q9FYV8|Q9FYV8_MAIZE;tr|A0A1D6E7M3|A0A1D6E7M3_MAIZE	Uncharacterized protein OS=Zea mays PE=2 SV=1
33	tr|B6TLN5|B6TLN5_MAIZE	50616.4	VLHMDR;ECIISGLLSVDGLK;LSAVYGGTYMLNKPECK	0;1;0	1	9	30994;314593;314594;314598;314600;314601;314602;314603;314604;314609;389952;389953;389954;389955	tr|B8A2P2|B8A2P2_MAIZE	Guanosine nucleotide diphosphate dissociation inhibitor OS=Zea mays PE=2 SV=1
34	tr|B4G082|B4G082_MAIZE	50218.2	VLHMDR;SPLMGLFEK;TLIHTDVTK;AVDGSYVFSK;VPATDMEALK;DYNVDMVPK;VCGVTSEGETAK;YLNEPALDTVK;GEDKPPAHLGASR;TVDLSVDLSAASAAEEY;FRGEDKPPAHLGASR;NDYYGGDSTSLNLNQLWK;LSAVYGGTYMLNKPECK	0;0;0;0;0;0;0;1;0;0;0;0;0	1	1	30994;33261;198944;198962;198963;198964;198965;198969;198970;203796;200862;200863;200864;200869;214068;214072;214749;214755;214757;214765;214766;219330;216338;216339;216340;216343;216344;257867;257882;257883;263989;280527;280528;280529;280530;302288;336232;336235;336237;336238;336239;381208;381209;381210;396642;389952;389953;389954;389955	-	Guanosine nucleotide diphosphate dissociation inhibitor OS=Zea mays PE=2 SV=1
35	tr|A0A1D6M4H1|A0A1D6M4H1_MAIZE	50321	VLHMDR;SPLMGLFEK;LYADSLAR;THQGLDLTR;VEFDMEGK;TLIHTDVTK;AVDGSYVFSK;VPATDMEALK;DYNVDMVPK;VCGVTSEGETAK;YLDEPALDTVK;VVCDPSYLQNK;GEDKPPAHLGASR;TVDLSVDLSAASAAEEY;NFFIYVQDYNEADPR;FRGEDKPPAHLGASR;YGLSDDTVDFVGHALALHR;IYKVPATDMEALK;SDMYVFCCSYTHNVAPR;NDYYGGDSTSLNLNQLWK;LSAVYGGTYMLNKPDCK;FQGGSPYIYPLYGLGELPQGFAR;AIAIMSHPIPNTNESHSVQIILPQK	0;0;1;0;0;0;0;0;0;0;0;1;0;0;0;0;1;0;0;0;1;0;0	4	11	30994;33261;198944;198962;198963;198964;198965;198969;198970;203796;62472;62474;102426;102427;102428;177219;177220;177229;200862;200863;200864;200869;214068;214072;214749;214755;214757;214765;214766;219330;216338;216339;216340;216343;216344;257867;257882;257883;264174;264175;264176;264183;264186;264187;264194;264195;277586;277587;280527;280528;280529;280530;302288;328319;328320;366155;336232;3362…	-	Guanosine nucleotide diphosphate dissociation inhibitor OS=Zea mays PE=3 SV=1
36	tr|C4J6K9|C4J6K9_MAIZE	50328.1	VLHMDR;SPLMGLFEK;LYSESLAR;THQGLDLTR;VEFDMEGK;TLIHTDVTK;AVDGSYVFSK;VPATDMEALK;DYNVDMVPK;VCGVTSEGETAK;YLDEPALDTVK;VVCDPSYLPNK;GEDKPPAHLGASR;TVDLSVDLSAASAAEEY;NFFIYVQDYNEADPR;FRGEDKPPAHLGASR;KVVCDPSYLPNK;IYKVPATDMEALK;YGLSDDTVDFIGHALALHR;SDMYVFCCSYTHNVAPR;NDYYGGDSTSLNLNQLWK;FQGGSPYIYPLYGLGELPQGFAR;LSAVYGGTYMLNKPECK;AIAIMSHPIPNTNESHSVQIILPQK	0;0;1;0;0;0;0;0;0;0;0;1;0;0;0;0;1;0;1;0;0;0;0;0	4	14	30994;33261;198944;198962;198963;198964;198965;198969;198970;203796;70918;70919;70920;171606;102426;102427;102428;177219;177220;177229;200862;200863;200864;200869;214068;214072;214749;214755;214757;214765;214766;219330;216338;216339;216340;216343;216344;257867;257882;257883;264174;264175;264176;264183;264186;264187;264194;264195;270487;270488;280527;280528;280529;280530;302288;328319;328320;36615…	-	Guanosine nucleotide diphosphate dissociation inhibitor OS=Zea mays GN=ZEAMMB73_189164 PE=2 SV=1
37	tr|A0A1D6Q2J0|A0A1D6Q2J0_MAIZE	69841.7	VNLSSIR;TNMGSVLLEAEQSAK;DFLPFLQR;MLDVEVK;QVAVEMEYSR;FYVQTMGDQR;VVVTEVLGGGK;ETCSIAFSLSGVR;GEPYSDEAIALMR;TDVKPDHFAR;SHYYDALLAAESR;DAPVIGAFNPVK;AKDFLPFLQR;AMIEEHDTSGGK;VASIQQQLASLK;TGTFIGSLWESK;TALQNLEQFQDK;GEIVLAQFSVDNSWNR;ISTVDGQSAAPTANMADTR;ESPVMHITDLTTVSAK;LKDAPVIGAFNPVK;KTALQNLEQFQDK;VVEVVSGDCIIVADDSAPYGSPSAER;LRPVDPSVSSSPALAQLCSLAFIK;VPSLEDDFGQEAAEYLSECLLSSSK;GQGTGNVLIVTLVDAETESSINATMLEEGLAR	0;1;0;1;0;0;0;0;0;0;0;0;0;0;0;0;0;0;0;0;0;0;0;0;0;0	2	3	34319;34395;100908;100909;135247;135248;160461;160462;160471;160478;172037;209773;209774;228177;234964;234965;234967;245016;245017;245019;245020;246421;246422;246427;313149;255401;255405;255406;257306;266622;266625;269278;269279;269280;269281;269282;278321;278322;278323;278325;301939;319081;319101;330605;348300;348302;353619;363765;396491;396492;400883;404987;404988;407646	-	Uncharacterized protein OS=Zea mays PE=4 SV=1
38	tr|A0A1D6H9E9|A0A1D6H9E9_MAIZE	106227	VNLSSIR;LSSFGLDR;MSDAHVLTR;DFLPFLQR;GFAVENK;VDYTAPNIGR;SLEAIVEQVR;QVAVEMEYSR;SITLSYLMAPR;VVATEVLGGGK;GGVDEPFAWESR;LVASAASAEIPPDR;GGEQNPHLGELLR;ETCSIAFSLSGVR;GEPYSDEAIALMR;HSAVVEYVFSGHR;TDVKPDHFAR;SHYYDALLAAESR;RGGVDEPFAWESR;EFGTVFLCDK;DAPVIGAFNPVK;AKDFLPFLQR;VASIQQQLASLK;TGTFIGSLWESK;NVAYSVVSAGWAK;DLALELVENGLAK;TNMGSVLLEAGLAK;TALQNLEQFQEK;GEIVLSQFSLDNSWNR;YLPPSAIGEASGFDAK;ESPVMHITDLTTVSAK;LKDAPVI…	0;0;0;0;0;0;0;0;0;0;0;0;0;0;0;0;0;0;0;0;0;0;0;0;0;0;0;1;0;0;0;0;0;0;0;0	1	2	34319;58568;58569;98926;100908;100909;111579;123920;123925;123926;123927;123928;137205;137206;137207;137208;160461;160462;160471;160478;174909;174950;174952;174957;174961;201433;201437;205930;205932;219880;219881;226139;226140;226146;228177;234964;234965;234967;244415;245016;245017;245019;245020;246421;246422;246427;313149;248993;248994;252304;255401;255405;255406;257306;269278;269279;269280;2692…	-	Uncharacterized protein OS=Zea mays PE=4 SV=1
39	tr|K7UVD7|K7UVD7_MAIZE	108602	VNLSSIR;LSSFGLDR;GFAVSNK;DFLPFLQR;TSDAYILTR;VDYTAPNIGR;AVTSGDCLLIMGSSK;DLPPSAIGEGSGFDAK;SLEAIVEQVR;QVAVEMEYSR;FYVQTMGDQR;SITLSYLMAPR;GGVDEPFAWESR;VVVTEVLGGGK;NVAYSVISAGWAR;LVASAASAEIPPDR;ETCSIAFSLSGVR;EFGTVYLGDK;GGEQNSYLAELLR;GEPYSDEAIALMR;TDVKPDHFAR;SHYYDALLAAESR;RGGVDEPFAWESR;DAPVIGAFNPVK;AKDFLPFLQR;AMIEEHDTSGGK;VASIQQQLASLK;TGTFIGSLWESK;DLALELVENGLAK;TNMGSVLLEAGLAK;TALQNLEQFQDK;GEIVLAQFSVDNSWN…	0;0;1;0;1;0;1;1;0;0;0;0;0;0;1;0;0;1;1;0;0;0;0;0;0;0;0;0;0;0;0;0;0;0;0;0;0;0;0;0;0	7	20	34319;58568;58569;98137;98161;100908;100909;102153;102154;102157;102158;123920;123925;123926;123927;123928;131563;320582;136617;324101;137205;137206;137207;137208;160461;160462;160471;160478;172037;174909;174950;174952;174957;174961;205930;205932;209773;209774;219030;219031;219880;219881;228177;229742;229743;229757;234513;234540;234541;234542;234549;234964;234965;234967;245016;245017;245019;24502…	-	Uncharacterized protein OS=Zea mays GN=ZEAMMB73_682708 PE=4 SV=1
40	tr|B4FYM0|B4FYM0_MAIZE	43432.3	DACIVGVAR;LGSIAIQGALK;FGHDVLVDGMLK;TPIGALLGSLSSLPATK;VDPALVQEVFMGNVLSANLGQAPAR;ITGYADAAQAPELFTTAPALAIPK	0;1;0;0;0;0	1	1	77511;213615;279667;279676;334401;334402;334403;334404;334405;334406;334407;392712;392713;392715;397853	-	Acetyl-CoA acetyltransferase, cytosolic 2 OS=Zea mays GN=ZEAMMB73_001159 PE=2 SV=1
41	tr|A0A1D6NAF9|A0A1D6NAF9_MAIZE	120612	VLVFPR;YLSPDADR;RFEYDFVR;YVGNFFVK;GTTVEGAIQK;YEFPLQLDLDR;LQVPDEQFLK;LYDPEKEDLR;SNSLLDLIEDLK;INDRYEFPLQLDLDR;YEFPLQLDLDRDDGK;INDRYEFPLQLDLDRDDGK	1;0;1;1;1;0;1;1;1;0;0;0	7	9	24432;70243;132951;183926;193517;193520;223140;223141;252595;267387;286412;286413;330757;359408;359409;359410;394025;394026	tr|A0A1D6NAF8|A0A1D6NAF8_MAIZE	Uncharacterized protein OS=Zea mays PE=3 SV=1
42	tr|A0A1D6QL17|A0A1D6QL17_MAIZE	126266	RFEYDYMR;LHTYDDVVER;YEFPLQLDLDR;AEAHLYTIIK;DDDFSLELSK;IENINDQYWTLR;KETGYVGLK;GIYFDLVDHEK;ESFYDLQLDVK;YHAENHGLQDAK;YPDVPSFLEYVHNR;INDRYEFPLQLDLDR;KESFYDLQLDVK	0;0;0;0;0;0;0;1;0;1;0;0;0	2	2	154715;172880;172891;172901;223140;223141;238101;238111;240611;240616;263417;263418;272269;280738;285627;285631;291316;301295;330757;355520	tr|A0A1D6QL21|A0A1D6QL21_MAIZE;tr|A0A1D6QL29|A0A1D6QL29_MAIZE;tr|A0A1D6QL15|A0A1D6QL15_MAIZE;tr|A0A1D6QL14|A0A1D6QL14_MAIZE;tr|A0A1D6QL07|A0A1D6QL07_MAIZE	Uncharacterized protein OS=Zea mays PE=3 SV=1
43	tr|C0PEZ4|C0PEZ4_MAIZE	71358.7	MLVYIR;DEVVVHSIR;IFPPHEK;VAFHHATK;EFGIPVQFQR;LHTYDDVVER;LLEVFYHK;AEAHLYTIIK;DDDFSLELSK;IENINDQYWTLR;VAHQLGLDDPSK;NSTISDVITDLK;NIYFDLVDHEK;YPDVPSFLEYVHNR;ALGKPSEILTK;SKEDILLFFK;SSQLEDGDIICFQK;DPNQNQQIQNFGDPFLMVIR;LAFISMNRPEYLQDTDVVSAR;LFLEVELGPELCPIRPPEK;DVYGAWEQYLGLEHTDTTSK	1;0;0;0;0;0;0;0;0;0;0;0;0;0;0;0;0;0;0;0;0	1	1	35502;106605;106606;146781;146782;161776;163689;163690;163691;172880;172891;172901;207120;207121;207122;238101;238111;240611;240616;263417;263418;267857;267858;273901;273904;293491;293492;301295;306983;306984;306985;306986;321565;321566;336399;336400;379973;379974;379975;383557;383559;383560;390018;393655	-	Uncharacterized protein OS=Zea mays PE=2 SV=1
44	tr|A0A1D6F9S2|A0A1D6F9S2_MAIZE	131593	DTMVK;YLSPDADR;FEYDFMR;DEVSVHSIR;VFAPNEK;RFEYDFMR;EFGIPTQFQR;FTWTIENLSR;VELSHTNAELR;LLEVFYHK;EDIFLFFK;YEFPLQLDLDR;FPDVPSFLTYIR;LIHVYHFTK;AEAHLYTIIK;KETQHQFSAR;LQYNDSSVSTK;IFTYDQVVEK;IENINDQYWTLR;NSTVGDVLNDIK;KETGYVGLK;LYEPEKEQLR;ESFYDLQLDVK;LYSEIFVVGGYK;DIYFDLVDHDK;FEPNVMCEYIDNR;LKVPDEDFSK;TKVELSHTNAELR;INDRYEFPLQLDLDR;KESFYDLQLDVK;ESDWGFTSFMPLGELYNPSR;NMYGAWEQYLGLEHPDTAPR;DTQNQTQVQNFGEPFFMVIR;AV…	0;0;0;0;0;0;0;0;1;0;1;0;0;0;0;0;0;0;0;0;0;0;0;0;0;0;0;1;0;0;1;0;0;0	4	9	59382;70243;91911;102725;125194;143746;149220;164344;164345;180039;180040;180684;180685;207120;207121;207122;209991;209992;223140;223141;235862;235864;235865;237902;238101;238111;256382;258887;258962;258963;263417;263418;266724;266725;272269;273672;273683;285627;285631;289732;290711;291249;310533;310536;313530;330757;355520;377262;377263;377264;378334;378255;378256;381744;381745;407862	tr|A0A1D6F9Q9|A0A1D6F9Q9_MAIZE;tr|A0A1D6F9R0|A0A1D6F9R0_MAIZE	Uncharacterized protein OS=Zea mays PE=3 SV=1
45	tr|A0A1D6IUI8|A0A1D6IUI8_MAIZE	127995	DTMVK;VLIFPK;DEVVVHSIR;IFPPHEK;RFEYDYMR;VAFHHATK;EFGIPVQFQR;LHTYDDVVER;FTWTIESFSR;LLEVFYHK;YEFPLQLDLDR;YHAEQYGLQDAR;AEAHLYTIIK;DDDFSLELSK;LQYSDNSVATK;KDTQHQFNAR;IENINDQYWTLR;VAHQLGLDDPSK;NSTISDVITDLK;MVDYWTYDSK;ESFYDLQLDVK;NIYFDLVDHEK;YPDVPSFLEYVHNR;YVEVEHLEGDNK;ALGKPSEILTK;SKEDILLFFK;INDRYEFPLQLDLDR;SSQLEDGDIICFQK;KESFYDLQLDVK;DPNQNQQIQNFGDPFLMVIR;ESDWGFTSFMPLSDLYDPNR;LAFISMNRPEYLQDTDVVSAR;LFLEV…	0;0;0;0;0;0;0;0;0;0;0;1;0;0;0;0;0;0;0;0;0;0;0;1;0;0;0;0;0;0;1;0;0;0;0	3	5	59382;96269;106605;106606;146781;146782;154715;161776;163689;163690;163691;172880;172891;172901;182300;182301;182302;207120;207121;207122;223140;223141;234746;238101;238111;240611;240616;254810;254811;259633;263417;263418;267857;267858;273901;273904;274228;285627;285631;293491;293492;301295;301319;306983;306984;306985;306986;321565;321566;330757;336399;336400;355520;379973;379974;379975;380124;38…	tr|A0A1D6IUL0|A0A1D6IUL0_MAIZE;tr|A0A1D6IUJ9|A0A1D6IUJ9_MAIZE;tr|A0A1D6IUI9|A0A1D6IUI9_MAIZE;tr|A0A1D6IUL4|A0A1D6IUL4_MAIZE	Uncharacterized protein OS=Zea mays PE=3 SV=1
46	tr|A0A1D6HSS6|A0A1D6HSS6_MAIZE	129578	DTMVK;YLSPDADR;FEYDFMR;DEVSVHSIR;VFAPNEK;RFEYDFMR;EFGIPTQFQR;FTWTIENLSR;LLEVFYHK;YEFPLQLDLDR;FPDVPSFLTYIR;LIHVYHFTK;AEAHLYTIIK;KETQHQFSAR;LQYNDSSVSTK;IFTYDQVVEK;EDDFFLEMSK;IENINDQYWTLR;NSTVGDVLNDIK;TREDIFLLFK;KETGYVGLK;LYEPEKEQLR;ESFYDLQLDVK;LYSEIFVVGGYK;DIYFDLVDHDK;FEPNVMCEYIDNR;LKVPDEDFSK;INDRYEFPLQLDLDR;SCQLEDGDIICFQK;KESFYDLQLDVK;YEFPLQLDLDRDDGK;NMYGAWEQYLGLEHPDTAPR;ESDWGFTSFMPLGELYNHSR;DTQNQ…	0;0;0;0;0;0;0;0;0;0;0;0;0;0;0;0;1;0;0;1;0;0;0;0;0;0;0;0;1;0;0;0;1;0;0;0	4	6	59382;70243;91911;102725;125194;143746;149220;164344;164345;180039;180040;207120;207121;207122;223140;223141;235862;235864;235865;237902;238101;238111;256382;258887;258962;258963;263388;263389;263417;263418;266724;266725;268348;272269;273672;273683;285627;285631;289732;290711;291249;310533;310536;330757;346375;355520;359408;359409;359410;378255;378256;379905;396028;381744;381745;394025;394026;407…	tr|A0A1D6HST9|A0A1D6HST9_MAIZE;tr|A0A1D6HSS7|A0A1D6HSS7_MAIZE	Uncharacterized protein OS=Zea mays PE=3 SV=1
47	tr|A0A1D6MTS5|A0A1D6MTS5_MAIZE	125187	DTMVK;YLSPDADR;VLIFPK;DEVVVHSIR;LGLDDPSK;IFPPHEK;RFEYDYMR;VAFHHATK;EFGIPVQFQR;LHTYDDVVER;VELSNPDTELR;FTWTIESFSR;LLEVFYHK;YEFPLQLDLDR;DDDFSLELSK;SEAHLYTIIK;LQYSDNSVATK;KDTQHQFNAR;IENINDQYWTLR;NSTISDVITDLK;MVDYWTYDSK;ESFYDLQLDVK;LNEMAGFSPNEEIELYEEIK;YVEVESLEGDNK;NIYFDLVDHEK;YPDVPSFLEYVHNR;ALGKPSEILTK;QLPFTAFQEEVAK;SKEDILLFFK;INDRYEFPLQLDLDR;SSQLEDGDIICFQK;LYNAEKEELCFVGR;KESFYDLQLDVK;ESDWGFTSFMPLSDL…	0;0;0;0;1;0;0;0;0;0;1;0;0;0;0;1;0;0;0;0;0;0;1;1;0;0;0;1;0;0;0;1;0;1;0;0;0;0	8	11	59382;70243;96269;106605;106606;138779;146781;146782;154715;161776;163689;163690;163691;172880;172891;172901;182016;182300;182301;182302;207120;207121;207122;223140;223141;240611;240616;242241;254810;254811;259633;263417;263418;273901;273904;274228;285627;285631;288121;291095;293491;293492;301295;306983;306984;306985;306986;315282;315283;321565;321566;330757;336399;336400;348214;355520;378412;378…	tr|A0A1D6MTS1|A0A1D6MTS1_MAIZE;tr|A0A1D6MTS2|A0A1D6MTS2_MAIZE	Uncharacterized protein OS=Zea mays PE=3 SV=1
48	tr|K7W420|K7W420_MAIZE	29554.1	VESEVTMLR;ITDIFGFK;TVEQLGYITSLSLR;IYELSDKDFK	1;0;0;0	1	1	109698;172331;172334;172335;266940;324327;324328	-	Uncharacterized protein OS=Zea mays GN=ZEAMMB73_739590 PE=4 SV=1
49	tr|K7V8A1|K7V8A1_MAIZE	51014.3	NLLSDGWR;ALPIEEGDYLR;ESLDYIQGLVER;YPGEHEYTK;INMILDQLSPER;IIWPITPSIQFYK;LFPPEEWLVGAALPSK	0;1;1;0;1;0;0	3	6	77509;183045;226664;226672;228423;300593;228731;228732;228733;331286;351219;351220;351221;351222	-	Uncharacterized protein OS=Zea mays GN=ZEAMMB73_721591 PE=3 SV=1
50	tr|A0A1D6N9X7|A0A1D6N9X7_MAIZE	109725	VTFPTVLR;NLLSDGWR;QPAFNQLR;VESEVAMLR;DYQNFNFR;ITDIFGFK;FVPHLLSK;ALPIVEGDYLR;AINEANPPK;LESDYFAK;LELFSLIAK;VIMLENDLK;YPGEHEYTK;ENLDCIQGLVER;FDRVESEVAMLR;SMSPSEYLIK;MEDIVGLIFK;TVEQLGYITSLSLR;INMILNQLIPETVR;IYELSDKDFK;IIWPITPSIQFYK;EEFIEYFNQYIK;LFPPEEWLVGAALPSK;TFLECYVQGNIEPSEAK;NLWEESHFYWGEIEAGTLK	1;0;1;1;1;0;1;1;1;1;1;1;0;1;1;1;1;0;1;0;0;1;0;1;1	18	33	69183;69188;69189;69190;69192;77509;81521;100172;123121;172331;172334;172335;172374;172375;172667;172668;172676;177074;177077;183407;202640;202641;202642;214793;214794;228423;300593;233379;235038;236947;236949;239732;239733;266940;284000;324327;324328;331286;333904;351219;351220;351221;351222;374090;374092;393472;393473	tr|A0A1D6N9X6|A0A1D6N9X6_MAIZE;tr|A0A1D6N9W3|A0A1D6N9W3_MAIZE	Uncharacterized protein OS=Zea mays PE=3 SV=1
51	tr|A0A1D6MEK1|A0A1D6MEK1_MAIZE	102545	SSMFFC;ALSTLQR;EQTFPLR;WAVVNFSAR;MTVLNDALQR;FLLCLLPER;ACGVSVAPK;FTVIVAQK;KPEHIIIFR;RVDDMFGQIK;VNDPYLLNLLMK;NEFTVVLEDVSTGK;CLAEFGIVTQCLAPLR;GIQMEEPFDVFEESPSMR	0;0;1;0;1;1;1;1;1;1;1;1;1;1	11	15	32493;34322;57291;105253;142905;142906;142940;142957;153867;160035;236505;250765;250766;301632;320395;321455;359354;359355	tr|A0A1D6MEK7|A0A1D6MEK7_MAIZE	Uncharacterized protein OS=Zea mays PE=3 SV=1
52	tr|A0A1D6N7A4|A0A1D6N7A4_MAIZE	76812.4	DNVALVR;EVLGLLR;IWFQNIR;TPEMSK;LLPLLAK;AMEESPLFR;FQMDLFCLR;LLLDGHDLPTR;YVSMIDNPDQR;NEGVHAFVAQIR;GWLTEDGAAAELR;DIHIYSSALK;GIETIATYDSETR;VFVAPDFNDGK;ALYAEFLGAQK;ALMLSYQVAEDLAR;ENLLNLVADVLPDGR;VCLMSSAGNFMK;WLVATENYDIK;QFVEEVSLHLAQGESR;EFIINTPCESAQK;DEDGTVLPNIHIADCGHK;AFSIAPDAPEMLLLDYPSHQR;TILQIFLEDEMNVPSGSLK;SEFDVQSTFEGDNNVLMQQVSK	1;1;1;1;1;1;1;1;1;1;1;1;1;1;1;1;1;1;1;1;1;1;1;1;1	25	63	33885;36419;36420;82561;82562;82563;82566;88670;112804;112805;115149;115150;115151;166724;174159;174167;202352;202354;207177;207181;203388;203389;217357;217383;217388;234870;236031;236039;236040;236042;236043;236044;236054;236055;250746;250754;251273;251274;251275;266868;266878;266879;266885;280241;280279;280280;280281;280290;280291;280298;280299;282807;282808;284375;284389;318138;320195;320196;3…	tr|B6U7U8|B6U7U8_MAIZE	Acyl-coenzyme A oxidase OS=Zea mays PE=3 SV=1
53	tr|A0A1D6MQQ3|A0A1D6MQQ3_MAIZE	101790	EQLFTLK;SSMFFC;ALNTLQR;VIDIILR;MEMIDSLFKPR;WAVVNFSAR;FLLCVLAER;MSVLSDVLQR;VELSFAAK;IPMSAISQALR;FTLIIAQK;ISPANQEQK;KPDQVIIFR;VEDMFEQVK;SNYDAEPMLK;SLFTIGALPQVK;RVEDMFEQVK;LQQTYAAELANK;ECLIDFYTSSGK;VNDQYLTNVLLK;NEFTVVVEDFSTGK;GIMVDAPFAVFDENPSMR;GIVLQYSGDLPCINVGK;LGGMNSLLQIETSPAIPLVSK;DGVSESQFNQVLNIELQQIIEACK	0;0;1;0;0;0;0;0;0;0;0;1;0;0;0;0;0;0;0;0;1;0;1;1;0	5	5	18602;32493;39550;45371;45374;93821;287998;287999;288000;288003;105253;129228;129229;129230;138460;138461;138462;138463;138467;145749;151829;151833;151834;169877;196671;226319;228692;240341;240352;240353;266526;266527;266528;268027;268043;283957;298767;298768;298877;325988;343763;343764;345781;360375;386463;404827;404829	-	Uncharacterized protein OS=Zea mays PE=3 SV=1
54	tr|C0HGZ0|C0HGZ0_MAIZE	101422	EQLFTLK;SSMFFC;ALSTLQR;VIDIILR;MEMIDSLFKPR;WAVVNFSAR;FLLCVLAER;MSVLSDVLQR;VELSFAAK;IPMSAISQALR;FTLIIAQK;KPDQVIIFR;VEDMFEQVK;SNYDAEPMLK;SLFTIGALPQVK;VNDPSMIDWAK;RVEDMFEQVK;LQQTYAAELANK;ECLIDFYTSSGK;VNDQYLTNVLLK;GIMVDAPFAVFDENPSMR;AEDFFYHYYVNLK;LEYSGDLPCINVGKPK;LGGLNSLLQIETSPAIPLVSK;FFIPGKPDNVPAGTVVDNK;DGVSESQFNQVLNIELQQIIEACK	0;0;0;0;0;0;0;0;0;0;0;0;0;0;0;1;0;0;0;0;0;1;1;1;1;0	5	5	18602;32493;34322;45371;45374;93821;287998;287999;288000;288003;105253;129228;129229;129230;138460;138461;138462;138463;138467;145749;151829;151833;151834;169877;226319;228692;240341;240352;240353;266526;266527;266528;266871;268027;268043;283957;298767;298768;298877;343763;343764;345781;345915;381729;385479;393914;404827;404829	tr|A0A1D6FB91|A0A1D6FB91_MAIZE;tr|A0A1D6FB88|A0A1D6FB88_MAIZE	Putative argonaute family protein OS=Zea mays GN=ZEAMMB73_451965 PE=2 SV=1
55	tr|B4FHJ9|B4FHJ9_MAIZE	20043.6	DPTGAK;FAELITK;GYVASNSK;QTVAVGVIK;KDPTGAK;MIPTKPMVVETFSQYPPLGR;VVTFGPTGLTTEVK;GYVASNSKDDPAK;RGYVASNSKDDPAK;SVEMHHEALQEALPGDNVGFNVK;EAASFTSQVIIMNHPGQIGNGYAPVLDCHTSHIAVK	0;0;0;0;0;0;1;0;0;0;0	1	1	57977;131105;131115;131116;131117;132356;132364;132370;132371;132372;132382;163174;163179;163180;163181;163182;163183;163184;163185;163186;163189;163190;163191;163192;163193;163194;163198;198655;198657;198659;198660;198661;198662;198663;198664;198666;198667;198670;280735;392659;392660;392661;392662;392663;392664;392665;392667;392669;392672;392673;392674;392675;393385;393386;393388;393389;393390;3…	-	Uncharacterized protein OS=Zea mays PE=2 SV=1
56	tr|O50018|O50018_MAIZE	49582.8	LPLQDVYK;DPTGAK;IGGIGTVPVGR;MDATTPK;YDEIVK;GYVASNSK;EVSSYLK;YAWVLDK;QTVAVGVIK;KDPTGAK;STNLDWYK;QMICCCNK;STTTGHLIYK;YYCTVIDAPGHR;EHALLAFTLGVK;GPTLLEALDLINEPK;GYVASNSKDDPAK;RGYVASNSKDDPAK;MVPTKPMVVETFSQYPPLGR;SVEMHHEALQEALPGDNVGFNVK;VETGVIKPGMVVTFGPTGLTTEVK;NMITGTSQADCAVLIIDSTTGGFEAGISK;EAASFTSQVIIMNHPGQIGNGYAPVLDCHTSHIAVK	0;0;0;0;0;0;0;0;0;0;0;0;0;0;0;0;0;0;1;0;0;0;0	1	17	27936;184784;184785;184786;184787;184788;184789;184790;184791;184792;184793;267932;267933;267934;267935;267937;267938;267939;57977;97852;97853;97866;97867;97868;97869;97871;97872;97873;97874;97876;97877;97878;97879;97880;97881;97882;97885;97886;111140;111145;111152;111158;111163;111164;111165;111167;111168;112245;213586;213589;213590;132356;132364;132370;132371;132372;132382;132417;132433;132434;…	-	Elongation factor 1-alpha OS=Zea mays GN=EF1-A PE=2 SV=1
57	tr|B6TWN7|B6TWN7_MAIZE	49575.8	LPLQDVYK;DPTGAK;IGGIGTVPVGR;MDATTPK;YDEIVK;GYVASNSK;YAWVLDK;QTVAVGVIK;KDPTGAK;EHALLAFTLGVR;STNLDWYK;QMICCCNK;STTTGHLIYK;YYCTVIDAPGHR;IPFVPISGFEGDNMIER;GPTLLEALDQINEPK;GYVASNSKDDPAK;RGYVASNSKDDPAK;MIPTKPMVVETFSEYPPLGR;VGYNPDKIPFVPISGFEGDNMIER;VETGLLKPGMVVTFAPTGLTTEVK;NMITGTSQADCAVLIIDSTTGGFEAGISK;EAASFTAQVIIMNHPGQIGNGYAPVLDCHTSHIAVK	0;0;0;0;0;0;0;0;0;1;0;0;0;0;1;1;0;0;1;1;1;0;1	7	14	27936;184784;184785;184786;184787;184788;184789;184790;184791;184792;184793;267932;267933;267934;267935;267937;267938;267939;57977;97852;97853;97866;97867;97868;97869;97871;97872;97873;97874;97876;97877;97878;97879;97880;97881;97882;97885;97886;111140;111145;111152;111158;111163;111164;111165;111167;111168;112245;213586;213589;213590;132356;132364;132370;132371;132372;132382;156089;156091;163174;…	-	Elongation factor 1-alpha OS=Zea mays PE=2 SV=1
58	tr|B6UHJ4|B6UHJ4_MAIZE	49597.8	LPLQDVYK;DPTGAK;IGGIGTVPVGR;MDATTPK;YDEIVK;FAELITK;GYVASNSK;EVSSYLK;YAWVLDK;QTVAVGVIK;KDPTGAK;STNLDWYK;QMICCCNK;STTTGHLIYK;YYCTVIDAPGHR;EHALLAFTLGVK;GPTLLEALDLINEPK;GYVASNSKDDPAK;RGYVASNSKDDPAK;MVPTKPMVVETFSEYPPLGR;SVEMHHEALQEALPGDNVGFNVK;VETGIIKPGMVVTFGPSGLTTEVK;NMITGTSQADCAVLIIDSTTGGFEAGISK;EAASFTSQVIIMNHPGQIGNGYAPVLDCHTSHIAVK	0;0;0;0;0;0;0;0;0;0;0;0;0;0;0;0;0;0;0;1;0;1;0;0	2	31	27936;184784;184785;184786;184787;184788;184789;184790;184791;184792;184793;267932;267933;267934;267935;267937;267938;267939;57977;97852;97853;97866;97867;97868;97869;97871;97872;97873;97874;97876;97877;97878;97879;97880;97881;97882;97885;97886;111140;111145;111152;111158;111163;111164;111165;111167;111168;112245;213586;213589;213590;131105;131115;131116;131117;132356;132364;132370;132371;132372;…	-	Elongation factor 1-alpha OS=Zea mays PE=2 SV=1
59	tr|B6SKA7|B6SKA7_MAIZE	49473.8	LPLQDVYK;DPTGAK;IGGIGTVPVGR;MDATTPK;YEEIVK;GFVASNSK;MIPTKPMVVETFSAYPPLGR;FAELITK;EVSSYLK;YAWVLDK;QTVAVGVIK;KDPTGAK;STNLDWYK;QMICCCNK;STTTGHLIYK;YYCTVIDAPGHR;EHALLAFTLGVK;SHINIVVIGHVDSGK;IAFVPISGFEGDNMIER;GPTLLEALDQITEPK;GFVASNSKDDPAK;RGFVASNSKDDPAK;SVEMHHEALQEALPGDNVGFNVK;VETGVIKPGMVVTFGPTGLTTEVK;NMITGTSQADCAVLIIDSTTGGFEAGISK;EAASFTSQVIIMNHPGQIGNGYAPVLDCHTSHIAVK	0;0;0;0;1;0;0;0;0;0;0;0;0;0;0;0;0;0;0;0;0;0;0;0;0;0	1	1	27936;184784;184785;184786;184787;184788;184789;184790;184791;184792;184793;267932;267933;267934;267935;267937;267938;267939;57977;97852;97853;97866;97867;97868;97869;97871;97872;97873;97874;97876;97877;97878;97879;97880;97881;97882;97885;97886;111140;111145;111152;111158;111163;111164;111165;111167;111168;117043;126800;126818;126822;126823;126824;126828;126829;126830;126832;128111;389892;389893;…	-	Elongation factor 1-alpha OS=Zea mays PE=2 SV=1
60	tr|A0A1D6E9W2|A0A1D6E9W2_MAIZE	13316.8	TITSSYYR;QWLDEIDR;LQIWDTAGQER	0;1;0	1	4	86562;86564;86578;113440;113441;113448;113459;195979;195986;195987;195988;195994;195995;195999;196000;196004;196005;196006;196007;196012	tr|A0A1D6E9W3|A0A1D6E9W3_MAIZE;sp|P16976|YPTM1_MAIZE	Uncharacterized protein OS=Zea mays PE=4 SV=1
61	tr|A0A1D6LI77|A0A1D6LI77_MAIZE	13314.8	ILQIH;SCLLLR;TITSSYYR;LQIWDTAGQER	1;0;0;0	1	2	11596;11600;29532;86562;86564;86578;195979;195986;195987;195988;195994;195995;195999;196000;196004;196005;196006;196007;196012	-	Uncharacterized protein OS=Zea mays PE=4 SV=1
62	tr|A0A1D6HV34|A0A1D6HV34_MAIZE	14404.1	ILVGNK;LADEYGIK;TNQNVEQVFFAMAR;NIEQHASDNVNK	0;0;1;0	1	3	73778;161104;161105;161108;284086;284087;284091;288325;288327;288331	-	Uncharacterized protein OS=Zea mays PE=4 SV=1
63	tr|A0A0B4J3B1|A0A0B4J3B1_MAIZE	23390.7	SCLLLR;TITSSYYR;LQIWDTAGQER;ESINVEEAFLTMSSEIK	0;0;0;1	1	1	29532;86562;86564;86578;195979;195986;195987;195988;195994;195995;195999;196000;196004;196005;196006;196007;196012;369567	-	Uncharacterized protein OS=Zea mays PE=4 SV=1
64	tr|A0A1D6FRS0|A0A1D6FRS0_MAIZE	13519.2	SLLLPF;SCLLLR;TITTAYYR;TIELDGK;ADYDYLIK;LQIWDTAGQER	1;0;0;0;0;0	1	1	18881;29532;85973;85987;115394;115395;192586;192587;195979;195986;195987;195988;195994;195995;195999;196000;196004;196005;196006;196007;196012	-	Uncharacterized protein OS=Zea mays PE=4 SV=1
65	tr|B6T8A6|B6T8A6_MAIZE	14613.2	ILVGNK;LADEYGIK;VVSTAQGQK;GILLVYDVTDESSFDNIR;NVEQVFFAMAR;NIEQHASDNVNK	0;0;0;1;0;0	1	1	73778;161104;161105;161108;164141;180938;194577;288325;288327;288331	-	Ras-related protein ARA-3 OS=Zea mays PE=2 SV=1
66	tr|B6TGJ7|B6TGJ7_MAIZE	23646	TITSSYYR;LTIWDTAGQER;ILLIGDSGVGK;GAQGIILVYDVTK;ESFSNLADVWTK;ILEVPSLLEEGSSSVVK	0;1;1;1;1;1	5	20	86562;86564;86578;187927;187928;187946;213894;213899;213900;213901;213903;213905;213906;213907;213908;290147;290159;290160;294241;294242;355235;355236;355238	tr|B6UBP4|B6UBP4_MAIZE	Ras-related protein Rab-18 OS=Zea mays PE=2 SV=1
67	sp|Q05737|YPTM2_MAIZE	22614.3	SCLLLR;TITSSYYR;QWLNEIDR;YASDNVNK;LQIWDTAGQER;AFADEMGIPFMETSAK;NATNVQQAFMAMAASIK;FADDSYLDSYISTIGVDFK;GAHGIIIVYDVTDQESFNNVK	0;0;0;0;0;0;1;0;0	1	1	29532;86562;86564;86578;113151;113152;113153;113173;161636;161638;161652;161665;195979;195986;195987;195988;195994;195995;195999;196000;196004;196005;196006;196007;196012;350091;350092;350093;351964;351965;356304;385798;385805;385809;393904	-	GTP-binding protein YPTM2 OS=Zea mays GN=YPTM2 PE=2 SV=1
68	tr|B4FE17|B4FE17_MAIZE	24519.4	SCLLLR;ILVGNK;TITTAYYR;LADEYGIK;VVSTAQGQK;NVEQVFFAMAR;LQIWDTAGQER;NIEQHASDNVNK;GAMGILLVYDVTDESSFDNIR	0;0;0;0;0;0;0;0;1	1	4	29532;73778;85973;85987;161104;161105;161108;164141;194577;195979;195986;195987;195988;195994;195995;195999;196000;196004;196005;196006;196007;196012;288325;288327;288331;376008;376009;376013;376014	-	Uncharacterized protein OS=Zea mays PE=2 SV=1
69	tr|B4FAE1|B4FAE1_MAIZE	22702.3	SCLLLR;TITSSYYR;QWLNEIDR;VVSYEAGK;YASENVNK;LQIWDTAGQER;AFMTMAGEIK;ALADDIGIPFLETSAK;FADDSYLESYISTIGVDFK;GAHGIIVVYDVTDQESFNNVK	0;0;0;1;1;0;1;1;1;1	6	29	29532;86562;86564;86578;113151;113152;113153;113173;141626;166539;166552;166553;195979;195986;195987;195988;195994;195995;195999;196000;196004;196005;196006;196007;196012;221462;221465;221466;221467;221468;339730;339743;339744;339745;339746;339747;339748;339749;339750;339751;339752;339753;386530;386532;386533;386534;399033;399034;393283;393284	-	Ras protein RIC1 OS=Zea mays GN=ZEAMMB73_946204 PE=2 SV=1
70	tr|A0A1D6HEW8|A0A1D6HEW8_MAIZE	44515.3	SCLLLR;TITSSYYR;QWLNEIDR;YASDNVNK;LQIWDTAGQER;AFADEMGIPFMETSAK;NATNVEQAFMAMAASIK;NAINVEQAFMAMAASIK;FADDSYLDSYISTIGVDFK;GAHGIIIVYDVTDQESFNNVK	0;0;0;0;0;0;1;1;0;0	2	4	29532;86562;86564;86578;113151;113152;113153;113173;161636;161638;161652;161665;195979;195986;195987;195988;195994;195995;195999;196000;196004;196005;196006;196007;196012;350091;350092;350093;351964;351965;356436;356437;356444;357820;385798;385805;385809;393904	-	Uncharacterized protein OS=Zea mays PE=4 SV=1
71	tr|B4FB55|B4FB55_MAIZE	24020.3	SCLLLR;ILVGNK;TITTAYYR;TIELDGK;ADYDYLIK;LQIWDTAGQER;GAMGILLVYDVTDESSFNNIR;GQALADEYGIK;TNLNVEQVFFSIAR;NIEQHASDNVNK;INKPDQGSEAPAAQR	0;0;0;0;0;0;0;0;0;0;1	1	3	29532;73778;85973;85987;115394;115395;192586;192587;195979;195986;195987;195988;195994;195995;195999;196000;196004;196005;196006;196007;196012;232399;375937;375938;375939;375940;375941;375942;375943;239672;239673;239676;239677;239684;239685;280158;280228;280233;280234;280235;288325;288327;288331;327666;327667;327668	-	Ras-related protein ARA-3 OS=Zea mays PE=2 SV=1
72	tr|K7TWJ7|K7TWJ7_MAIZE	69394.4	AVPTSK;GNSSSIFIR;SGNDGSFQK;GMAYIDFK;FPTHDDGNRK;EFFEDVGEVVDVR;VSIPTDHESGAIK;ALELSGSDIGGGYELYVDEAKPR;GFCYVEFVSAEAAAK;KGFCYVEFVSAEAAAK;TPTGSQSESTEVNTLFMGNVPWK	1;1;1;1;1;1;1;1;1;1;1	11	17	61978;83775;83794;171773;173685;173686;245207;257356;257359;257360;284855;299754;398152;337844;380777;399969;399973	tr|K7TSX3|K7TSX3_MAIZE;tr|K7U0L5|K7U0L5_MAIZE;tr|K7URC3|K7URC3_MAIZE	Putative nucleolin-like family protein OS=Zea mays GN=ZEAMMB73_914233 PE=4 SV=1
73	tr|B4F8M4|B4F8M4_MAIZE	57711.6	FSQVFGER;SFFTEIIASISDIK;TEFQSHEPEFDYLK	1;0;0	1	1	80183;325901;325903;353114	tr|C0PD86|C0PD86_MAIZE;tr|K7V386|K7V386_MAIZE	Serine/threonine-protein phosphatase 2A 55 kDa regulatory subunit B OS=Zea mays GN=ZEAMMB73_989132 PE=2 SV=1
74	tr|C0P4B5|C0P4B5_MAIZE	58523.4	FAQVFGER;LPVVVTGQEFTHVAR;VFGCSPESVEASTLEASR;TEFQSHEPEFDYLK	0;1;1;0	2	2	75406;283735;333641;353114	tr|A0A1D6QQ90|A0A1D6QQ90_MAIZE;tr|A0A1D6QQ83|A0A1D6QQ83_MAIZE	Serine/threonine-protein phosphatase 2A 55 kDa regulatory subunit B OS=Zea mays GN=ZEAMMB73_470489 PE=2 SV=1
75	tr|K7VDD2|K7VDD2_MAIZE	53757.6	VFGRPPGSIEATTLEASR;FAQVFGER;IFEEHEAPGSR;LPVVTSLEANPVAR;SFFTEIIASISDIK;TEFQSHEPEFDYLK;AAGEDVQEVDIISAIEFDK	1;0;1;1;0;0;1	4	7	35056;75406;181628;238917;238918;238920;325901;325903;353114;378616;378621	tr|B4FAX5|B4FAX5_MAIZE;tr|B7ZWZ2|B7ZWZ2_MAIZE;tr|K7V976|K7V976_MAIZE	Serine/threonine-protein phosphatase 2A 55 kDa regulatory subunit B OS=Zea mays GN=ZEAMMB73_428172 PE=3 SV=1
76	tr|B4FTW8|B4FTW8_MAIZE	43911.8	LSISDVEYLLMK;ALQYVEAQR;LDAWVGK;VLGIPQVK;INEPILYVK;MQIAAINLEK;TIPLSVIAEQTK;VHNAALTAQPALVQDER;QYPDKDAAITFLEGVITK	1;0;0;0;0;0;1;1;0	3	7	106423;297134;297143;114554;119750;142114;142116;218869;218871;230423;272450;318803;318805;318813;393674;393676;393677	tr|B6UAD0|B6UAD0_MAIZE	Uncharacterized protein OS=Zea mays PE=2 SV=1
77	tr|A0A1D6KA56|A0A1D6KA56_MAIZE	38919.4	ALQYVEAQR;NLLEDGK;LDAWVGK;TIPLSVIAER;VLGIPQVK;INEPILYVK;MQIAAINLEK;QLRPDLSDWYASLADLYQR;LSISDVECLLMK;VHTTLLSVEAETPDLVAV;QYPDKDAAITFLEGVITK	0;1;0;1;0;0;0;1;1;1;0	5	6	114554;119699;119750;121780;121781;142114;142116;218869;218871;230423;231697;296474;328895;393674;393676;393677	tr|B4FQ29|B4FQ29_MAIZE	Uncharacterized protein OS=Zea mays PE=4 SV=1
78	tr|A0A1D6JNW8|A0A1D6JNW8_MAIZE	62456.8	FGPSGAVLASGSK;FLVSGSADPELQVFR;DQVTDLVFLDSGK;SGTLEIMDIASGSLTEAIEAHAGSIR	1;1;1;1	4	4	242864;286648;302409;394204	tr|A0A1D6JNW7|A0A1D6JNW7_MAIZE;tr|A0A1D6JNW9|A0A1D6JNW9_MAIZE	Uncharacterized protein OS=Zea mays PE=4 SV=1
79	tr|A0A1D6J5C2|A0A1D6J5C2_MAIZE	77242.3	DNQHDQLLMK	1	1	1	258877	tr|A0A1D6J5C0|A0A1D6J5C0_MAIZE;tr|A0A1D6J5B8|A0A1D6J5B8_MAIZE;tr|A0A1D6J5B1|A0A1D6J5B1_MAIZE;tr|A0A1D6J5B7|A0A1D6J5B7_MAIZE;tr|A0A1D6J5B5|A0A1D6J5B5_MAIZE;tr|A0A1D6J5A9|A0A1D6J5A9_MAIZE;tr|A0A1D6J5B9|A0A1D6J5B9_MAIZE;tr|A0A1D6J5B4|A0A1D6J5B4_MAIZE;tr|A0A1D6J5B0|A0A1D6J5B0_MAIZE	Uncharacterized protein OS=Zea mays PE=4 SV=1
80	tr|A0A1D6K3D9|A0A1D6K3D9_MAIZE	95098.3	IPLHVFFGEDGK;EFPGSVISSIDATVER;TAAICVAK;DSQDPNPLIR;AGFLEAWK;NINLIVQK;LLSTDPEAAK;ITEYLCDPLQR;EYATEVDVDFVR;LYDINAELVEDR;SLPDDNEFTK;RPTILAHEIK;LVASNVFFIAK;NIDQVLLEFK;ASMIWIIGEYAER;NANMDVLYLSAK;NNQQPVWYFNDK;SQPDLAILAVNTFVK;EMVPLFFEAMEALTK;MAPPLVTLLSAEPEIQYVALR;NTFGLAAGEALQVTPLQPGQSTR;DVSSLFTDVVNCMQTENLELK	0;0;0;0;1;0;0;0;0;0;0;0;1;0;0;0;0;0;0;0;0;0	2	5	92093;286164;101428;295319;295320;295321;295325;295326;295327;295328;295329;295330;295331;295332;295333;295334;295335;295337;295338;295339;295341;295342;135271;140773;165565;165566;165569;172809;205851;222863;232577;232579;232580;234526;234527;234532;239866;242965;242966;250868;250869;253113;257091;257092;257106;257108;257109;281483;322774;332852;332853;332854;332855;332856;332857;351439;353302;3…	-	Uncharacterized protein OS=Zea mays PE=4 SV=1
81	tr|K7WDG3|K7WDG3_MAIZE	100150	IPLHVFFGEDGK;EFPGSVISSIDATVER;TAAICVAK;DSQDPNPLIR;VIAAMTVGK;NINLIVQK;ASFLEAWK;LLSTDPEAAK;ITEYLCDPLQR;EYATEVDVDFVR;LYDINAELVEDR;SLPDDNEFTK;RPTILAHEIK;LAASNVFFIAK;NIDQVLLEFK;ASMIWIIGEYAER;NANMDVLYLSAK;NNQQPVWYFNDK;SQPDLAILAVNTFVK;EMVPLFFEAMEALTK;MAPPLVTLLSAEPEIQYVALR;NTFGLAAGEALQVTPLQPGQSTR;DVSSLFTDVVNCMQTENLELK	0;0;0;0;1;0;0;0;0;0;0;0;0;0;0;0;0;0;0;0;0;0;0	1	1	92093;286164;101428;295319;295320;295321;295325;295326;295327;295328;295329;295330;295331;295332;295333;295334;295335;295337;295338;295339;295341;295342;135271;140773;154326;172809;176415;176416;176417;205851;222863;232577;232579;232580;234526;234527;234532;239866;242965;242966;243783;243784;253113;257091;257092;257106;257108;257109;281483;322774;332852;332853;332854;332855;332856;332857;351439;3…	-	Beta-adaptin-like protein OS=Zea mays GN=ZEAMMB73_022077 PE=3 SV=1
82	tr|A0A1D6NM42|A0A1D6NM42_MAIZE	101528	LQEEVLR;GMEMGLLEIK;DGAPSAPYPVVSVWVLDK	1;1;1	3	4	56261;227644;367053;367057	tr|A0A096QUY8|A0A096QUY8_MAIZE;tr|A0A1D6NM51|A0A1D6NM51_MAIZE;tr|A0A1D6FZ80|A0A1D6FZ80_MAIZE;tr|A0A1D6NM62|A0A1D6NM62_MAIZE;tr|A0A1D6FZ66|A0A1D6FZ66_MAIZE;tr|A0A1D6FZ40|A0A1D6FZ40_MAIZE	Uncharacterized protein OS=Zea mays PE=4 SV=1
83	tr|B7ZWU7|B7ZWU7_MAIZE	66318.5	VEPPGLFR;VPPGSGGGK;EVAIICNHQR;YMWAVVDGVK;FVWAMDVDPEFR;QIAVATYLIDK;ILPSDITINIGK;YFNTVEVEELVYK;HDNTVTWLAFWNDPINPK	1;1;1;1;1;1;1;1;1	9	11	64125;64130;108603;170320;170321;240440;250403;257308;268778;335415;386434	tr|K7URY1|K7URY1_MAIZE;tr|A0A1D6PW49|A0A1D6PW49_MAIZE;tr|A0A1D6PW56|A0A1D6PW56_MAIZE;tr|A0A1D6PW39|A0A1D6PW39_MAIZE	Uncharacterized protein OS=Zea mays PE=2 SV=1
84	tr|A0A1D6MHB7|A0A1D6MHB7_MAIZE	31969.6	IADFGLASFFDPEQR	1	1	1	296567	tr|A0A1D6MHB2|A0A1D6MHB2_MAIZE;tr|A0A1D6MHB0|A0A1D6MHB0_MAIZE;tr|A0A1D6MHB9|A0A1D6MHB9_MAIZE;tr|A0A1D6FGH6|A0A1D6FGH6_MAIZE;tr|B8A0Y3|B8A0Y3_MAIZE;tr|A0A1D6MHC1|A0A1D6MHC1_MAIZE;tr|A0A1D6FGH8|A0A1D6FGH8_MAIZE;tr|A0A1D6MHC0|A0A1D6MHC0_MAIZE;tr|A0A1D6FGH7|A0A1D6FGH7_MAIZE;tr|A0A1D6MHB5|A0A1D6MHB5_MAIZE;tr|K7VQY2|K7VQY2_MAIZE;tr|A0A1D6MHB4|A0A1D6MHB4_MAIZE;tr|A0A1D6FGH3|A0A1D6FGH3_MAIZE;tr|A0A1D6MHB…	Uncharacterized protein OS=Zea mays PE=4 SV=1
85	tr|A0A1D6HCN8|A0A1D6HCN8_MAIZE	32147	MLLEAFNK;LADHFGGK;LCDICGAFLSVYDSDR	1;0;1	2	2	26754;138742;328317	tr|A0A1D6HCN6|A0A1D6HCN6_MAIZE;tr|A0A1D6HCP4|A0A1D6HCP4_MAIZE;tr|B4FXT5|B4FXT5_MAIZE;tr|A0A1D6HCN7|A0A1D6HCN7_MAIZE;tr|A0A1D6HCP2|A0A1D6HCP2_MAIZE	Uncharacterized protein OS=Zea mays PE=4 SV=1
86	tr|A0A1D6GDG3|A0A1D6GDG3_MAIZE	35876.3	IHSLQLR;AQEVVEELR;LHLGYMLIR;QLDVLMGANR;LADHFGGK;MAEVDAFDFEGR;GTENFDRELEDMIER;ADMQATLLLDAFNK;LFLAGLCPHDLFQLTK	0;0;0;0;0;1;0;0;0	1	2	51331;51335;112937;127530;127767;138742;216840;216842;322338;322582;322583;364321	tr|A0A1D6GDE7|A0A1D6GDE7_MAIZE;tr|B4FAA7|B4FAA7_MAIZE;tr|A0A1D6GDF2|A0A1D6GDF2_MAIZE;tr|A0A1D6GDE2|A0A1D6GDE2_MAIZE;tr|B6TXA2|B6TXA2_MAIZE;tr|A0A1D6GDE4|A0A1D6GDE4_MAIZE	Uncharacterized protein OS=Zea mays PE=4 SV=1
87	tr|A0A1D6LBK6|A0A1D6LBK6_MAIZE	36143.5	IHSLQLR;AQEVVEELR;LHLGYMLIR;QLDVLMGANR;LADHFGGK;RPEPPSDPSK;MVEVDAFDFEGR;YTAADVWITDQK;GTENFDRELEDMIER;ADMQATLLLDAFNK;LFLAGLCPHDLFQLTK	0;0;0;0;0;1;1;1;0;0;0	3	3	51331;51335;112937;127530;127767;138742;224679;224776;297085;322338;322582;322583;364321	tr|A0A1D6LBJ5|A0A1D6LBJ5_MAIZE;tr|A0A1D6LBI8|A0A1D6LBI8_MAIZE;tr|A0A096RXB0|A0A096RXB0_MAIZE;tr|B6TBQ7|B6TBQ7_MAIZE;tr|B4FUS0|B4FUS0_MAIZE	Uncharacterized protein OS=Zea mays PE=4 SV=1
88	tr|A0A1D6FLP5|A0A1D6FLP5_MAIZE	75753.3	YGMSK;DQQYMK;HIVVPNPDVEGR;AELEEIVHYLR;GVLLVGPPGTGK;MTLNQLLVELDGFK;GTPGFSGADLANLVNVAALK	0;0;0;1;0;0;0	1	1	57031;127690;200766;212580;220550;220551;220552;333619;333620;333621;333622;333623;368348;368350	tr|A0A1D6FLN7|A0A1D6FLN7_MAIZE;tr|K7VTN4|K7VTN4_MAIZE;tr|A0A1D6FLP3|A0A1D6FLP3_MAIZE;tr|A0A1D6FLN8|A0A1D6FLN8_MAIZE;tr|A0A1D6FLP4|A0A1D6FLP4_MAIZE;tr|A0A1D6FLN2|A0A1D6FLN2_MAIZE	Uncharacterized protein OS=Zea mays PE=3 SV=1
89	tr|B1P2H3|B1P2H3_MAIZE	72544	QVSVDVPDVR;GLTWFIPMDDPTLISR;IVEVLIEK;GVLLVGPPGTGK;AILSEFVEIPVENR;QDFMEVVEFLK;VQLPGLSQELLQK;KFDSDVSLDVIAMR;ENAPCIVFVDEIDAVGR	1;1;1;0;1;1;1;1;1	8	11	126722;135931;323570;323571;173095;220550;220551;220552;275291;275309;291770;305472;329797;330338	tr|K7VXL2|K7VXL2_MAIZE	Filamentation temperature-sensitive H 2A OS=Zea mays GN=FtsH2A PE=2 SV=1
90	tr|A0A1D6H1C9|A0A1D6H1C9_MAIZE	60979.9	SVAVLER;SAFWGHLLR;KDAVAYPR;AADYSSATTK;SPSSFTPCLDGR;LSEGSWQDSNVR;NAAAVVLEDHVK;LMDFVIDSAPPELR;GVLGGAAVSESDLVPGFR;ILNTWFESEVLK;RPVIEMTIPSVLDK;YLLLGPDAELNYSEISK	1;1;1;1;1;1;1;1;1;1;1;1	12	24	31679;117682;164838;164841;196626;198131;198145;214251;264719;264720;272107;272108;272109;272110;272150;272151;272157;272164;300386;300400;310059;310060;330167;369384	tr|A0A1D6H1D4|A0A1D6H1D4_MAIZE	Uncharacterized protein OS=Zea mays PE=4 SV=1
91	tr|K7V321|K7V321_MAIZE	76206.7	YGMSK;DQQYMK;LDESALLK;GDDVDLMIIAR;HIVVPNPDVEGR;SELEEIVHYLR;GVLLVGPPGTGK;SVTMNDLEYAK;AIAGEAGVPFFSCSGSEFEEMFVGVGAR;VAEELIFGDTEVTSGASSDFQQATAMAR;SPCIIFIDEIDAIGGSR;MTLNQLLVELDGFK;GEESFSSIPALIGAGQLTK;GTPGFSGADLANLVNVAALK	0;0;0;0;0;0;0;1;0;0;0;0;1;0	2	2	57031;127690;153959;153975;162593;162594;200766;217171;217172;220550;220551;220552;265701;319636;322320;323715;323716;323717;323718;333619;333620;333621;333622;333623;367555;368348;368350	-	Uncharacterized protein OS=Zea mays GN=ZEAMMB73_498793 PE=3 SV=1
92	tr|C0P4W8|C0P4W8_MAIZE	76612.7	YGMSK;DQQYMK;LDESALLK;GDDVDLMIIAR;LAIEQEVK;HIVVPNPDVEGR;SELEEIVHYLR;GVLLVGPPGTGK;AVTMDDLEYAK;QQHEHTIEAPQK;AIAGEAGVPFFSCSGSEFEEMFVGVGAR;VAEELIFGDTEVTSGASSDFQQATAMAR;SPCIIFIDEIDAIGGSR;MTLNQLLVELDGFK;GTPGFSGADLANLVNVAALK;GMALGMVAQLPDKDQTSVSR	0;0;0;0;1;0;0;0;1;1;0;0;0;0;0;1	4	6	57031;127690;153959;153975;162593;162594;168446;168448;200766;217171;217172;220550;220551;220552;262302;262325;304034;319636;322320;323715;323716;323717;323718;333619;333620;333621;333622;333623;368348;368350;382478	tr|A0A1D6NK09|A0A1D6NK09_MAIZE	Uncharacterized protein OS=Zea mays PE=2 SV=1
93	tr|B6SVS6|B6SVS6_MAIZE	63006.4	DVLAAGAAR;DVIPFPR;EIVSK;TNTIGAVAR;VEWGIDLASEHER;VGELIGGSQR;HSGFGLGFER;GDVVAQLK;LELVSSTPFVR;YVQYLCK;YLTEDIFK;QEISTAVDELNR;MILFATGMENIR;TVAAMDVLVPK;EKGDVVAQLK;LTATGTSVLVEGVIK;VLEVGEVDAAVYPLPK;ILDAGLPLEPYEWYLDLR;KDDGSIAFENDFFK;WLLDHCQEDMEFMVK;LNDDDKTVAAMDVLVPK;HLAEFWMVEPEIAFANLQDDMNCAEK	1;1;1;1;1;1;1;1;1;1;1;1;1;1;1;1;1;1;1;1;1;1	22	55	45765;45783;45784;54563;60741;60742;67393;257610;257611;94548;94549;94550;124243;124244;133858;133859;133860;173371;173372;173375;173376;183819;201077;201085;201087;213361;213362;213370;213371;213427;219586;219587;219602;219612;234123;234126;293204;293207;311713;311718;311719;344789;344790;344791;344792;344793;364222;370420;370421;370428;373828;385329;385330;408922;408923	tr|C0P5B0|C0P5B0_MAIZE	Asparaginyl-tRNA synthetase, cytoplasmic 3 OS=Zea mays PE=2 SV=1
94	tr|B4FDS5|B4FDS5_MAIZE	58504.6	VPVEM;VMLETDFQNLPYLQAVVK;IIDEHAK;IGGYNIPK;FLEENIDIK;LEKEELYNR;VWSNPLEYRPER;QHFVDALFTLK;LHPPTPLMLPHK;KLCNLELFTPR;AATAPGNEGKPMVVR;NGQDLIWADYGPHYIK	1;1;1;1;0;1;1;1;1;1;1;1	11	23	7199;106883;382766;382767;132460;132463;132466;144823;227662;227664;227665;247027;247036;258823;258834;276817;276818;276827;276828;290974;290976;293189;313524;313525;313526;366086	-	Uncharacterized protein OS=Zea mays PE=2 SV=1
95	tr|A0A1D6H2R7|A0A1D6H2R7_MAIZE	108559	IPFGPK;ILTLGPR;WATSVVER;ALSSSPGVYR;GENSGAYIIR;HSEVPDIYR;SALQQMGILAR;AAIGGDRPSLLLR;ELANLTLIMGNR;YFVEEVITGYDETDLYK;IEAEELSLDASEIVIASTR;QIIFEDPEHSSAYCLAFR	0;0;0;1;1;0;0;1;0;0;1;0	4	5	5032;30936;30937;30938;73640;101267;101268;115233;127337;152157;202896;204646;204649;245356;349795;387294	-	Uncharacterized protein OS=Zea mays PE=4 SV=1
96	tr|A0A1D6Q006|A0A1D6Q006_MAIZE	114146	YVVELAR;LENMSWR;ALGSTPGVYR;RIEAEELCLDTSEIIITSTR;LNVIPVLASR;LSLDSEK;QSEVPDIYR;SSGAVGFVLSTAR;DEINATYK;NLANLTLIMGNR;DKYIPK;DIHDISLNLK;DKLDQILK;SYSSQDVVSFDK;QGIASIEGYGPDNLK;DVIDEMSSTNAAVLTSALK;YFVEEVISGFDETDLYK;LIDKYDLYGQVAYPK	1;1;1;1;1;1;1;1;1;1;1;1;1;1;1;1;1;1	18	28	47227;47228;69889;96075;96077;96963;116089;116090;116091;120772;124248;124257;174928;176965;200218;200219;212717;240489;267239;286859;324320;372682;372684;378904;378905;378906;381401;381402	tr|A0A1D6PZZ9|A0A1D6PZZ9_MAIZE;tr|K7TVE3|K7TVE3_MAIZE	Uncharacterized protein OS=Zea mays PE=4 SV=1
97	tr|A0A096SFU6|A0A096SFU6_MAIZE	69053.6	VQVMADAR;ELVVGGLDR;VYEIGK;NIENYVLR;DLTGGYK;FEEQLK;GELSVFPK;FELFVNK;LTDVAECLAGR;IAPELYLK;YLIEACVK;FEEQLKDR;ATGVNPYPHK;GDIVGICGYPGK;GEGSAVPVPWTPGMGR;DLEAMANLSIPK;LTMLLTDSQNIK;RGDIVGICGYPGK;EVLLFPAMKPQE;LFFYDLYGGGMK;FPVGISVPEYIEK;HEVCNAYTELNDPVVQR;QKGEGSAVPVPWTPGMGR;LVGHFLEETCVNPTFIINHPEIMSPLAK	0;0;0;0;1;0;1;0;1;0;1;0;1;0;1;1;0;0;0;0;1;0;1;0	9	23	56979;76774;93781;96064;96069;96070;107892;121387;149800;149801;149802;156876;156877;156878;156887;156889;156890;158022;158023;158024;174670;174671;174672;174674;191222;191224;191227;211636;217219;217225;257459;270917;270919;270920;272888;272889;272890;290141;290142;293351;293354;295224;297078;297079;297091;300337;309884;309891;309892;349578;349579;362509;362510;409521	tr|A0A1D6KWC7|A0A1D6KWC7_MAIZE	Lysine--tRNA ligase OS=Zea mays PE=3 SV=1
98	tr|B6SHH4|B6SHH4_MAIZE	69731.9	VVSFIR;VQVMADAR;ELVVGGLDR;VYEIGK;NIENYVLR;ELTGGYK;FEEQLK;GELSLFPK;FELFVNK;LTDATECLAGR;IAPELYLK;AAGVNPYPHK;FEEQLKDR;YLDIMVNHEVR;GDIVGICGYPGK;GEGSSVPVSWTPGMGR;DLEAMANLNIPK;LTMLLTDSQNIK;RGDIVGICGYPGK;EVLLFPAMKPQE;LFFYDLYGGGMK;FPVGISVVEYIEK;HEVCNAYTELNDPVVQR;LVGHFLEETCVNPTFIINHPEIMSPLAK	1;0;0;0;0;1;0;1;0;1;0;1;0;1;0;1;1;0;0;0;0;1;0;0	9	19	22992;56979;76774;93781;96064;96069;96070;112605;112634;121387;154642;156876;156877;156878;156887;156889;156890;158717;158718;174670;174671;174672;174674;208553;208577;208578;211636;217409;217410;217412;257459;272308;272320;279189;279190;290141;290142;293351;293354;295224;297078;297079;297091;300337;310196;310200;310201;349578;349579;409521	tr|A0A1D6GM15|A0A1D6GM15_MAIZE;tr|A0A1D6GM16|A0A1D6GM16_MAIZE	Lysine--tRNA ligase OS=Zea mays PE=2 SV=1
99	tr|B6T8U0|B6T8U0_MAIZE	40390.8	SAVAPAGK;AAQPAATTK;KVEVDK;GNWGTATDELIAQDAEDSPK;KVEVDKDLR;KENDEVFIK;SVSINEFLKPAEGER;GPAAAAPSIEDQAQFPSLGGK	0;0;0;0;1;0;0;0	1	2	91158;143626;199063;250942;383329;383330;383331;383335;383336;296141;296143;300264;300265;341722;341723;376135;376137	-	Plasminogen activator inhibitor 1 RNA-binding protein OS=Zea mays PE=2 SV=1
100	tr|B4FR90|B4FR90_MAIZE	40420.8	SAVAPAGK;AAQPAATTK;KVEVDK;GNWGTATDELIAQDAEDSPK;KENDEVFIK;QGEQNDAPAADENK;SVSINEFLKPAEGER;GPAAAAPSIEDQAQFPSLGGK;QGEQNDAPAADENKDNK;KVEVDKDLQSLQPLSNK	0;0;0;0;0;1;0;0;1;1	3	4	91158;143626;199063;250942;383329;383330;383331;383335;383336;300264;300265;311297;311309;341722;341723;376135;376137;385289;400703	-	Uncharacterized protein OS=Zea mays PE=2 SV=1
101	tr|A0A1D6MAN7|A0A1D6MAN7_MAIZE	63932.5	FLWMVR;FVETDGK;DGLHVFDDFR;SLSLLDPTYASK;EVAESVPVKPK	0;1;1;1;1	4	7	47686;122004;163557;163558;163559;271330;271331;311511	tr|A0A1D6MAM7|A0A1D6MAM7_MAIZE;tr|A0A1D6MAN6|A0A1D6MAN6_MAIZE;tr|B8A2F4|B8A2F4_MAIZE;tr|A0A1D6MAN2|A0A1D6MAN2_MAIZE;tr|A0A1D6MAM9|A0A1D6MAM9_MAIZE;tr|A0A1D6MAM8|A0A1D6MAM8_MAIZE	Uncharacterized protein OS=Zea mays PE=4 SV=1
102	tr|C0P8G5|C0P8G5_MAIZE	81198	FLWMVR;VIFDDYR;EAYYWLR;IGGGVFPVIK;APPALDSLPAPLR;FYSLLDPTYAK;FGELTTEYGKPPGYDR	0;0;0;0;1;0;0	1	2	47686;67683;67684;89736;188624;196470;196471;276561;276574;359996	-	Uncharacterized protein OS=Zea mays PE=2 SV=1
103	tr|B6T514|B6T514_MAIZE	81114.9	FLWMVR;VIFDDYR;EAYYWLR;APSALASLPAPLR;IGGGVFPVIK;FYSLLDPTYAK;FGELTTEYGKPPGYDR	0;0;0;1;0;0;0	1	1	47686;67683;67684;89736;179136;188624;276561;276574;359996	-	Oligosaccharyl transferase STT3 subunit OS=Zea mays GN=ZEAMMB73_367942 PE=2 SV=1
104	tr|E1AFV5|E1AFV5_MAIZE	36050.2	NLDAALAR;QPVYPIR;AGFPGIK;IYSPDAK;YNQGLIDHVGR;NFGLFYGNK;FDVVANSFPPSSGSFAQGYMADVAR;KYNQGLIDHVGR;DISLGYATFQPGTTVR;YVAVGNEVQGDDTR;VVVSESGWPSAGGFGASVDNAR;YLAGTGAPLLANVYPYFAYR;TGPLETFVFAMFNENQK;SASFADSWVQSNVRPYYPAVGIK	1;1;1;1;1;1;1;1;1;1;1;1;1;1	14	37	45773;45774;52629;52639;87856;121367;181641;210207;210208;210213;210214;210221;282076;393778;393779;393780;393781;393782;393783;393784;294871;294872;294873;299211;299218;299223;299236;317808;317809;361482;361483;361485;368423;368424;373262;373263;400593	-	Beta-1,3-glucanase OS=Zea mays GN=glucA PE=2 SV=1
105	tr|K7U353|K7U353_MAIZE	22076.4	VELMALLK	1	1	1	163869	tr|K7UDH2|K7UDH2_MAIZE;tr|B4FAA0|B4FAA0_MAIZE;tr|K7TVB7|K7TVB7_MAIZE;tr|B6TLL7|B6TLL7_MAIZE;tr|K7UTZ8|K7UTZ8_MAIZE;tr|A0A1D6MFW6|A0A1D6MFW6_MAIZE	Uncharacterized protein OS=Zea mays GN=ZEAMMB73_527646 PE=4 SV=1
106	tr|A0A1D6QS58|A0A1D6QS58_MAIZE	52839.2	YICMGNLG;GANVMLGGK;FINDATSK;LMAGSANTVK;ITFTGSTAVGK;AFIQAVQSLK;IYGDIIPPTLSDR;ILVQEGIYEK;YGIDEYLELK;EEVFGPVAPLIPFK;TQGLIAGQWVDAYDGK;QPVGVVGAITPWNFPLAMITR;TIEVQNPATGEVLANVSCMGSR;EELALLMTLEQGKPMK;EALGEVNYGASFIEYFAEEAK;TEEEAVHMANDTNAGLAAYIFTK;VSESLEYGLVGVNEGIISTEVAPFGGVK	1;1;1;1;1;1;1;1;1;1;1;1;1;1;1;1;1	17	36	67646;139505;139530;156433;156460;190086;216807;216808;223290;223292;223293;223294;237248;237254;246573;246575;246579;246582;259168;321358;321359;321361;321362;321363;347574;347575;347576;372484;377268;384525;384526;394684;394685;399612;405907;405908	tr|A0A1D6QS66|A0A1D6QS66_MAIZE;tr|B4FYG3|B4FYG3_MAIZE	Aldehyde dehydrogenase OS=Zea mays PE=3 SV=1
107	tr|A0A1D6FIM8|A0A1D6FIM8_MAIZE	97992.3	DLEVINAGGER;VGMSQMQK;LNELYEK;LALDALVIQQGR;DYQLAGLNWLIR;TVNKDDLLQMVR;DASIEAFNKPGSEK	1;1;1;1;1;1;1	7	9	146938;161053;161134;190424;237805;237817;237823;301368;356487	tr|A0A1D6FIP3|A0A1D6FIP3_MAIZE;tr|A0A1D6FIQ3|A0A1D6FIQ3_MAIZE;tr|A0A1D6FIM7|A0A1D6FIM7_MAIZE;tr|A0A1D6FIM4|A0A1D6FIM4_MAIZE;tr|A0A1D6FIM9|A0A1D6FIM9_MAIZE;tr|A0A1D6FIM2|A0A1D6FIM2_MAIZE;tr|A0A1D6FIM5|A0A1D6FIM5_MAIZE;tr|A0A1D6FIM1|A0A1D6FIM1_MAIZE;tr|A0A1D6FIN1|A0A1D6FIN1_MAIZE;tr|A0A1D6FIM6|A0A1D6FIM6_MAIZE;tr|A0A1D6FIN2|A0A1D6FIN2_MAIZE;tr|A0A1D6FIM0|A0A1D6FIM0_MAIZE;tr|A0A1D6FIP0|A0A1D6FIP0_MA…	Uncharacterized protein OS=Zea mays PE=4 SV=1
108	tr|B4FM49|B4FM49_MAIZE	37139.4	LMLIGR;FGFGMTVGE;DVTSSFGYDYLLR;EALMSLKPELFEGLR;VDYLNLLCPVPFEEIQR;VPTAHYEFGANFLDPK;VNAQLTQEAHYSQGMFNFDYK	0;0;1;0;1;0;0	2	4	20559;72565;72566;72569;256283;348867;348868;348869;356930;356936;356937;357422;357423;357424;399450	-	Import receptor subunit TOM40 OS=Zea mays GN=ZEAMMB73_946462 PE=2 SV=1
109	tr|B6TEP3|B6TEP3_MAIZE	37145.5	LMLIGR;SGIGFASR;FGFGMTVGE;DVTASFGYDYLLR;EALMSLKPELFEGLR;VDYLNLPCPVPFEEIQR;VPTAHYEFGANFLDPK;VNAQLTQEAHYSQGMFNFDYK	0;1;0;1;0;1;0;0	3	5	20559;35450;72565;72566;72569;252270;252281;348867;348868;348869;355075;355076;357422;357423;357424;399450	-	Mitochondrial import receptor subunit TOM40 OS=Zea mays PE=2 SV=1
110	tr|B4FN24|B4FN24_MAIZE	17351	TYPENK;FLADGSGAYTK;ALDLELDLTDK;GVDEILLISVNDPFVMK;VILFGVPGAFTPTCSNQHVPGFITQAEQLK;APIAVGDALPDGQLGWFDENDQLQQVSVHALAAGK	1;1;1;1;1;1	6	39	107190;107191;107197;107215;229998;229999;230000;230001;230002;230046;230047;259963;259964;259965;259966;259967;259968;259993;366028;366031;366032;366033;366037;366039;366040;366041;366042;367552;367561;367565;409813;409814;409815;409816;411130;411131;411132;411133;411134	-	Peroxiredoxin-5 OS=Zea mays GN=ZEAMMB73_584172 PE=2 SV=1
111	tr|A0A1D6K8F6|A0A1D6K8F6_MAIZE	48812.9	AAELAAEAVFR	1	1	1	138453	tr|A0A1D6K8F4|A0A1D6K8F4_MAIZE;tr|A0A1D6P6V2|A0A1D6P6V2_MAIZE;tr|A0A1D6K8F0|A0A1D6K8F0_MAIZE;tr|A0A1D6K8E6|A0A1D6K8E6_MAIZE;tr|A0A1D6K8E9|A0A1D6K8E9_MAIZE;tr|A0A1D6K8F5|A0A1D6K8F5_MAIZE;tr|A0A1D6P6W0|A0A1D6P6W0_MAIZE;tr|A0A1D6P6V6|A0A1D6P6V6_MAIZE;tr|A0A1D6K8D0|A0A1D6K8D0_MAIZE;tr|A0A1D6P6V7|A0A1D6P6V7_MAIZE;tr|A0A1D6K8E7|A0A1D6K8E7_MAIZE;tr|A0A1D6P6V1|A0A1D6P6V1_MAIZE;tr|A0A1D6K8E5|A0A1D6K8E5_MA…	Uncharacterized protein OS=Zea mays PE=4 SV=1
112	tr|A0A1D6JH35|A0A1D6JH35_MAIZE	30032.8	AIAAFSGK;LRPLVGVDIR;GQLGHGDTLLR;VVGGAQGNLVSPTR;NHTVVVTDDGK	1;1;1;1;1	5	10	111637;135321;135322;145004;145008;145009;145010;207667;207680;244768	tr|A0A1D6JH33|A0A1D6JH33_MAIZE;tr|A0A1D6JH24|A0A1D6JH24_MAIZE;tr|B6TA37|B6TA37_MAIZE;tr|A0A1D6JH25|A0A1D6JH25_MAIZE;tr|A0A1D6JH30|A0A1D6JH30_MAIZE	Uncharacterized protein OS=Zea mays PE=4 SV=1
113	tr|A0A1D6Q5H3|A0A1D6Q5H3_MAIZE	125188	DVIMDELK;AFVPAVLLGEVEPK;MANMLEILMR;EGTQTNLSLLSTFAR	1;1;1;1	4	4	26342;115800;163963;280187	tr|A0A1D6Q5F7|A0A1D6Q5F7_MAIZE;tr|A0A1D6Q5E0|A0A1D6Q5E0_MAIZE;tr|A0A1D6Q5F4|A0A1D6Q5F4_MAIZE;tr|A0A1D6Q5G1|A0A1D6Q5G1_MAIZE	Uncharacterized protein OS=Zea mays PE=4 SV=1
114	tr|B8A1U6|B8A1U6_MAIZE	25215.7	DLFPIGAILAER;VIHFANLPLK;CLESMYGFSVAEVR	1;1;1	3	4	195640;195641;236272;282532	tr|B6T8M0|B6T8M0_MAIZE	Uncharacterized protein OS=Zea mays PE=2 SV=1
115	tr|C0P8I4|C0P8I4_MAIZE	67789	EMVAYAR;IFDTTLR;IIQIPTVLR;ANTPGIEK;DIDAAWEAVR;AYLSALNK;ANEFGIVLGK;ELLDGLYTGIDSR;VVVTGDVSNNAK;KDIDAAWEAVR;GTYEIISPDDIGLTR;AGNASLEEVVMAIK;SLGCTDVEFSPEDAGR;EFLYHILGEVIK;IACSVGTGPVDAAYK;LGVDIIEAGFPASSPDDLDAVR;AGATTLNIPDTVGYNLPYEFGK	0;0;1;1;0;0;0;1;1;0;0;0;1;1;0;0;1	7	8	44729;51057;51058;106421;133795;137588;137594;150896;150898;150899;206838;206839;235034;249410;266439;266448;283010;283019;283027;283028;283029;301350;301351;301353;301354;302013;306966;315428;315429;371674;371675;371678;394891;394893	tr|A0A1D6IQY0|A0A1D6IQY0_MAIZE	2-isopropylmalate synthase B OS=Zea mays GN=ZEAMMB73_806617 PE=2 SV=1
116	tr|K7UB17|K7UB17_MAIZE	69215.2	EMVAYAR;IFDTTLR;EFLYHILEEVIK;DIDAAWEAVR;AYLSALNK;ANEFGIVLGK;AVDQIIQIPTVLR;KTPDQVVAVAR;GTYEIISPDDIGLAR;AGATTLNIPDTVGYTLPYEFGK;SFSGSGAAMDIVVSSVR;AGNASLEEVVMAIK;IACSVGTGPVDAAYK;EYGMTSVTEGIDAIATTR;LGVDVIEAGFPASSPDDLDAVR;VTDEDIEALLSDEIFQPK;RVTDEDIEALLSDEIFQPK;GELLDGLYTGINSQHITLTSK;VIWSLADVQATCGTLGLSTATVK	0;0;0;0;0;0;1;0;0;0;0;0;0;0;0;0;0;0;0	1	2	44729;51057;51058;130347;319616;319618;319619;319620;319621;319623;319624;360745;137588;137594;150896;150898;150899;206838;206839;238944;238945;244595;244596;276045;283864;394329;394330;394331;394332;287754;287755;301350;301351;301353;301354;315428;315429;331954;331955;331956;370566;379441;379442;379445;379446;379447;379451;379455;389023;391310;391311;396603	-	2-isopropylmalate synthase B OS=Zea mays GN=ZEAMMB73_388175 PE=3 SV=1
117	tr|C4J3S6|C4J3S6_MAIZE	69057.4	EMVAYAR;IFDTTLR;EFLYHILEEVIK;DIDAAWEAVR;AYLSALNK;ANEFGIVLGK;AIDQIIQIPTVLR;KTPEQVVAIAR;VVVTGDVTNNSK;KDIDAAWEAVR;GTYEIISPDDIGLTR;AGATTLNIPDTVGYTLPYEFGK;SFSGSGAAMDIVVSSVR;SLGCPDVEFSPEDAGR;AGNASLEEVVMAIK;IACSVGTGPVDAAYK;EYGMTSVTEGIDAIATTR;LGVDIIEAGFPASSPDDLDAVR;VTDEDIEALLSDEIFQPK;RVTDEDIEALLSDEIFQPK;GELLDGLYTGINSQHITLTSK;VIWSLADVQATCGTLGLSTATVK	0;0;0;0;0;0;1;1;1;0;0;0;0;1;0;0;0;0;0;0;0;0	4	8	44729;51057;51058;130347;319616;319618;319619;319620;319621;319623;319624;360745;137588;137594;150896;150898;150899;206838;206839;242513;242520;242521;242522;251550;251551;256655;266439;266448;283010;283019;283027;283028;283029;283864;394329;394330;394331;394332;287754;287755;301252;301350;301351;301353;301354;315428;315429;331954;331955;331956;371674;371675;371678;379441;379442;379445;379446;379…	-	Uncharacterized protein OS=Zea mays PE=2 SV=1
118	tr|A0A1D6MTI9|A0A1D6MTI9_MAIZE	16115.2	GEYAPAVYSALER;LNPNADHKPEDYSDVR	1;1	2	2	227832;363958	tr|B4FDI6|B4FDI6_MAIZE;tr|B6U853|B6U853_MAIZE	Uncharacterized protein OS=Zea mays PE=4 SV=1
119	tr|C0HE85|C0HE85_MAIZE	57538.1	LNYLTTDR;HFMTATTAPR;MPGIATMK;LQIDNCIK;TACSATSFSTDGAR;LFGGLAPAGGEMSK;LLATVASASATVYDCR;AFEGIVPLKK;GVPASVQIFSCNK;MMPNEIQFFDPK;GSTGLLILAQADVDK;LYQADWKPEAAER;FTDIADLTTSLSTLK;LATAPGSHVAGFVPEAK;EPDGVTVWSGPPYPPGTTSPPQR	1;1;1;1;1;1;1;1;1;1;1;1;1;1;1	15	23	88328;88329;133310;140181;193496;229389;280523;293661;296151;296231;313283;313284;313285;313989;313998;326846;326850;334377;334387;334389;338347;383325;383326	-	Uncharacterized protein OS=Zea mays PE=2 SV=1
120	tr|A0A1D6G9T6|A0A1D6G9T6_MAIZE	44121	AAIEK;IIVQTDGPVDNAAGLER	0;1	1	1	44116;114491	tr|B4FKU4|B4FKU4_MAIZE;tr|A0A1D6G9T1|A0A1D6G9T1_MAIZE;tr|K7V435|K7V435_MAIZE;tr|K7W3T0|K7W3T0_MAIZE	Uncharacterized protein OS=Zea mays PE=4 SV=1
121	tr|A0A1D6HYX8|A0A1D6HYX8_MAIZE	29711.8	AAIEK;QHIGYGMVR;DFLVEYK	0;1;1	2	2	44116;108744;162695	tr|A0A1D6HYX7|A0A1D6HYX7_MAIZE;tr|A0A1D6HYX0|A0A1D6HYX0_MAIZE;tr|A0A1D6HYX3|A0A1D6HYX3_MAIZE;tr|A0A1D6HYX9|A0A1D6HYX9_MAIZE;tr|A0A1D6HYX4|A0A1D6HYX4_MAIZE	Uncharacterized protein OS=Zea mays PE=4 SV=1
122	tr|B6T3P5|B6T3P5_MAIZE	42130	YILER;AILNLSLR;AVSTGSTGVVPR;AAQIFSDPK;HDLHISAYGEGNER;LEQLLNMDTTPYTDK;VAAQVPWFGIEQEYTLLQK	0;0;1;0;0;0;0	1	2	19369;19375;60026;132752;132757;185038;185039;185069;270883;354753;354762;354768;389172;389173;389174	-	Glutamine synthetase OS=Zea mays PE=2 SV=1
123	tr|B4FT28|B4FT28_MAIZE	41630.8	YILER;AILNLSLR;AAQIFSDPK;WNYDGSSTGQAPGEDSEVILYPQAIFK;HDLHISAYGEGNER;LEQLLNMDTTPYTDK;VAEQVPWFGIEQEYTLLQK;WNYDGSSTGQAPGEDSEVILYPQAIFKDPFR	0;0;0;0;0;0;1;0	1	1	19369;19375;60026;185038;185039;185069;244148;407529;407530;407531;407532;407533;407534;407535;407536;407537;407538;407539;407540;407541;407542;407543;407544;407546;407547;407548;409967;409968;409969;409970;409971;409972;270883;354753;354762;354768;392091;410748	tr|A0A1D6JGF4|A0A1D6JGF4_MAIZE;tr|B4FMX4|B4FMX4_MAIZE;tr|A0A1D6JGF2|A0A1D6JGF2_MAIZE	Glutamine synthetase OS=Zea mays GN=ZEAMMB73_720996 PE=2 SV=1
124	tr|Q7XAT3|Q7XAT3_MAIZE	26060	YILER;DVVDAHYK;GPITDPSQLPK;WNYDGSSTGQAPGEDSEVILYPQAIFK;IIAEYIWIGGSGIDLR;VFSHPDVAAEVPWYGIEQEYTLLQK;GNHILVMCDCYTPQGEPIPTNK;DVSWPLGWPVGGYPGPQGPYYCAAGADK;KGNHILVMCDCYTPQGEPIPTNK;WNYDGSSTGQAPGEDSEVILYPQAIFKDPFR	0;0;0;0;1;0;0;0;0;0	1	5	19369;19375;174493;174494;174495;174497;174500;174501;174502;174504;174505;174510;174511;174514;261246;261247;261249;261250;261251;261254;236431;236440;236442;236448;236449;236451;236452;236468;236472;244148;407529;407530;407531;407532;407533;407534;407535;407536;407537;407538;407539;407540;407541;407542;407543;407544;407546;407547;407548;409967;409968;409969;409970;409971;409972;308833;308852;30…	-	Glufosinate-resistant glutamine synthetase (Fragment) OS=Zea mays PE=4 SV=1
125	tr|B8A3M0|B8A3M0_MAIZE	40444.1	YILER;GYFEDR;IFSHPDVK;DIVDAHYK;SDGGYEVIK;IIAEYIWVGGSGMDVR;HETADINTFVWGVANR;AEEPWFGIEQEYTLLQK;WNFDGSSTGQAPGDDSEVILCPR;ITEIAGVVVSFDPKPIPGDWNGAGAHTNYSTKSMR	0;0;0;0;0;0;1;0;0;0	1	1	19369;19375;33813;33814;173032;173036;173037;179392;179403;179404;179405;179407;179410;179415;179416;179417;179418;179419;264398;264409;264416;264420;264426;264427;264429;181733;307050;307051;307053;318253;380767;380768;388371;388372;411450	-	Glutamine synthetase OS=Zea mays PE=2 SV=1
126	tr|B6TGL7|B6TGL7_MAIZE	50494	YNQLLR;YAGEAFR;DGNYDLNFK;VNQIGTVTESIQAALDSK;ACNALLLK;NINEVIAPK;HIQELAGIK;MGSEVYHVLK;GNPTVEVDLVAGDGR;EGLVLLMDAIEK;IGMDVAASEFLTK;SAVPSGASTGIYEALELR;SGETEDNFIADLAVGLASGQIK	0;0;0;1;0;0;0;0;0;1;0;0;1	3	10	37721;37722;37733;37734;37739;39009;39010;39015;41637;217789;70694;70702;70733;364437;364450;364451;364460;158993;158995;191805;195076;195077;239155;307926;247171;247183;279712;291165;291166;316750;316751;389940;389941	tr|A0A1D6EPE4|A0A1D6EPE4_MAIZE	Enolase OS=Zea mays PE=2 SV=1
127	tr|B6SKS2|B6SKS2_MAIZE	34242.3	AAIEK;QFLPLQHQR;IGIGICYDIR;FQELAMLYAAR;SLQVTLVGGSIAER;RGDLYQLVDVQR;ASAPNPSFRPEEAR;IHLFDIDIPGK;VALCQLSVTADK;ATDNQLFVATCGPAR;TLTAGQNPTVVDTDVGR;SPPALELPTPPLSK;KIHLFDIDIPGK;GAHLLCYPGAFNMTTGPLHWELLQR	0;0;0;0;1;0;1;0;0;0;0;0;0;0	2	4	44116;145031;145032;145062;145063;149403;194944;194945;229047;229052;229053;237825;237827;237829;237830;307097;254483;265163;265164;265168;265169;265170;273682;273687;276211;302948;302949;304283;304284;304288;304289;344930;344931;406374	-	Putative uncharacterized protein OS=Zea mays PE=2 SV=1
128	tr|C0P9R6|C0P9R6_MAIZE	38358.6	AAIEK;QFLPLQHQR;IGIGICYDIR;FQELAMLYAAR;SLQITLVGGSIAER;RGDLYQLVDVQR;IHLFDIDIPGK;AADNQLFVATCAPAR;VALCQLSVTADK;TLTAGQSPTVVDTDVGR;SPPALELPIPPLSK;KIHLFDIDIPGK;SGNNLYNTCCVFGSDGQLK;GAHLLCYPGAFNMTTGPLHWELLQR	0;0;0;0;0;0;0;0;0;0;1;0;0;0	1	1	44116;145031;145032;145062;145063;149403;194944;194945;233034;233037;237825;237827;237829;237830;307097;265163;265164;265168;265169;265170;272520;272521;273682;273687;297474;297478;297479;306584;344930;344931;384399;406374	-	Uncharacterized protein OS=Zea mays PE=2 SV=1
129	sp|P38563|GLNA5_MAIZE	39501.6	YILER;WGVANR;GYFEDR;DVVDAHYK;EAGGYEVIK;EHIAAYGEGNER;GPITDPSQLPK;HETADINTFK;WNYDGSSTGQAPGEDSEVILYPQAIFK;HREHIAAYGEGNER;IIAEYIWVGGSGIDLR;GDWNGAGAHTNYSTK;ITEMAGIVLSLDPKPIK;RPASNMDPYVVTGMIADTTILWK;AATVFSHPDVAAEVPWYGIEQEYTLLQK;WNYDGSSTGQAPGEDSEVILYPQAIFKDPFR	0;0;0;0;0;0;0;0;0;0;1;0;0;1;1;0	3	9	19369;19375;20467;20468;33813;33814;174493;174494;174495;174497;174500;174501;174502;174504;174505;174510;174511;174514;261246;261247;261249;261250;261251;261254;181074;181080;181095;181096;181100;181101;181102;181104;204770;204771;204772;204773;204775;204777;204779;204780;283008;283013;283014;236431;236440;236442;236448;236449;236451;236452;236468;236472;242380;242387;242395;242396;242423;244148…	-	Glutamine synthetase root isozyme 5 OS=Zea mays GN=GS1-5 PE=2 SV=2
130	tr|B4G191|B4G191_MAIZE	50703.2	YNQLLR;YAGEAFR;DGNYDLNFK;AGYTGK;IEEELGNVR;ACNALLLK;NINEVIAPK;HIQELAGIK;MGSEVYHVLK;IADAIDKK;GNPTVEVDLVAGDGR;EGLILLMDAIEK;IGMDVAASEFLTK;SAVPSGASTGIYEALELR;VNQIGTVTESIEAALDSK;SGETEDNFIADLAIGLASGQIK	0;0;0;0;1;0;0;0;0;1;0;1;0;0;1;1	5	7	37721;37722;37733;37734;37739;39009;39010;39015;41637;217789;60195;108113;158993;158995;191805;195076;195077;239155;307926;242964;247171;247183;282923;282924;282925;291165;291166;316750;316751;364543;390609	-	Uncharacterized protein OS=Zea mays PE=2 SV=1
131	tr|B4FR61|B4FR61_MAIZE	39466.6	YILER;WGVANR;GYFEDR;DVVDAHYK;EAGGYEVIK;EHIAAYGEGNER;GPITDPSQLPK;HETADINTFK;WNYDGSSTGQAPGEDSEVILYPQAIFK;GDWNGAGAHTNYSTK;HKEHIAAYGEGNER;VFSHPDVAAEVPWYGIEQEYTLLQK;ITEMAGIVLSLDPKPIK;RPASNMDPYVVTGMIAETTILWNGN;GNHILVMCDCYTPQGEPIPTNK;DVSWPLGWPVGGYPGPQGPYYCAAGADK;KGNHILVMCDCYTPQGEPIPTNK;WNYDGSSTGQAPGEDSEVILYPQAIFKDPFR	0;0;0;0;0;0;0;0;0;0;0;0;0;1;0;0;0;0	1	1	19369;19375;20467;20468;33813;33814;174493;174494;174495;174497;174500;174501;174502;174504;174505;174510;174511;174514;261246;261247;261249;261250;261251;261254;181074;181080;181095;181096;181100;181101;181102;181104;204770;204771;204772;204773;204775;204777;204779;204780;283008;283013;283014;236431;236440;236442;236448;236449;236451;236452;236468;236472;242380;242387;242395;242396;242423;244148…	-	Glutamine synthetase OS=Zea mays PE=2 SV=1
132	tr|C4JAE7|C4JAE7_MAIZE	39481.6	YILER;GYFEDR;AAIEK;IIAEYIWIGGSGMDLR;EGGYEVIK;DIVDAHYK;EHIAAYGEGNER;TLPGPVTDPSK;WNYDGSSTGQAPGEDSEVILYPQAIFK;KEGGYEVIK;HETADINTFSWGVANR;HKEHIAAYGEGNER;TLPGPVTDPSKLPK;GNNILVMCDCYTPAGEPIPTNK;GNNILVMCDCYTPAGEPIPTNKR;RGNNILVMCDCYTPAGEPIPTNK;RPASNMDPYVVTSMIAETTIVWKP;IFSSLEVAAEEPWYGIEQEYTLLQK;DTNWPLGWPIGGFPGPQGPYYCGIGAEK;WNYDGSSTGQAPGEDSEVILYPQAIFKDPFR;ITEIAGVVVTFDPKPIPGDWNGAGAHTNYSTESMR	0;0;0;0;0;0;0;0;0;0;0;0;0;0;0;0;1;0;0;0;0	1	4	19369;19375;33813;33814;44116;59329;120495;123892;123897;123964;311913;311914;311917;311924;311925;311926;311927;311928;311931;311933;311934;311935;311936;311937;311940;311946;311948;311951;311952;311953;311954;311958;314894;314898;314899;314909;314915;314916;314917;314918;314922;314923;314924;314925;314929;314933;314936;356132;356133;356134;356137;156026;156027;156028;156029;156031;156037;156046…	-	Glutamine synthetase OS=Zea mays GN=ZEAMMB73_770471 PE=2 SV=1
133	tr|B4G1P1|B4G1P1_MAIZE	39537.5	YILER;GYFEDR;AAIEK;IIAEYIWIGGSGMDLR;EGGYEVIK;DIVDAHYK;EHIAAYGEGNER;TLSGPVTDPSK;WNYDGSSTGQAPGEDSEVILYPQAIFK;KEGGYEVIK;HREHIAAYGEGNER;HETADINTFSWGVANR;TLSGPVTDPSKLPK;IFSSPEVAAEEPWYGIEQEYTLLQK;GNNILVMCDCYTPAGEPIPTNK;GNNILVMCDCYTPAGEPIPTNKR;RGNNILVMCDCYTPAGEPIPTNK;RPASNMDPYVVTSMIAETTIIWKP;DTNWPLGWPIGGFPGPQGPYYCGIGAEK;WNYDGSSTGQAPGEDSEVILYPQAIFKDPFR;ITEIAGVVVTFDPKPIPGDWNGAGAHTNYSTESMR	0;0;0;0;0;0;0;1;0;0;0;0;1;0;0;0;0;0;0;0;0	2	15	19369;19375;33813;33814;44116;59329;120495;123892;123897;123964;311913;311914;311917;311924;311925;311926;311927;311928;311931;311933;311934;311935;311936;311937;311940;311946;311948;311951;311952;311953;311954;311958;314894;314898;314899;314909;314915;314916;314917;314918;314922;314923;314924;314925;314929;314933;314936;356132;356133;356134;356137;156026;156027;156028;156029;156031;156037;156046…	-	Glutamine synthetase OS=Zea mays GN=gln1-3 PE=2 SV=1
134	tr|C0HGV5|C0HGV5_MAIZE	48351.6	QIFDSR;YNQLLR;AGYTGK;APVEPY;ISGDSLK;AGWGVMTSHR;GNPTVEVDVFCSDGTFAR;DGGSDYLGK;NEWGWCK;MGVEVYHHLK;MTEEIGEQVQIVGDDLLVTNPTR;YGQDATNVGDEGGFAPNIQENK;AAVPSGASTGVYEALELR;IEEELGAIAVYAGAK;IPLYQHIANLAGNK;AVNNVNSVIGPALIGK;VNQIGSVTESIEAVK;VVIGMDVAASEFYSDK;LAMQEFMILPTGAASFK;DPTAQTEIDNFMVQQLDGTK;SGETEDTFIADLAVGLSTGQIK;KYGQDATNVGDEGGFAPNIQENK;SFVSEYPIVSIEDPFDQDDWVHYAK;VVIGMDVAASEFYSDKDQTYDLNFK;VVIGMDVAASEFYSDKDQT…	0;0;0;0;0;1;1;0;1;1;1;0;1;1;0;1;1;1;1;1;1;0;1;1;1	16	156	30198;30200;30209;37721;37722;37733;37734;37739;60195;83585;83586;97223;97224;122522;122523;122524;122529;122530;122542;161248;161249;161250;340462;340464;340465;340466;161949;161950;252359;185836;185840;251693;251695;251697;251698;251699;251700;251701;251703;251705;251706;251707;251708;251711;255597;255598;255627;272359;390905;390906;390911;390913;390920;390921;390926;390927;390928;390929;390930…	-	Uncharacterized protein OS=Zea mays PE=2 SV=1
135	sp|P26301|ENO1_MAIZE	48243.5	MGVEVYHNLK;QIFDSR;YNQLLR;AAIEK;AGAMVK;AGYTGK;IEEELGDAAVYAGAK;APVEPY;ISGDSLK;AGWGVMASHR;GAVPSGASTGIYEALELR;GNPTVEVDVGLSDGSYAR;VVIGMDVAASEFFGEKDK;TYDLNFK;LTDEIGQK;DGGSDYLGK;AVTITWVK;TCNALLLK;VNQIGSVTESIEAVR;SGETEDTFIADLSVGLSTGQIK;VQIVGDDLLVTNPTR;YGQDATNVGDEGGFAPNIQENK;DKTYDLNFK;ISGDSLKDLYK;IPLYQHIANLAGNK;AVSNVNNIIGPAIVGK;VVIGMDVAASEFFGEK;LAMQEFMILPTGASSFK;TYDLNFKEENNDGSNK;DKTYDLNFKEENNDGSNK;KYGQDAT…	1;0;0;0;1;0;1;0;0;1;1;1;1;1;1;0;0;1;1;1;1;0;1;1;0;1;1;1;1;1;0;1;1	22	335	27116;246020;246023;246024;246026;246027;246028;246029;246031;246038;246051;250087;250088;250095;250096;250098;250099;312871;312874;312875;312876;312878;312879;312880;312881;315669;30198;30200;30209;37721;37722;37733;37734;37739;44116;54799;54812;60195;65742;320055;320056;320057;320066;320067;320068;320069;320070;320071;361066;83585;83586;97223;97224;112424;112439;112440;112441;112452;112462;1124…	-	Enolase 1 OS=Zea mays GN=ENO1 PE=2 SV=1
136	tr|A0A1D6L236|A0A1D6L236_MAIZE	26865.6	DSQGADTAVLLSGATIVDR	1	1	1	328092	tr|A0A1D6L233|A0A1D6L233_MAIZE;tr|C0HIA2|C0HIA2_MAIZE;tr|B6TAS2|B6TAS2_MAIZE;tr|B4FFG7|B4FFG7_MAIZE	Uncharacterized protein OS=Zea mays PE=4 SV=1
137	tr|A0A1D6L1S7|A0A1D6L1S7_MAIZE	40430.7	DALEDLLILAR	1	1	1	171230	tr|A0A1D6L1T6|A0A1D6L1T6_MAIZE;tr|A0A1D6L1T2|A0A1D6L1T2_MAIZE;tr|A0A1D6L1U3|A0A1D6L1U3_MAIZE;tr|A0A1D6L1U8|A0A1D6L1U8_MAIZE;tr|A0A1D6L1S0|A0A1D6L1S0_MAIZE;tr|A0A1D6L1S9|A0A1D6L1S9_MAIZE;tr|A0A1D6L1R8|A0A1D6L1R8_MAIZE;tr|A0A1D6L1T7|A0A1D6L1T7_MAIZE;tr|A0A1D6L1R6|A0A1D6L1R6_MAIZE;tr|A0A1D6L1R4|A0A1D6L1R4_MAIZE;tr|A0A1D6L1R7|A0A1D6L1R7_MAIZE;tr|A0A1D6L1T1|A0A1D6L1T1_MAIZE;tr|A0A1D6L1R5|A0A1D6L1R5_MA…	Uncharacterized protein OS=Zea mays PE=4 SV=1
138	tr|C0P732|C0P732_MAIZE	65351.9	NPDTLK;AACYTK;SAAYASLWR;NQELLDGVR;LNSYLSDQR;ELHADFK;CVEQINK;LGALPEGLK;GAIQFFMK;LVSAGIVQMK;RPVGSGADAVGK;NPDTLKK;GLALEPSNEALK;EKEAGNAAYK;TVALKPDWAK	0;0;1;0;1;1;0;1;0;1;1;0;1;1;1	9	10	87032;95010;95011;95024;95025;97369;103429;103431;103438;103439;120617;143991;154525;157201;172637;172694;172695;206251;225711;227429;227430;227431;227433;258998;259000;291846;301648	-	Uncharacterized protein OS=Zea mays PE=2 SV=1
139	tr|A0A1D6HEP1|A0A1D6HEP1_MAIZE	75351.3	AAVYIEMGK;SAALASLHR;NPDTLK;AACYTK;YPEAIK;NQELLDGVR;LVSAGIVQMR;KLNEAER;HYTEALK;ELGNTAYK;CIEQINK;LGAMPEGLK;GAIQFFMK;QVLNDFQENPR;IGAPAMADEAK;YSDALADAQK;AMETYQAGLK;NPDTLKK;NPSSISMYLSDPR;CLELDPTFTK;DFEAAIQHYTK;AYLNEPDFMQMLR;DFDIAIETYQK;MMQVLSLMLNVK;EKELGNTAYK;ALEHDDEDISYLTNR;LGAMPEGLKDAEK;AMQDPEIQNILTDPIMR;ELEQQEYYDPK;LGAAHLGLGDAASAVAAYEK;RGPSGPDAIGQMFQGPELWSK	0;0;0;0;0;0;0;1;0;1;1;0;0;1;1;0;1;0;0;0;1;1;1;0;1;1;0;0;0;0;1	12	24	28531;186762;186763;186795;191709;269263;67333;87032;95010;95011;95024;95025;97450;97452;103429;103431;103438;103439;118724;144053;144779;156398;159531;163412;163416;163417;163418;172637;172694;172695;209046;209047;214439;216652;216662;216663;216664;225132;225140;225141;227429;227430;227431;227433;238993;254266;254278;254279;277575;277746;277750;277751;282414;282415;282416;282423;296306;306232;31…	tr|A0A1D6HEP0|A0A1D6HEP0_MAIZE	Uncharacterized protein OS=Zea mays PE=4 SV=1
140	tr|C4J4W3|C4J4W3_MAIZE	65544.9	AAVYIEMGK;SAALASLHR;NPDTLK;AGLQDAK;AACYTK;YPEAIK;LVSAGIVQMR;HYTEALK;ELGNAAYK;CVEQINK;LGAMPEGLK;GAIQFFMK;AVETYQAGLK;YSDALADAQK;NPDTLKK;NPSSISMYLSDPR;CLELDPTFTK;GLELDPSNEGLK;DFDIAIETFQK;AYLNEPDFMHMMR;DFEVAIQHYTK;MMQVLSLMLNVK;EKELGNAAYK;ALELDDEDISYLTNR;HDPNNQELLDGVK;QQQQQQTPPSETK;LGAMPEGLKDAEK;AMQDPEIQNILTDPIMR;ELEQQEYYDPK;LGAAHLGLGDAASAVAAYEK;IQRPEASEPSQSTPPPPK;QVLIDFQENPSAAQEHLK;GSSGPDAIGQMFQGPELW…	0;0;0;1;0;0;0;0;1;0;0;0;1;0;0;0;0;1;1;1;1;0;1;1;1;1;0;0;0;0;1;1;1	14	31	28531;186762;186763;186795;191709;269263;67333;87032;91780;95010;95011;95024;95025;97450;97452;118724;144779;146071;146072;154525;163412;163416;163417;163418;172637;172694;172695;216174;216175;216652;216662;216663;216664;227429;227430;227431;227433;238993;254266;254278;254279;266034;266035;278529;278533;284036;284038;284134;284135;296306;300461;307158;307159;307164;307166;309991;309996;318623;318…	-	Uncharacterized protein OS=Zea mays GN=ZEAMMB73_228282 PE=2 SV=1
141	tr|A0A1D6QMW6|A0A1D6QMW6_MAIZE	38249.5	EVIIR;ALDTHIEEQFGSGR	1;0	1	1	12147;262252;262253;262255;262256	-	Uncharacterized protein OS=Zea mays PE=4 SV=1
142	tr|C0PCV2|C0PCV2_MAIZE	24391.1	LDTGNYSWGSEAVTR;ILDVVYNASNNELVR;KYELGR;ELEFYMK;ADGYILEGK;SAIVQVDAAPFK;TLDPHIEEQFGSGR;QWYLTHYGVDIGR	1;0;0;0;0;0;1;0	2	14	90568;284234;284235;284236;284237;284238;284242;338788;103968;297863;297907;297914;297915;297916;297917;297918;297921;297922;297929;347228;111955;111957;178954;178955;178956;181086;181087;181088;259979;260010;260011;260012;260013;260015;268186;268187;268188;268189;268190;268191;273242;273248;273249;273250;331556;331557;331569;331571	sp|Q08069|RS8_MAIZE	40S ribosomal protein S8 OS=Zea mays GN=ZEAMMB73_142555 PE=2 SV=1
143	tr|B4FGG1|B4FGG1_MAIZE	25192.5	ILDVVYNASNNELVR;KYELGR;ELEFYMK;ADGYILEGK;SAIVQVDAAPFK;ALDTHIEEQFGSGR;QWYLTHYGVDIGR;LDTGNYSWGSEALTR	0;0;0;0;0;0;0;1	1	1	103968;297863;297907;297914;297915;297916;297917;297918;297921;297922;297929;347228;111955;111957;178954;178955;178956;181086;181087;181088;259979;260010;260011;260012;260013;260015;262252;262253;262255;262256;273242;273248;273249;273250;331556;331557;331569;331571;287723	-	40S ribosomal protein S8 OS=Zea mays PE=2 SV=1
144	tr|Q947C1|Q947C1_MAIZE	82352.2	IMPEEFESR;GESYLDVIQR;LEPVIIELER;IQNSGLIESK;ADLVSPLELAASWR	1;0;0;1;1	3	3	135021;149271;160322;160323;218831;254330	tr|B4F8N3|B4F8N3_MAIZE	Fructose-6-phosphate-2-kinase/fructose-2, 6-bisphosphatase OS=Zea mays PE=2 SV=1
145	tr|A0A1D6JZG6|A0A1D6JZG6_MAIZE	49595.7	GESYLDVIQR;INDISGYLPGR;LEPVIIELER;TASIWTSTLQR;VYEPVEEGSYIK;IIFLETLCNDQDVLER	0;1;0;1;1;1	4	4	149271;158080;160322;160323;178991;297517;341412	tr|A0A1D6JZG3|A0A1D6JZG3_MAIZE;tr|A0A1D6JZG7|A0A1D6JZG7_MAIZE;tr|A0A1D6JZG0|A0A1D6JZG0_MAIZE;tr|A0A1D6JZG4|A0A1D6JZG4_MAIZE;tr|A0A1D6JZF8|A0A1D6JZF8_MAIZE;tr|A0A1D6JZF9|A0A1D6JZF9_MAIZE;tr|A0A1D6JZG1|A0A1D6JZG1_MAIZE	Uncharacterized protein OS=Zea mays PE=4 SV=1
146	tr|A0A1D6LV91|A0A1D6LV91_MAIZE	32031.5	LPDMGELFESIR;GSLAPHLDQAK;EVYGLLIDAIK	1;1;0	2	2	222590;232262;257003;257004	tr|K7V0G2|K7V0G2_MAIZE	Uncharacterized protein OS=Zea mays PE=4 SV=1
147	tr|A0A1D6NSE6|A0A1D6NSE6_MAIZE	32182.5	LPDMGELFDSIR;EVYGLLIDAIK;LWSEADEIALLTGAAAFK	1;0;1	2	3	218689;218690;257003;257004;367657	tr|K7VDC7|K7VDC7_MAIZE	Uncharacterized protein OS=Zea mays PE=4 SV=1
148	tr|B7ZY08|B7ZY08_MAIZE	27395.1	ADLAQVR;MDIQNLGAER;LGAEIDEAHALLAQNQR	1;1;1	3	4	31446;138025;321653;321659	tr|C0PIP7|C0PIP7_MAIZE	Uncharacterized protein OS=Zea mays PE=2 SV=1
149	tr|A0A1D6IPN9|A0A1D6IPN9_MAIZE	97124.7	ITAFIGGLDLCDGR;FAVPLAHR;SIDSGSLK;GIQDSYFPLR;FMIYVHAK;AADLEFQVK;ILGAPTSLPDSLTM;VCLLVWDDK;FVNQIAVENWQR;IDGPAAYDVLTNFEQR;DNDTFGAQLIGTVAVPADR;FTAEEMSTLQGHLLK;ISPLSDQECFPDVGGK;EPSPSRPLPEGGDLTLGDLLK	1;1;1;1;0;1;1;1;1;1;1;1;1;1	13	17	61109;63055;125894;154832;195010;198622;198623;225165;235106;248550;248551;314663;314664;314665;338789;345433;350568;387751	tr|A0A1D6IPN3|A0A1D6IPN3_MAIZE	Phospholipase D OS=Zea mays PE=3 SV=1
150	tr|B8A045|B8A045_MAIZE	91620.2	LPPILTT;ILSFVGGLDLCDGR;ATGGAPGIFR;LYATVDLGR;FQDVSADPR;YPVTVTK;DLIAGQEIER;VLMLVWDDR;AAQPIGATLIGR;GSGVHCVLCPR;SIHDAYIHAIR;YDTQFHSLFR;DYLTFFCLGNR;EGTVTELPGAK;EPWHDIHSK;IVVVDHEMPAK;FVEGFEDSLGLGQGSTR;VTLYQDAHTPDAFAPR;IEGPAAWDVLYNFEQR;FFPDTQALVLGALSK;MDGEYEPSGRPLDGTDYAR;ADGIKPEEIEALHLVPR;YWDLYAGDSLDADLPGHLLR;SIDGGACFGFPSTPEAAAQSGLVSGK;AMADLIIPPSPVMFPEDQDSWNVQLFR	1;1;1;1;1;1;1;0;1;1;1;1;0;1;1;1;1;1;1;1;1;1;1;1;1	23	40	28332;28333;63746;252733;73369;92144;100379;126166;126216;137067;137079;138067;138068;138074;138078;138079;138080;138081;138082;145484;145490;170953;190005;195162;222271;222272;222404;235369;258023;312925;312926;312936;313469;313470;313471;330870;330871;331448;331449;331450;331453;331454;359467;365845;365847;374143;374145;374146;399998;405436	-	Phospholipase D OS=Zea mays GN=ZEAMMB73_647355 PE=2 SV=1
151	tr|B8A0J4|B8A0J4_MAIZE	92709.3	AGLVSGK;TSVGLLK;CWEDIFDAISK;SDYLPPILTT;VLMLVWDDR;MISNEPVNPR;ETWNVQLFR;SIQDAYVNAIR;LQYFDVGK;YDTQYHSLFR;IYATVDLEK;MMIVDDEYIIIGSANINQR;DYLTFFCLGNR;YPGVPYTFFSQR;IVSFIGGIDLCDGR;LVEGIEDTVGVGK;IVVVDHEMPNQGSQQR;VTLYQDAHVPDNFVPR;SIDGGAAFGFPETPEEAAR;DSEIAMGAYQPYHLATR;LEGPIAWDVLYNFEQR;KLVEGIEDTVGVGK;AYLPVQDLLGGEEIDK;WLEICDENREPVGDSK;TLDTVHHDDFHQPNFEGGSIK;TMEMMYTDIAQALEANGIEANPK;NPDDSGSFVQDLQISTMFTHHQK;DGLMA…	0;0;0;0;0;1;1;1;0;0;0;0;0;0;1;1;1;0;1;0;0;1;1;1;0;1;0;0;1	12	38	70198;70199;96630;97275;291492;291493;291494;291495;291496;128835;128846;128847;128848;128849;128850;128851;138067;138068;138074;138078;138079;138080;138081;138082;141461;141467;146892;153790;153791;153792;174117;174118;182489;182490;182494;182497;266498;199963;199969;199973;199974;199990;200007;279375;279376;279379;208049;208052;209793;366152;366153;366156;366157;366160;387960;222271;222272;2377…	tr|C0HFU7|C0HFU7_MAIZE	Phospholipase D OS=Zea mays PE=2 SV=1
152	tr|A0A096T2N3|A0A096T2N3_MAIZE	95806.2	DVTLAIR;VQCVLCPR;SDILPPILTT;LADGSFYEPR;ADNAIGATLIGR;TSVGLGPIK;AYLPTEGVVAGR;EPWHDIHCR;SIQDAYIHAIR;YDTQDHPLFR;FMIYVHAK;EAAALGLVSGK;LYATVDIDK;GDNLLVALNK;CWVDVFDAINR;DYLTFFCLGNR;GDAESWNVQVFR;LYEDAHVAGDFAPR;EPSASSESLGELLIR;VDLWLPIRDEK;SIDGGAAAGFPEGSANAPR;VVATTETFPDTNAK;DGLMATHDQDTASFFR;DFHQPNFPGASISK;DTEIAMGAYQPGYLATR;VEGPAAWDVLENFEQR;KVDLWLPIRDEK;KADEGVAVLMLVWDDR;SYVQDIETATMFTHHQK;TVIVDGGGAPAPETPPGLV…	1;1;1;1;1;1;1;1;1;1;0;1;1;1;1;0;1;1;1;1;1;1;1;1;1;1;1;1;1;1;1	29	69	34141;34143;99475;99476;99488;111937;111942;111943;111944;111945;111946;140649;140650;140652;146695;146726;146748;146749;148216;148217;167846;167847;173927;187058;187065;188659;270457;195010;197042;197049;197050;203775;203782;209438;209439;209440;219205;222271;222272;222824;222826;222827;262493;262494;268693;291619;303092;303093;303094;312747;312748;312752;312753;315150;315151;315152;315153;31515…	-	Phospholipase D OS=Zea mays PE=3 SV=1
153	tr|K7VQG5|K7VQG5_MAIZE	92779.4	AGLVSGK;IPLADGK;TSVGLLK;CWEDIFDAISK;SDYLPPILTT;MVSNEPVNPR;VLMLVWDDR;DTWNVQLFR;REPIGDSK;IDNPIGASLIGR;SIQDAYINAIR;DLSDIIIPPSPVMFPEDR;LQYFDVGK;FMIYVHAK;YDTQYHSLFR;IYATVDLEK;MMIVDDEYIIIGSANINQR;WLEICDEK;DYLTFFCLGNR;YPGVPYTFFSQR;IVSFVGGIDLCDGR;LVEGIEDTVGIGK;IVVVDHELPNEGSQQR;VTLYQDAHVPDNFVPR;SIDGGAAFGFPETPDEAAR;DSEIAMGAYQPYHLATR;LEGPIAWDVLYNFEQR;AYLPVEDILGGDEIDK;KLVEGIEDTVGIGK;TLDTVHHDDFHQPNFEGGSIK;NPD…	0;0;0;0;0;0;0;0;0;0;0;0;0;0;0;0;0;0;0;0;0;0;0;0;0;0;0;0;0;0;0;0;0;1	1	2	70198;70199;95162;96630;97275;291492;291493;291494;291495;291496;128835;128846;128847;128848;128849;128850;128851;136677;136678;138067;138068;138074;138078;138079;138080;138081;138082;148994;148995;148996;148999;149002;158565;165554;165570;165571;165572;179009;179010;179013;179048;181269;349264;349268;349269;349272;349273;349274;349275;349276;351012;351013;182489;182490;182494;182497;266498;19501…	-	Phospholipase D OS=Zea mays GN=ZEAMMB73_060767 PE=3 SV=1
154	tr|A0A1D6NRU5|A0A1D6NRU5_MAIZE	217811	VVQPLFSLLSK;NESLVDGLLTGALK;QAIQPLVEILSTGMER;LLAALALGDLFQNEGLAR;TGSEATQEAALDSLYLLR;VVMLGSVAGEYTLLPESK	0;0;0;0;1;0	1	1	256227;301007;301008;310332;327565;335528;366381	tr|A0A1D6NRU7|A0A1D6NRU7_MAIZE	Uncharacterized protein OS=Zea mays PE=4 SV=1
155	tr|A0A1D6LVM2|A0A1D6LVM2_MAIZE	201918	IFSTENVVPVLWEQLK;VVQPLFSLLSK;NESLVDGLLTGALK;QAIQPLVEILSTGMER;LLAALALGDLFQNEGLAR;ACVQSADAVPALLWLLK;DTAFGAVGSHSQAVPILVSLLR	1;0;0;0;0;1;1	3	3	212018;256227;301007;301008;310332;327565;362646;370209	tr|A0A1D6LVM0|A0A1D6LVM0_MAIZE;tr|A0A1D6LVL4|A0A1D6LVL4_MAIZE	Uncharacterized protein OS=Zea mays PE=4 SV=1
156	tr|B4FA28|B4FA28_MAIZE	32848.5	GGLVDEPELVR;VGIVGLGSIGSLVAR;EVLEALGQGGVLVNVGR	1;1;1	3	5	150804;150805;220266;220267;296089	-	Glyoxylate reductase OS=Zea mays PE=2 SV=1
157	tr|K7TLI2|K7TLI2_MAIZE	39307.6	IILTK;CLEAGILRTPLFR	0;1	1	1	57767;68280	tr|A0A1D6IZI7|A0A1D6IZI7_MAIZE;tr|Q5GJ58|Q5GJ58_MAIZE	Terpene synthase 9 OS=Zea mays GN=ZEAMMB73_280829 PE=3 SV=1
158	tr|B4G0R0|B4G0R0_MAIZE	12884.7	VFMYPSSI;CIWGK;GTVLGYK;SNLPPESMGR;MAYIYK;SNQYETTSLVQIEGVNTK	0;0;1;0;0;0	1	2	72272;72283;72284;72285;72286;72290;77134;77141;77151;77154;77155;173302;173303;173304;79730;102953;102954;117842;117843;117844;117845;117848;117851;117852;117855;117858;117862;117863;117867;117868;117869;117870;117871;117876;119692;119693;119694;119695;376038;376039	-	60S ribosomal protein L33-B OS=Zea mays GN=ZEAMMB73_493842 PE=2 SV=1
159	tr|B6T8S6|B6T8S6_MAIZE	12916.8	VFMYPSSI;CIWGK;GTILGYK;SNLPPESMGR;MAYIYK;EDVAWYAGK;SNQYETTSLIQIEGVNTK	0;0;0;0;0;0;1	1	1	72272;72283;72284;72285;72286;72290;77134;77141;77151;77154;77155;173302;173303;173304;79730;107299;117842;117843;117844;117845;117848;117851;117852;117855;117858;117862;117863;117867;117868;117869;117870;117871;117876;119692;119693;119694;119695;203985;203986;203987;377047	-	60S ribosomal protein L33-B OS=Zea mays PE=2 SV=1
160	tr|A0A1D6IY13|A0A1D6IY13_MAIZE	42044.9	IILTK;VGTLEMK;SILEFAK;DYIPIYEK;DFYMYLLK;DQYGNFIEADTR;TFSSFENELGPDK;GSHDVPEIVDLIITLQR;LNLDYHYEDEINEK;LEHLESPIAEEVSSALDTPLFR	0;0;0;0;0;1;0;0;0;0	1	2	57767;116044;116046;126213;126214;204663;204666;219889;219890;219891;228620;228622;308578;308579;330562;330563;330566;330571;330572;330573;330574;356207;356208;356210;385370;385377;385378;385379;385380;385382;385383	-	Uncharacterized protein OS=Zea mays PE=3 SV=1
161	tr|K7TKS3|K7TKS3_MAIZE	64226.3	TVLEFAR;IILTK;EYPIIVPR;SILEFAK;TVDYMYK;YTVSHTIK;DYIPIYEK;SLLSLYNAAYLR;DFYMYLLK;FMIEQGLALK;WRDEDYVPK;HCVSTVQCYMK;TFSSFENELGPDK;IHGETVLDEAISFTTR;DMLTSLYVKPVLM;IMEWVMSDAELVK;WDETAVSLLPEYMK;EADKYTVSHTIK;LNLDYHYEDEITEK;LTVVYNSNYDGGNLDLVSR;KIMEWVMSDAELVK;LEHLESPIAEEVSSALDTPLFR	0;0;0;0;0;0;0;0;0;0;0;0;0;0;0;0;1;0;1;1;0;0	3	8	44036;44037;57767;85465;85483;85484;126213;126214;164691;254378;175321;204663;204666;216155;216156;219889;219890;219891;235725;235726;250490;297426;308578;308579;310998;311001;315667;315668;322551;322552;322563;342462;342464;342465;344380;344387;344388;344391;354726;354749;354751;356232;356236;373998;385370;385377;385378;385379;385380;385382;385383	-	Uncharacterized protein OS=Zea mays GN=ZEAMMB73_944929 PE=3 SV=1
162	sp|Q5GJ60|TPS6_MAIZE	64128.5	LTVVYK;SFGIFVR;TVLEFAR;IILTK;EYPIIVPR;VGTLEMK;SILEFAK;LNFNLLQLR;TVDYMYK;YTVSHTIK;LSNDIVSTK;ELTEDSWK;DYIPIYEK;SLLSLYNAAFLR;DFYMYLLK;SNYDGGNLDLVSR;FMIEQGLALK;WRDEDYVPK;HCVSTVQCYMK;TFSSFENELGPDK;DMLTSLYVKPVLM;GSHDVPEIVDLIITLQR;FKDQLGNFVEADTR;WDESAVSLLPEYMK;EADKYTVSHTIK;QHEITMDEACEQIK;LNLDYHYEDEINEK	1;0;0;0;0;0;0;1;0;0;0;0;0;1;0;1;0;0;0;0;0;0;1;0;0;0;0	5	10	7803;98276;41746;44036;44037;57767;85465;85483;85484;116044;116046;126213;126214;132842;132843;164691;254378;175321;185075;185105;185106;194646;194653;204663;204666;211308;211311;219889;219890;219891;223349;223351;223352;235725;235726;250490;297426;308578;308579;315667;315668;330562;330563;330566;330571;330572;330573;330574;336447;340658;340660;340663;344380;344387;344388;344391;348674;356207;356…	-	Terpene synthase 6 OS=Zea mays GN=ZEAMMB73_579704 PE=3 SV=1
163	tr|K7TGS7|K7TGS7_MAIZE	66440.5	SFGIFVR;TVLEFAR;IILTK;EYPIIVPR;VGTLEMK;SILEFAK;TVDYMYK;YTVSHTIK;LSNDIVSTK;ELTEDSWK;DYIPIYEK;SLLSLYNAAYLR;DFYMYLLK;FMIEQGLALK;DQYGNFIEVDTR;WRDEDYVPK;HCVSTVQCYMK;TFSSFENELGPDK;IHGETVLDEAISFTTR;DMLTSLYVKPVLM;IMEWVMSDAELVK;GSHDVPEIVDLIITLQR;WDESAVSLLPEYMK;EADKYTVSHTIK;QHEITMDEACEQIK;LAVVYNSNYDGGNLDLVSR;LNLDYHYEDEINEK;KIMEWVMSDAELVK;LEHLESPIAEEVSSALDTPLFR	0;0;0;0;0;0;0;0;0;0;0;0;0;0;1;0;0;0;0;0;0;0;0;0;0;1;0;0;0	2	5	41746;44036;44037;57767;85465;85483;85484;116044;116046;126213;126214;164691;254378;175321;185075;185105;185106;194646;194653;204663;204666;216155;216156;219889;219890;219891;235725;235726;236307;236309;250490;297426;308578;308579;310998;311001;315667;315668;322551;322552;322563;330562;330563;330566;330571;330572;330573;330574;340658;340660;340663;344380;344387;344388;344391;348674;352572;352573;…	-	Sesquiterpene cyclase-like, mRNA OS=Zea mays GN=ZEAMMB73_579704 PE=3 SV=1
164	tr|A0A1D6F224|A0A1D6F224_MAIZE	14323.1	GAGLPAACGEDPAALSK	1	1	2	328082;328086	tr|B6U7Q9|B6U7Q9_MAIZE	Uncharacterized protein OS=Zea mays PE=3 SV=1
165	tr|B6U880|B6U880_MAIZE	54811.7	AGLLEILER;ELHFVFFR;VYELLSK;GLYVVGWLK;VLSSESEIATVER;SGVAPDHPETK;QVAAGTGEFEDLK;AELATTDITDYALDALR	1;1;1;1;1;1;1;1	8	12	94079;94081;120330;141373;202905;226158;232434;232445;287618;322115;322119;322120	tr|B6U923|B6U923_MAIZE;tr|A0A1D6QNR8|A0A1D6QNR8_MAIZE	NADPH:adrenodoxin oxidoreductase, mitochondrial OS=Zea mays PE=2 SV=1
166	tr|A0A1D6F1Q4|A0A1D6F1Q4_MAIZE	31840	MVLQMR;LLILTDPR;GTILPGHK;HTPGTFTNQLQTSFSEPR;FAQYTGAHAIAGR;YVDIGIPANNK;TDGIYIINLGK;RTDGIYIINLGK;ESALGNIPTIAFCDTDSPMR;EQDIQMMLAADVHLGTK;VIVAIENPQDIIVQSARPYGQR;TDHQPIKESALGNIPTIAFCDTDSPMR	1;1;1;1;1;1;1;1;1;1;1;1	12	57	32347;71595;71598;71613;131421;131422;131425;179212;349977;349983;349988;349989;349990;209895;209897;209909;209918;249615;249616;249617;249618;249619;249621;249624;249625;249626;249628;250368;250374;287243;287244;287245;287246;366137;366138;366139;366140;366141;366142;366143;367685;367689;367014;367015;367016;367018;367019;367021;367022;367024;368400;368401;386184;386185;386189;407887;407888	tr|B6SSF3|B6SSF3_MAIZE;tr|B4FZ84|B4FZ84_MAIZE;tr|B4G194|B4G194_MAIZE;tr|K7VGZ6|K7VGZ6_MAIZE;tr|B4FTD2|B4FTD2_MAIZE;tr|B4FSQ4|B4FSQ4_MAIZE;tr|A0A1D6JMV2|A0A1D6JMV2_MAIZE	40S ribosomal protein SA OS=Zea mays PE=3 SV=1
167	tr|A0A1D6Q2G1|A0A1D6Q2G1_MAIZE	17587.7	SGETIISNSSK	1	1	1	228240	tr|A0A1D6H9D5|A0A1D6H9D5_MAIZE;tr|A0A1D6H9D7|A0A1D6H9D7_MAIZE;tr|A0A1D6Q2G3|A0A1D6Q2G3_MAIZE;tr|K7U4I6|K7U4I6_MAIZE;tr|A0A1D6H9E0|A0A1D6H9E0_MAIZE;tr|K7TWN4|K7TWN4_MAIZE;tr|A0A1D6H9E1|A0A1D6H9E1_MAIZE;tr|A0A1D6Q2G9|A0A1D6Q2G9_MAIZE;tr|K7UVE0|K7UVE0_MAIZE;tr|A0A1D6H9D0|A0A1D6H9D0_MAIZE;tr|A0A1D6Q2H1|A0A1D6Q2H1_MAIZE;tr|K7U097|K7U097_MAIZE;tr|A0A1D6H9E2|A0A1D6H9E2_MAIZE;tr|A0A1D6H9D8|A0A1D6H9D8_MAI…	Probable magnesium transporter OS=Zea mays PE=3 SV=1
168	tr|Q9SBX2|Q9SBX2_MAIZE	53364.1	QQYNLVK;HQADICHAYQIMK	1;1	2	6	155276;155278;332547;332550;332552;332553	tr|B4FAJ3|B4FAJ3_MAIZE;tr|Q9ZP28|Q9ZP28_MAIZE;tr|Q9FER6|Q9FER6_MAIZE;tr|A0A1D6NMH3|A0A1D6NMH3_MAIZE	Legumain-like protease OS=Zea mays GN=see2b PE=2 SV=1
169	tr|A0A1D6JDV9|A0A1D6JDV9_MAIZE	53043.8	FADVELDALR;VYELLEK;LAIVDLALPK;SNIEAVWMGHSPPLLR	1;1;1;1	4	5	138677;138688;155731;208373;314307	tr|A0A1D6JDW1|A0A1D6JDW1_MAIZE;tr|A0A1D6JDV3|A0A1D6JDV3_MAIZE;tr|A0A1D6JDU5|A0A1D6JDU5_MAIZE;tr|A0A1D6JDU7|A0A1D6JDU7_MAIZE;tr|A0A1D6JDV7|A0A1D6JDV7_MAIZE;tr|A0A1D6JDV8|A0A1D6JDV8_MAIZE;tr|A0A1D6JDU8|A0A1D6JDU8_MAIZE;tr|A0A1D6JDU6|A0A1D6JDU6_MAIZE;tr|K7TNE7|K7TNE7_MAIZE;tr|A0A1D6JDV6|A0A1D6JDV6_MAIZE	Uncharacterized protein OS=Zea mays PE=4 SV=1
170	tr|A0A1D6JE74|A0A1D6JE74_MAIZE	160314	IQEIEAELDSSADK;NEALTAK;NTISELK;YMEEIK;LQLAYSK;VQDLEQK;QITLSEIK;SLHAAQEAK;QYATDLEK;QIEDLTQK;TLDGMIEHK;VVQEALELSK;LALLEAENEK;MLELAQSNMK;LVMVDELQEK;KVQDLEQK;AEELELQVAALK;VKFDEASQK;AASLEAVVEAASEK;SLELEDLLHTSK;LNDLQLALAAALAEK;ASQLSDDLEAYQTK;GSDLEQQLSEIENK;KGSDLEQQLSEIENK	1;0;0;0;1;1;0;0;0;0;0;0;0;0;0;1;0;0;0;0;1;0;1;1	7	20	31765;322140;322141;322142;322143;322146;322147;322151;105675;105677;125231;125232;127772;127790;127791;127808;131418;144020;169221;177340;177342;181732;184328;184357;184358;205537;205543;205546;205549;226303;226306;226307;226308;226309;230090;230091;230092;239670;239671;239680;249598;249599;249600;249602;249608;270622;270634;275782;275783;275784;275785;275787;285511;289727;289728;291825;291826;3…	-	Uncharacterized protein OS=Zea mays PE=4 SV=1
171	tr|A0A1D6DZK4|A0A1D6DZK4_MAIZE	208988	LEHFLIEK;NQLLEQEVK;IEELTAEYEAK;NAEIEAQLR;NEALTAK;ESSVLDK;NTISELK;YMEEIK;GIELQSAAESR;ALEHATSK;EALEAAGQK;LAQVNEEK;QITLSEIK;LAMFDELQER;AFGENASQK;TAAESSMQK;SLHAAQEAK;QSLEENLK;QYATDLEK;QIEDLTQK;EALETIAQK;TVEHLTEVHSR;LTSADAHYK;SQVADLEQK;TLDGMIEHK;LQLSELESK;LASQDADISK;SAEEQLEHK;SLNDLHTASK;ELAEATESLK;IIELEAQIQAMR;VVQEALELSK;QKEEQVSLR;ATDHQQIEESLR;LALLEAENEK;RIEELESEK;MLELAQSNMK;TSIDLEQELK;ITAPEEQSVAANTR;…	1;1;1;1;0;1;0;0;1;1;1;1;0;1;1;1;0;1;0;0;1;1;1;1;0;1;1;1;1;1;1;0;1;1;0;1;0;1;1;1;1;0;1;1;1;1;1;1;1;1;0;1;1;0;0;1;0;1;1;1;1;1;1;1;0;1;1;1;1;1;1;1;1;1;1;1;1	60	162	34130;201124;201127;201133;43975;222170;222191;79083;271524;271525;271526;103440;103448;103449;105675;105677;116026;125231;125232;127772;127790;127791;127808;142864;142893;142984;142985;142986;142989;142990;163747;168799;169221;174746;174747;174748;174749;174753;176363;176364;176602;176603;176613;177340;177342;179437;179438;181732;184328;184357;184358;193191;193192;193193;193194;193196;193398;193…	-	Uncharacterized protein OS=Zea mays PE=4 SV=1
172	tr|K7TM74|K7TM74_MAIZE	155403	AAAIVMR;TRDEFVNQVLETIELTEIR	0;1	1	1	24591;375318	tr|A0A1D6IT64|A0A1D6IT64_MAIZE;tr|A0A1D6IT63|A0A1D6IT63_MAIZE	Uncharacterized protein OS=Zea mays GN=ZEAMMB73_465499 PE=3 SV=1
173	tr|A0A1D6NDI3|A0A1D6NDI3_MAIZE	167336	MTLLLGPPSSGK;DAIVGLPGVNGLSTEQR	0;1	1	2	248948;299283;299284	tr|A0A1D6NDI4|A0A1D6NDI4_MAIZE	Uncharacterized protein OS=Zea mays PE=3 SV=1
174	tr|A0A1D6LT23|A0A1D6LT23_MAIZE	169780	AAAIVMR;TTLMDVLAGR;TGGYIEGDIR;GTADFLQEVTSR;MTLLLGPPSSGK;KTGGYIEGDIR;MVEYFEAIPGVPK	0;0;0;1;0;0;1	2	2	24591;114139;114172;114173;114174;115596;115597;198207;248948;250812;310158	tr|A0A1D6P1W8|A0A1D6P1W8_MAIZE;tr|A0A1D6LT24|A0A1D6LT24_MAIZE	Uncharacterized protein OS=Zea mays PE=3 SV=1
175	tr|A0A1D6I297|A0A1D6I297_MAIZE	127553	AAAIVMR;LPADVDSSTR;TTLMDVLAGR;KQETFAR;VTTAEMLVTPGR;YFEGIEGVNK;GVADFLQEVTSK;DALVGLPGVSGLSTEQR;KGVADFLQEVTSK	0;1;0;0;1;1;0;0;0	3	3	24591;108751;114139;114172;114173;114174;150872;182805;237235;271006;271007;271008;271009;271013;293964;293965;348010;348011;348012	tr|A0A1D6I294|A0A1D6I294_MAIZE;tr|A0A1D6I292|A0A1D6I292_MAIZE	Uncharacterized protein OS=Zea mays PE=3 SV=1
176	tr|A0A1D6NLW8|A0A1D6NLW8_MAIZE	163849	AAAIVMR;ETLAFSAR;TTLMDVLAGR;KQETFAR;VTTGEMLVGPAR;GVADFLQEVTSR;HANLTGEVIEVR;MTLLLGPPGSGK;KGVADFLQEVTSR;ILGLEVCADTLVGNEMMR;TAAYISQHDLHIGEMTVR;LIEYFEGIEGISQIK	0;0;0;0;0;0;1;0;0;1;0;1	3	3	24591;58562;58563;114139;114172;114173;114174;150872;167242;167251;167252;167267;167284;197560;197561;202493;241215;241216;304830;346938;349370;349566	-	Uncharacterized protein OS=Zea mays PE=3 SV=1
177	tr|A0A1D6IDG1|A0A1D6IDG1_MAIZE	144409	AAAIVMR;AGADEVDIANLDPR;ATAVEGK;TTLMDVLAGR;YDMLSELAR;KQETFAR;VIYAGQLGVQSR;ELQVPYDK;GVADFLQEVTSR;MTLLLGPPSSGK;LDLVGIELPQIEVR;DALVGLPGVSGLSTEQR;KGVADFLQEVTSR;VLVEYFEAIPGVPK	0;1;1;0;1;0;1;1;0;0;1;0;0;1	7	9	24591;51811;83615;114139;114172;114173;114174;121175;150872;188494;190052;197560;197561;248948;270173;270174;293964;293965;304830;324170;324171	tr|A0A1D6IDF8|A0A1D6IDF8_MAIZE;tr|A0A1D6IDG0|A0A1D6IDG0_MAIZE	Uncharacterized protein OS=Zea mays PE=3 SV=1
178	tr|A0A1D6LCT3|A0A1D6LCT3_MAIZE	122225	AAAIVMR;ETLDFSR;LFQEDSER;TTLMDVLAGR;YEMIAELAR;KQETFAR;GGQVIYAGELGR;ELQIPFEK;MTLLLGPPSSGK;IDMVGIDLPTVEVR;GVADFLQEVTSK;DALVGLPGVSGLSTEQR;LVEYFEAIPGVPK;LNMNFAEIYASSVLYR;KGVADFLQEVTSK;TSAYVGQYDLHNAEMTVR;ATAVQGQETNIITDLTLK;DAGIKPDPEIDAFMK;ITEGYNPATWVLEVSSPLSEAR	0;1;1;0;1;0;1;1;0;1;0;0;1;1;0;1;1;1;1	12	18	24591;51414;97008;114139;114172;114173;114174;120630;120643;150872;163344;193535;193537;248948;261673;271006;271007;271008;271009;271013;293964;293965;307109;307110;328345;348010;348011;348012;350769;368458;368466;371537;383151;383152;383153	tr|A0A1D6LCS6|A0A1D6LCS6_MAIZE;tr|A0A1D6LCS3|A0A1D6LCS3_MAIZE;tr|A0A1D6LCT6|A0A1D6LCT6_MAIZE;tr|A0A1D6LCS9|A0A1D6LCS9_MAIZE;tr|A0A1D6LCR3|A0A1D6LCR3_MAIZE;tr|A0A1D6LCS7|A0A1D6LCS7_MAIZE;tr|A0A1D6LCT0|A0A1D6LCT0_MAIZE;tr|A0A1D6LCR9|A0A1D6LCR9_MAIZE;tr|A0A1D6LCR5|A0A1D6LCR5_MAIZE	Uncharacterized protein OS=Zea mays PE=3 SV=1
179	tr|A0A1D6FYU9|A0A1D6FYU9_MAIZE	140551	ELATAFK;AAAIVMR;ETLAFSAR;ISGYPK;TTLMDVLAGR;TGGYIEGDIR;KQETFAR;KSELYQR;VGIDMPTIEVR;VTTGEMLVGPAR;FQNLEAEAEVR;GLVDVDVLSLGPR;KTGGYIEGDIR;YSVDMPQEMK;GVADFLQEVTSK;KGVADFLQEVTSK;TAAYISQHDLHIGEMTVR;AANIKPDADIDAFMK;IFIEEVMELVELKPLR	1;0;0;0;0;0;0;0;0;0;0;0;0;0;0;0;0;0;0	1	1	11380;24591;58562;58563;80032;114139;114172;114173;114174;115596;115597;150872;166339;166927;166928;167242;167251;167252;167267;167284;192783;192785;203140;203156;250812;255271;255272;271006;271007;271008;271009;271013;348010;348011;348012;349370;369298;372105	tr|A0A1D6FYU6|A0A1D6FYU6_MAIZE;tr|K7V744|K7V744_MAIZE	Uncharacterized protein OS=Zea mays PE=3 SV=1
180	tr|A0A1D6NLU6|A0A1D6NLU6_MAIZE	137363	AAAIVMR;KGLVDVDVLSLGPR;ETLAFSAR;ISGYPK;TTLMDVLAGR;TGGYIEGDIR;FDMLTELSR;EFATAFK;KQDTFAR;KSELYQR;VGIDMPTIEVR;VTTGEMLVGPAR;FQNLEAEAEVR;GLVDVDVLSLGPR;MTLLLGPPGSGK;KTGGYIEGDIR;YSVDMPQEMK;AMVPLGLGADGAEAAGR;EEVLEFFESVGFR;GVADFLQEVTSK;SITNELAVPFDK;IMPILHDVSGIIKPR;KGVADFLQEVTSK;TAAYISQHDLHIGEMTVR;ELSQPAPGSTDLHFPSK;ASAMGGQDANVVTDYILK;GMILPFVPLSLTFDNIK;AANIKPDADIDAFMK;IFIEEVMELVELKPLR	0;1;0;0;0;0;1;1;1;0;0;0;0;0;0;0;0;1;1;0;1;1;0;0;1;1;1;0;0	11	17	24591;25047;308104;58562;58563;80032;114139;114172;114173;114174;115596;115597;126029;126030;128197;146111;166339;166927;166928;167242;167251;167252;167267;167284;192783;192785;203140;203156;241215;241216;250812;255271;255272;261412;261418;268643;271006;271007;271008;271009;271013;280311;280314;343462;348010;348011;348012;349370;358101;362392;362393;362395;368958;369298;372105	tr|A0A1D6NLW0|A0A1D6NLW0_MAIZE;tr|A0A1D6NLV8|A0A1D6NLV8_MAIZE;tr|A0A1D6NLV9|A0A1D6NLV9_MAIZE;tr|A0A1D6NLT5|A0A1D6NLT5_MAIZE;tr|A0A1D6NLV1|A0A1D6NLV1_MAIZE;tr|A0A1D6NLV2|A0A1D6NLV2_MAIZE;tr|A0A1D6NLW5|A0A1D6NLW5_MAIZE	Uncharacterized protein OS=Zea mays PE=3 SV=1
181	tr|A0A1D6MBY5|A0A1D6MBY5_MAIZE	8598.32	QELARQVDLSAR	1	1	2	216765;216766	tr|A0A1D6GUM4|A0A1D6GUM4_MAIZE;tr|A0A1D6GUM6|A0A1D6GUM6_MAIZE;tr|A0A1D6F743|A0A1D6F743_MAIZE;tr|K7VR63|K7VR63_MAIZE	Uncharacterized protein OS=Zea mays PE=4 SV=1
182	tr|A0A1D6NUJ8|A0A1D6NUJ8_MAIZE	21249.9	IGEGPLGSVYWGQVWDGSQIAVK	1	1	1	164663	tr|A0A1D6NUK0|A0A1D6NUK0_MAIZE;tr|A0A1D6LLK1|A0A1D6LLK1_MAIZE;tr|B6T5E9|B6T5E9_MAIZE;tr|B4FNJ1|B4FNJ1_MAIZE	Uncharacterized protein OS=Zea mays PE=4 SV=1
183	tr|B6U9U3|B6U9U3_MAIZE	47613.2	MDIYLLAR;IVSWTAAEGDR	1;0	1	1	88029;158016;158017	tr|A0A1D6I451|A0A1D6I451_MAIZE	Dihydrolipoamide acetyltransferase component of pyruvate dehydrogenase complex OS=Zea mays PE=2 SV=1
184	tr|B4FD17|B4FD17_MAIZE	48002.1	LDIYSLSR;IVSWTAAEGDR;DVEAALAAPK;GVTMTALLAK;NMVESLAIPTFR;NQMQVNVTADHR;IIEDPKDLTF;EIFMPALSSTMTEGK;VGYTITTDALDQLYK	0;0;0;0;1;1;0;0;0	2	2	79429;158016;158017;187759;193877;214374;224239;246306;336706;336709;336710;336713;336715;344993;344995	tr|A0A1D6MYM9|A0A1D6MYM9_MAIZE	Dihydrolipoamide acetyltransferase component of pyruvate dehydrogenase complex OS=Zea mays PE=2 SV=1
185	tr|B4G1C9|B4G1C9_MAIZE	47839.9	LDIYSLSR;IVSWTAAEGDR;DVEAALAAPK;GVTMTALLAK;NMVESLAVPTFR;SQMQVNVTADHR;IIEDPKDLTF;DLGVDLFSVTGSGPGGR;EIFMPALSSTMTEGK;VGYTITTDALDQLYK;FDAILPPGTGAIMAVGASEPTVVGTK;AAPVTAARPDVPLGSTVPFTTMQGAVSK	0;0;0;0;0;1;0;0;0;0;1;0	2	4	79429;158016;158017;187759;193877;210177;216554;216555;216573;246306;279365;279366;279380;336706;336709;336710;336713;336715;344993;344995;399702;404931;404932	-	Dihydrolipoamide acetyltransferase component of pyruvate dehydrogenase complex OS=Zea mays GN=ZEAMMB73_589390 PE=2 SV=1
186	tr|A0A1D6KPB2|A0A1D6KPB2_MAIZE	48913.8	DGFFSVK;VIEDPESLTL;MLVNVTADHR;IVSWSAGEGDR;LDELYEK;NMVESLAVPAFR;GVTMTVLLAK;QLQPNEYSSGTFTLSNLGMFGVDR;LDIYLLSQNWK;ITSADVEAAAGIQPK;EIFMPALSSTMTEGK;IVYGADLAAFLQTFAK;VGYPIITDKLDELYEK	0;1;0;0;0;0;0;1;0;1;0;0;1	4	6	123312;127406;141156;141157;141158;141160;141161;148272;148273;148277;161450;161452;161453;161456;161457;201316;202310;288432;290662;395546;293551;293552;308652;336706;336709;336710;336713;336715;348246;388198	-	Dihydrolipoamide acetyltransferase component of pyruvate dehydrogenase complex OS=Zea mays PE=3 SV=1
187	tr|B4FWQ0|B4FWQ0_MAIZE	45122.7	DGFFSVK;GITSPHAK;IIEDPESLTL;MLVNVTADHR;IVSWSAGEGDR;LDELYEK;NMVESLAVPAFR;GVTMTVLLAK;QLQPNDYNSGTFTLSNLGMFGVDR;LDIYLLSQNWK;AAAMALAQHPVVNSTCR;EIFMPALSSTMTEGK;IVYGADLAAFLQTFAK;VGYPIVTDKLDELYEK	0;1;1;0;0;0;0;0;1;0;1;0;0;1	5	10	123312;127173;132303;132304;132312;132313;141156;141157;141158;141160;141161;148272;148273;148277;161450;161452;161453;161456;161457;201316;202310;290198;395935;293551;293552;312518;336706;336709;336710;336713;336715;348246;387489;387490	tr|B4FUZ2|B4FUZ2_MAIZE;tr|A0A1D6Q1G1|A0A1D6Q1G1_MAIZE	Dihydrolipoamide acetyltransferase component of pyruvate dehydrogenase complex OS=Zea mays PE=2 SV=1
188	tr|A0A1D6FTD4|A0A1D6FTD4_MAIZE	43144.7	VAAFPIGIDSDR	1	1	1	177923	tr|A0A1D6FTE2|A0A1D6FTE2_MAIZE;tr|A0A1D6FTF7|A0A1D6FTF7_MAIZE;tr|A0A1D6MA40|A0A1D6MA40_MAIZE;tr|A0A1D6MA33|A0A1D6MA33_MAIZE;tr|A0A1D6MA38|A0A1D6MA38_MAIZE;tr|A0A1D6MA31|A0A1D6MA31_MAIZE;tr|A0A1D6FTF5|A0A1D6FTF5_MAIZE;tr|A0A1D6MA32|A0A1D6MA32_MAIZE;tr|A0A1D6FTC9|A0A1D6FTC9_MAIZE;tr|W0FFT0|W0FFT0_MAIZE;tr|A0A1D6MA24|A0A1D6MA24_MAIZE;tr|W0FKW8|W0FKW8_MAIZE;tr|A0A1D6MA27|A0A1D6MA27_MAIZE;tr|A0A1D6FTD…	Uncharacterized protein OS=Zea mays PE=4 SV=1
189	tr|B4FTD4|B4FTD4_MAIZE	55827.3	SDLELALIR;VDMVFYVDEIAR;IESDVYVTAQGCR;FFNWQEVEK;SQTIIYNAVLK;EQIVQGDVDDMMAQR;LPADYAVWMGEIKPLSYFR	1;1;1;1;1;1;1	7	13	99117;99129;236308;236328;236329;246877;255070;255071;260990;301054;301056;391080;391081	tr|B6TL64|B6TL64_MAIZE;tr|B4FQH9|B4FQH9_MAIZE	Uncharacterized protein OS=Zea mays PE=2 SV=1
190	tr|B6TSN7|B6TSN7_MAIZE	13825.1	CPIDALK;VCANVLDLVK	0;1	1	1	129242;129243;129252;230430	tr|A0A1D6P716|A0A1D6P716_MAIZE	Cortical cell-delineating protein OS=Zea mays PE=2 SV=1
191	tr|O24556|O24556_MAIZE	14087.2	CPIDALK;ICPEDFTCPN;VCANVLGLVK	0;0;1	1	5	129242;129243;129252;175104;175105;175106;175108;175109;175110;175111;214182;214187;214188;214189;214191	tr|B6TBH5|B6TBH5_MAIZE;tr|K7TDY6|K7TDY6_MAIZE;tr|K7TDY4|K7TDY4_MAIZE	Physical impedance induced protein OS=Zea mays GN=IIG1 PE=2 SV=1
192	sp|Q01595|CCDP_MAIZE	14126.2	VLGLVK;CPIDALK;ICPEDFTCPN	1;0;0	1	1	69244;129242;129243;129252;175104;175105;175106;175108;175109;175110;175111	-	Cortical cell-delineating protein OS=Zea mays PE=2 SV=1
193	tr|A0A1D6IQ06|A0A1D6IQ06_MAIZE	26843.9	SAFEHLK;SQLQIYAQK	1;0	1	2	134548;134549;215886	-	Uncharacterized protein OS=Zea mays PE=4 SV=1
194	tr|A0A1D6M4Z2|A0A1D6M4Z2_MAIZE	67925.1	IGEATALEVR;ENVLACAK;GFLISDWEGIDR;SVDQLPINAGDSNYDPLFPVGYGLK	0;0;0;1	1	1	108196;108197;108198;108213;159514;159516;222853;222854;403406	-	Uncharacterized protein OS=Zea mays PE=3 SV=1
195	tr|B7ZXD3|B7ZXD3_MAIZE	68218.3	IGEATALEVR;ENVLACAK;HFVGDGGTDK;GFLISDWEGIDR	0;0;1;0	1	1	108196;108197;108198;108213;159514;159516;202171;222853;222854	-	Uncharacterized protein OS=Zea mays PE=2 SV=1
196	tr|A0A1D6NAD4|A0A1D6NAD4_MAIZE	107759	IGEATALEVR;IGQMTQIER;EGPAHAPLFR;SQLQIYAQK;DKVAACAK	0;0;1;0;0	1	2	108196;108197;108198;108213;113820;120368;120369;215886;240241	tr|A0A1D6NAD3|A0A1D6NAD3_MAIZE;tr|A0A1D6NAD1|A0A1D6NAD1_MAIZE;tr|A0A1D6NAD6|A0A1D6NAD6_MAIZE;tr|A0A1D6NAD5|A0A1D6NAD5_MAIZE;tr|A0A1D6NAD2|A0A1D6NAD2_MAIZE	Uncharacterized protein OS=Zea mays PE=4 SV=1
197	tr|A0A1D6GH60|A0A1D6GH60_MAIZE	66186.6	LVASPQVLR;IGAATALEVR;VGQMTQIER;ITVGTTLLDAVK;DYYIGSLLSGGGSVPR;FQGFTISDWEGIDR;QATAAEWVAMVGDFQR;AAVDPSTAVVFAENPDAGFVR;FTMGLFENPMPDPSLADQLGK;ILVAGSHADNLGYQCGGWTIEWQGDTGR;SVDQLPMNYGDEHYDPLFPLGFGLTTQGK	1;0;0;1;0;1;1;1;0;0;1	6	7	84423;89873;89874;109012;109013;109035;256223;256224;280952;280953;280954;280955;280956;280957;287904;309411;359883;393423;404733;409741	tr|A0A096SXN7|A0A096SXN7_MAIZE;tr|A0A1D6GH63|A0A1D6GH63_MAIZE;tr|A0A1D6GH62|A0A1D6GH62_MAIZE	Uncharacterized protein OS=Zea mays PE=4 SV=1
198	tr|Q9LLB8|Q9LLB8_MAIZE	67338.3	IDDAVYR;IGEATALEVR;IGQMTQIER;IKDLLGR;GFVISDWEGIDR;ATIFPHNVGLGATR;SSYAPLLPLPK;ATGIPYAFAPCIAVCR;MHANHFLVTDFLK;GVSTVMVSYSSWNGVK;YTEFIDDLTTQVQNK;LGIPIIYGIDAVHGHNNVYK;FTMGLFENPYPDSSLAGELGK;VVQSLTSLISGLQGDAPADSAGRPYVGGSK;SVDQLPMNVGDAHYDPLFPFGFGLTTK	1;0;0;1;1;1;1;1;1;1;1;1;1;1;1	13	63	47599;47600;47602;47603;47604;141239;108196;108197;108198;108213;113820;128639;218948;218949;218950;218951;218952;218956;218958;218959;218960;235671;235672;235675;235676;245092;245094;245095;245097;245098;245099;307173;326177;326181;326182;328744;328745;344980;358504;358511;358512;358513;358514;358515;358518;383442;387858;387861;387862;387863;391858;391859;391860;391861;391865;391866;392543;39254…	tr|B4F8M8|B4F8M8_MAIZE;tr|A0A1D6L4E9|A0A1D6L4E9_MAIZE	Exoglucanase OS=Zea mays GN=exg1 PE=4 SV=1
199	tr|A0A1D6L4F1|A0A1D6L4F1_MAIZE	72755.9	IVASPQALR;IGAATALEVR;VGQMTQIER;DKVAACAK;TTVGTTVLDAVK;DYYIGSLLSGGGSVPR;MHANHDLITGFLK;LNFQGFTISDWEGIDR;QATAAEWVTMVSDFQK;AAVDPSTEVVFAESPDAEFVR;SGGFSYAIVAVGEHPYTETK;KQATAAEWVTMVSDFQK;FTMGLFENPMPDPSLADQLGK;ILVAGSHADNLGYQCGGWTIEWQGDTGR;SVDQLPMNYGDAHYDPLFPLGFGLTTQGK	1;0;0;0;1;0;1;1;1;1;1;1;0;0;1	9	19	75857;75861;89873;89874;109012;109013;109035;240241;249919;249923;280952;280953;280954;280955;280956;280957;313375;329409;358171;358177;358178;370003;370004;370008;370009;383049;383054;390364;390365;393423;404733;409382;409383	tr|A0A1D6L4F0|A0A1D6L4F0_MAIZE	Uncharacterized protein OS=Zea mays PE=4 SV=1
200	tr|B4FDA7|B4FDA7_MAIZE	24841.4	NYDPQK;LLGPGLNK;LHSELLK;VCMLGDAQHVEEAEK;DCISQIVQDAK;MGLDYMDVEALK;FPTLVTHQESLESK;AGKFPTLVTHQESLESK	0;0;1;0;1;0;0;0	2	3	111500;111511;127599;127600;137262;172457;346790;346791;346792;346793;346794;346805;348671;267108;267117;291692;332812;332813;332814;332815;332816;332817;332818;386942;386943;386944	tr|B6T8C6|B6T8C6_MAIZE	Ribosomal protein OS=Zea mays GN=ZEAMMB73_966139 PE=2 SV=1
201	tr|C4J929|C4J929_MAIZE	24774.3	NYDPQK;LLGPGLNK;DAIASITNDSR;YHAFLASEAIIK;VCMLGDAQHVEEAER;FPTLVTHQESLESK;KYHAFLASEAIIK;KFVETIELQIGLK;AGKFPTLVTHQESLESK	0;0;1;0;1;0;0;1;0	3	9	111500;111511;127599;127600;143476;143478;287220;287223;302877;302878;302879;302880;302889;302890;332812;332813;332814;332815;332816;332817;332818;356263;356264;359244;386942;386943;386944	-	Ribosomal protein OS=Zea mays PE=2 SV=1
202	tr|B6UGK6|B6UGK6_MAIZE	24681.1	NYDPQK;LQSESVK;LLGPGLNK;VCMLGDAQHVEEAEK;DAISQIVGDAK;YHAFLASEAIIK;MGLDYMDVEALK;FPTLVTHQESLESK;VLCMGVAVGNLAMEEK;KYHAFLASEAIIK;KFTETVELQIGLK;AGKFPTLVTHQESLESK	0;1;0;0;1;0;0;0;1;0;1;0	4	14	111500;111511;120455;127599;127600;172457;346790;346791;346792;346793;346794;346805;348671;226497;226506;226507;226508;226509;226510;226511;287220;287223;291692;332812;332813;332814;332815;332816;332817;332818;347396;347414;356263;356264;358014;358015;358016;358017;386942;386943;386944	tr|B6SIS5|B6SIS5_MAIZE	Ribosomal protein OS=Zea mays PE=2 SV=1
203	tr|B4FLA2|B4FLA2_MAIZE	47421	MIAAIDTVR;AMLSLPASK;GLGSPVFDK;GDSIGGVVTCIAR;SGVEILAFVSK;KETDTCK;IPLTEADMQVELDR;IPLTEADMQVELDRR;AYRPSHADATYDFK;SGGVQGGISNGEIIYFK;GLGSPVFDKLEAELAK;VHQVVLPEDAVDYETVTLEHIESNIVR;GFEIGSGFAGTDFTGSEHNDEFYMDEAGNVR	0;0;0;0;0;0;0;0;0;1;0;0;1	2	3	86363;86364;86365;86370;164165;164166;164167;164819;164820;164821;192504;192517;192519;192537;235735;235736;245043;278219;278224;310439;336697;336698;347965;373692;373693;373696;373697;405300;405301;408392;410346	-	Chorismate synthase OS=Zea mays PE=2 SV=1
204	tr|B6TQ13|B6TQ13_MAIZE	38121.2	AAGLAFFR;NIDALLIQH;MLANDDSVLDWR;DVIYGDYVSSWYSK	1;1;1;1	4	5	47927;101306;230185;230188;342438	tr|A0A1D6NUR1|A0A1D6NUR1_MAIZE;tr|C0HJ88|C0HJ88_MAIZE;tr|A0A1D6NUR2|A0A1D6NUR2_MAIZE;tr|K7VEC5|K7VEC5_MAIZE	Flavonol synthase/flavanone 3-hydroxylase OS=Zea mays PE=2 SV=1
205	tr|B6T3E4|B6T3E4_MAIZE	41669.8	GMNALASEDPR;NSLEEAVK;LGFNVELK;LCLAGGLQGIVSEAR;DRPILFSSFQPDAAQLMR;VADIQLQDFLQYGLQNEQGK;MVNWNVQSEDALCTLEEAFEK	0;0;0;0;0;1;0	1	1	142760;154243;164883;258385;258390;355390;393377;400019	-	Glycerophosphodiester phosphodiesterase OS=Zea mays PE=2 SV=1
206	tr|B4F7Z4|B4F7Z4_MAIZE	41702.8	GMNALASEDPR;NSLEEAVK;LGFNVELK;LCLAGGLQGIVSEAR;DRPILFSSFQPDAAQLMR;VADIQLEDFLQYGLQNEQGK;MVNWNVQSEDALCTLEEAFEK	0;0;0;0;0;1;0	1	3	142760;154243;164883;258385;258390;355390;393428;393429;393432;400019	tr|A0A1D6H923|A0A1D6H923_MAIZE	Uncharacterized protein OS=Zea mays PE=2 SV=1
207	tr|C0P5W8|C0P5W8_MAIZE	26408.3	FDAIFSK;GLFDASLFER;DKDGLLQR;GMSVLQQHVAFFDR	0;1;0;1	2	3	133188;133189;140765;140766;173835;173836;279593	-	Uncharacterized protein OS=Zea mays PE=2 SV=1
208	tr|B6U6A9|B6U6A9_MAIZE	27307.7	FDAIFSK;GLFDGSLFER;DKDGLLQR;DELSSMLQGNR;GMSVLQQHAAFFDR;ALEAVDPSHPQGTK;NGDGVIYPWETFQGLR	0;1;0;1;1;1;1	5	11	133188;133189;136052;136053;136054;173835;173836;173944;173952;173960;273008;273009;304803;304804;322085	-	Caleosin OS=Zea mays PE=2 SV=1
209	tr|O24595|O24595_MAIZE	25427	AEMVEILR;ANPVHK;FGGVSVEK;NLYPPEK;KLYDCGTR;CAERPSVAK;FWADYVDK;LKGDGQAQAR;VYDFVCGMK;FWADYVDKK;QGLQLLDFWVSPFGQR;GLAYEYLEQDLGNK	1;1;1;1;1;1;1;1;1;1;1;1	12	47	77550;77561;77562;77563;77564;82494;82513;82514;80405;80409;131356;131374;131375;131382;144416;144419;144432;196065;197618;197636;205468;205469;205470;205471;205473;205474;205583;205587;205593;226987;227000;227001;227002;309505;309506;309507;309508;328439;332307;332310;332311;332312;332313;332314;332315;332316;332317	-	Glutathione transferase OS=Zea mays GN=GST5 PE=2 SV=1
210	tr|A0A1D6ICG6|A0A1D6ICG6_MAIZE	51690.3	YIGLHAPHVR;GNFVVAAELER;GLVWPTWAPQK;LAEALHDGAVIPK;KAVEEGGSSHAALQR;LPAVEAPTDAVGVEEFIAR;FMDATGVIANTADELEPGPLAAVAR	1;1;0;1;1;1;1	6	11	143616;158082;158083;268555;280361;280362;280363;320797;342239;342240;389398;389399	-	Glycosyltransferase OS=Zea mays PE=3 SV=1
211	tr|C3VQ48|C3VQ48_MAIZE	27733.1	TGGPFGTMK;LSELGFADA;LPDATK;LAWHSAGTFDVK;LPDATKGSDHLR	0;0;0;1;0	1	1	19941;156375;156381;156399;156404;156405;156406;156407;156408;156409;161979;161981;161982;66373;66374;66376;66377;66378;66379;66393;74004;74006;74007;74008;86193;274804;274818;274819;274820;274821;274836	-	Ascorbate peroxidase OS=Zea mays GN=POD PE=2 SV=1
212	tr|B4FWL1|B4FWL1_MAIZE	20820.4	LSELGFAEA;LPDATQGSDHLR;EGLLQLPSDK;QVFSTQMGLSDQDIVALSGGHTLGR;NPAEQAHGANAGLEIAIR;ALLSDPSFRPLVDK;KNPAEQAHGANAGLEIAIR;YAADEDAFFADYAEAHLK;SGFEGAWTSNPLIFDNSYFK	0;0;0;0;0;0;1;0;0	1	2	70264;70265;70266;70267;70276;70277;70281;193960;194004;194005;194006;194007;194010;194012;221816;221824;221825;221826;221827;221828;221829;221833;221835;221836;221837;221838;281626;393657;393658;393659;394342;394346;318599;318605;318606;318607;318608;318609;318610;318614;318615;318618;318628;323634;323635;323636;323644;323647;323648;323649;323652;372224;372225;378468;378472;378473;378474;378475;…	-	Uncharacterized protein OS=Zea mays PE=2 SV=1
213	tr|A0A1D6JYX3|A0A1D6JYX3_MAIZE	11312.6	AFFDDYK;LSELGFADA;ELLSGDK;YAADEK;EGLLQLPSDK;SGFEGAWTTNPLVFDNSYFKELLSGDK;ALLSDPVFRPLVEK;MGLSDQDIVALSGGHTLGR;ELLSGDKEGLLQLPSDK;SGFEGAWTTNPLVFDNSYFK	0;0;0;0;0;0;0;1;0;0	1	1	20860;159768;159769;159782;159783;159784;159786;159790;251020;251026;251027;66373;66374;66376;66377;66378;66379;66393;110589;110590;110591;110602;192619;192621;221816;221824;221825;221826;221827;221828;221829;221833;221835;221836;221837;221838;286346;328019;328020;328021;328022;328024;328025;328028;328030;328031;328032;328033;328035;328036;328037;328038;328039;328040;328041;328042;328043;328044;3…	-	Uncharacterized protein OS=Zea mays PE=3 SV=1
214	tr|B6TVL8|B6TVL8_MAIZE	27280.8	TGGPFGTMK;LSELGFAEA;LPDATQGSDHLR;EGLLQLPSDK;QDKPEAPPEGR;AYPTVNEDYLK;QVFSTQMGLSDQDIVALSGGHTLGR;LAWHSAGTFDVATK;NPAEQAHGANAGLEIAIR;ALLSDPSFRPLVDK;YAADEDAFFADYAEAHLK;SGFEGAWTSNPLIFDNSYFK	0;0;0;0;1;0;0;0;0;0;0;0	1	5	19941;156375;156381;156399;156404;156405;156406;156407;156408;156409;161979;161981;161982;70264;70265;70266;70267;70276;70277;70281;193960;194004;194005;194006;194007;194010;194012;221816;221824;221825;221826;221827;221828;221829;221833;221835;221836;221837;221838;254302;254319;254322;254326;254327;275514;275516;275525;275526;275527;275528;332987;281626;393657;393658;393659;394342;394346;314549;3…	-	APx2-Cytosolic Ascorbate Peroxidase OS=Zea mays PE=2 SV=1
215	tr|A0A1D6PD14|A0A1D6PD14_MAIZE	20979.6	AFFDDYK;QVFGK;LSELGYADA;LPDATK;ELLSGDK;QMGLSDQDIVALSGGHTLGR;YAADEK;EGLLQLPSDK;EDKPQPPPEGR;LPDATKGSDHLR;SGFEGAWTTNPLVFDNSYFKELLSGDK;CPAELAHGANAGLDIAVR;ALLSDPVFRPLVEK;KCPAELAHGANAGLDIAVR;ELLSGDKEGLLQLPSDK;SGFEGAWTTNPLVFDNSYFK	0;0;0;0;0;0;0;0;0;0;0;0;0;1;0;0	1	1	20860;159768;159769;159782;159783;159784;159786;159790;251020;251026;251027;55310;70847;70848;70849;70850;70851;70857;70859;70861;70862;70863;70864;70867;70868;70869;171476;74004;74006;74007;74008;110589;110590;110591;110602;184594;350802;350806;350807;350808;350810;350814;350815;350819;350820;350821;350825;350826;350827;350828;350829;350836;352750;352751;352757;192619;192621;221816;221824;221825…	-	Uncharacterized protein OS=Zea mays PE=3 SV=1
216	tr|B6U9S6|B6U9S6_MAIZE	27449.9	TGGPFGTMK;AFFDDYK;QVFGK;LAWHSAGTFDVSSR;LSELGFADA;SCAPLMLR;LPDATK;ELLSGDK;QMGLSDQDIVALSGGHTLGR;YAADEK;EGLLQLPSDK;EDKPQPPPEGR;LPDATKGSDHLR;SGFEGAWTTNPLVFDNSYFKELLSGDK;HQSELAHGANAGLDIAVR;ALLSDPVFRPLVEK;NYPTVSAEYSEAVDK;ELLSGDKEGLLQLPSDK;SGFEGAWTTNPLVFDNSYFK	0;0;0;0;0;0;0;0;0;0;0;0;0;0;0;0;1;0;0	1	1	19941;156375;156381;156399;156404;156405;156406;156407;156408;156409;161979;161981;161982;20860;159768;159769;159782;159783;159784;159786;159790;251020;251026;251027;55310;65961;65965;65973;65984;65987;66015;66019;255757;255758;255759;255761;255763;255764;255767;255768;255769;255772;255773;255774;255775;255776;255777;255778;255779;255780;255781;255782;255783;255784;255785;255786;255788;255790;255…	-	APx1-Cytosolic Ascorbate Peroxidase OS=Zea mays GN=POD1 PE=2 SV=1
217	tr|B6UB73|B6UB73_MAIZE	27463.9	TGGPFGTMK;AFFDDYK;QVFGK;LAWHSAGTFDVSSR;LSELGFADA;SCAPLMLR;LPDATK;ELLSGDK;QMGLSDQDIVALSGGHTLGR;YAADEK;EGLLQLPSDK;EDKPQPPPEGR;LPDATKGSDHLR;SGFEGAWTTNPLVFDNSYFKELLSGDK;HQSELAHGANAGLDIAVR;ALLSDPVFRPLVEK;NYPTVSAEYSEAVEK;ELLSGDKEGLLQLPSDK;SGFEGAWTTNPLVFDNSYFK	0;0;0;0;0;0;0;0;0;0;0;0;0;0;0;0;1;0;0	1	17	19941;156375;156381;156399;156404;156405;156406;156407;156408;156409;161979;161981;161982;20860;159768;159769;159782;159783;159784;159786;159790;251020;251026;251027;55310;65961;65965;65973;65984;65987;66015;66019;255757;255758;255759;255761;255763;255764;255767;255768;255769;255772;255773;255774;255775;255776;255777;255778;255779;255780;255781;255782;255783;255784;255785;255786;255788;255790;255…	-	APx1-Cytosolic Ascorbate Peroxidase OS=Zea mays PE=2 SV=1
218	tr|B6TYP2|B6TYP2_MAIZE	45041.7	LAQICGIIASDEK;AQDYLCTLASR;DYADILEFLVDR;VASLTGLSGEGNK;DETGASPTAWAVWTR;TENNPYLGFIYTSFQER	0;0;0;1;0;0	1	1	104581;190551;239604;256646;282537;282544;353848	-	Acyl-desaturase OS=Zea mays PE=2 SV=1
219	tr|B6SVG7|B6SVG7_MAIZE	61293.7	LGAYMVEGLVAR	1	1	1	184302	tr|C0P6K9|C0P6K9_MAIZE;tr|C0PLA4|C0PLA4_MAIZE	Chitin-inducible gibberellin-responsive protein 2 OS=Zea mays PE=2 SV=1
220	tr|K7V400|K7V400_MAIZE	22629.5	LVIVGDGGTGK;QVTFHR;NVPTWHR;DGYYIHGQCAIIMFDVTSR;HLTGEFEK;RHLTGEFEK;NLQYYEISAK;FYCWDTAGQEK;VCENIPIVLCGNK;KNLQYYEISAK;SNYNFEKPFLYLAR;KYEPTIGVEVHPLDFSTNCGK	0;0;0;0;0;0;0;0;0;0;0;1	1	2	32656;197046;197047;197048;197051;197052;197053;197054;197057;34057;62733;62734;62740;62746;80743;370768;370769;370770;370772;370775;370776;370778;179395;179402;179409;226494;255610;255611;255612;255617;255621;255622;255623;255624;255625;319607;295730;295731;295732;295733;295734;295735;295745;316600;316601;316602;339765;339766;339767;352168;352172;352173;352174;352175;352176;352177;352179;403644;…	tr|K7V7Q1|K7V7Q1_MAIZE;tr|K7V044|K7V044_MAIZE;tr|A0A1D6NHH6|A0A1D6NHH6_MAIZE;tr|B6TBX3|B6TBX3_MAIZE;tr|K7VZX1|K7VZX1_MAIZE	GTP-binding nuclear protein OS=Zea mays GN=ZEAMMB73_449857 PE=3 SV=1
221	tr|C0HHC1|C0HHC1_MAIZE	20166.3	LVIVGDGGTGK;QVTFHR;NVPTWHR;DGYYIHGQCAIIMFDVTSR;HLTGEFEK;RHLTGEFEK;NLQYYEISAK;FYCWDTAGQEK;VCENIPIVLCGNK;KNLQYYEISAK;SNYNFEKPFLYLAR;YEPTIGVEVHPLDFTTNCGK;KYEPTIGVEVHPLDFTTNCGK	0;0;0;0;0;0;0;0;0;0;0;1;1	2	9	32656;197046;197047;197048;197051;197052;197053;197054;197057;34057;62733;62734;62740;62746;80743;370768;370769;370770;370772;370775;370776;370778;179395;179402;179409;226494;255610;255611;255612;255617;255621;255622;255623;255624;255625;319607;295730;295731;295732;295733;295734;295735;295745;316600;316601;316602;339765;339766;339767;352168;352172;352173;352174;352175;352176;352177;352179;392027;…	tr|B4G1P4|B4G1P4_MAIZE	GTP-binding nuclear protein OS=Zea mays PE=2 SV=1
222	tr|A0A1D6M194|A0A1D6M194_MAIZE	32595.2	ALMLCYSNR	1	1	1	131494	tr|A0A1D6M181|A0A1D6M181_MAIZE;tr|A0A1D6MQ70|A0A1D6MQ70_MAIZE;tr|K7VEE5|K7VEE5_MAIZE;tr|A0A1D6M195|A0A1D6M195_MAIZE;tr|A0A1D6M192|A0A1D6M192_MAIZE;tr|A0A1D6M190|A0A1D6M190_MAIZE;tr|A0A1D6MQ71|A0A1D6MQ71_MAIZE;tr|A0A1D6M199|A0A1D6M199_MAIZE;tr|A0A1D6MQ72|A0A1D6MQ72_MAIZE;tr|A0A1D6M197|A0A1D6M197_MAIZE;tr|A0A1D6FMK6|A0A1D6FMK6_MAIZE;tr|A0A096TC93|A0A096TC93_MAIZE	Uncharacterized protein OS=Zea mays PE=4 SV=1
223	tr|A0A1D6H7J3|A0A1D6H7J3_MAIZE	40657.5	VGVPVGVK;GALVTFVTTPLNLPR	1;1	2	2	108303;271387	tr|A0A1D6H7K2|A0A1D6H7K2_MAIZE;tr|B4FTZ4|B4FTZ4_MAIZE	Uncharacterized protein OS=Zea mays PE=4 SV=1
224	tr|C0P2T6|C0P2T6_MAIZE	39912.4	DYTELAR;ELGIVAGLQDR;WLSGDDFITSR;VGLLGNPSDVYGGR;EVAQLALDGHK;EMFGDDVLGALNIK;VAPSVLTDEELSSLLLAS;FTGSGGAVVALCPDGDSQVER;VAQVYGGLVYMDFSQGHMDK	0;0;0;1;0;0;0;0;0	1	1	51443;146386;146401;190243;190244;221725;243731;243741;243742;317639;317640;317642;320790;320791;358748;358749;390391	-	Uncharacterized protein OS=Zea mays PE=2 SV=1
225	tr|A0A1D6HY96|A0A1D6HY96_MAIZE	55131	WILDRPL;GTVDEWVR;SLNFPVVDDWR;KGTVDEWVR;CSVFSGLAYEIGPIR;CHDADLPYTIDLK;IVPFLGQMISEGIELGR;VSHILFVDSPVGAGFSFSR;GYDVGDISASLQLQEFLIK;ALVYSGDHDLLVPHLGTQAWVR;WFSDHPEYLANPFYIGGDSYVGK	1;1;1;1;1;1;1;1;1;1;1	11	23	63567;63568;63571;63573;77764;205436;205437;205438;219064;287521;287562;287563;324091;325881;347060;347061;347070;381874;381875;384990;398354;403110;403111	tr|B4FRC3|B4FRC3_MAIZE;tr|B6TC80|B6TC80_MAIZE	Uncharacterized protein OS=Zea mays PE=3 SV=1
226	tr|B7ZXL7|B7ZXL7_MAIZE	59485.8	VILPIIFPALER;ALFLWNNDHIESLIK	0;1	1	1	215418;215419;215420;215421;358303	tr|Q32SG1|Q32SG1_MAIZE;tr|A0A1D6LBN4|A0A1D6LBN4_MAIZE	Uncharacterized protein OS=Zea mays PE=2 SV=1
227	tr|A0A1D6LEP6|A0A1D6LEP6_MAIZE	57802	YIDHGFIIR;VILPIIFPALER;ALFLWNNDHIEGLIK	1;0;1	2	2	133741;215418;215419;215420;215421;354897	-	Uncharacterized protein OS=Zea mays PE=4 SV=1
228	tr|B4FGU5|B4FGU5_MAIZE	54126.5	DIADADK;TSDASVYAVGDVAAFPVK;IAEFYENYYESK;VTGAFLEGGSPEEYEALAR	0;1;1;1	3	3	105963;191131;323164;343791	tr|A0A1D6HHM8|A0A1D6HHM8_MAIZE	Uncharacterized protein OS=Zea mays PE=2 SV=1
229	tr|C0P4M0|C0P4M0_MAIZE	46538	YVILGGGVAAGYAAR;ADLASK;DIADADK;LVAAMQAK;GYLFPQNAAR;KSAEQAVR;LTDFGVQGAESNNILYLR;TLTSAAAETFTYETLLIATGSSVIK;LFIGQAADEK;LLPEWYSEK;LPGFHTCVGSGGER;AQPPVADVQALK;GIELILSTEIVK;QGVNPGELAIISK;EPVAPYERPALSK;VVGVFLEGGSAEENQAIAR;GTVAVGFDADANGDVTTVK;ESGESVAEYDYLPYFYSR;INNFDVTMVYPEPWCMPR;LFTAGIAHFYEGYYANK;TDAFFETSVAGVYAIGDVATFPLK;SFDLAWQFYGDNVGDDVLFGDNDPASAKPK	0;1;0;1;1;1;1;1;1;0;1;1;0;1;1;1;1;1;1;1;1;1	18	80	48926;62574;105963;134581;134583;134584;134585;134754;134755;134758;134759;134761;134762;134763;153957;170185;345544;345555;345556;345557;345566;345579;375978;189741;401508;401509;401510;219698;219699;219700;219701;219709;239665;239688;239692;239693;240815;240816;240819;240822;240823;240824;240825;257745;257746;257747;257748;257749;257754;275943;275944;275945;275946;275947;275948;275949;275950;27…	-	Uncharacterized protein OS=Zea mays GN=ZEAMMB73_282221 PE=2 SV=1
230	tr|C4J4E4|C4J4E4_MAIZE	46799.3	MYNELR;YVILGGGVAAGYAAR;SAEQAVK;GYLFPTNAAR;LVAAIQAK;DGLQFASK;LFTADIAAFYEAYYTNK;LLPEWYSEK;KSAEQAVK;KDGLQFASK;GIELILSTEIVK;TQPPVANLEELK;EAVAPYERPALSK;LPGFYVCVGSGGEK;VLGAFLEGGSPDENK;QGVKPGELAIISK;LTDFGTQGADSNNILYLR;TQPPVANLEELKK;GTLAVGFDADANGDVTAVK;EIDDADKLVAAIQAK;ESGEPVPEYDYLPYFYSR;INDFDVTMVFPEPWCMPR;GKESGEPVPEYDYLPYFYSR;TDASFETSVPGVYAIGDVATFPLK	1;0;1;1;1;1;1;0;1;1;0;1;1;1;1;1;1;1;1;1;1;1;1;1	21	103	41601;41602;48926;101345;125445;125446;125447;125448;125461;125462;125463;125464;125465;128252;128253;128254;128256;128257;128258;128259;128260;146085;230528;230621;375304;375305;375306;375307;375308;375309;393290;393292;239665;239688;239692;239693;239764;239765;239766;239767;239769;239770;239771;272007;272009;272010;275943;275944;275945;275946;275947;275948;275949;275950;275951;275953;275954;275…	-	Uncharacterized protein OS=Zea mays PE=2 SV=1
231	tr|B4F938|B4F938_MAIZE	44352.4	FDPSFHPR;YVEFNLVYDR;LLEACINPK;IESILVSLPLTAR;NPFAPTLHFNYR;ETPESEPPPTFLR;KNTPFNEEHR;VQGEVCAALEEADGGGAR;RVQGEVCAALEEADGGGAR;WQYDHKPEEGTEEWK;QWWFGGGTDLTPSYIIEEDVK	1;1;1;1;1;1;1;1;1;1;1	11	18	90315;196284;196291;209718;209729;224158;224159;224161;224163;224164;241621;247460;247461;265989;310928;336567;391551;398190	tr|Q2F7H8|Q2F7H8_MAIZE	Uncharacterized protein OS=Zea mays PE=2 SV=1
232	tr|A0A1D6N6F5|A0A1D6N6F5_MAIZE	47990.7	LLFAVDGR;HILEMPPMTAQVTR;AAGLVQEAVR;SAVDYFEATR;GVAELTVPPFLDR;LEFHGADFGWGEPVMSGPVTLPEK	0;0;1;0;0;0	1	1	57381;84015;94006;142185;142186;224688;224700;224701;401739	-	Uncharacterized protein OS=Zea mays PE=4 SV=1
233	tr|B6TPL4|B6TPL4_MAIZE	48814	LLFAVDGR;DVDVAAALR;HILEMPPMTAQVTR;AAGLVQDAVR;SAVDYFEATR;GVAELTVPPFLDR;LEFHGADFGWGEPVMSGPVTLPEK	0;1;0;1;0;0;0	2	2	57381;68262;84015;89582;142185;142186;224688;224700;224701;401739	-	Transferase OS=Zea mays PE=2 SV=1
234	tr|A0A1D6G576|A0A1D6G576_MAIZE	99987.1	LVDEVTAA;EVDFNTATLADILR;SAGPALERPSR;LLFAVDGRPR;SAVDYFEATR;GAAGAVTDAYMR;GLPLSLPPALDR;SPAILQGSGTK;KGEAAAAADK;QLGTHFEMDLMDR;VLLGLPPAAMAEFQR;NILEMPLLAAQVTK;NISQFSGFVWTDNQEK	1;0;1;1;0;1;1;0;1;0;1;1;0	8	11	39928;39937;74742;266369;136129;136139;137238;142185;142186;150257;150261;173855;210024;257548;269703;274567;321033;367002;367004	-	Uncharacterized protein OS=Zea mays PE=4 SV=1
235	tr|A0A1D6P8K5|A0A1D6P8K5_MAIZE	110242	VFHQWENIVR;LQIEEFVQSQQLR;VTVDRPVIIR;VLNLGLMK;DPVTLPSSK;SPDEVEDIILR;SHLTQDMLIPNTELK	0;1;0;0;0;0;0	1	2	33443;82860;275746;145519;145520;153657;173405;186673;186680;349636	tr|K7WCZ1|K7WCZ1_MAIZE;tr|A0A1D6P8K6|A0A1D6P8K6_MAIZE	Uncharacterized protein OS=Zea mays PE=4 SV=1
236	tr|A0A1D6K5Z1|A0A1D6K5Z1_MAIZE	116372	VFHQWENIVR;VTVDRPVIIR;VLNLGLMK;DPVTLPSSK;SPDEVEDIILR;SHLTQDMLIPNTELK;AYNDQLFSSAANILWK	0;0;0;0;0;0;1	1	1	33443;145519;145520;153657;173405;186673;186680;349636;361133	tr|A0A1D6K5Z2|A0A1D6K5Z2_MAIZE	Uncharacterized protein OS=Zea mays PE=4 SV=1
237	tr|A0A1D6K4K9|A0A1D6K4K9_MAIZE	78087.6	LVAEFVDPQEVK;LSDSIQSER;GKVPESVAR;VTDLKDELR;EVILPDSVVEASK;TGSVQDFWMDHIK	0;1;1;0;0;0	2	2	18559;289581;289583;100459;173061;218825;218834;292092;324515;324516	tr|A0A1D6K4K5|A0A1D6K4K5_MAIZE;tr|A0A1D6K4K6|A0A1D6K4K6_MAIZE	Uncharacterized protein OS=Zea mays PE=4 SV=1
238	tr|A0A1D6P7N7|A0A1D6P7N7_MAIZE	72356	LVAEFVDPQEVK;DIFQPAFK;APPLQQTQSVPR;VTDLKDELR;EVILPDSVVEASK;IVPPAEKPATTSLR;TGSVQDFWMDHIK	0;1;1;0;0;1;0	3	3	18559;289581;289583;181131;197634;218825;218834;292092;310203;324515;324516	tr|A0A1D6P7N9|A0A1D6P7N9_MAIZE;tr|A0A1D6P7P0|A0A1D6P7P0_MAIZE;tr|K7VKP3|K7VKP3_MAIZE	Uncharacterized protein OS=Zea mays PE=4 SV=1
239	tr|B6SU31|B6SU31_MAIZE	18599.4	KLLGSS;DVDLSVYR;GGLFGDSIK;AEYPIFDK;YAPTTSPLSIEK;FKAEYPIFDK	0;1;0;0;0;0	1	1	62625;62626;79351;155678;155679;155680;155681;155682;155692;187074;187075;187076;187077;187098;274145;274146;274147;274148;332094;324355;324356;324363	-	Glutathione peroxidase OS=Zea mays PE=2 SV=1
240	tr|B6TR92|B6TR92_MAIZE	18600.5	KLLGSS;GGLFGDSIK;DVDLSTYK;AEYPIFDK;YAPTTSPLSIEK;FKAEYPIFDK	0;0;1;0;0;0	1	2	62625;62626;155678;155679;155680;155681;155682;155692;172198;172199;187074;187075;187076;187077;187098;274145;274146;274147;274148;332094;324355;324356;324363	tr|Q6JAH6|Q6JAH6_MAIZE	Glutathione peroxidase OS=Zea mays PE=2 SV=1
241	tr|B6SQE1|B6SQE1_MAIZE	7643.95	GVYNMSHGIGK	1	1	2	239115;239126	tr|B6T125|B6T125_MAIZE;tr|B6UEL5|B6UEL5_MAIZE;tr|B6U1Q4|B6U1Q4_MAIZE	COX VIIa-like protein OS=Zea mays PE=2 SV=1
242	tr|J7LC26|J7LC26_MAIZE	20087.1	GSAPADFQPSFR;LDVPNLEVIK;KDYNLAK;SFLNLPSEVVPNTLK	1;0;0;0	1	2	184538;184539;233064;233065;233066;237297;237302;237303;237305;339176;339181;339182;339190	tr|B6UIM2|B6UIM2_MAIZE	Ribosomal protein S10 OS=Zea mays PE=2 SV=1
243	tr|B4FW06|B4FW06_MAIZE	19965	GAPGDFGGDK;GGAPADFQPSFR;LDVPNLEVIK;KDYNLAK;SFLNLPSEVVPNTLK	0;1;0;0;0	1	2	165025;173967;173968;233064;233065;233066;237297;237302;237303;237305;339176;339181;339182;339190	-	Uncharacterized protein OS=Zea mays GN=ZEAMMB73_874955 PE=2 SV=1
244	tr|K7UII3|K7UII3_MAIZE	18609.6	NEICK;EGVLYAK;GAPGDFGGDK;SGAPAEFQPSFR;KDYNLAK;HPQIDVPNLQVIK;NYLNLPSEIVPATLK	1;1;0;1;0;1;1	5	19	79704;116724;217277;165025;189259;189260;189261;189262;189263;189274;237297;237302;237303;237305;314008;314011;314012;314014;314016;341179;341180;341181;341182;341184	tr|K7TKE6|K7TKE6_MAIZE;tr|A0A1D6EAS0|A0A1D6EAS0_MAIZE;tr|B6T8E7|B6T8E7_MAIZE;tr|B4FSW0|B4FSW0_MAIZE;tr|C0PH28|C0PH28_MAIZE	Uncharacterized protein OS=Zea mays GN=ZEAMMB73_772347 PE=4 SV=1
245	tr|B6SHD3|B6SHD3_MAIZE	42605.4	LFGVTTLDVVR;AGAGSATLSMAYAAAR;IQNAGTEVVDAK;KLFGVTTLDVVR;VAVLGAAGGIGQPLSLLIK	0;0;0;0;1	1	4	163371;163434;163435;163436;163437;163438;163439;163440;163441;163443;239599;239600;239616;259693;283546;283547;283548;283550;283551;283552;283554;283555;354267;354268;354269;354270	-	Malate dehydrogenase OS=Zea mays PE=2 SV=1
246	tr|C4J673|C4J673_MAIZE	35007.2	LLGVTTLDVAR;ELGESIQK;ANTFVAEVLGVDPR;GGAEEILPLGPLNDFER;VAILGAAGGIGQPLSLLMK;GEAGIVECSYVASEVTELPFFATK;MNPLVSVLHLYDVVNTPGVTADVSHMDTSAVVR	1;1;1;1;0;1;1	6	8	142094;159269;244512;244527;317814;317815;357858;357861;357862;357867;357871;359531;359538;359540;359541;359542;359543;401815;409703	tr|B6T3Y0|B6T3Y0_MAIZE;tr|A0A1D6L6A9|A0A1D6L6A9_MAIZE	Malate dehydrogenase OS=Zea mays PE=2 SV=1
247	tr|B4FRJ1|B4FRJ1_MAIZE	35770.8	TFYAGK;LFGVTTLDVVR;DDLFNINAGIVK;KLFGVTTLDVVR;RTQDGGTEVVEAK;VAILGAAGGIGQPLSLLMK;NGVEEVLGLGELSDFEK;GFMGDEQLGEALEGSDVVIIPAGVPR;YCPNALVNMISNPVNSTVPIAAEVFK;LNPLVSSLSLYDIAGTPGVAADVSHINSPALVK	0;0;0;0;0;0;1;1;1;0	3	11	86666;86672;163371;163434;163435;163436;163437;163438;163439;163440;163441;163443;276788;276789;276790;276791;276793;276794;276795;276796;276800;276801;276802;276803;276804;283546;283547;283548;283550;283551;283552;283554;283555;292900;292901;292907;292915;357858;357861;357862;357867;357871;359531;359538;359540;359541;359542;359543;360510;360513;360514;395292;395293;395294;395295;395296;395306;39…	-	Malate dehydrogenase OS=Zea mays PE=2 SV=1
248	tr|B6TGF1|B6TGF1_MAIZE	35650.7	TFYAGK;ALCTAIAK;LFGVTTLDVVR;DDLFNINAGIVK;KLFGVTTLDVVR;RTQDGGTEVVEAK;VAILGAAGGIGQPLSLLMK;GFMGDDQLGEALEGSDIVIIPAGVPR;HCPNALVNMISNPVNSTVPIAAEVFK;LNPLVSSLSLYDIAGTPGVAADVSHINSPALMK;AGVPVTEVNVPVVGGHAGITILPLFSQATPASNSLSQEDIEALTK	0;0;0;0;0;0;0;0;0;1;0	1	7	86666;86672;139905;139906;139908;163371;163434;163435;163436;163437;163438;163439;163440;163441;163443;276788;276789;276790;276791;276793;276794;276795;276796;276800;276801;276802;276803;276804;283546;283547;283548;283550;283551;283552;283554;283555;292900;292901;292907;292915;357858;357861;357862;357867;357871;359531;359538;359540;359541;359542;359543;395297;395298;395299;395300;395302;395858;39…	-	Malate dehydrogenase OS=Zea mays PE=2 SV=1
249	tr|B4FFV3|B4FFV3_MAIZE	41801.1	GIAFVNK;ANTFVAQK;LFGVTTLDVVR;GVDVVVIPAGVPR;MSPLVSELHLYDIANVK;AGAGSATLSMAYAAAR;IQNAGTEVVDAK;SGSQISPQASYK;KLFGVTTLDVVR;DDLFNINASIVK;VAVLGAAGGIGQPLGLLVK	1;0;0;0;0;0;0;0;0;0;1	2	4	106392;106393;150491;150496;150497;163371;163434;163435;163436;163437;163438;163439;163440;163441;163443;183980;184008;184010;184011;217229;369824;369825;239599;239600;239616;259693;261651;261652;261666;283546;283547;283548;283550;283551;283552;283554;283555;283734;283741;283743;283744;283745;348873;348874	-	Malate dehydrogenase OS=Zea mays GN=ZEAMMB73_522811 PE=2 SV=1
250	tr|B4FZU8|B4FZU8_MAIZE	35473.7	GLENLK;TFYAGK;GLCTAIAK;GFMGDDQLGEALEGSDVVIIPAGVPR;LFGVTTLDVVR;NGVEEVLGLGELNEFEK;DDLFNINAGIVK;KLFGVTTLDVVR;RTQDGGTEVVEAK;GLENLKGELK;VAILGAAGGIGQPLSLLMK;HCPNALVNMISNPVNSTVPIAAEVFK;LNPLVSSLSLYDIAGTPGVAADVSHINSPALVK;AGVPVTGVNVPVVGGHAGITILPLFSQATPASNSLSQEDIEALTK	1;0;1;1;0;1;0;0;0;1;0;0;0;1	6	32	82986;86666;86672;135203;135263;135265;135273;135276;135277;135278;148633;394721;394722;394723;394724;394725;394726;394728;394730;395424;395427;395428;395429;395430;395431;395432;163371;163434;163435;163436;163437;163438;163439;163440;163441;163443;206869;364621;364622;364623;364624;364625;276788;276789;276790;276791;276793;276794;276795;276796;276800;276801;276802;276803;276804;283546;283547;283…	-	Malate dehydrogenase OS=Zea mays PE=2 SV=1
251	tr|B6TCZ3|B6TCZ3_MAIZE	41375.8	GVAFASK;ANTFVAQK;LFGVTTLDVVR;GVDVVVIPAGVPR;MSPLVSELHLYDIANVK;AGAGSATLSMAYAAAR;SGSQISPQASYK;IQNAGTEVVEAK;KLFGVTTLDVVR;DDLFNINASIVK;VALLGAAGGIGQPLGLLIK;TRPSVTFTDEEAEELTK;SGVESIVSADLEGVTECEAK;ALAGDPDVYECTFIQSEATDLPFFATR;GVAADLSHCNTPAQVLDFTGPSELASCLK	1;0;0;0;0;0;0;1;0;0;1;1;1;1;1	7	14	84674;150491;150496;150497;163371;163434;163435;163436;163437;163438;163439;163440;163441;163443;183980;184008;184010;184011;217229;369824;369825;239599;239600;239616;261651;261652;261666;263066;263067;263071;283546;283547;283548;283550;283551;283552;283554;283555;283734;283741;283743;283744;283745;352084;352085;352086;352087;371682;371684;380688;404331;404332;408457	-	Malate dehydrogenase OS=Zea mays PE=2 SV=1
252	tr|B6TJA9|B6TJA9_MAIZE	24033.5	LCEAVLESIIGER;DVVTGDFEK;TADELASDAAFFR;VTENCVAFWK;DSSVPAAGGVAIENK;AAGLYTDAEGVAVEK;VTMILPLTGEQYAEK;FTAIGVYLEDAAVPALAK	1;1;1;1;1;1;1;1	8	23	57520;244717;244718;195251;224515;224519;224520;224528;224531;261902;261903;297947;312736;312757;344017;344019;362005;362006;362007;362008;362010;362011;362012	sp|Q08704|CFI_MAIZE;tr|B6THH3|B6THH3_MAIZE	Chalcone-flavonone isomerase family protein OS=Zea mays PE=2 SV=1
253	tr|A0A1D6QK12|A0A1D6QK12_MAIZE	42234	ITIITR;LIDILNPENR;AFATGGYAAMQR;QLDGAHVEFLR	0;1;0;0	1	1	22400;22401;22402;22403;155256;171705;186255;186256;186263;186277	tr|A0A1D6QK10|A0A1D6QK10_MAIZE;tr|A0A1D6QK11|A0A1D6QK11_MAIZE;tr|B6UAK5|B6UAK5_MAIZE;tr|B4FMU0|B4FMU0_MAIZE	Phospho-2-dehydro-3-deoxyheptonate aldolase OS=Zea mays PE=3 SV=1
254	tr|B6U6Q5|B6U6Q5_MAIZE	51430.1	HEIIGDVR;DMGVLVGK;LYTGSHDIISLR;ITPPLCFTK;LQENAFVVGSYLK;VVFFTNSGTEANELAILMAR;MPAFDHVPLPYDGPSAADIAR	0;0;1;0;0;1;1	3	4	70946;70947;130062;213488;215344;215348;215349;308083;364934;364935;370304	tr|C0HEJ5|C0HEJ5_MAIZE;tr|B7ZX54|B7ZX54_MAIZE	Alanine--glyoxylate aminotransferase 2 OS=Zea mays PE=2 SV=1
255	tr|A0A1D6IK07|A0A1D6IK07_MAIZE	52319.6	ITIITR;TVTFDDLSDR;ALATGGYAAMQR;QLDGAHVEFLR;SSASAVATPEK;TRPFDSILAEVR;AYSQSVATLNLLR;NAGLIVTWITDPMHGNTIK;TIETFPPVVFAGEAR;LIEILNPSNKPGR;LNASQSLELAFIIAER;VTQWNLDFMDHSEQGDR	0;0;1;0;1;0;1;0;0;1;0;1	5	10	22400;22401;22402;22403;145566;145572;145573;159812;159813;186255;186256;186263;186277;206797;221775;221776;230689;230694;244881;279409;279412;279419;279427;279434;279437;305072;305074;308647;353627;353628;353629	tr|B6TUB8|B6TUB8_MAIZE	Phospho-2-dehydro-3-deoxyheptonate aldolase OS=Zea mays PE=3 SV=1
256	tr|A0A1D6F1X1|A0A1D6F1X1_MAIZE	59286.1	ITIITR;TVTFDDLSDR;AFATGGYAAMQR;QLDGAHVEFLR;TRPFDSILAEVR;SGLNSSLPLPPLAF;AYAQSVATLNLLR;NAGLIVTWITDPMHGNTIK;TIETFPPVVFAGEAR;LNASQSLELAFIIAER;VTQWNLDFMDHNEQGDR;ALQLPEYPNAEELDAVLK	0;0;0;0;0;0;1;0;0;0;1;1	3	6	22400;22401;22402;22403;145566;145572;145573;171705;186255;186256;186263;186277;221775;221776;224389;226239;244881;279409;279412;279419;279427;279434;279437;308647;356886;356887;376245;376247;376248	-	Phospho-2-dehydro-3-deoxyheptonate aldolase OS=Zea mays PE=3 SV=1
257	tr|A0A1D6M6F7|A0A1D6M6F7_MAIZE	50437.7	DKHEIIGDVR;AEEIFR;HEIIGDVR;MPAFDYTPPPYDGPR;VMNHMK;DMGVLVGK;GFLLGVELVTDHEK;GAFGSDGEK;MQYLFDEDGR;ITPPLCFTK;LYTGCNDIISLR;DVQEIIEFGTTGR;AGGLCIADEVQAGVAR;LQENAFVVGSYLK;FNVVQTGVHHALNPDPFR;VVFFTNSGTEANELALMIAR	1;1;0;1;1;0;1;1;1;0;1;1;1;0;1;1	12	26	8477;30008;70946;70947;104860;298713;298719;298720;109759;130062;135754;323483;323484;323485;146613;182247;182248;182249;215344;215348;215349;227545;227546;238537;238538;238539;238542;238543;268432;308083;350007;350008;364916	tr|A0A1D6M6F5|A0A1D6M6F5_MAIZE	Uncharacterized protein OS=Zea mays PE=3 SV=1
258	tr|A0A1D6JQ63|A0A1D6JQ63_MAIZE	52419.7	LAYDIVR;HEIIGDVR;GGLHGNVFR;DLGVLVGK;GLMLGVELVTDR;LYSGNLSMVALR;SETIELFEK;GTFGSDAAAYAK;EVEEHITYGSSGR;MQYLYDEHGK;QAHCADVGSHLLER;AGGVCIADEVQSGFGR;DDADFLVDSMDYAMSR;KAGGVCIADEVQSGFGR;YPIPQGEIHHVMNPDPYR;VAYFVNSGTEANELAMLMAR;IQFNTFGGNPVCSAGGLAVLK;TGSHYWGFQTQGVIPDIVTMAK	1;0;1;1;1;1;1;1;1;1;1;1;1;1;1;1;1;1	17	37	47235;47237;70946;70947;76362;123803;192023;192045;192046;198303;198304;220721;220722;220734;238039;307249;238208;268644;268647;269737;269745;276653;276654;276663;276664;321905;321906;321909;362138;350848;350849;362972;362973;362975;365331;366893;385465;398056;398057	-	Uncharacterized protein OS=Zea mays PE=3 SV=1
259	tr|C4J662|C4J662_MAIZE	33419.3	GAAALEELR;ILAAEQPTLR;HVIEALLPLLR;IVNVSSDFGLLR	1;1;1;1	4	4	68344;126144;182567;197000	tr|B6T3T7|B6T3T7_MAIZE	Carbonyl reductase 3 OS=Zea mays GN=ZEAMMB73_714923 PE=2 SV=1
260	tr|A0A1D6N6W6|A0A1D6N6W6_MAIZE	25986.7	VIGMHDAK;QIDTFGLFAK	1;1	2	2	147774;233011	tr|A0A1D6N6W7|A0A1D6N6W7_MAIZE;tr|A0A0B4J395|A0A0B4J395_MAIZE;tr|B6U1Y3|B6U1Y3_MAIZE	Uncharacterized protein OS=Zea mays PE=4 SV=1
261	tr|A0A1D6HJE2|A0A1D6HJE2_MAIZE	48840.6	MIDFTNLDER	1	1	1	175396	tr|A0A1D6HJD1|A0A1D6HJD1_MAIZE;tr|A0A1D6HJE3|A0A1D6HJE3_MAIZE;tr|A0A1D6HJF9|A0A1D6HJF9_MAIZE;tr|A0A1D6HJD4|A0A1D6HJD4_MAIZE;tr|A0A1D6HJF1|A0A1D6HJF1_MAIZE;tr|A0A1D6HJC6|A0A1D6HJC6_MAIZE;tr|A0A1D6HJC8|A0A1D6HJC8_MAIZE;tr|A0A1D6HJF2|A0A1D6HJF2_MAIZE;tr|A0A1D6HJF6|A0A1D6HJF6_MAIZE;tr|A0A1D6HJG0|A0A1D6HJG0_MAIZE;tr|A0A1D6HJF3|A0A1D6HJF3_MAIZE;tr|A0A1D6HJD8|A0A1D6HJD8_MAIZE;tr|A0A1D6HJF4|A0A1D6HJF4_MA…	Uncharacterized protein OS=Zea mays PE=4 SV=1
262	tr|A0A1D6ELX5|A0A1D6ELX5_MAIZE	84796.3	VCDFGLSR;EFLVDLIR;SVRPDDPSIQAILIDR	0;1;1	2	2	75347;91129;312161	-	Uncharacterized protein OS=Zea mays PE=4 SV=1
263	tr|A0A1D6PK93|A0A1D6PK93_MAIZE	96618.3	VCDFGLSR;FLDQDFYGDALDEFR;VIDGFYDIFGSSIESSR	0;1;1	2	2	75347;321923;328527	tr|K7VLX5|K7VLX5_MAIZE;tr|A0A1D6PK96|A0A1D6PK96_MAIZE;tr|C0PDS7|C0PDS7_MAIZE	Uncharacterized protein OS=Zea mays PE=4 SV=1
264	tr|A0A1D6NRJ2|A0A1D6NRJ2_MAIZE	90480.5	AVIMAVEFR;VCDFGLSR;FLQQDISSDALEEFR;SAAGTAEWMAPEILR	1;0;1;1	3	6	8308;75347;121157;312638;312641;312644;272129	tr|A0A1D6NRJ7|A0A1D6NRJ7_MAIZE;tr|A0A1D6NRJ1|A0A1D6NRJ1_MAIZE;tr|A0A1D6NRI7|A0A1D6NRI7_MAIZE;tr|A0A1D6NRJ0|A0A1D6NRJ0_MAIZE;tr|A0A1D6NRJ6|A0A1D6NRJ6_MAIZE;tr|K7V594|K7V594_MAIZE;tr|A0A1D6NRI5|A0A1D6NRI5_MAIZE	Uncharacterized protein OS=Zea mays PE=4 SV=1
265	tr|A0A1D6HK91|A0A1D6HK91_MAIZE	110283	VDWEAVLVHR;GLANLVAR;VCDFGLSR;VQPFSHK;NFNALGYDDK;LIHRPNNQLDER;STAGTAEWMAPEVLR	1;1;0;1;1;1;1	6	9	22054;164743;164744;39135;75347;138172;237394;248884;275837;275841	-	Uncharacterized protein OS=Zea mays PE=4 SV=1
266	tr|A0A1D6QLN1|A0A1D6QLN1_MAIZE	37697.4	DQSQVLISHAK;YLLSGGEDDLVQVWSMDDR	1;1	2	2	254835;366395	tr|A0A1D6EHH6|A0A1D6EHH6_MAIZE;tr|A0A1D6QLM7|A0A1D6QLM7_MAIZE;tr|A0A1D6EHH8|A0A1D6EHH8_MAIZE;tr|A0A1D6QLM9|A0A1D6QLM9_MAIZE;tr|A0A1D6EHH0|A0A1D6EHH0_MAIZE;tr|A0A1D6QLN2|A0A1D6QLN2_MAIZE;tr|A0A1D6EHG8|A0A1D6EHG8_MAIZE;tr|B6SJW5|B6SJW5_MAIZE;tr|A0A1D6QLN0|A0A1D6QLN0_MAIZE	Uncharacterized protein OS=Zea mays PE=4 SV=1
267	tr|Q9ZPN6|Q9ZPN6_MAIZE	75301.2	ILGLEAMIR	1	1	1	94616	tr|K7VC27|K7VC27_MAIZE;tr|A0A1D6K972|A0A1D6K972_MAIZE	Transcription factor MYC7E (Fragment) OS=Zea mays PE=2 SV=1
268	tr|A0A1D6QEM2|A0A1D6QEM2_MAIZE	31459.2	FPAQVK;KAEGEEK;LFLYDFDLK	0;1;0	1	1	87850;87853;220502;241968;241969	tr|C0PAU4|C0PAU4_MAIZE;tr|B6UA70|B6UA70_MAIZE	Uncharacterized protein OS=Zea mays PE=4 SV=1
269	tr|C4JC33|C4JC33_MAIZE	64501.5	FPAQVK;HVPFEDPYR;LLYGVYK;YYQPALTPEPR;LFLYDFDLK;DCRPLPESSLK;SKFDPELTTK;IDKDCRPLPESSLK	0;1;0;1;0;0;0;0	2	3	87850;87853;142497;142498;142701;201530;241968;241969;272865;308523;372436	-	Uncharacterized protein OS=Zea mays PE=2 SV=1
270	tr|C0P7N5|C0P7N5_MAIZE	67722.3	AASHGGLNLVQGAFSGK;FPAQVK;LFGMPGGK;HVPLEDPYR;LLYGVYK;LPLLPIEEVR;ANPSTPQSVK;LFLYDFDLK;DCRPLPESSLK;SKFDPELTTK;IDKDCRPLPESSLK	1;0;1;1;0;1;1;0;0;0;0	5	7	37920;332470;87850;87853;125888;125889;130922;142701;149173;201099;241968;241969;272865;308523;372436	tr|B6T8I6|B6T8I6_MAIZE	Uncharacterized protein OS=Zea mays GN=ZEAMMB73_429127 PE=2 SV=1
271	tr|A0A1D6HUY7|A0A1D6HUY7_MAIZE	47531.8	FGEVTEAVIMR;LFVGGISWETSEDR;IFVGGLPSSVTEADFR	0;0;1	1	1	174846;174847;270415;293116	-	Uncharacterized protein OS=Zea mays PE=4 SV=1
272	tr|B4FK28|B4FK28_MAIZE	49958.9	FGEVTEAVIMR;LFVGGISWETDEDR;IFVGGLPSNVTEADFR	0;0;1	1	4	174846;174847;276880;298403;298404;298405;298414	tr|B6TAS3|B6TAS3_MAIZE;tr|A0A1D6HV01|A0A1D6HV01_MAIZE;tr|A0A1D6HUZ7|A0A1D6HUZ7_MAIZE;tr|A0A1D6HUZ6|A0A1D6HUZ6_MAIZE	Uncharacterized protein OS=Zea mays PE=2 SV=1
273	tr|B8A134|B8A134_MAIZE	50116	SPAGGQNYAMSR;FGEVTEAVIMR;GFGFVVFADSGIAER;LFVGGISWETDEDR;IFVGGLASNVTEVEFR;LGSPIGYVGLNDDSGSILSSMSR	1;0;1;0;1;1	4	5	169906;169907;174846;174847;265037;276880;301760;376732	tr|A0A1D6II02|A0A1D6II02_MAIZE;tr|A0A1D6II07|A0A1D6II07_MAIZE;tr|A0A1D6II04|A0A1D6II04_MAIZE;tr|A0A1D6II08|A0A1D6II08_MAIZE	Uncharacterized protein OS=Zea mays PE=2 SV=1
274	tr|B6TBC4|B6TBC4_MAIZE	31968.2	VLLGIGGGHYVPR;SSEEVAGMWK;NAVTCFLQEQNIR;QDAAQAIALVLWK;AAFPGGEVIAHLDHK;EDETPPQGGTPGWAAIPSPR;WQEATGESVSEVIFLSK	0;0;0;1;0;0;0	1	2	202574;202575;228405;269768;300464;300465;324317;324318;351751;367964;367965	tr|B4FGA9|B4FGA9_MAIZE;tr|B4FD80|B4FD80_MAIZE	Ethanol tolerance protein GEKO1 OS=Zea mays PE=2 SV=1
275	tr|A0A1D6HGI3|A0A1D6HGI3_MAIZE	48617.1	LGLNDK;LYITQEGVR;ITEGVNLPFR;TSFQTTSGK;YNASIDSLVWK;LYRDDVGGNMVDAFR;TVSFVPPDGEFELMK	1;1;1;1;1;1;1	7	12	78599;114990;114991;137773;137774;137776;137777;177979;271573;271574;299651;344328	tr|B7ZZR4|B7ZZR4_MAIZE;tr|B6TIQ4|B6TIQ4_MAIZE;tr|A0A1D6HGI4|A0A1D6HGI4_MAIZE	Uncharacterized protein OS=Zea mays PE=3 SV=1
276	tr|A0A1D6F5R2|A0A1D6F5R2_MAIZE	43254.6	ESTDEIK;DTAGIFR;VHQFEK;YAGYSTCFR;LGIGYGQK;IYPAELPIK;YDLEAWFPASK;TLCCILENFQK;QFVHMLNSTLTATER;ALQPYMGGIEFLPFK;KYDLEAWFPASK;YLIATSEQPLCAYHLGDR	1;0;0;0;0;0;0;0;0;0;0;0	1	1	14250;32733;119390;130475;135890;135891;135892;205665;205674;278518;278520;300144;300169;300175;300176;303653;346201;346202;346203;351805;351808;357110	tr|A0A1D6PI99|A0A1D6PI99_MAIZE	Uncharacterized protein OS=Zea mays PE=4 SV=1
277	tr|A0A1D6NEJ4|A0A1D6NEJ4_MAIZE	47878.7	VLVWR;SDVVGALK;ILSEFIK;SGYQALPWVR;AIDLDDIK;TSMGSAAYAPER;YITMAGEYELR;HYFEELEEESLR;FEIPYFTVSGIQVR;TISFIPPDGSFDLMTYR;MEVTQRPPMAVTNAVSWR;AEFSLPSITAEEGAPEK;STATNVEIEVPVPSDATNPNIR	1;1;1;1;1;1;1;1;1;1;1;1;1	13	23	16749;119800;140578;140579;148352;148357;158928;170626;170627;204795;204796;204798;267027;267028;284359;338774;338775;338776;352976;352977;352978;354083;376671	tr|B4FQ20|B4FQ20_MAIZE;tr|C0PFY3|C0PFY3_MAIZE;tr|K7W0M6|K7W0M6_MAIZE	Uncharacterized protein OS=Zea mays PE=3 SV=1
278	tr|B4FQC4|B4FQC4_MAIZE	52318.5	LMESTDEIK;DTAGIFR;MLDINLFR;VHQFEK;YAGYSTCFR;LGIGYGQK;IYPAELPIK;YDLEAWFPASK;TLCCILENFQK;QFVHMLNSTLTATER;FASVELVDEVIALDK;ALQPYMGGIEFLPFK;KYDLEAWFPASK;YLIATSEQPLCAYHLGDR	1;0;1;0;0;0;0;0;0;0;1;0;0;0	3	12	4656;211938;211939;211940;211952;211953;32733;96495;96496;119390;130475;135890;135891;135892;205665;205674;278518;278520;300144;300169;300175;300176;303653;337779;337780;337784;337785;346201;346202;346203;351805;351808;357110	tr|B4FRC4|B4FRC4_MAIZE	Uncharacterized protein OS=Zea mays PE=2 SV=1
279	tr|A0A1D6I4P0|A0A1D6I4P0_MAIZE	55969.3	ALLNELNAER;VHAAVVSTEK;NYLSIPAAIK;GSEVIYFGDHLLSDLR;DLFNTSFGATFLTDTGR;LDFFGSIEPDGCFFGR	1;1;1;1;1;1	6	8	136792;136807;204700;204706;219135;316722;323691;323854	tr|C4J083|C4J083_MAIZE;tr|A0A1D6I4N2|A0A1D6I4N2_MAIZE;tr|A0A1D6I4N3|A0A1D6I4N3_MAIZE;tr|A0A1D6I4N1|A0A1D6I4N1_MAIZE	Uncharacterized protein OS=Zea mays PE=4 SV=1
280	tr|A0A1D6G1L9|A0A1D6G1L9_MAIZE	40597.3	EDFELIFSELDR;EQCISLLDELNK	1;1	2	2	250656;307067	tr|A0A1D6G1K8|A0A1D6G1K8_MAIZE;tr|A0A1D6G1N8|A0A1D6G1N8_MAIZE;tr|K7VKM4|K7VKM4_MAIZE;tr|A0A1D6G1N9|A0A1D6G1N9_MAIZE;tr|A0A1D6G1N6|A0A1D6G1N6_MAIZE;tr|A0A1D6G1M8|A0A1D6G1M8_MAIZE;tr|A0A1D6G1N7|A0A1D6G1N7_MAIZE;tr|A0A1D6G1P1|A0A1D6G1P1_MAIZE;tr|A0A1D6G1M4|A0A1D6G1M4_MAIZE;tr|A0A1D6G1N2|A0A1D6G1N2_MAIZE;tr|A0A1D6G1N4|A0A1D6G1N4_MAIZE;tr|A0A1D6G1L5|A0A1D6G1L5_MAIZE;tr|A0A1D6G1M0|A0A1D6G1M0_MAIZE;tr|A…	Uncharacterized protein OS=Zea mays PE=4 SV=1
281	tr|B4FY87|B4FY87_MAIZE	45376.4	EAVALLKPCVAA;AFAMTGWR;ELPGVK;LGYLAAPK;HFVAACGK;YTPNAGTLELR;TMAITDQAMALR;AQVALVPGDAFGDDK;IQSQFTSGASSISQK;ISYAASLTTLQTAMSK;AGVAALNLGYAGGEAVSTMVK;LLVLSDEIYEHIIYQPAK	1;0;0;0;0;0;1;0;1;1;1;0	5	7	68432;71129;73460;134968;134970;134971;154210;154220;168700;168707;197432;197487;314317;314318;314323;325511;343021;343024;373748;385070;385071;385072;385073;385074;398410	tr|A0A1D6N631|A0A1D6N631_MAIZE	Uncharacterized protein OS=Zea mays PE=2 SV=1
282	tr|B6TK79|B6TK79_MAIZE	49660.5	AFAMTGWR;ELPGVK;LGYLAAPK;AEAVDTTISPR;HFVAACGK;YTPNAGTLELR;ELLEEIAAIVR;EAMALLRPPVAV;TMAITDQATALR;DSESLCLFLLEK;AQVALVPGDAFGDDK;IQSQYTSGASSISQK;ISYAAAMSTLQTAMGK;ILILCSPSNPTGSVYPK;AGLAALNLGYAGGEAVSTMVK;LLVLSDEIYEHIIYQPAK;QAGMPVIGLAAGEPDFDTPAVIAEAGINAIR	0;0;0;0;0;0;0;0;0;0;0;0;0;0;0;0;1	1	3	71129;73460;134968;134970;134971;142595;142598;154210;154220;168700;168707;176454;176461;176462;176464;180160;180165;180166;180167;180174;188747;188749;188753;188754;188755;305630;305631;305637;314317;314318;314323;328106;328109;328110;337069;361682;361683;361686;361692;374713;374714;374715;374716;385070;385071;385072;385073;385074;398410;404783;404784;404785	-	Aspartate aminotransferase OS=Zea mays PE=2 SV=1
283	tr|B4G195|B4G195_MAIZE	49600.5	AFAMTGWR;ELPGVK;LGYLAAPK;AEAVDTTISPR;HFVAACGK;YTPNAGTLELR;ELLEEIAAIVR;EAMALLRPPVAV;TMAITDQATALR;DSESLCLFLLEK;AQVALVPGDAFGDDK;IQSQYTSGASSISQK;ISYAAAMSTLQTAMGK;ILILCSPSNPTGSVYPK;AGLAALNLGYAGGEAVSTMVK;LLVLSDEIYEHIIYQPAK;QAGVPVIGLAAGEPDFDTPAVIAEAGINAIR;LAGATPVILPTSISDNYLLRPESLASVINENSR	0;0;0;0;0;0;0;0;0;0;0;0;0;0;0;0;1;1	2	3	71129;73460;134968;134970;134971;142595;142598;154210;154220;168700;168707;176454;176461;176462;176464;180160;180165;180166;180167;180174;188747;188749;188753;188754;188755;305630;305631;305637;314317;314318;314323;328106;328109;328110;337069;361682;361683;361686;361692;374713;374714;374715;374716;385070;385071;385072;385073;385074;398410;404311;409531;409532	-	Aspartate aminotransferase OS=Zea mays GN=ZEAMMB73_129784 PE=2 SV=1
284	tr|A0A1D6KLM0|A0A1D6KLM0_MAIZE	133635	LFPGVHGR;ALSWSGER;AEALVGVYR;TGVLLADIER;LVVENFK;DMHAPIVK;SGTMTGGTSGGMEAR;VVTVDGILLTK;WDDSTIESLK;QSSGSEYQMLK;ALDQYDALQQK;LKPGEEELETR;LLLADDQLQEYHR;NQVTWDVYNAK;ELTALLEQISGSDELR;TLGGSAQLVFDVIHFDR;AEAEQILAQMEELK	1;1;1;1;1;1;1;1;1;1;1;1;1;1;1;1;1	17	33	55266;61383;61392;82898;117739;117741;140261;140262;161762;220572;237947;237948;237949;246952;262732;270771;270772;272641;274770;274772;332465;281228;308403;308450;308452;308453;308455;308456;308457;325859;330782;330790;330791	tr|A0A1D6KLL2|A0A1D6KLL2_MAIZE;tr|A0A1D6KLK1|A0A1D6KLK1_MAIZE;tr|A0A1D6KLK9|A0A1D6KLK9_MAIZE;tr|A0A1D6KLM3|A0A1D6KLM3_MAIZE;tr|A0A1D6KLM4|A0A1D6KLM4_MAIZE	Uncharacterized protein OS=Zea mays PE=4 SV=1
285	tr|A0A1D6LIR2|A0A1D6LIR2_MAIZE	26715.9	ASASAVSAIAK;ILVTLTQALDSQAK;TNQQLLASKDEEK	1;1;1	3	5	184782;184783;314013;314015;357733	tr|C4IYZ1|C4IYZ1_MAIZE;tr|A0A1D6LIR1|A0A1D6LIR1_MAIZE;tr|A0A1D6FWP9|A0A1D6FWP9_MAIZE;tr|A0A1D6FWN8|A0A1D6FWN8_MAIZE;tr|A0A1D6FWP1|A0A1D6FWP1_MAIZE;tr|A0A1D6FWN3|A0A1D6FWN3_MAIZE;tr|A0A1D6FWP5|A0A1D6FWP5_MAIZE;tr|A0A1D6FWN2|A0A1D6FWN2_MAIZE;tr|A0A1D6LIR3|A0A1D6LIR3_MAIZE;tr|A0A1D6FWM6|A0A1D6FWM6_MAIZE;tr|A0A1D6FWP7|A0A1D6FWP7_MAIZE;tr|B6TK69|B6TK69_MAIZE;tr|C0P7K3|C0P7K3_MAIZE;tr|B4G0T9|B4G0T9_MAI…	Uncharacterized protein OS=Zea mays PE=4 SV=1
286	tr|B6T423|B6T423_MAIZE	35984.4	GGIDLK;WVILPPFL;SPSGSGGYQIPR;VADLQEAIHAR;ASLLEYCEK	1;1;1;1;1	5	8	61976;84950;158354;164389;164405;164406;164407;225381	tr|B6TKZ5|B6TKZ5_MAIZE;tr|B4F7W8|B4F7W8_MAIZE;tr|A0A1D6FEB3|A0A1D6FEB3_MAIZE;tr|K7UUB1|K7UUB1_MAIZE	Synaptic glycoprotein SC2 OS=Zea mays PE=2 SV=1
287	tr|C0PJB1|C0PJB1_MAIZE	64064.1	YMSTEELENILR	1	1	1	246878	tr|K7VRB6|K7VRB6_MAIZE;tr|A0A1D6FGY5|A0A1D6FGY5_MAIZE	Uncharacterized protein OS=Zea mays PE=2 SV=1
288	tr|B4FYR2|B4FYR2_MAIZE	15987.7	LSSVYR;TVTIQPAAK;DSAVVLSTTK;EPNNLYNIHSFK;NQVSDNYYRPDLTKPALAR	0;1;0;1;1	3	8	23518;167994;167995;167999;198629;198630;198631;198633;309441;309444;309448;389221;389222	tr|A0A1D6MBF3|A0A1D6MBF3_MAIZE	60S ribosomal protein L28 OS=Zea mays PE=2 SV=1
289	tr|B4FM15|B4FM15_MAIZE	16310.8	LSSVYR;YSGLANK;TVTIQPAAGK;DSAVVLSTTK;EPNNLYNVHSYK;NQVGDNYYRPDLTK	0;1;1;0;1;1	4	8	23518;107554;107555;188258;188259;198629;198630;198631;198633;309797;342587;342589;342594	-	60S ribosomal protein L28 isoform 1 OS=Zea mays GN=ZEAMMB73_436369 PE=2 SV=1
290	tr|A0A1D6L2K6|A0A1D6L2K6_MAIZE	165224	GFGISSLK;VHSVIEK;SSDPDALPSMVNAIK;VVLGGSEGK;LVLPSLLK;GAQEAAVEDVLR;GAAFGLAGVVK;IGMINALEQLSR;DLPVVMTFLISR;VVAELAEELWDR;EGVVIFTGALAK;IDALSIIGTLSEK;AVSDCLSPLMVSK;VASLLDHLIQLSK;AGPLPADSFTFVFPIMER	0;0;0;0;0;0;0;0;0;0;0;0;0;0;1	1	2	126552;127589;127592;133015;321676;139232;151888;176920;189578;204637;204638;204639;204640;218185;218188;218189;228941;249933;286449;296238;302462;343669;343670	-	Uncharacterized protein OS=Zea mays PE=4 SV=1
291	tr|A0A1D6QT95|A0A1D6QT95_MAIZE	152972	AIIEVLGR;GFGISSLK;VHSVIEK;LVLPSLLK;ATVSAALEAFSR;EQLPTHIK;GAAFGLAGVVK;GPDNVTAAQK;TAAVLPHILPK;EGVVIFTGALAK;SAGLQAIDEIVPTLLR;AVSDCLSPLMVSK;QSSVELLGDLLFK;VLPSIIPILSQGLK;HQLLSFMDELIPTIR;GCALLEDLLQAEADDVR;ALEDDDTSATALDGLK;VQAAGQTALQEVGSVIK;EQAAEGLGELIDVTSEK	0;0;0;0;0;0;0;0;0;0;0;0;0;0;0;0;0;1;0	1	1	52258;52259;126552;127589;127592;151888;164379;181211;181212;189578;192604;238461;249933;293404;293405;293406;296238;304685;304686;304687;309910;309911;309912;315461;327898;335670;344795;355489;355491	tr|A0A1D6QT96|A0A1D6QT96_MAIZE	Uncharacterized protein OS=Zea mays PE=4 SV=1
292	tr|K7UBT7|K7UBT7_MAIZE	155801	DIGTSVEFGDAHWLGR;GFGISSLK;VHSVIEK;AVLGGSEGK;SSDPDALPSMVNAIK;LVLPSLLK;GAAFGLAGVVK;IGMINALEQLSR;DLPVVMTFLISR;AAAAEVSTSSVK;VVAELAEELWDR;DLSLMLDALGK;EGVVIFTGALAK;KVAYDVTK;INALSIIGTLSEK;AVSDCLSPLMVSK;VASLLDHLIQLSK;AASAEALAAALDENQDK;QGIALALHSIADVLASK;FGFDAITDYSGIFNALSHK	0;0;0;1;0;0;0;0;0;1;0;0;0;1;1;0;0;0;0;0	4	4	112813;305893;126552;127589;127592;129669;133015;321676;151888;189578;204637;204638;204639;204640;218185;218188;218189;227641;228941;242484;242485;249933;255432;286220;296238;302462;343281;345772;382401	-	Uncharacterized protein (Fragment) OS=Zea mays GN=ZEAMMB73_452286 PE=4 SV=1
293	tr|A0A1D6L2L2|A0A1D6L2L2_MAIZE	221257	AIIEVLGR;GFGISSLK;VHSVIEK;SSDPDALPSMVNAIK;VVLGGSEGK;LVLPSLLK;ATVSAALEAFSR;GAQEAAVEDVLR;EQLPTHIK;GAAFGLAGVVK;IGMINALEQLSR;DLPVVMTFLISR;VVAELAEELWDR;TAAVLPHILPK;EGVVIFTGALAK;IDALSIIGTLSEK;SAGLQAIDEIVPTLLR;AVSDCLSPLMVSK;VASLLDHLIQLSK;QSSVELLGDLLFK;VLPSIIPILSQGLK;HQLLSFMDELIPTIR;ALEDDDTSATALDGLK;LCDLASFPSLVDLLK;EQAAEGLGELIDVTSEK	0;0;0;0;0;0;0;0;0;0;0;0;0;0;0;0;0;0;0;0;0;0;0;1;0	1	1	52258;52259;126552;127589;127592;133015;321676;139232;151888;164379;176920;181211;181212;189578;204637;204638;204639;204640;218185;218188;218189;228941;238461;249933;286449;293404;293405;293406;296238;302462;304685;304686;304687;309910;309911;309912;315461;335670;343744;355489;355491	-	Uncharacterized protein OS=Zea mays PE=4 SV=1
294	tr|K7W1V7|K7W1V7_MAIZE	57341.4	GSFPK;FSIAWSR;FTAAEAALVK;FGLYFVDYK	0;0;1;0	1	1	44881;51257;51258;198634;236138;236139	tr|A0A1D6PHF8|A0A1D6PHF8_MAIZE	Uncharacterized protein OS=Zea mays GN=ZEAMMB73_293984 PE=3 SV=1
295	tr|K7TYV8|K7TYV8_MAIZE	10866.5	LDYIQR;RLDYIQR;YGIVYVDR;EFNTAK;EAALNDYK	0;0;0;0;1	1	1	37943;37944;37945;37946;78511;78516;78517;84805;84807;84808;84809;84815;187763;93960;93968;166246	-	Beta glucosidase1 OS=Zea mays GN=ZEAMMB73_181108 PE=3 SV=1
296	tr|A0A1D6I8D8|A0A1D6I8D8_MAIZE	47580.4	LIPDGR;LPTFTDEEAAR;DYMGDAAVK;LLHEMGVDAYR;ADFPAGFVFGVGSSAYQVEGAVAEDGR;IGLTLLGWWYEPGTQTPDDVAAAAR	0;1;1;1;1;1	5	16	16498;16499;173995;173996;174050;174051;182339;182350;192179;192180;192181;192182;273369;273370;294367;396941;396942;396871	tr|A0A1D6I8D2|A0A1D6I8D2_MAIZE;tr|A0A1D6I8D3|A0A1D6I8D3_MAIZE;tr|A0A1D6I8D0|A0A1D6I8D0_MAIZE;tr|C4JAJ7|C4JAJ7_MAIZE;tr|A0A1D6I8C9|A0A1D6I8C9_MAIZE;tr|A0A1D6I8D5|A0A1D6I8D5_MAIZE	Uncharacterized protein OS=Zea mays PE=3 SV=1
297	tr|K7VDF2|K7VDF2_MAIZE	59400.5	LIPDGR;FSIAWSR;LMHDMGLDAYR;NHEAPWALSK;GLEYYNSLIDELLR;HWITVNEPNIEPIGGYDQGYLPPR	0;0;1;1;1;1	4	6	16498;16499;51257;51258;197401;197402;277335;236398;293689;398744	tr|K7VUL0|K7VUL0_MAIZE;tr|K7VDF7|K7VDF7_MAIZE;tr|K7W941|K7W941_MAIZE;tr|A0A1D6P1B7|A0A1D6P1B7_MAIZE;tr|A0A1D6P1B4|A0A1D6P1B4_MAIZE;tr|C4J2I7|C4J2I7_MAIZE	Uncharacterized protein (Fragment) OS=Zea mays GN=ZEAMMB73_053553 PE=3 SV=1
298	tr|B5AK47|B5AK47_MAIZE	64557.9	FSIAWSR;EMGMDAYR;GDYPFSMR;YGIVYVDR;DYTDFAK;GTLEGGINHK;SIDYNLGWFMEPVVR	0;0;0;0;0;0;1	1	1	51257;51258;81058;81060;81061;81062;81065;183263;183264;183267;81068;81069;81070;81071;81073;81076;81077;81079;85891;183311;84805;84807;84808;84809;84815;187763;143859;143860;200269;317611	tr|B6SHD8|B6SHD8_MAIZE	Dhurrinase-like B-glucosidase OS=Zea mays PE=2 SV=1
299	tr|A0A1D6MUP9|A0A1D6MUP9_MAIZE	59210.7	EIGLDAYR;VPYEK;GDYPFSMR;YGIVYVDR;IGIAFDVMGR;SAFVDQQAQER;DRLPFFTVEEQER;DYTDFAMVCFENFGDK	1;0;0;0;1;1;1;1	5	24	70298;71295;81068;81069;81070;81071;81073;81076;81077;81079;85891;183311;84805;84807;84808;84809;84815;187763;114928;114932;114935;114939;114940;114941;114951;114952;114953;114954;114955;114956;114957;114958;120310;120311;120313;120314;120315;184107;286846;286847;372112	-	Uncharacterized protein OS=Zea mays PE=3 SV=1
300	tr|K7TMY3|K7TMY3_MAIZE	58729.4	EIGMDAYR;GDYPFSMR;YGGFLDK;IGIVFDVMGR;LVGSYDMLGLNYYTSR;DYTDFAK;VCFDNFGDK;SWDINLGWFLEPVVR;GPSSWDYFCHNFPEWILDK	1;0;0;1;0;0;0;0;1	3	6	75627;81068;81069;81070;81071;81073;81076;81077;81079;85891;183311;123326;123327;123348;123351;124378;124381;124382;124383;133563;322088;322089;322093;322094;324499;143859;143860;222281;222283;222284;222285;222289;318451;318458;396900	tr|A0A1D6J2J3|A0A1D6J2J3_MAIZE	Uncharacterized protein OS=Zea mays GN=ZEAMMB73_550056 PE=3 SV=1
301	tr|A0A1D6MY43|A0A1D6MY43_MAIZE	64848.1	FSISWPR;VPYEK;EMGMDAYR;GDYPFSMR;YGIVYVDR;DYTDFAK;MFLDDQAQER;GTLEGGINHK;AHAETVHQYNK	0;0;0;0;0;0;1;0;1	2	2	57889;57890;57892;57893;57894;57895;57897;57898;57899;57900;57907;71295;81058;81060;81061;81062;81065;183263;183264;183267;81068;81069;81070;81071;81073;81076;81077;81079;85891;183311;84805;84807;84808;84809;84815;187763;143859;143860;175124;200269;271860	-	Uncharacterized protein OS=Zea mays PE=3 SV=1
302	tr|K7UDS6|K7UDS6_MAIZE	53172.5	DILMIMK;LDYIQR;FSISWPR;RLDYIQR;EMGMDAYR;GDYPFSMR;YGIVYVDR;EFNTAK;YGGFLDK;VCFDNFGDK;NWLTFNEPQTFTSFSYGTGVFAPGR	1;0;0;0;0;0;0;0;0;0;0	1	19	18628;145450;145463;145464;145475;145476;145477;145479;145480;145481;145482;145497;150868;150874;150875;150876;150880;150881;150882;37943;37944;37945;37946;57889;57890;57892;57893;57894;57895;57897;57898;57899;57900;57907;78511;78516;78517;81058;81060;81061;81062;81065;183263;183264;183267;81068;81069;81070;81071;81073;81076;81077;81079;85891;183311;84805;84807;84808;84809;84815;187763;93960;9396…	tr|A0A1D6IXD5|A0A1D6IXD5_MAIZE;tr|K7TGE1|K7TGE1_MAIZE;sp|Q41761|HGGL2_MAIZE	Beta-glucosidase2 OS=Zea mays GN=ZEAMMB73_497522 PE=3 SV=1
303	tr|A0A1D6MUQ1|A0A1D6MUQ1_MAIZE	63642	VPYEK;YGGFLDER;EIGMDSYR;GDYPFSMR;YGIVYVDR;LVGSYDMLGLNYYTSR;DYTDFAK;LPFFTDK;VCFENFGDK;AHAEAVDLYNK;SWDINLGWFLEPVVR;LPFFTDKEQEK;CANPIGNSLTEPYTVGHNLLR	0;1;1;0;0;0;0;1;0;1;0;1;1	6	16	71295;76276;76277;76279;80471;80472;80473;81068;81069;81070;81071;81073;81076;81077;81079;85891;183311;84805;84807;84808;84809;84815;187763;133563;322088;322089;322093;322094;324499;143859;143860;146759;146761;226063;226064;256158;256161;256162;318451;318458;343043;343044;343046;343047;376807	-	Uncharacterized protein OS=Zea mays PE=3 SV=1
304	tr|A0A1D6JST8|A0A1D6JST8_MAIZE	58999.4	GSFPK;FSIAWSR;LMNYVK;VINALLSK;GIQPYVTLYHWDLPQALEDR;NSVQWFK;FTADEAALVK;FGLYFVDYK;ANSIWLYIVPSGIR;ISDFSNADVAVDQYHR;GQTIWDTFAHTFGK;GALDFMGINHYTTFYTR;FEEDVQLMADMGMDAYR;GFVFGTAAAAYQYEGAVK;HWITLNEPHTVAVQGYDAGLHAPGR	0;0;1;0;0;0;0;0;1;0;0;0;0;0;0	2	4	44881;51257;51258;112742;143393;143396;143398;159127;382853;382854;382857;397414;397415;161111;161112;211656;211657;211694;211696;211697;236138;236139;268882;268889;268890;319418;319419;319420;360686;331699;331716;331717;331718;331720;345149;375740;346909;346910;346911;346912;362060;362068;398036;398037	-	Uncharacterized protein OS=Zea mays PE=3 SV=1
305	tr|K7TG92|K7TG92_MAIZE	64502.7	LDYIQR;FSISWPR;LPFFK;RLDYIQR;EMGMDAYR;GDYPFSMR;YGIVYVDR;EFNTAK;YGGFLDK;EGGINPDGIK;VCFDNFGDK;VPYGTSFLDK;SIVEDYTYFAK;LPFFKDEQK;LAGSYNMLGLNYYTSR;SWDINLGWFLEPVVR;ETPLPMEAALNDYK;GESNWDHFCHNHPER;VGSQNGVQMLSPSEIPQR;ETPLPMEAALNDYKR;ILDGSNSDIGANSYHMYK;NWLTFNEPQTFTSFSYGTGVFAPGR;DWFPSDFTFGAATSAYQIEGAWNEDGK	0;0;1;0;0;0;0;0;0;1;0;1;1;1;1;0;1;1;1;1;1;0;1	12	78	37943;37944;37945;37946;57889;57890;57892;57893;57894;57895;57897;57898;57899;57900;57907;76229;78511;78516;78517;81058;81060;81061;81062;81065;183263;183264;183267;81068;81069;81070;81071;81073;81076;81077;81079;85891;183311;84805;84807;84808;84809;84815;187763;93960;93968;123326;123327;123348;123351;192332;192333;192350;192352;222281;222283;222284;222285;222289;229262;229278;229288;229290;22929…	sp|P49235|HGGL1_MAIZE	Beta glucosidase1 OS=Zea mays GN=ZEAMMB73_181108 PE=3 SV=1
306	tr|A0A1D6HPW5|A0A1D6HPW5_MAIZE	33606.1	SFIEESHAGIK;GDFISGTSDR;TAESMIMQR;AMELILEK;NITEIIQASGAR;GGSTINDFQSQSGAR;ISPQDNNYVGLHDR;IIMVSGLFGEVMK	0;1;0;0;0;0;0;1	2	2	63785;252830;252835;106778;110726;174623;174624;182131;253413;277748;277752;334559;299836	tr|B4FS84|B4FS84_MAIZE;tr|B6UI46|B6UI46_MAIZE;tr|A0A1D6HPW4|A0A1D6HPW4_MAIZE	Uncharacterized protein OS=Zea mays PE=4 SV=1
307	tr|C0P6Q4|C0P6Q4_MAIZE	37103.6	SFIEESHAGIK;TAESMIMQR;VTITGTPEAIR;AMELILEK;NITEIIQASGAR;SNEFFPGTNDR;GGSTINDFQSQSGAR;KVTITGTPEAIR;ISPQDNNYVGLHDR;FLVSNTAAGCIIGK;IIMVSGLFDEVMK	0;0;1;0;0;0;0;1;0;0;0	2	3	63785;252830;252835;110726;141947;174623;174624;182131;185804;253413;269283;269284;277748;277752;334559;305035;310509	-	Transcribed sequence 1087 protein OS=Zea mays GN=ZEAMMB73_334365 PE=2 SV=1
308	tr|B6UCC8|B6UCC8_MAIZE	86492.9	EGDFLTFDALR;GHALLEMPTGTGK;LVFIETPDVVETTLALDNYR;GNLPISDAWLANPSLPDDILK	1;1;1;1	4	4	185867;275322;375563;390665	tr|A0A1D6J231|A0A1D6J231_MAIZE	DNA repair helicase UVH6 OS=Zea mays GN=ZEAMMB73_931460 PE=2 SV=1
309	tr|K7W3K2|K7W3K2_MAIZE	69977.7	EYEILR;EITEEFFSYR	1;0	1	4	41078;41082;41084;41085;197111;197112	-	Uncharacterized protein OS=Zea mays GN=ZEAMMB73_482719 PE=4 SV=1
310	tr|A0A1D6IZ84|A0A1D6IZ84_MAIZE	52106.9	ECPIDLK;EFVAAASELMPDCGVNR;QIIELLSIRPPPVDAK	1;0;1	2	2	149054;324195;355550	tr|C0PHV9|C0PHV9_MAIZE;tr|A0A1D6IZ80|A0A1D6IZ80_MAIZE	Uncharacterized protein OS=Zea mays PE=4 SV=1
311	tr|A0A1D6EIA5|A0A1D6EIA5_MAIZE	101917	GTIELSR;TVTVQAGIR;WITPK;VAELVDALR;DLDYIDK;AEAEYWK;EYNVVDSQLPR;EITEEFFSYR;AGMVNLALMDK;EHGLTLQNFASIR;DKDELAELQAR;YGKDEALQHVR;EKDPELFYLAR;LLALDPLDKDHVVK;VLLQPDSLPALEGALAAAHK;LLQLIEKEEIPAPGPIEQR;TETESKDPEIDTLSFTELR	1;1;0;1;1;1;0;0;1;1;1;1;1;1;1;1;1	14	22	32021;72812;74022;85181;85182;85183;151417;156723;196864;197111;197112;239180;239181;239182;243974;269619;276131;276132;290934;290935;365114;376344;376345;386773;388764;388765	-	Uncharacterized protein OS=Zea mays PE=4 SV=1
312	tr|A0A1D6IQG8|A0A1D6IQG8_MAIZE	133614	AGLYLR;GLILSVR;YIEAAAR;YLLMVR;EWALECMK;SLLPVEPLVDECEKR;HELLEMR;LAVTLVK;LMEHIK;QYQGAVDAAR;DPTLAVVAYR;IAAYIYK;VLQPENEYR;NFLMEAK;IAQLCEK;VMDYVNR;RDPTLAVVAYR;MDGDLWDK;YIEGYVQK;SPEQVSAAVK;ADDAAHFLDVIR;VANVELYYK;KDNMYK;GNLQIVVQAAK;EGLVSEAIESFIR;ACDEQQHWK;VDGELIFAYAK;LPDARPLINVCDR;EVCFACVDAEEFR;IIIDSNNNPEHFLTTNPFYDSR;LYDEELYEAAK;VEEDAVWSQVAK;AHMGIFTELGVLYAR;MMSQMEGGCPVDYNTITDLFLQR;ALQHYSELPDIK;AAEEANVYN…	0;0;0;0;0;0;0;0;0;0;0;0;0;0;0;0;0;0;0;0;0;0;0;0;0;0;0;0;0;0;0;0;0;1;0;0;0;0;0;0;0;0;0;0;0;0;0;0;0;1;0;0	2	2	19249;19264;19266;28873;35312;35316;35499;38976;212139;57917;67707;67708;67709;67710;104854;113651;113652;114850;123670;137843;137844;137845;137855;138366;138369;138370;138371;138375;138404;138405;141597;144776;144780;156754;178035;178040;178042;178043;178044;178045;178046;185863;185865;185866;192346;192349;197018;197019;203951;203953;203954;203955;203956;203969;203971;221505;221506;222689;233307…	-	Uncharacterized protein OS=Zea mays PE=4 SV=1
313	tr|A0A1D6NPT4|A0A1D6NPT4_MAIZE	193255	AGLYLR;GLILSVR;YIEAAAR;YLLMVR;EWALECMK;ANLPGAENLVVQR;VVAAFAER;SLLPVEPLVDECEKR;HELLEMR;WITPK;LAVTLVK;TPETVAK;QFQGAVDAAR;LMEHIK;DPTLAVVAYR;LVVNQNK;IAAYIYK;VLQPENEYR;NFLMEAK;IAQLCEK;VMDYVNR;RDPTLAVVAYR;LNAFESLELSR;MDGDLWDK;TVDNDLALK;YIEGYVQK;SPEQVSAAVK;TTNAGQITSK;ADDAAHFLDVIR;YGLIYVITK;VANVELYYK;KDNMYK;FQELFAQTK;GNMQLFSVDQQR;GNLQIVVQAAK;EGLVSEAIESFIR;TANLANNQIINYR;ACDEQQHWK;ISPDPIFLTAESSSTGGFYAINR;V…	0;0;0;0;0;0;0;0;0;0;0;0;0;0;0;0;0;0;0;0;0;0;0;0;0;0;0;0;0;0;0;0;0;0;0;0;0;0;0;0;0;0;0;0;0;0;0;0;0;0;0;0;0;0;0;0;0;0;0;0;0;0;0;0;0;0;0;0;0;0;0;1;0;0;0;0;0;0;0;0	1	3	19249;19264;19266;28873;35312;35316;35499;38976;212139;40308;40360;215266;215302;215303;215328;215329;50250;50251;50252;50253;50255;50256;57917;67707;67708;67709;67710;74022;104854;105384;109336;109337;109338;113651;113652;123670;128594;137843;137844;137845;137855;138366;138369;138370;138371;138375;138404;138405;141597;144776;144780;156754;178035;178040;178042;178043;178044;178045;178046;184223;1…	tr|A0A1D6NPK8|A0A1D6NPK8_MAIZE;tr|A0A1D6NPN6|A0A1D6NPN6_MAIZE;tr|A0A1D6NPN4|A0A1D6NPN4_MAIZE;tr|A0A1D6NPN8|A0A1D6NPN8_MAIZE;tr|A0A1D6NPR1|A0A1D6NPR1_MAIZE	Clathrin heavy chain OS=Zea mays PE=3 SV=1
314	tr|A0A1D6EJE5|A0A1D6EJE5_MAIZE	193376	AGLYLR;ALQHYAELPDIK;GLILSVR;YIEAAAR;YLLMVR;EWALECMK;ANLPGAENLVVQR;VVAAFAER;SLLPVEPLVDECEKR;HELLEMR;WITPK;LAVTLVK;TPETVAK;QFQGAVDAAR;LMEHIK;DPTLAVVAYR;LVVNQNK;IAAYIYK;VLQPENEYR;NFLMEAK;IAQLCEK;VMDYVNR;RDPTLAVVAYR;LNAFESLELSR;MDGDLWDK;TVDNDLALK;YIEGYVQK;SPEQVSAAVK;TTNAGQITSK;ADDAAHFLDVIR;YGLIYVITK;VANVELYYK;KDNMYK;FQELFAQTK;GNMQLFSVDQQR;GNLQIVVQAAK;EGLVSEAIESFIR;TANLANNQIINYR;ACDEQQHWK;ISPDPIFLTAES…	0;1;0;0;0;0;0;0;0;0;0;0;0;0;0;0;0;0;0;0;0;0;0;0;0;0;0;0;0;0;0;0;0;0;0;0;0;0;0;0;0;0;0;0;0;0;0;0;0;0;0;0;0;1;0;0;0;0;0;0;0;0;0;0;0;0;0;0;0;0;0;0;0;0;0;0;0;0;0;0	2	4	19249;19264;19266;20050;100236;294528;28873;35312;35316;35499;38976;212139;40308;40360;215266;215302;215303;215328;215329;50250;50251;50252;50253;50255;50256;57917;67707;67708;67709;67710;74022;104854;105384;109336;109337;109338;113651;113652;123670;128594;137843;137844;137845;137855;138366;138369;138370;138371;138375;138404;138405;141597;144776;144780;156754;178035;178040;178042;178043;178044;17…	tr|A0A1D6EJE6|A0A1D6EJE6_MAIZE;tr|A0A1D6EJC0|A0A1D6EJC0_MAIZE;tr|A0A1D6EJH5|A0A1D6EJH5_MAIZE	Clathrin heavy chain OS=Zea mays PE=3 SV=1
315	tr|A0A1D6QFT3|A0A1D6QFT3_MAIZE	193466	AGLYLR;GLILSVR;YIEAAAR;YLLMVR;EWALECMK;ANLPGAENLVVQR;VVAAFAER;SLLPVEPLVDECEKR;HELLEMR;WITPK;LFEEELYEAAK;LAVTLVK;TPETVAK;QFQGAVDAAR;LMEHIK;DPTLAVVAYR;LVVNQNK;IAAYIYK;VLQPENEYR;NFLMEAK;IAQLCEK;VMDYVNR;RDPTLAVVAYR;LNAFESLELSR;MDGDLWDK;TVDNDLALK;YIEGYVQK;SPEQVSAAVK;TTNAGQITSK;ADDAAHFLDVIR;YGLIYVITK;VANVELYYK;KDNMYK;FQELFAQTK;GNMQLFSVDQQR;GNLQIVVQAAK;EGLVSEAIESFIR;TANLANNQIINYR;ACDEQQHWK;ISPDPIFLTAESS…	0;0;0;0;0;0;0;0;0;0;1;0;0;0;0;0;0;0;0;0;0;0;0;0;0;0;0;0;0;0;0;0;0;0;0;0;0;0;0;0;0;0;0;0;1;0;0;0;0;0;0;0;0;0;0;0;0;0;0;0;0;0;0;0;0;0;0;0;0;0;0;0;0;0;0;0;0;0;0;0;0	2	5	19249;19264;19266;28873;35312;35316;35499;38976;212139;40308;40360;215266;215302;215303;215328;215329;50250;50251;50252;50253;50255;50256;57917;67707;67708;67709;67710;74022;88519;282213;282215;104854;105384;109336;109337;109338;113651;113652;123670;128594;137843;137844;137845;137855;138366;138369;138370;138371;138375;138404;138405;141597;144776;144780;156754;178035;178040;178042;178043;178044;17…	tr|A0A1D6QFP3|A0A1D6QFP3_MAIZE;tr|A0A1D6QFP1|A0A1D6QFP1_MAIZE;tr|A0A1D6QFT5|A0A1D6QFT5_MAIZE;tr|A0A1D6QFK5|A0A1D6QFK5_MAIZE;tr|A0A1D6QFR8|A0A1D6QFR8_MAIZE;tr|A0A1D6QFK6|A0A1D6QFK6_MAIZE;tr|A0A1D6QFN3|A0A1D6QFN3_MAIZE	Clathrin heavy chain OS=Zea mays PE=3 SV=1
316	tr|A0A1D6IQ57|A0A1D6IQ57_MAIZE	193606	AGLYLR;GLILSVR;YIEAAAR;YLLMVR;EWALECMK;ANLPGAENLVVQR;VVAAFAER;SLLPVEPLVDECEKR;HELLEMR;WITPK;LAVTLVK;TPETVAK;LMEHIK;QYQGAVDAAR;DPTLAVVAYR;LVVNQNK;IAAYIYK;VLQPENEYR;NFLMEAK;IAQLCEK;VMDYVNR;RDPTLAVVAYR;LNAFESLELSR;MDGDLWDK;TVDNDLALK;YIEGYVQK;SPEQVSAAVK;TTNAGQITSK;ADDAAHFLDVIR;YGLIYVITK;VANVELYYK;KDNMYK;FQELFAQTK;GNMQLFSVDQQR;GNLQIVVQAAK;EGLVSEAIESFIR;TANLANNQIINYR;ACDEQQHWK;ISPDPIFLTAESSSTGGFYAINR;V…	0;0;0;0;0;0;0;0;0;0;0;0;0;0;0;0;0;0;0;0;0;0;0;0;0;0;0;0;0;0;0;0;0;0;0;0;0;0;0;0;0;0;0;1;0;0;0;0;0;0;0;0;0;0;0;0;0;0;0;0;0;0;0;0;0;0;0;0;0;0;0;0;0;0;0;0;0;0;0;0;0	1	6	19249;19264;19266;28873;35312;35316;35499;38976;212139;40308;40360;215266;215302;215303;215328;215329;50250;50251;50252;50253;50255;50256;57917;67707;67708;67709;67710;74022;104854;105384;113651;113652;114850;123670;128594;137843;137844;137845;137855;138366;138369;138370;138371;138375;138404;138405;141597;144776;144780;156754;178035;178040;178042;178043;178044;178045;178046;184223;184227;184228;1…	tr|A0A1D6IQ41|A0A1D6IQ41_MAIZE	Clathrin heavy chain OS=Zea mays PE=3 SV=1
317	tr|K7VJP3|K7VJP3_MAIZE	49946.1	DGLEIWR;FFTGDSYIVLK;GGSAAEELLR;TVELDAALGGR;LQAVPVPK;ALEVVQHLK;EVDPVFQGAGQK;LMEGFETVTFK	0;1;0;0;1;0;1;0	3	7	56720;77902;270132;270139;90377;90381;122693;122698;141378;141379;141380;203513;203514;266713;272902	-	Uncharacterized protein (Fragment) OS=Zea mays GN=ZEAMMB73_119984 PE=4 SV=1
318	tr|A0A1D6P5E8|A0A1D6P5E8_MAIZE	92521.2	IALQLF;FQAVLVR;GGSAAEELLR;TVELDAALGGR;SAAISLADK;EIYLSSSEFR;ALEVVQHLK;EGSEYDQFWK;LMEGFETVTFK;QLDVIKPNLQSR;ESQAECQAGLPIYPYDSLR;EPTEFFPIFQNLVIYK	0;1;0;0;1;1;0;1;0;1;1;1	7	8	20817;20818;20819;43403;90377;90381;122693;122698;149527;167129;203513;203514;269730;269731;272902;297159;366297;374109	-	Uncharacterized protein OS=Zea mays PE=4 SV=1
319	tr|A0A1D6IE01|A0A1D6IE01_MAIZE	89459	IALQLF;FQAVQAR;GGISSGYK;DTFHEGK;VIAVSLASK;LLCFDQGK;ALEVVQYIK;KGASEAAEK;FIVLDFLMENLAR;IFQFSGSNSSIQER;GGGAPALDKPK;SSLNHDDIFILDTK;EGSETDQFWSLLGGK	0;0;1;0;0;0;0;0;0;0;0;0;0	1	1	20817;20818;20819;40361;112981;135149;153664;153665;186336;186342;211085;211089;211090;211091;247347;270746;270747;271450;275935;333120;338509;338510;338512;338515;338525	tr|A0A1D6IDZ6|A0A1D6IDZ6_MAIZE;tr|A0A1D6IE07|A0A1D6IE07_MAIZE	Uncharacterized protein OS=Zea mays PE=4 SV=1
320	tr|A0A1D6EXJ1|A0A1D6EXJ1_MAIZE	108300	IALQLF;FQAVQAR;ITSLMER;DGLEIWR;DTFHEGK;VIAVSLASK;LLCFDQGK;FFTWDSAK;ALEVVQYIK;VQLSPSDQSK;HVVHVNEVPFAR;HDIHYWIGK;TTAADPVTEIDVTR;KGASEAAEK;ETYLSSTEFK;VIEGFETVTFK;FIVLDFLMENLAR;IFQFSGSNSSIQER;GGGAPALDKPK;FFMGDSYIILK;SSLNHDDIFILDTK;EGSETDQFWSLLGGK;ETPVFTVMEGNEPPFFTR;LEPVDCQSLAHELLETNK;AAPTQEEPQSYIDSTGNLQVWR	0;0;1;0;0;0;0;1;0;1;1;1;1;0;1;1;0;0;0;1;0;0;1;1;1	12	27	20817;20818;20819;40361;47174;56720;135149;153664;153665;186336;186342;192838;211085;211089;211090;211091;218795;218796;218798;221753;221754;240688;240698;244699;244700;247347;249787;265542;265543;265546;265547;270746;270747;271450;275935;280267;280268;333120;338509;338510;338512;338515;338525;356043;356044;356045;356046;356047;381834;387431;387432;387433	tr|A0A1D6EXH2|A0A1D6EXH2_MAIZE	Uncharacterized protein OS=Zea mays PE=4 SV=1
321	tr|A0A1D6PQR1|A0A1D6PQR1_MAIZE	25225.8	ITDFGLSR;NSADTTDEEVLANWLIR	0;1	1	1	62494;62495;336813	tr|A0A1D6PQR2|A0A1D6PQR2_MAIZE;tr|A0A1D6PQT1|A0A1D6PQT1_MAIZE;tr|A0A1D6PQV8|A0A1D6PQV8_MAIZE;tr|A0A1D6PQS0|A0A1D6PQS0_MAIZE;tr|A0A1D6PQQ4|A0A1D6PQQ4_MAIZE;tr|A0A1D6PQQ1|A0A1D6PQQ1_MAIZE;tr|K7TUV0|K7TUV0_MAIZE;tr|A0A1D6PQQ6|A0A1D6PQQ6_MAIZE;tr|A0A1D6PQP9|A0A1D6PQP9_MAIZE;tr|A0A1D6PQQ7|A0A1D6PQQ7_MAIZE;tr|A0A1D6PQV4|A0A1D6PQV4_MAIZE	Uncharacterized protein OS=Zea mays PE=4 SV=1
322	tr|B4FCP9|B4FCP9_MAIZE	30891.8	GFLQDGQAIAVK;GYMAPEYLYR	1;0	1	1	69262;178456	tr|B4FZ50|B4FZ50_MAIZE;tr|A0A1D6QLD0|A0A1D6QLD0_MAIZE	Uncharacterized protein OS=Zea mays GN=ZEAMMB73_397182 PE=2 SV=1
323	tr|A0A1D6QLC9|A0A1D6QLC9_MAIZE	35627.3	INTINVVGK;ITDFGLSR;GYMAPEYLYR;LAENAPVAPEK;GILQDGQPIAVK;ETWTDEHIASK;DITDGFSETQMLGEGAFGTVYK	1;0;0;1;1;1;1	5	5	25837;62494;62495;178456;232744;258270;276262;395799	tr|B6TXE2|B6TXE2_MAIZE	Uncharacterized protein OS=Zea mays PE=4 SV=1
324	tr|A0A1D6EYJ6|A0A1D6EYJ6_MAIZE	187816	QLTPLMP;DALLLFR;VAMYAIDSLR;GLEAVLDK;DSVVQSLK;SPVNQATSK;VLFPIFDHVR;ASSVAQFLK;DGLSSSGDDWLR;GIEYLLSNK;STMEAAISEFNR;GIDLDTVNIIQR;YCADNPELFK;GATAEGAVITEALGSAGR	1;0;0;0;0;0;0;0;0;0;1;0;0;1	3	4	36363;46785;135443;138855;138856;149513;169115;171596;171605;176122;176127;193259;203479;203480;207801;208317;262504;278489;278503	tr|A0A1D6EYJ5|A0A1D6EYJ5_MAIZE;tr|A0A1D6EYW5|A0A1D6EYW5_MAIZE;tr|A0A1D6EYG5|A0A1D6EYG5_MAIZE;tr|A0A1D6EYY5|A0A1D6EYY5_MAIZE;tr|A0A1D6EYK6|A0A1D6EYK6_MAIZE;tr|A0A1D6EYG1|A0A1D6EYG1_MAIZE;tr|A0A1D6EYK1|A0A1D6EYK1_MAIZE;tr|A0A1D6EYD5|A0A1D6EYD5_MAIZE;tr|A0A1D6EYL6|A0A1D6EYL6_MAIZE;tr|A0A1D6EYR3|A0A1D6EYR3_MAIZE;tr|A0A1D6EYE4|A0A1D6EYE4_MAIZE;tr|A0A1D6EYK4|A0A1D6EYK4_MAIZE;tr|A0A1D6EYI7|A0A1D6EYI7_MA…	Uncharacterized protein OS=Zea mays PE=4 SV=1
325	tr|A0A1D6IGG6|A0A1D6IGG6_MAIZE	159085	DALLLFR;SLAVWEQLR;VAMYAIDSLR;GLEAVLDK;DSVVQSLK;SPVNQATSK;VLFPIFDHVR;ASSVAQFLK;DGLSSSGDDWLR;STLEAAISEFNR;GIEYLLSNK;GIDLDTVNIIQR;SLDSSDSSLSQK;YCADNPELFK;GSSLQCLVSILK;GATAEGAVITEALASAGR;IKDDSHDTSK;DASYTTQPLELLNSLR	0;1;0;0;0;0;0;0;0;1;0;0;1;0;1;1;1;1	7	8	46785;122750;135443;138855;138856;149513;169115;171596;171605;176122;176127;193259;202437;203479;203480;208317;261871;262504;273714;281936;304811;316736;316741	tr|A0A1D6IG04|A0A1D6IG04_MAIZE;tr|A0A1D6IFX9|A0A1D6IFX9_MAIZE;tr|A0A1D6IG21|A0A1D6IG21_MAIZE;tr|A0A1D6IGH6|A0A1D6IGH6_MAIZE;tr|A0A1D6IGB0|A0A1D6IGB0_MAIZE;tr|A0A1D6IG95|A0A1D6IG95_MAIZE;tr|A0A1D6IGG5|A0A1D6IGG5_MAIZE;tr|A0A1D6IFY6|A0A1D6IFY6_MAIZE;tr|A0A1D6IG17|A0A1D6IG17_MAIZE;tr|A0A1D6IG00|A0A1D6IG00_MAIZE;tr|A0A1D6IGC8|A0A1D6IGC8_MAIZE;tr|A0A1D6IG22|A0A1D6IG22_MAIZE;tr|A0A1D6IGK9|A0A1D6IGK9_MA…	Uncharacterized protein OS=Zea mays PE=4 SV=1
326	tr|A0A1D6JTS7|A0A1D6JTS7_MAIZE	161050	DAVLQAK;FYEAVVR;ILESK;IHSLETFLR;ETVSALPVEGR;SQIEEFFNR;LLDQALTK;SAGIAADLSK;GDLPTQHILPR;AVSSVTPGAAK;EWPPLVEVAETR;DNILANAETAK;IPDSADLSAICK;DSAAQLSLPSTFGTASR;FSTVDPIVDMVMDEER;LENIPSSSELPNVPFPR;EGCPSYFNESDYK;LLYAEDSLISNAVSEK	1;1;1;1;1;1;1;1;1;1;1;1;1;1;1;1;1;1	18	24	9154;55467;58399;127496;127497;141880;141941;145909;158650;158653;169493;173000;188851;227917;227922;227923;227931;238375;270057;295767;327117;329172;329722;350959	tr|A0A1D6JTS9|A0A1D6JTS9_MAIZE;tr|A0A1D6JTS3|A0A1D6JTS3_MAIZE	Uncharacterized protein OS=Zea mays PE=4 SV=1
327	tr|A0A1D6LUR7|A0A1D6LUR7_MAIZE	67628.8	MQELILYK;FGDEGFSIIK;IQSDLEELVK	0;1;0	1	1	203840;203844;225428;241971;241972;241985	tr|A0A1D6LUR8|A0A1D6LUR8_MAIZE;tr|A0A1D6LUS0|A0A1D6LUS0_MAIZE;tr|A0A1D6LUS4|A0A1D6LUS4_MAIZE;tr|A0A1D6LUR9|A0A1D6LUR9_MAIZE	Uncharacterized protein OS=Zea mays PE=4 SV=1
328	tr|A0A1D6GWT7|A0A1D6GWT7_MAIZE	70848.5	ELTVEVEPPVVAK;LTMDEATFR;EVQSLSAK;MQELILYK;IQSDLEELVK;FNEVSESMSADK	1;1;1;0;0;1	4	4	102916;116472;144800;203840;203844;241971;241972;241985;282556	tr|A0A1D6GWU0|A0A1D6GWU0_MAIZE;tr|A0A1D6GWU5|A0A1D6GWU5_MAIZE;tr|A0A1D6GWT9|A0A1D6GWT9_MAIZE;tr|A0A1D6GWT5|A0A1D6GWT5_MAIZE;tr|A0A1D6GWT6|A0A1D6GWT6_MAIZE	Uncharacterized protein OS=Zea mays PE=4 SV=1
329	tr|A0A1D6KKQ0|A0A1D6KKQ0_MAIZE	23809.9	EYYPNIITTR;AGLTAYNHNLDTSR;GTPLEDQKPVEIWEMIR	1;1;1	3	4	180995;255483;255484;378118	tr|B4FI64|B4FI64_MAIZE;tr|A0A1D6KKQ2|A0A1D6KKQ2_MAIZE;tr|B4FIZ7|B4FIZ7_MAIZE;tr|A0A1D6KKQ1|A0A1D6KKQ1_MAIZE;tr|B6TM42|B6TM42_MAIZE;tr|A0A1D6KKP7|A0A1D6KKP7_MAIZE	Uncharacterized protein OS=Zea mays PE=4 SV=1
330	tr|A0A1D6E9B3|A0A1D6E9B3_MAIZE	36037.2	VNEDFYSR;IDAHGNVIATR;VAGNFHFAPGK	0;1;0	1	1	98869;98874;145026;234357;234359	tr|B4FKC8|B4FKC8_MAIZE;tr|C0PIW6|C0PIW6_MAIZE	Uncharacterized protein OS=Zea mays PE=4 SV=1
331	tr|B4FU96|B4FU96_MAIZE	43808.1	LVVDTSR;VVPTIYTDIR;LDAHGNVIEAR;VAGNFHFAPGK	0;0;1;0	1	1	34491;148446;148468;154498;234357;234359	-	Uncharacterized protein OS=Zea mays PE=2 SV=1
332	tr|B4FFY7|B4FFY7_MAIZE	43781	LVVDTSR;VVPTIYTDIR;LNSHGNVIEAR;TQQDEGCNVLGFLDVSK;VAGNFHFAPGK	0;0;1;1;0	2	2	34491;148446;148468;159861;213620;234357;234359	tr|K7V4L4|K7V4L4_MAIZE	DUF1692 domain, endoplasmic reticulum vescicle transporter protein OS=Zea mays GN=ZEAMMB73_563559 PE=2 SV=1
333	tr|B4FPI8|B4FPI8_MAIZE	44334.3	VNEDFYSR;VVPTIYTDIR;RIDHLGNVIESR;VAGNFHFAPGK;IHSNQFSVTEHFR;GWAVNNVELIDQCK	0;0;1;0;1;1	3	3	98869;98874;148446;148468;223222;234357;234359;271829;337399	-	Serologically defined breast cancer antigen NY-BR-84 OS=Zea mays PE=2 SV=1
334	tr|A0A1D6QC16|A0A1D6QC16_MAIZE	53919	ALLIMHQR;GSSAAGLTASVTR;LFNVSTVDAAR;HLVQTIVPGTR;LTSVATPEHVEEAFR;TAQDNIDLQTTILSR	1;1;1;1;1;1	6	6	84151;148728;153841;163820;291082;291723	tr|A0A1D6HNE9|A0A1D6HNE9_MAIZE;tr|A0A1D6QC15|A0A1D6QC15_MAIZE;tr|A0A097PJU8|A0A097PJU8_MAIZE;tr|A0A1D6QC13|A0A1D6QC13_MAIZE;tr|K7V0A7|K7V0A7_MAIZE;tr|A0A1D6HNE8|A0A1D6HNE8_MAIZE;tr|A0A1D6QC12|A0A1D6QC12_MAIZE;tr|A0A1D6HNE7|A0A1D6HNE7_MAIZE;tr|A0A1D6HNE6|A0A1D6HNE6_MAIZE	Uncharacterized protein OS=Zea mays PE=3 SV=1
335	tr|A0A1D6ICM9|A0A1D6ICM9_MAIZE	52773.9	LNEPFLLSWSGLQQR	1	1	1	310826	tr|B8A0W3|B8A0W3_MAIZE;tr|B6U7J6|B6U7J6_MAIZE;tr|A0A1D6ICM8|A0A1D6ICM8_MAIZE	Uncharacterized protein OS=Zea mays PE=4 SV=1
336	tr|A0A1D6MRI4|A0A1D6MRI4_MAIZE	36991.9	TVSCADIVAFAAR;MGHLDVLTGTQGEIR	0;1	1	1	40256;40272;215186;215191;215200;215201;215211;277546	-	Peroxidase OS=Zea mays PE=3 SV=1
337	tr|A0A1D6F264|A0A1D6F264_MAIZE	40985.3	TVSCADIVAFAAR;IFFHDCFVR	0;1	1	1	40256;40272;215186;215191;215200;215201;215211;170671	tr|A0A1D6F267|A0A1D6F267_MAIZE	Peroxidase OS=Zea mays PE=3 SV=1
338	tr|A0A1D6QSQ3|A0A1D6QSQ3_MAIZE	23528	DAPPNLTLR;LHFHDCFVR;ALVEDACPGVVSCADVLALAAR	1;0;1	2	2	6403;167090;167092;167093;167095;167098;167099;167100;167101;167104;167106;167107;167108;371676	tr|B4FB95|B4FB95_MAIZE	Peroxidase OS=Zea mays PE=3 SV=1
339	tr|A0A1D6IKV7|A0A1D6IKV7_MAIZE	37135.4	VLFASDAALLK;GFEVIDAAK;GLDTVDMVALSGAHSIGR	1;0;1	2	2	51363;175627;175629;175638;175639;175640;175656;175658;175659;175660;312979	tr|A0A1D6IKW0|A0A1D6IKW0_MAIZE	Peroxidase OS=Zea mays PE=3 SV=1
340	tr|B6T6D4|B6T6D4_MAIZE	38868	DAVSLATK;NLPDSMDGIR;LHFHDCFVR;ALFHSDEALLR;DLAVLSGAHAIGK	1;1;0;1;1	4	5	125228;128006;128020;167090;167092;167093;167095;167098;167099;167100;167101;167104;167106;167107;167108;181716;261519	tr|C0HIT1|C0HIT1_MAIZE	Peroxidase OS=Zea mays PE=2 SV=1
341	tr|B4FYH1|B4FYH1_MAIZE	38407.1	GLNAGLIR;IYYEVPAGR;GFEVIDAAK;IGVITSPGYGAEIR;FVLFASDAALK	1;1;0;1;1	4	4	39141;111079;175627;175629;175638;175639;175640;175656;175658;175659;175660;229761;244096	-	Peroxidase OS=Zea mays PE=2 SV=1
342	tr|A0A1D6IKV9|A0A1D6IKV9_MAIZE	41965.6	NVLAHK;FGVPNFPSLR;GFEVIDAAK;GLDALDMITLSGAHSIGR;AYADFVPYLWQQK	0;0;0;1;0	1	1	85224;133736;175627;175629;175638;175639;175640;175656;175658;175659;175660;317827;334752	-	Peroxidase OS=Zea mays PE=3 SV=1
343	tr|B4FH35|B4FH35_MAIZE	36185.4	GFSVISR;FAAAMVK;TSPPNFPSLR;MGSIEVLTGPPGEVR;NVVTHEAVFSSDQALAGR;VVDLDFATPLQLDNQYYR	1;0;1;1;1;1	5	7	30277;102944;127382;257901;257902;329886;363659;363660	-	Peroxidase OS=Zea mays GN=ZEAMMB73_377186 PE=2 SV=1
344	tr|B6TSH0|B6TSH0_MAIZE	38072.8	NVLAHK;FGVPNFPSLR;GLDAFDMITLSGAHSIGR;ATDAGMQAGLVR;GFEVIDAAK;AYADFVPYLWQQK	0;0;1;1;0;0	2	5	85224;133736;135619;323384;152726;158245;158246;175627;175629;175638;175639;175640;175656;175658;175659;175660;334752	tr|A0A1D6IKW1|A0A1D6IKW1_MAIZE;tr|A0A1D6IKV8|A0A1D6IKV8_MAIZE	Peroxidase OS=Zea mays PE=2 SV=1
345	tr|A0A1D6F4D2|A0A1D6F4D2_MAIZE	33083.2	VGASLLR;GFDVFDSIK;MGNLSPLTGSQGQVR;DGVVALGGPSWTVALGR;AQVEAVCPGIVSCADILAVAAR;DSTASFPAQTSDLPPPTSSLQQLLR;TNCPASGSSSLAPLDAMTPTAFDNAYYTNLLSQR	0;1;1;1;1;1;1	6	22	22224;22228;22229;22230;22231;200789;258572;258573;258577;258578;262520;284144;284145;284157;284158;284159;372751;372757;372758;372759;395368;395369;395370;395378;395379;410300;410301	tr|C0PPB6|C0PPB6_MAIZE	Peroxidase OS=Zea mays PE=3 SV=1
346	tr|A0A1D6K433|A0A1D6K433_MAIZE	35826.9	DASSFLGGR;LGPPNNPSLR;MASVEVK;GFEVIDAAK;ACPGVVSCADIVAFAAR;GLSAEDMVALSGAHTVGR;VLFTSDASLLTSPATAK	1;1;1;0;1;1;1	6	7	62670;110139;111265;175627;175629;175638;175639;175640;175656;175658;175659;175660;306647;306710;307862;347616	tr|A0A1D6K434|A0A1D6K434_MAIZE	Peroxidase OS=Zea mays PE=3 SV=1
347	tr|B7ZWU1|B7ZWU1_MAIZE	37112.8	GPFWPVALGR;LHFHDCFVR;DFAESMTK;IISAAPSLAGPLLR;AILSEMDPGSYK;GLFQSDAALLADATTR;LEAACPGTVSCADVLTLMAR	1;0;1;1;1;0;1	5	5	122023;167090;167092;167093;167095;167098;167099;167100;167101;167104;167106;167107;167108;167734;214818;275035;283037;360117	-	Peroxidase OS=Zea mays PE=2 SV=1
348	tr|K7UZ21|K7UZ21_MAIZE	31149.4	GFGFIER;DEFFADFAASMVK;GPFWAVPLGR;MHFHDCFVR;DAKPNLTLR;ALSVAPSLAGPLLR;MGAVGVLTGGQGEVR;TFDLGYYANVAK	0;0;0;0;0;0;1;0	1	5	41670;41679;41680;41689;117801;309739;309747;309748;309749;309750;309751;309753;309754;309755;309756;309757;309759;122013;122029;122030;122031;122032;122043;122044;122045;173507;173511;173512;173513;173514;173515;173517;173518;173519;173524;173525;179223;179224;179225;179226;179229;179230;179231;179232;179233;200873;200875;200883;200887;200889;210590;210594;210596;210598;210599;210600;210601;2106…	tr|A0A1D6FP28|A0A1D6FP28_MAIZE	Peroxidase OS=Zea mays GN=ZEAMMB73_539966 PE=3 SV=1
349	tr|B4G1S4|B4G1S4_MAIZE	33529.4	VGASLLR;AFDVVNSIK;NLLSQK;DGVVALGGPSWTVLLGR;AQVEAACPGVVSCADILAVAAR;MGNLGPLTGTSGQIR;DSTGSFPSQTSDLPPPTSSLQALLAAYSK;ANCPMSGGSSLAPLDTMTPTVFDNDYYK	0;1;1;0;1;1;1;1	6	29	22224;22228;22229;22230;22231;29910;190391;190399;190400;190403;190404;190406;190407;190408;190410;190413;190414;190415;91846;99173;293519;293520;293521;293522;293523;293524;293525;293526;293527;293528;293531;293532;293536;293537;216238;247961;247965;247966;247968;247969;251860;251861;407430;407431;407432;407433;408393;408704;408705	-	Peroxidase OS=Zea mays PE=2 SV=1
350	tr|Q9ZTS7|Q9ZTS7_MAIZE	34409.1	VGASLLR;SCPNALSTIR;LHFHDCFVR;QLLSAYNK;GFVVVNSIK;AQVESVCPGIVSCADILAVAAR;DGVVSLGGPSWTVLLGR;AGSTALAPLDTTTPNAFDNAYYTNLLSQK	0;0;0;0;0;0;1;0	1	10	22224;22228;22229;22230;22231;128379;128385;128386;128387;128388;128389;128390;128425;167090;167092;167093;167095;167098;167099;167100;167101;167104;167106;167107;167108;170875;170876;170878;180197;180205;180206;180207;180211;180212;180213;180214;227208;373896;373899;373900;373901;373902;373906;373908;373916;373920;373921;373922;373923;373924;373925;373926;373930;296668;296669;296674;296675;29667…	-	Peroxidase OS=Zea mays PE=2 SV=2
351	tr|B6T173|B6T173_MAIZE	37299.3	TVSCADIVAFAAR;NVLAHK;AVLEAHCPR;DSVANNPSMR;MHFHDCFVR;GFDVIDDAK;HSCPQAEDIVR;VQVLTGDEGEIR	0;0;0;0;0;0;1;0	1	1	40256;40272;215186;215191;215200;215201;215211;85224;106189;106190;106191;106192;106254;118844;173507;173511;173512;173513;173514;173515;173517;173518;173519;173524;173525;179223;179224;179225;179226;179229;179230;179231;179232;179233;185933;185940;185941;185942;185943;185954;194553;195789;195792;195796;195797;195798;195799;195800;195801;195802;195803;195804	-	Peroxidase OS=Zea mays PE=2 SV=1
352	tr|B4FY83|B4FY83_MAIZE	38181	FAAAMIK;DSVTLTGNLFYDVPAGR;LHFHDCFVR;GFDVIDAAK;SHCFSFLSTNR;TVSCADVLAFAAR;GCDASVLLSVNPAGGK;LLPLNLGLHFSDDQLIR	1;1;0;0;1;1;1;1	6	29	107287;107288;107290;107291;127255;317401;317419;317423;317427;317428;317429;317432;317436;317437;359513;359516;167090;167092;167093;167095;167098;167099;167100;167101;167104;167106;167107;167108;170427;170449;170450;170451;170452;207797;207798;207799;215189;215190;215198;321695;321696;321697;321702;339567;339585;339586	-	Peroxidase OS=Zea mays GN=ZEAMMB73_439647 PE=2 SV=1
353	tr|B4FVT1|B4FVT1_MAIZE	38433.2	FFDVVDR;ALVDSFVR;MGQIEVLTGTQGEIR;DSIPNSPSLR;AYAFLLK;MHFHDCFVR;DSVVLTGGLGYK;CPGVVSCADILAFAAR;GCDGSVLIDSTANNK	0;0;0;1;0;0;1;1;1	4	15	59289;59290;59291;59293;59300;59303;59304;59305;59306;61849;61850;61853;61861;61862;61863;61864;61865;61866;61871;61872;61892;61894;61896;61911;61914;61915;61916;85530;278771;278781;278794;278795;278797;278802;278803;278804;278806;278807;278808;278811;278812;278813;278814;278815;278817;278818;278819;278821;278822;278823;278824;278825;278826;278827;278828;278830;278831;278833;278834;278835;278836;…	-	Peroxidase OS=Zea mays PE=2 SV=1
354	tr|Q6RFL0|Q6RFL0_MAIZE	38836.6	FFDVVDR;ALVDSFVR;MGQIEVLTGTQGEIR;DSVVLSGGLGYQVPAGR;DAPPNNPSLR;AYAFLLK;MHFHDCFVR;YYVGLTNNLGLFK;TCPTAETIVQQTVAAAFR;GCDGSVLIDTVGNLTAEK;AALEAQCPGVVSCADVLAFAAR	0;0;0;0;0;0;0;0;0;0;1	1	7	59289;59290;59291;59293;59300;59303;59304;59305;59306;61849;61850;61853;61861;61862;61863;61864;61865;61866;61871;61872;61892;61894;61896;61911;61914;61915;61916;85530;278771;278781;278794;278795;278797;278802;278803;278804;278806;278807;278808;278811;278812;278813;278814;278815;278817;278818;278819;278821;278822;278823;278824;278825;278826;278827;278828;278830;278831;278833;278834;278835;278836;…	tr|Q6RFK0|Q6RFK0_MAIZE	Peroxidase (Fragment) OS=Zea mays GN=pox3 PE=3 SV=1
355	tr|Q6RFL1|Q6RFL1_MAIZE	38852.5	FFDVVDR;ALVDSFVR;MGQIEVLTGTQGEIR;DSVVLSGGLGYQVPAGR;DAPPNNPSLR;AYAFLLK;MHFHDCFVR;ASLEAQCPGVVSCADVLAFAAR;YYVGLTNNLGLFK;TCPTAETIVQQTVAAAFR;GCDGSVLIDTVGNLTAEK	0;0;0;0;0;0;0;1;0;0;0	1	10	59289;59290;59291;59293;59300;59303;59304;59305;59306;61849;61850;61853;61861;61862;61863;61864;61865;61866;61871;61872;61892;61894;61896;61911;61914;61915;61916;85530;278771;278781;278794;278795;278797;278802;278803;278804;278806;278807;278808;278811;278812;278813;278814;278815;278817;278818;278819;278821;278822;278823;278824;278825;278826;278827;278828;278830;278831;278833;278834;278835;278836;…	tr|Q6RFK5|Q6RFK5_MAIZE;tr|Q6RFK3|Q6RFK3_MAIZE;tr|A0A1D6LYW3|A0A1D6LYW3_MAIZE	Peroxidase (Fragment) OS=Zea mays GN=pox3 PE=3 SV=1
356	tr|B4FSK9|B4FSK9_MAIZE	38579.5	SESAWK;SVDAFVK;DAVPNNPSLR;LHFHDCFVR;GFEVIDAAK;TVSCADILAFAAR;MGNIDVLTGTK;KSVDAFVK;DSIALAGNNLTYK;TCPSAESLVQQAVAAAFK;YYVGLANNLGLFTSDQALLTNATLK	1;1;1;0;0;1;1;1;1;1;1	9	48	93364;93365;93370;93383;111927;111928;111929;116242;116243;116249;116250;116251;116254;167090;167092;167093;167095;167098;167099;167100;167101;167104;167106;167107;167108;175627;175629;175638;175639;175640;175656;175658;175659;175660;219274;219280;219281;219282;219285;219286;219287;219288;235399;235400;235410;235412;235413;235414;235418;235419;235420;239682;248118;290764;290780;364839;364842;3648…	tr|A0A1D6FHV4|A0A1D6FHV4_MAIZE	Peroxidase OS=Zea mays PE=2 SV=1
357	tr|D7NLB3|D7NLB3_MAIZE	35469.7	GFGFIER;DEFFADFAASMVK;GPFWAVPLGR;MHFHDCFVR;DAKPNLTLR;ALSVAPSLAGPLLR;MGSVGVLTGGQGEVR;FYGQSCPSVEDVVR;TFDLGYYANVAK;GLFHSDAQLLADPSTR;ACPDTVSCADVLALMAR;DLAVLSAGHTIGTSHCFSFSDR	0;0;0;0;0;0;1;1;0;1;1;1	5	38	41670;41679;41680;41689;117801;309739;309747;309748;309749;309750;309751;309753;309754;309755;309756;309757;309759;122013;122029;122030;122031;122032;122043;122044;122045;173507;173511;173512;173513;173514;173515;173517;173518;173519;173524;173525;179223;179224;179225;179226;179229;179230;179231;179232;179233;200873;200875;200883;200887;200889;210590;210594;210596;210598;210599;210600;210601;2106…	-	Peroxidase OS=Zea mays PE=3 SV=1
358	tr|A0A1D6F4C8|A0A1D6F4C8_MAIZE	33948.8	VGASLLR;DGVVALGGPSWTVLLGR;SCPNALSTIR;LHFHDCFVR;QLLSAYNK;GFVVVNSIK;SFASSTSAFNSAFATAMVK;AQVESVCPGIVSCADILAVAAR;MGNLSPQTGTQGQIR;DSTASFPGQTSDLPPPTSSLR;GLLHSDQELFNSGSTDSTVR;RDSTASFPGQTSDLPPPTSSLR;AGSTALAPLDTTTPNAFDNAYYTNLLSQK	0;0;0;0;0;0;1;0;1;1;1;1;0	5	69	22224;22228;22229;22230;22231;99173;293519;293520;293521;293522;293523;293524;293525;293526;293527;293528;293531;293532;293536;293537;128379;128385;128386;128387;128388;128389;128390;128425;167090;167092;167093;167095;167098;167099;167100;167101;167104;167106;167107;167108;170875;170876;170878;180197;180205;180206;180207;180211;180212;180213;180214;216498;369342;369343;369344;369345;369347;369349…	-	Peroxidase OS=Zea mays PE=3 SV=1
359	tr|B4FK72|B4FK72_MAIZE	37385.4	TVSCADIVAFAAR;DPGLAAGLIR;NVLEHK;LYSFQGEPGR;YSPANFQSLR;MHFHDCFVR;DGAYLAGGIDYR;GFEVIDEAK;MGAIEVLTGYEGEIR;TDPALHPAYAADLK;TDPALHPAYAADLKR;GCDASILLDSAPGQQHDTEK;TTVPLDTVTPNAFDNQYFK	0;1;1;1;1;0;1;1;1;1;1;1;1	11	29	40256;40272;215186;215191;215200;215201;215211;84377;84384;84385;103646;103647;140378;140379;140380;150317;150318;150320;173507;173511;173512;173513;173514;173515;173517;173518;173519;173524;173525;179223;179224;179225;179226;179229;179230;179231;179232;179233;181308;181309;181310;181326;181346;194720;280138;280145;280146;280147;280148;280149;280150;310626;336315;384886;384888;386615	-	Peroxidase OS=Zea mays PE=2 SV=1
360	tr|B6STZ5|B6STZ5_MAIZE	36773.5	GCDASVLLDSTPTSTAEK;DATPNLTLR;AAPTLAGPLLR;LVSMFAAK;DFADSMVK;LHFHDCFVR;EEMVAILK;QATGLFTAEFFR;GLFHSDAALLTDPATR;DAVVLANGPSWPVALGR;MSTIDVLTGQQQGEIR;LEQACPGTVSCADVLALMAR;DLVVLSGGHTLGTAHCNLFSDR	0;0;0;0;0;0;0;0;0;0;0;1;0	1	1	67438;362266;362271;89808;115483;115484;146464;146465;162250;167090;167092;167093;167095;167098;167099;167100;167101;167104;167106;167107;167108;169521;169525;217151;217156;290903;290904;298418;298423;298425;308750;308751;308757;308787;362874;379640	-	Peroxidase OS=Zea mays PE=2 SV=1
361	tr|B4FSW5|B4FSW5_MAIZE	37415.4	TVSCADIVAFAAR;LEVGFYEHSCPQAEDIVR;EPGVGAGLIR;NVLAHK;CFAVNPHY;AVLEAHCPR;DSVANNPSMR;MHFHDCFVR;GFDVVDDAK;VQVLTGDEGEIR;AEKDSVANNPSMR;GLNADDMVTLSGAHTIGR;TDPSLDPAYAEHLK;GCDGSILINSTPDNK;KGLNADDMVTLSGAHTIGR	0;1;0;0;0;0;0;0;1;0;1;0;1;1;0	5	14	40256;40272;215186;215191;215200;215201;215211;66587;361462;361463;361464;361465;361466;361467;385350;385351;79973;79974;79980;79981;79982;85224;91914;91915;106189;106190;106191;106192;106254;118844;173507;173511;173512;173513;173514;173515;173517;173518;173519;173524;173525;179223;179224;179225;179226;179229;179230;179231;179232;179233;181003;195789;195792;195796;195797;195798;195799;195800;1958…	-	Peroxidase OS=Zea mays GN=ZEAMMB73_610484 PE=2 SV=1
362	tr|K7U159|K7U159_MAIZE	37223.3	TVSCADIVAFAAR;EPGVGAGLIR;NVLAHK;CFAVNPHY;AVLEAHCPR;DSVANNPSMR;MHFHDCFVR;GFDVIDDAK;VQVLTGDEGEIR;DSTYLAGGLDYK;GLNADDMVTLSGAHTIGR;LEVGFYEHSCAQAEDIVR;GCDGSILINSTPGNLAEK;KGLNADDMVTLSGAHTIGR;EEEVLDNNVPAPTDEVDELIESFK;VSKEEEVLDNNVPAPTDEVDELIESFK;CPWPSSDDQMDPTVVPLDPVTPATFDNQYYK	0;0;0;0;0;0;0;0;0;1;0;1;1;0;1;1;1	6	19	40256;40272;215186;215191;215200;215201;215211;79973;79974;79980;79981;79982;85224;91914;91915;106189;106190;106191;106192;106254;118844;173507;173511;173512;173513;173514;173515;173517;173518;173519;173524;173525;179223;179224;179225;179226;179229;179230;179231;179232;179233;185933;185940;185941;185942;185943;185954;195789;195792;195796;195797;195798;195799;195800;195801;195802;195803;195804;273…	-	Peroxidase OS=Zea mays GN=ZEAMMB73_638404 PE=3 SV=1
363	tr|B6TSD7|B6TSD7_MAIZE	38913.4	TVSCADIVAFAAR;GMGLFFSDNQLR;DAGIAAGLIR;FAAAMVK;DSISLTGSVSYQVPAGR;DALPNNPSLR;ELSVEDMVVLSGAHTVGR;QAVAAAFAK;LHFHDCFVR;GFDVIDAAK;SFCASFFK;IQVQTGTCGEVR;VGFYDTSCPNAEALVR;GCDGSVLLTVNPGGGQTER;TAVEQSCPRTVSCADIVAFAAR;VNPQMAALVSSFASNETLWK;VWNTSTNPATAIVDAGLSPSYAQLLR	0;1;1;0;1;1;1;1;0;0;1;1;1;1;1;1;1	13	143	40256;40272;215186;215191;215200;215201;215211;40996;216291;216292;216293;216294;216295;216296;216325;220810;220811;220812;220821;220830;76437;76456;76457;76462;76474;76477;76478;76479;102944;107665;107666;107667;301462;301466;301467;301468;301473;301474;301476;301477;301479;301480;301481;301483;301485;301486;301487;301490;301495;301496;301497;301498;301499;301500;301503;301504;301505;301507;3015…	sp|A5H8G4|PER1_MAIZE;tr|A0A1D6MSC0|A0A1D6MSC0_MAIZE	Peroxidase OS=Zea mays PE=2 SV=1
364	tr|A0A1D6LQQ3|A0A1D6LQQ3_MAIZE	100847	VMFHIHAVLGLMPIK;FPSTTGER;SGTPLIYR;VYVIAESR;MVTIIDLAR;TGVFAVVK;LYLVNSPVVR;VMPYSTGCK;DLIDEFGADSLR;IPGPYLVGLK;AEPNFSVLGK;DVFLPWYNAYR;EIVVMDSIEK;TALSNFEAALDYR;ETYWVPDYVK;FWGTPLPLWMSQDR;EMVVVHPDNDFLEDITGK	1;0;0;0;0;0;0;0;0;0;0;0;0;0;0;0;0	1	1	51959;58471;58482;58483;61841;61848;70376;99689;99690;99691;130782;142692;142697;205118;206317;209446;210838;210839;232856;239176;240081;272386;272388;300863;379164;379165	-	Uncharacterized protein OS=Zea mays PE=4 SV=1
365	tr|A0A1D6LQQ9|A0A1D6LQQ9_MAIZE	134336	FPSTTGER;SGTPLIYR;VYVIAESR;MVTIIDLAR;TGVFAVVK;LDAFHEQLR;LYLVNSPVVR;RPENVSEK;ADQSLFEAGVAR;NTLEEILK;VMPYSTGCK;DLIDEFGADSLR;IPGPYLVGLK;AEPNFSVLGK;YVSEWEAMVTR;FGWDCHGLPVEFEIDK;QQVFDLGIGK;DVFLPWYNAYR;EIVVMDSIEK;TALSNFEAALDYR;HVFLSAGDFYLASR;ETYWVPDYVK;FWGTPLPLWMSQDR;EMVVVHPDNDFLEDITGK;RFGWDCHGLPVEFEIDK;GMITVDCIEGYPPVSLLLGK	0;0;0;0;0;0;0;0;1;0;0;0;0;0;0;0;0;0;0;0;0;0;0;0;0;1	2	4	58471;58482;58483;61841;61848;70376;99689;99690;99691;130782;131899;131900;142692;142697;178679;178681;178905;178911;179162;205118;206317;209446;210838;210839;212107;212113;221090;371306;371307;223273;223275;223276;232856;239176;240081;267563;272386;272388;300863;379164;379165;382541;386182;386183	-	Uncharacterized protein OS=Zea mays PE=3 SV=1
366	tr|K7VF45|K7VF45_MAIZE	132012	FPSTTGER;SGTPLIYR;MVTIIDLAR;TGVFAVVK;LDAFHEQLR;LYLVNSPVVR;RPENVSEK;NTLEEILK;IPGVSLVGLK;TDQSLFEAGVAR;DALGSPIVPK;DLIDEFGADALR;VMPYSTGCK;AEPNFSVLGK;YVSEWEAMVTR;FGWDCHGLPVEFEIDK;QQVFDLGIGK;DVFLPWYNAYR;TALSNFEAALDYR;HVFLSAGDFYLASR;ETYWVPDYVK;MTQEQILAFEK;NVTPCNDPLMYASLR;EADKDIINAVK;DFSFPEQEEGVIELWAK;EMVVVHPDNDFLEDITGK;RFGWDCHGLPVEFEIDK;RLEVEGLASFSPMEQVVLLK;GSNIEAVQDGLDKESYELLSK	0;0;0;0;0;0;0;0;1;1;1;1;0;0;0;0;0;0;0;0;0;1;1;1;1;0;0;1;1	10	15	58471;58482;58483;61841;61848;99689;99690;99691;130782;131899;131900;142692;142697;178679;178681;179162;187197;187198;189314;189318;191490;191496;201521;201522;205118;210838;210839;212107;212113;221090;371306;371307;223273;223275;223276;232856;240081;267563;272386;272388;281282;304149;317366;317367;376944;379164;379165;382541;390408;401731	tr|K7WAM2|K7WAM2_MAIZE	Uncharacterized protein OS=Zea mays GN=ZEAMMB73_321543 PE=3 SV=1
367	tr|Q8L886|Q8L886_MAIZE	39066.3	VTWVPMAQR;GSVSLVSQLK;SMFLSFASAK;QVSDPTLPLCWK	1;1;1;1	4	6	117982;117983;197753;197755;218775;303683	tr|B7ZZY5|B7ZZY5_MAIZE	Nucellin-like aspartic protease (Fragment) OS=Zea mays PE=2 SV=1
368	tr|K7U5J4|K7U5J4_MAIZE	206333	LCPNALNNSR;KVEGPK	1;0	1	1	142205;179915	-	Uncharacterized protein OS=Zea mays GN=ZEAMMB73_346603 PE=4 SV=1
369	tr|A0A1D6IF11|A0A1D6IF11_MAIZE	72865.9	ATEYLGR;KVEGPK;FVEESILLLEEVGK;EVNIDSVATLTGVISQIFDK	0;0;1;0	1	1	38326;179915;331106;385407	tr|A0A1D6IF10|A0A1D6IF10_MAIZE;tr|A0A1D6IET8|A0A1D6IET8_MAIZE;tr|A0A1D6IF03|A0A1D6IF03_MAIZE;tr|A0A1D6IEZ8|A0A1D6IEZ8_MAIZE;tr|A0A1D6IF04|A0A1D6IF04_MAIZE;tr|A0A1D6IEZ5|A0A1D6IEZ5_MAIZE;tr|A0A1D6IEX5|A0A1D6IEX5_MAIZE;tr|A0A1D6IEX8|A0A1D6IEX8_MAIZE;tr|A0A1D6IEW7|A0A1D6IEW7_MAIZE;tr|A0A1D6IES8|A0A1D6IES8_MAIZE;tr|A0A1D6IEV2|A0A1D6IEV2_MAIZE	Uncharacterized protein OS=Zea mays PE=4 SV=1
370	tr|A0A1D6EXV7|A0A1D6EXV7_MAIZE	194569	ATEYLGR;KVEGPK;GNSFLDEIK;GGAGSSGQPPLSTNR;FVEESILLLQEVGK;EVNIDSVATLTGVISQIFDK	0;0;1;1;1;0	3	4	38326;179915;199275;216579;216581;330992;385407	tr|A0A1D6EXW9|A0A1D6EXW9_MAIZE;tr|A0A1D6EXV3|A0A1D6EXV3_MAIZE;tr|A0A1D6EXV2|A0A1D6EXV2_MAIZE	Uncharacterized protein OS=Zea mays PE=4 SV=1
371	tr|A0A1D6NNC4|A0A1D6NNC4_MAIZE	166970	VLANPLK;YNIIPLNFPGSSEEIMELPEIR	0;1	1	1	108300;391127	tr|A0A1D6NNC2|A0A1D6NNC2_MAIZE;tr|A0A1D6NND9|A0A1D6NND9_MAIZE;tr|A0A1D6NND7|A0A1D6NND7_MAIZE;tr|A0A1D6NNC8|A0A1D6NNC8_MAIZE;tr|A0A1D6NNC5|A0A1D6NNC5_MAIZE;tr|A0A1D6NNC6|A0A1D6NNC6_MAIZE	Uncharacterized protein OS=Zea mays PE=4 SV=1
372	tr|A0A1D6JMD1|A0A1D6JMD1_MAIZE	103615	AALANAQDILQLMR;GFVVFHAK;IYPDEWK	1;0;0	1	1	64841;159588;175946	tr|A0A1D6JMD2|A0A1D6JMD2_MAIZE	Uncharacterized protein OS=Zea mays PE=4 SV=1
373	tr|K7PRK8|K7PRK8_MAIZE	226681	VVTPIYK;GFVVFHAK;IYPDEWK;NLLQEFLK;DVGLNQISLFEAK;EGNVTHHEYMQVGK	0;0;0;1;0;0	1	1	130441;159588;175946;193869;301817;334698;334699	-	Callose synthase OS=Zea mays GN=Tie-dyed2 PE=2 SV=1
374	tr|A0A1D6NBN2|A0A1D6NBN2_MAIZE	170483	VLANPLK;LAPSTLEDSR;GFVVQHK;LLFEDVIK;AEDILTLMK;MHYGHPDVFDR;IYEDDWGNFLER;DVGLNQISMFEAK	0;1;1;1;1;0;1;1	6	7	108300;118246;128558;185132;185133;202546;212958;212962;261541;305219	tr|A0A1D6NBP8|A0A1D6NBP8_MAIZE;tr|A0A1D6NBP1|A0A1D6NBP1_MAIZE;tr|A0A1D6NBM6|A0A1D6NBM6_MAIZE;tr|A0A1D6NBP3|A0A1D6NBP3_MAIZE;tr|A0A1D6NBP0|A0A1D6NBP0_MAIZE;tr|A0A1D6NBM9|A0A1D6NBM9_MAIZE;tr|A0A1D6NBN0|A0A1D6NBN0_MAIZE	Uncharacterized protein OS=Zea mays PE=4 SV=1
375	tr|A0A1D6NG52|A0A1D6NG52_MAIZE	187643	MHTILTSR;NLLEEFNR;MHYGHPDVFDR;GMMYYYEALK;FALVWNEIISK;QIYPDEWEYFVER;EVELLELPPELWNVR;GGNVTHHEYIQVGK;IGEGKPENQNHALIFTR;GDAVQTIDMNQDNYFEEALK	1;1;0;1;1;1;1;1;1;1	9	12	76966;100436;100456;212958;212962;265239;277068;308342;319342;320598;320599;369287;369288;393074	tr|A0A1D6NG59|A0A1D6NG59_MAIZE;tr|A0A1D6NG47|A0A1D6NG47_MAIZE	Uncharacterized protein OS=Zea mays PE=4 SV=1
376	tr|A0A1D6NNZ5|A0A1D6NNZ5_MAIZE	218475	VSHSLWR;DLLDWLR;VLANPLK;NVLEEFESR;IPIALDMAK;DVSEFEFK;VAFIEEIEGLTR;GGNVTHHEYMQVGK;NYDDLNEYFWSK;KYLEQDHDKR;LGWPMDPTADFFAEPTR;GEALQAIDMNQDNYIEEAFK	1;1;0;1;1;1;1;1;1;1;1;1	11	15	55732;68599;108300;129833;183205;192514;214080;214081;323390;323392;323393;323394;329394;335871;337550;393006	tr|A0A1D6NNZ9|A0A1D6NNZ9_MAIZE;tr|A0A1D6NNY5|A0A1D6NNY5_MAIZE;tr|A0A1D6NNZ3|A0A1D6NNZ3_MAIZE	Uncharacterized protein OS=Zea mays PE=4 SV=1
377	tr|A0A1D6KBD2|A0A1D6KBD2_MAIZE	170145	IFHITR;VGGAPAAVGGQR;LADAVPASLGR;TGLASVIK;FPFDTPQLR;ALLDVLENLVGQSPTDR;MHYGHPDVFDR;SLREEDYISNR;VAFIHEEEIISR;EQFDTWQLLLR;TTNIEQILQAADDIEVEDPNVAR;NYDDFNEYFWSR;DVGLNQIALFEGK;IDEMAVTDVFCK;KQEAADIALLLQR;ILHSLVDAEGQHWVVR;QGNITHHEYIQVGK	0;1;1;1;1;1;0;1;1;1;1;1;0;1;1;1;1	14	18	33904;102186;111905;119854;129175;129182;130966;320087;212958;212962;215495;232677;232678;234256;234270;271825;284211;295691;300518;308324;323097;334051	tr|A0A1D6KBD0|A0A1D6KBD0_MAIZE;tr|A0A1D6KBE8|A0A1D6KBE8_MAIZE;tr|A0A1D6KBE0|A0A1D6KBE0_MAIZE;tr|A0A1D6KBC5|A0A1D6KBC5_MAIZE;tr|A0A1D6KBD7|A0A1D6KBD7_MAIZE;tr|A0A1D6KBC0|A0A1D6KBC0_MAIZE;tr|A0A1D6KBB3|A0A1D6KBB3_MAIZE;tr|A0A1D6KBB6|A0A1D6KBB6_MAIZE;tr|A0A1D6KBD6|A0A1D6KBD6_MAIZE;tr|A0A1D6KBB7|A0A1D6KBB7_MAIZE;tr|A0A1D6KBF1|A0A1D6KBF1_MAIZE	Uncharacterized protein OS=Zea mays PE=4 SV=1
378	tr|A0A1D6JLL3|A0A1D6JLL3_MAIZE	187275	IFHITR;TGLMSVIR;AAISTLQYYTDLPR;VLANPLK;AILHGGAK;LHVEVPK;IYPDEWK;LYSLLTIK;FSPFWNEIVR;AEAADIALLMQR;LGEISTVEAVHR;MHYGHPDVFDR;NLLEEFSLK;VAYIDEVENAK;EHIIHLLANEQSR;IDEGAVHAVFSK;VLWSVIEDMTK;DVGLNQIALFEGK;IQSEDLESTLGLAGSADR	0;1;1;0;1;1;0;1;1;1;1;0;1;1;1;1;1;0;1	14	20	33904;53651;81486;108300;112352;131120;131122;131123;175946;176189;189703;191666;194353;212958;212962;219944;261198;261199;261200;262378;262392;266216;266225;277200;295691;323532	tr|A0A1D6JLK9|A0A1D6JLK9_MAIZE;tr|A0A1D6JLK1|A0A1D6JLK1_MAIZE;tr|A0A1D6JLI8|A0A1D6JLI8_MAIZE;tr|A0A1D6JLH1|A0A1D6JLH1_MAIZE	Uncharacterized protein OS=Zea mays PE=4 SV=1
379	tr|A0A1D6GAZ6|A0A1D6GAZ6_MAIZE	43670.9	YQELTSPHR;DPVFINK;VFLIDDISVR;ISQMISAYEGL;DTIVPASGNYLMPPSDLVAR;TVGIYPEIKDPVFINK;DGALICFHDVTLDDTTDVAK	1;1;1;1;1;1;1	7	13	132580;134933;148460;148461;148462;148463;148464;160512;160533;358187;358188;384635;388508	tr|A0A1D6GAY6|A0A1D6GAY6_MAIZE;tr|K7VPS3|K7VPS3_MAIZE	Uncharacterized protein OS=Zea mays PE=4 SV=1
380	tr|A0A1D6L4T6|A0A1D6L4T6_MAIZE	118638	AFLEVVK;TQTLLCDMLLR;AAAFGEVNLLNPILVHAR;LQSLPSGNLSLLCDVLVR;LSILMNAVISGQDPEK;NWPVEVSCMYLYGDNLR	0;0;1;1;1;1	4	4	125664;210158;210175;210178;330579;342256;346728;358142	tr|A0A1D6L4T9|A0A1D6L4T9_MAIZE;tr|A0A1D6L4T8|A0A1D6L4T8_MAIZE;tr|A0A1D6L4T3|A0A1D6L4T3_MAIZE;tr|A0A1D6L4T7|A0A1D6L4T7_MAIZE;tr|Q6XFQ1|Q6XFQ1_MAIZE	Uncharacterized protein OS=Zea mays PE=4 SV=1
381	tr|A0A1D6GIV4|A0A1D6GIV4_MAIZE	119023	YVPFPLR;DILFWFR;LDGLAELQAVTSEMVR;AFLEVVK;EVFDLTGYDR;MQTMLSDMLFK;NSIGENLHLIDFELR;MLLGEVFNSSNASCLLK;ALGFADVSLLNPILVQCK	0;0;0;0;0;0;0;1;0	1	1	57658;88649;106549;300576;300577;300581;125664;161561;161563;282827;282828;282832;307696;307697;365384;372098;372099	sp|P19862|PHYA1_MAIZE	Uncharacterized protein OS=Zea mays PE=4 SV=1
382	tr|A0A1D6L2F3|A0A1D6L2F3_MAIZE	114146	VADLSGLR;YVPFPLR;DILFWFR;LDGLAELQAVTSEMVR;AFLEVVK;EVFDLTGYDR;MQTMLSDMLFK;NSIGENLHLIDFELR;HILTLVEDSSVPIVQR;LCIIINSALAGEEAEK;ALGFADVSLLNPILVQCK	1;0;0;0;0;0;0;0;1;1;0	3	5	42893;57658;88649;106549;300576;300577;300581;125664;161561;161563;282827;282828;282832;307696;307697;314218;314219;314221;348634;372098;372099	tr|Q6XFQ4|Q6XFQ4_MAIZE	Uncharacterized protein OS=Zea mays PE=4 SV=1
383	tr|Q6XFQ3|Q6XFQ3_MAIZE	129047	SFDYSQSLR;AFLEVVK;FPFSFFDK;LLCDTVVEHVR;TQTLLCDMLLR;LLFSPSSAVLLER;EISLLNPIWIHSR;APPTPSSEQQIAAYLSR;IAELTGLSVEEAMGK;FTNSLLQMTDLNDDQR;TEDPALSIAGAVQSQK	0;0;0;0;0;1;1;0;0;0;0	2	4	122866;125664;202785;203383;210158;210175;210178;229568;266460;266461;266471;315910;322165;331318;332606	-	Phytochrome OS=Zea mays GN=phyB1 PE=3 SV=1
384	tr|A0A1D6GS99|A0A1D6GS99_MAIZE	5526.84	GLINHILYESEK	1	1	1	298158	tr|A0A1D6HP14|A0A1D6HP14_MAIZE;tr|B4FNE4|B4FNE4_MAIZE;tr|A0A1D6KDD4|A0A1D6KDD4_MAIZE;tr|A0A1D6MXX0|A0A1D6MXX0_MAIZE;tr|A0A1D6J2U0|A0A1D6J2U0_MAIZE	Uncharacterized protein OS=Zea mays PE=3 SV=1
385	tr|A0A1D6IQQ8|A0A1D6IQQ8_MAIZE	149732	SAEPYLTIEAHR;SLLQISSDASPLVR;IVSASQAGDIQFLDVR;SAPVPYLPQLVVLCEQR;LLLINELDESLLLAASSDGNVR	1;1;1;1;1	5	5	216924;244081;297925;340285;378751	tr|A0A1D6IQV3|A0A1D6IQV3_MAIZE;tr|A0A1D6IQR8|A0A1D6IQR8_MAIZE;tr|A0A1D6IQQ5|A0A1D6IQQ5_MAIZE;tr|K7TWA4|K7TWA4_MAIZE;tr|A0A1D6IQV1|A0A1D6IQV1_MAIZE;tr|A0A1D6IQQ9|A0A1D6IQQ9_MAIZE	Uncharacterized protein OS=Zea mays PE=4 SV=1
386	tr|A0A1D6GJ37|A0A1D6GJ37_MAIZE	107327	LPNILAISR;TSSYSVSFVR;LAASVHFK;QICDSVVVPNLR;LRDEDEELFEGNWVEYVR;QFVVTSLATISAQFPGR;NPDFNHYLFEALAAVIGR	0;0;0;0;1;1;0	2	2	88832;88833;133313;148501;220699;229378;316950;349910	tr|A0A1D6GJ40|A0A1D6GJ40_MAIZE	Uncharacterized protein OS=Zea mays PE=4 SV=1
387	tr|A0A096UGL9|A0A096UGL9_MAIZE	109032	AQLAVTAIR;LPNILAISR;TSSYSVSFVR;LAASVHFK;ATALALLPSVVR;FWIPNLK;DAIPVPGVTTVTR;QICDSVVVPNLR;KIPNELNQEGR;FGLVIEQHVDPANK;NPDFNHYLFEALAAVIGR;TFVTTSYSPPVEADGAPDALR;TGEQDPALLPAFEASLFPVLQR;LRDEDEELFECNWVEYVR	1;0;0;0;1;1;1;0;1;1;0;1;1;1	9	15	72208;88832;88833;133313;148501;160377;160378;160379;160381;164186;198968;220699;271971;325132;349910;366062;366063;381774;381775;381777;381883	-	Uncharacterized protein OS=Zea mays PE=4 SV=1
388	tr|A0A1D6J4Q8|A0A1D6J4Q8_MAIZE	59159.4	MPIIDK;SSGYNVK;FSDFPQLGR;LVVVINK;EHVLLAK;VVDIPPAGSPTF;IVVPLRDPK;VIGLNLDESK;FTILDAPGHK;KGEFETGYER;EIQSSLQSLELK;STTGGQILFLSGQVDDR;DVQFLPISGLVGTNMK;SICSWWDGPCLFEVLDR;SYVPNMISGASQADIGVLVISAR;KDVQFLPISGLVGTNMK	0;0;0;0;0;1;1;0;0;0;0;0;0;0;0;0	2	6	96184;108192;108193;108207;110768;110769;118455;118456;126960;126961;156353;156360;203525;203527;203528;203529;218567;218568;221523;252307;252314;252315;289740;311899;311900;347232;347233;347234;347239;360570;378290;378295;385539;385541	-	Uncharacterized protein OS=Zea mays PE=4 SV=1
389	tr|A0A1D6EEC1|A0A1D6EEC1_MAIZE	59527.7	MPIIDK;SSGYNVK;FSDFPQLGR;LVVVINK;EHVLLAK;VVDVPPAGSPTF;DMGTVVMGK;IEIPLRDPK;VIGLNLDESK;FTILDAPGHK;KGEFETGYER;EGDSLLIMPNK;EIQSSLQSLELK;STTGGQILFLSGQVDDR;DVQFLPISGLVGTNMK;SICSWWDGPCLFEVLDR;SYVPNMISGASQADIGVLVISAR;KDVQFLPISGLVGTNMK	0;0;0;0;0;1;1;1;0;0;0;1;0;0;0;0;0;0	4	10	96184;108192;108193;108207;110768;110769;118455;118456;126960;126961;151386;151389;151390;151392;171119;171120;171121;216490;216491;218567;218568;221523;252307;252314;252315;252566;289740;311899;311900;347232;347233;347234;347239;360570;378290;378295;385539;385541	-	Uncharacterized protein OS=Zea mays PE=4 SV=1
390	tr|B4F835|B4F835_MAIZE	37317.8	STISGQPSTQGSK	1	1	1	267357	tr|A0A1D6HGQ4|A0A1D6HGQ4_MAIZE;tr|A0A1D6HGQ5|A0A1D6HGQ5_MAIZE	Uncharacterized protein OS=Zea mays PE=2 SV=1
391	tr|A0A1D6MLE9|A0A1D6MLE9_MAIZE	168918	GTLFSTPAVPFR;LNPSLFLWDTLR;YVLSHEEVSK;LMQLPDVYQVLLER	1;1;1;1	4	4	189150;241161;246240;297543	tr|A0A1D6MLE1|A0A1D6MLE1_MAIZE;tr|A0A1D6MLE5|A0A1D6MLE5_MAIZE;tr|A0A1D6MLE4|A0A1D6MLE4_MAIZE;tr|A0A1D6MLE3|A0A1D6MLE3_MAIZE	Uncharacterized protein OS=Zea mays PE=4 SV=1
392	tr|A0A1D6Q235|A0A1D6Q235_MAIZE	96925.3	VDSVFALR;VLESDK;AALSHVPEER;KGYDIIEDLYSPR;AQLGESIK;QVASIHFK;AFAQMFQK;TAAMDFVSELVR;GTDHFLACK;GYDIIEDLYSPR;LLQIIVDGSCDMAVR;RYDEASADLKPYR;AAEESLNQFQYTPQHLVR	0;0;0;0;0;0;0;1;1;0;0;1;1	4	7	61856;88076;125085;138464;325487;325488;325493;325494;139261;139263;168442;182817;202746;202747;202749;206970;232111;232112;232113;292014;292016;292017;292022;327962;327964;359709	tr|A0A1D6Q217|A0A1D6Q217_MAIZE;tr|A0A1D6Q215|A0A1D6Q215_MAIZE;tr|A0A1D6Q230|A0A1D6Q230_MAIZE;tr|A0A1D6Q222|A0A1D6Q222_MAIZE	Uncharacterized protein OS=Zea mays PE=4 SV=1
393	tr|A0A1D6H818|A0A1D6H818_MAIZE	132254	VDSVFALR;VLESDK;AALSHVPEER;KGYDIIEDLYSPR;AQLGESIK;QVASIHFK;AFAQMFQK;TAAMDFVSELIR;FQNLMQTLDFR;GYDIIEDLYSPR;VLALITQCHELR;LWEEDPHEYVR;GNVDQWVEHYLR;YQALASGIGQHAEQR;DGALLAIGTLCDK;LLQIIVDGSCDMAVR	0;0;0;0;0;0;0;0;0;0;1;0;0;0;0;0	1	1	61856;88076;125085;138464;325487;325488;325493;325494;139261;139263;168442;182817;206972;224335;232111;232112;232113;235392;240541;240545;251347;251374;278014;283271;292014;292016;292017;292022	-	Uncharacterized protein OS=Zea mays PE=4 SV=1
394	tr|A0A1D6Q1S5|A0A1D6Q1S5_MAIZE	34217	SFLDAHK	1	1	1	129618	tr|K7U038|K7U038_MAIZE	Uncharacterized protein OS=Zea mays PE=3 SV=1
395	tr|A0A1D6GTF4|A0A1D6GTF4_MAIZE	51989	QSVGSTPCLLGK;RNDDGSYVVLFQSR;MSHIELSSAIVPVLED	0;1;1	2	2	260193;284302;302063	tr|C0PB05|C0PB05_MAIZE;tr|A0A1D6GTG1|A0A1D6GTG1_MAIZE	Uncharacterized protein OS=Zea mays PE=4 SV=1
396	tr|A0A1D6MFD1|A0A1D6MFD1_MAIZE	26167.1	LQLVEAEK;KLPEIR;LKEPAVLLR;EDLQLVDLVLESAR	0;0;0;1	1	1	1669;23138;168450;168471;168475;168479;168480;168487;168489;168490;168492;168507;108620;108622;204117;204118;204120;204121;204122;204123;204124;204125;271542	tr|B4FB71|B4FB71_MAIZE	Uncharacterized protein OS=Zea mays PE=3 SV=1
397	tr|B6T1P2|B6T1P2_MAIZE	7217.87	EIQTSVR;LAAEAAK;KPTITSR;HAVSEGTK;LVLPGELAK;SIMNSFINDIFEK	0;0;0;0;0;1	1	5	43329;43337;43341;43346;82958;124542;133423;133431;171942;171944;171952;171953;171954;171955;171957;171958;171959;171960;171961;171962;171964;171965;171966;171967;171970;171973;171974;171975;171976;171977;171978;171979;171980;171981;171982;171983;171984;171985;171986;171987;171988;171989;323578;323586;323587;323588;323589	-	Histone H2B OS=Zea mays PE=2 SV=1
398	tr|C4IYK7|C4IYK7_MAIZE	84847.3	VPAGK;GAPSATAPDAVR;TQVQHLMQIDVR;QSVGSTPCLLGK;NSDPIDLSWFSGIIR;KDQNLQEPDSK	0;0;1;0;0;0	1	1	32066;32071;126391;239433;260193;298052;331247	-	Uncharacterized protein OS=Zea mays PE=2 SV=1
399	tr|B6T1G5|B6T1G5_MAIZE	16004.9	APAGK;EIQTSVR;SVETYK;KPTITSR;HAVSEGTK;LVLPGELAK;AMSIMNSFINDIFEK;KSVETYK;QVHPDIGISSK;KPAEEEPAAAK	0;0;0;0;0;0;0;0;0;1	1	9	27187;43329;43337;43341;43346;99339;99345;99349;99352;99353;201722;201723;124542;133423;133431;171942;171944;171952;171953;171954;171955;171957;171958;171959;171960;171961;171962;171964;171965;171966;171967;171970;171973;171974;171975;171976;171977;171978;171979;171980;171981;171982;171983;171984;171985;171986;171987;171988;171989;186591;351863;351869;351870;351871;351872;351874;354007;354008;354…	-	Histone H2B OS=Zea mays PE=2 SV=1
400	tr|A0A1D6F342|A0A1D6F342_MAIZE	16328	APAGK;EIQTSVR;SVETYK;KPTITSR;HAVSEGTK;LVLPGELAK;AMSIMNSFINDIFEK;KSVETYK;QVHPDIGISSK;KPAEEEPAAPAEK	0;0;0;0;0;0;0;0;0;1	1	10	27187;43329;43337;43341;43346;99339;99345;99349;99352;99353;201722;201723;124542;133423;133431;171942;171944;171952;171953;171954;171955;171957;171958;171959;171960;171961;171962;171964;171965;171966;171967;171970;171973;171974;171975;171976;171977;171978;171979;171980;171981;171982;171983;171984;171985;171986;171987;171988;171989;186591;351863;351869;351870;351871;351872;351874;354007;354008;354…	tr|B6T878|B6T878_MAIZE	Histone H2B OS=Zea mays PE=3 SV=1
401	tr|B4FXA3|B4FXA3_MAIZE	15155.4	EIQTSVR;LAAEAAK;SVETYK;KPTITSR;HAVSEGTK;KPAEK;LVLPGELAK;AMSIMNSFINDIFEK;KPAEEK;KSVETYK;QVHPDIGISSK	0;0;0;0;0;0;0;0;1;0;0	1	1	43329;43337;43341;43346;82958;99339;99345;99349;99352;99353;201722;201723;124542;133423;133431;149848;149849;171942;171944;171952;171953;171954;171955;171957;171958;171959;171960;171961;171962;171964;171965;171966;171967;171970;171973;171974;171975;171976;171977;171978;171979;171980;171981;171982;171983;171984;171985;171986;171987;171988;171989;186591;351863;351869;351870;351871;351872;351874;354…	-	Histone H2B OS=Zea mays GN=ZEAMMB73_962138 PE=2 SV=1
402	sp|P49120|H2B4_MAIZE	15155.4	EIQTSVR;LAAEAAK;SVETYK;KPTITSR;HAVSEGTK;KPAEK;LVLPGELAK;AMSIMNSFINDIFEK;KPTEEK;KSVETYK;QVHPDIGISSK;VPGKEGGEK	0;0;0;0;0;0;0;0;1;0;0;1	2	3	43329;43337;43341;43346;82958;99339;99345;99349;99352;99353;201722;201723;124542;133423;133431;149848;149849;171942;171944;171952;171953;171954;171955;171957;171958;171959;171960;171961;171962;171964;171965;171966;171967;171970;171973;171974;171975;171976;171977;171978;171979;171980;171981;171982;171983;171984;171985;171986;171987;171988;171989;186591;351863;351869;351870;351871;351872;351874;354…	-	Histone H2B OS=Zea mays PE=2 SV=1
403	tr|B4FCM8|B4FCM8_MAIZE	16161.9	APAGK;EIQTSVR;LAAEAAK;SVETYK;KPTITSR;HAVSEGTK;LVLPGELAK;AMSIMNSFINDIFEK;SGAGEGKK;KSVETYK;QVHPDIGISSK;KPAEEEPATEK	0;0;0;0;0;0;0;0;1;0;0;0	1	1	27187;43329;43337;43341;43346;82958;99339;99345;99349;99352;99353;201722;201723;124542;133423;133431;171942;171944;171952;171953;171954;171955;171957;171958;171959;171960;171961;171962;171964;171965;171966;171967;171970;171973;171974;171975;171976;171977;171978;171979;171980;171981;171982;171983;171984;171985;171986;171987;171988;171989;186591;351863;351869;351870;351871;351872;351874;354007;3540…	-	Histone H2B OS=Zea mays GN=ZEAMMB73_614350 PE=2 SV=1
404	tr|B6SIF9|B6SIF9_MAIZE	16115.9	APAGK;VPAGK;EIQTSVR;LAAEAAK;SVETYK;KPTITSR;HAVSEGTK;LVLPGELAK;AMSIMNSFINDIFEK;KSVETYK;QVHPDIGISSK;KPAEEEPAAEK	0;0;0;0;0;0;0;0;0;0;0;1	1	29	27187;32066;32071;43329;43337;43341;43346;82958;99339;99345;99349;99352;99353;201722;201723;124542;133423;133431;171942;171944;171952;171953;171954;171955;171957;171958;171959;171960;171961;171962;171964;171965;171966;171967;171970;171973;171974;171975;171976;171977;171978;171979;171980;171981;171982;171983;171984;171985;171986;171987;171988;171989;186591;351863;351869;351870;351871;351872;351874…	sp|P30756|H2B2_MAIZE;tr|B6SHU4|B6SHU4_MAIZE	Histone H2B OS=Zea mays GN=ZEAMMB73_615267 PE=2 SV=1
405	sp|P30755|H2B1_MAIZE	16392.1	APAGK;EIQTSVR;LAAESAK;SVETYK;KPTITSR;HAVSEGTK;LVLPGELAK;AMSIMNSFINDIFEK;SKEGGEGK;KSVETYK;QVHPDIGISSK;KPAEEEPATEK	0;0;1;0;0;0;0;0;1;0;0;0	2	3	27187;43329;43337;43341;43346;87826;87839;99339;99345;99349;99352;99353;201722;201723;124542;133423;133431;171942;171944;171952;171953;171954;171955;171957;171958;171959;171960;171961;171962;171964;171965;171966;171967;171970;171973;171974;171975;171976;171977;171978;171979;171980;171981;171982;171983;171984;171985;171986;171987;171988;171989;186591;351863;351869;351870;351871;351872;351874;35400…	tr|B6UFX4|B6UFX4_MAIZE	Histone H2B OS=Zea mays PE=2 SV=1
406	sp|P54348|H2B5_MAIZE	16589.2	APAGK;EIQTSVR;LAAEAAK;SVETYK;KPTITSR;HAVSEGTK;LVLPGELAK;AMSIMNSFINDIFEK;VAEEEPSEK;KSVETYK;QVHPDIGISSK;KVAEEEPSEK	0;0;0;0;0;0;0;0;1;0;0;1	2	7	27187;43329;43337;43341;43346;82958;99339;99345;99349;99352;99353;201722;201723;124542;133423;133431;171942;171944;171952;171953;171954;171955;171957;171958;171959;171960;171961;171962;171964;171965;171966;171967;171970;171973;171974;171975;171976;171977;171978;171979;171980;171981;171982;171983;171984;171985;171986;171987;171988;171989;186591;351863;351869;351870;351871;351872;351874;354007;3540…	tr|B6T1U2|B6T1U2_MAIZE	Histone H2B OS=Zea mays GN=ZEAMMB73_516264 PE=2 SV=1
407	tr|B6T2T0|B6T2T0_MAIZE	26693	LQLVEAEK;LEVVFR;LLFGQTAA;QIQQMVR;DLIVQGLLR;KLPEIR;IVFESTLDAR;KLLFGQTAA;IEYSMQLNASR;LKEPAVLLR;MKDDAMK;VLQAQDDLVNK;KIEYSMQLNASR;ELLLVSHNHHEYK;EDHHHVESVLHSAK;ANEISVSAEEEFNIEK;KEDHHHVESVLHSAK	0;0;0;0;1;0;0;0;0;0;0;0;0;0;1;0;1	3	10	1669;23138;168450;168471;168475;168479;168480;168487;168489;168490;168492;168507;29708;29709;29710;29711;29712;29715;29716;29717;29718;40638;40639;40641;60689;60701;98258;98260;98261;98262;108620;108622;139438;139446;139447;139448;139449;139452;139455;175352;175353;175355;194571;194585;194598;194602;194603;199392;199394;204117;204118;204120;204121;204122;204123;204124;204125;233796;233809;233813;…	-	Vacuolar ATP synthase subunit E OS=Zea mays PE=2 SV=1
408	tr|B4FVD5|B4FVD5_MAIZE	26709	LQLVEAEK;LEVVFR;LLFGQTAA;QIQQMVR;DLIIQGLLR;KLPEIR;IVFESTLDAR;KLLFGQTAA;IEYSMQLNASR;LKEPAVLLR;MKDDAMK;VLQAQDDLVNK;KIEYSMQLNASR;DDHHHVESVLHSAK;ELLLVSHNHHEYK;ANEISVSAEEEFNIEK;KDDHHHVESVLHSAK	0;0;0;0;1;0;0;0;0;0;0;0;0;1;0;0;1	3	16	1669;23138;168450;168471;168475;168479;168480;168487;168489;168490;168492;168507;29708;29709;29710;29711;29712;29715;29716;29717;29718;40638;40639;40641;60689;60701;102561;102562;102563;102572;102573;102574;102575;102576;102577;102578;108620;108622;139438;139446;139447;139448;139449;139452;139455;175352;175353;175355;194571;194585;194598;194602;194603;199392;199394;204117;204118;204120;204121;204…	-	Uncharacterized protein OS=Zea mays GN=ZEAMMB73_442651 PE=2 SV=1
409	tr|B6TCG6|B6TCG6_MAIZE	48434.5	LVGTVGFHER;LLAAAIK;HIGQGEVVDR;HVFLCYK;GLTHFDVDNFVEEVFVK;YAGNVIIFSSDAK;DIDWLPGSPEPISGSYVFVCSHQR;FTICEGEDGTESSNGDVNIFPDMIR	0;0;0;0;0;0;0;1	1	1	13359;127129;127130;90866;90867;125475;181430;229475;374852;374853;291804;291814;291815;291816;398201;399684	-	Putative uncharacterized protein OS=Zea mays PE=2 SV=1
410	tr|A0A1D6HIZ5|A0A1D6HIZ5_MAIZE	30446.3	LVGTVGFHER;LLAAAIK;HIGQGEVVDR;HVFLCYK;CGICGPALIK;GLTHFDVDNFVEEVFVK;YAGNVIIFSSDAK;GPEVWPSHVEAAHSDR;DIDWLPGSPEPISGSYVFVCSHQR;GEVVGHWYGYVVPDDVPVLLHK	0;0;0;0;1;0;0;1;0;1	3	5	13359;127129;127130;90866;90867;125475;181430;218799;229475;374852;374853;291804;291814;291815;291816;308352;308353;398201;399112;399113	tr|A0A1D6HJ00|A0A1D6HJ00_MAIZE;tr|B4FCF8|B4FCF8_MAIZE;tr|A0A1D6HIZ6|A0A1D6HIZ6_MAIZE	Uncharacterized protein OS=Zea mays PE=4 SV=1
411	tr|B6TKT6|B6TKT6_MAIZE	42752.2	LVGTVGFHER;DIDWLPR;LLAAAIK;HVFLCYK;GQMGLSVEQQK;HIGQGEVVDHLWR;SSDKEGGAGSK;YAGNVIIFSSDAK;GPDLWPSHLEASESDR;GLTHFDVDNFVEEVLVK;GEVTGHWYGYVVPDDVPVLLHK	0;1;0;0;1;1;1;0;1;1;1	7	17	13359;127129;127130;64064;64065;90866;90867;181430;249826;249827;249828;253495;258866;278552;291804;291814;291815;291816;312245;372292;372296;372297;372298;399162;399163;399164;405121	tr|B4FGB4|B4FGB4_MAIZE;tr|K7U3S1|K7U3S1_MAIZE	Sucrose cleavage protein-like OS=Zea mays PE=2 SV=1
412	tr|S5TM29|S5TM29_MAIZE	12677.3	ASPPEIDR;DALLSGK;ALQIAEK;TSGEYLVK;SGYFDETK;TFACSETVK;EEYVEVPSDSGITFNVAPK;SGYFDETKEEYVEVPSDSGITFNVAPK	1;0;0;0;0;0;0;0	1	2	55660;55692;92206;92242;92243;92244;92245;92260;92261;114293;114310;156845;156846;156863;156864;156865;156866;156867;156868;156869;174380;174381;174397;174403;205171;205174;205175;205176;380763;380764;380765;410108;410109	-	Phosphoglycerate mutase (Fragment) OS=Zea mays PE=2 SV=1
413	tr|A0A1D6ML43|A0A1D6ML43_MAIZE	18541.4	MYVTMDR;MVMLAK;SALEAVK;ALEYADFNNFDR;TSGEYLVK;YENDWDVVK;YAGMLQYDGELK;AVGPVLDGDAVVTINFR;ANDQYLPPFVIVDDSGK;MYVTMDRYENDWDVVK	0;0;0;0;0;0;0;0;1;0	1	10	64237;64240;64241;64242;64243;68716;68717;88774;96617;96618;96619;117105;241071;241072;241073;241074;241075;241076;309243;156845;156846;156863;156864;156865;156866;156867;156868;156869;240333;240347;240359;240360;240361;240372;308825;292420;292424;292427;292428;292434;292456;295560;295561;343861;302803;302807;302813;302814;302816;302822;302824;302825;302826;302827;302828;302829;302830;302831;3028…	-	Uncharacterized protein OS=Zea mays PE=4 SV=1
414	tr|C0HHU2|C0HHU2_MAIZE	60404.9	VHILTDGR;MYVTMDR;MVMLAK;DALLSGK;SALEAVK;IFAQGAK;ALQIAEK;ALEYADFNNFDR;GIDAQIASGGGR;YLVSPPEIDR;TSGEYLVK;SGYFDETK;LVDQALASGK;TFACSETVK;SGKPLLDK;YENDWDVVK;IYDGDGFNYIK;YAGMLQYDGELK;GWDAQVLGEAPYK;AVGPVLDGDAVVTINFR;RGWDAQVLGEAPYK;ESFENGTLHLIGLLSDGGVHSR;MYVTMDRYENDWDVVK;EEYVEVPSDSGITFNVAPK;AQPNANDQYLPPFVIVDDSGK;AHGTAVGLPSDDDMGNSEVGHNALGAGR;IILNAVEQVGGIYLVTADHGNAEDMVK;SGYFDETKEEYVEVPSDSGITFNVAPK;GKPVAVVVL…	0;0;0;0;0;0;0;0;1;0;0;0;0;0;0;0;0;0;0;0;0;1;0;0;1;0;1;0;0	4	11	63030;63031;63032;63033;63034;63035;63050;64237;64240;64241;64242;64243;68716;68717;88774;92206;92242;92243;92244;92245;92260;92261;96617;96618;96619;101962;101963;101964;101966;114293;114310;117105;241071;241072;241073;241074;241075;241076;309243;122580;122584;122594;152426;152437;152438;152439;152440;152441;152444;152449;152450;152451;152452;152453;245758;156845;156846;156863;156864;156865;1568…	-	Uncharacterized protein OS=Zea mays PE=2 SV=1
415	tr|B6TGG2|B6TGG2_MAIZE	60792.9	VHILTDGR;MYVTMDR;MVMLAK;DALLSGK;SALEAVK;IFAQGAK;ALEIAEK;GVDAQIASGGGR;YLVSPPEIDR;SGYFDATK;TSGEYLVK;LVDQALASGK;TFACSETVK;LDQLQILLK;SGKPLLDK;YENDWDVVK;ALEYADFDNFDR;IYDGDGFNYIK;YAGMLQYDGELK;GWDAQVLGEAPYK;SGKPLLDKNDR;RGWDAQVLGEAPYK;ESFESGTLHLIGLLSDGGVHSR;MYVTMDRYENDWDVVK;DVLDGSSIGFVETLENDLLELR;AHGTAVGLPSDDDMGNSEVGHNALGAGR;IQILTSHTLQPVPVAIGGPGLHPGVK;IILDAVEQVGGIYLVTADHGNAEDMVK;GKPVAVVVLDGWGEANPDQYNCIHV…	0;0;0;0;0;0;0;0;0;0;0;0;0;1;0;0;0;0;0;0;0;0;0;0;0;0;0;0;0	1	11	63030;63031;63032;63033;63034;63035;63050;64237;64240;64241;64242;64243;68716;68717;88774;92206;92242;92243;92244;92245;92260;92261;96617;96618;96619;101962;101963;101964;101966;114735;117923;117924;117980;152426;152437;152438;152439;152440;152441;152444;152449;152450;152451;152452;152453;245758;153794;153796;153797;153798;156845;156846;156863;156864;156865;156866;156867;156868;156869;192978;1929…	-	2,3-bisphosphoglycerate-independent phosphoglycerate mutase OS=Zea mays PE=2 SV=1
416	tr|B8A306|B8A306_MAIZE	60744.9	VHILTDGR;MYVTMDR;MVMLAK;DALLSGK;SALEAVK;IFAQGAK;ALEIAEK;GVDAQIASGGGR;YLVSPPEIDR;SGYFDATK;TSGEYLVK;LVDQALASGK;TFACSETVK;SGKPLLDK;YENDWDVVK;ALEYADFDNFDR;IYDGDGFNYIK;YAGMLQYDGELK;GWDAQVLGEAPYK;SGKPLLDKNDR;RGWDAQVLGEAPYK;ESFESGTLHLIGLLSDGGVHSR;MYVTMDRYENDWDVVK;DVLDGSSIGFVETLENDLLELR;EEYVEVPSDSGITFNVAPNMK;AHGTAVGLPSDDDMGNSEVGHNALGAGR;IQILTSHTLQPVPVAIGGPGLHPGVK;IILDAVEQVGGIYLVTADHGNAEDMVK;SGYFDATKEEYVE…	0;0;0;0;0;0;0;0;0;0;0;0;0;0;0;0;0;0;0;0;0;0;0;0;1;0;0;0;1;0	2	5	63030;63031;63032;63033;63034;63035;63050;64237;64240;64241;64242;64243;68716;68717;88774;92206;92242;92243;92244;92245;92260;92261;96617;96618;96619;101962;101963;101964;101966;114735;117923;117924;117980;152426;152437;152438;152439;152440;152441;152444;152449;152450;152451;152452;152453;245758;153794;153796;153797;153798;156845;156846;156863;156864;156865;156866;156867;156868;156869;192978;1929…	-	Phosphoglycerate mutase1 OS=Zea mays GN=ZEAMMB73_968602 PE=2 SV=1
417	tr|B7ZZW4|B7ZZW4_MAIZE	72791.9	FDPDLVIR;YADIYTSR;FLPNDVGWR;LVTLIQQK;DLFEMVIVSAR;EIVGDLFNQLR;GLVIDKEK;ELEDEFNALVK;STLHGPIEEIAWK;EAGEAETLLHDLGIADPFSVR	1;1;1;1;1;1;1;1;1;1	10	14	81824;85916;123215;173097;184666;184677;192320;192328;192329;250249;274108;274109;310350;370319	tr|K7UPB9|K7UPB9_MAIZE	Uncharacterized protein OS=Zea mays PE=2 SV=1
418	tr|B6SJC8|B6SJC8_MAIZE	21168.8	IQEVPAMK;GIDLVAGGR;LFMSK;SDDVYLK;APLGENTVLLR;SNFNAVILK;NIAVIVGTVTDDK;NIAVIVGTVTDDKR;IVNAGGECLTFDQLALR	1;0;0;0;1;0;1;1;1	5	24	1462;163411;163420;163421;163422;163428;169142;48956;48957;68428;137135;150483;150506;150511;150513;150514;194142;194143;194144;282909;282926;314003;314005;314006;314007;314009;314010;326137;326165;326166;326174	tr|A0A1D6LZA7|A0A1D6LZA7_MAIZE	60S ribosomal protein L18 OS=Zea mays GN=ZEAMMB73_288952 PE=2 SV=1
419	tr|B6SJ08|B6SJ08_MAIZE	21125.6	GIDLVAGGR;LFMSK;SDDVYLK;ISEVPAMK;APLGQNTVLLR;SNFNAVILK;GDQIAVIVGTVTDDK;IINAGGECLTFDQLALR;GDQIAVIVGTVTDDKR	0;0;0;1;0;0;1;0;1	3	7	48956;48957;68428;137135;149100;149101;150187;150190;150197;194142;194143;194144;319135;328432;328433;328434;343185;343186;343187;343188	-	60S ribosomal protein L18 OS=Zea mays PE=2 SV=1
420	tr|A0A1D6KQX7|A0A1D6KQX7_MAIZE	50830.7	IIDEK;QQLEEGQVK	0;1	1	1	66261;66263;209969	tr|A0A1D6KQX4|A0A1D6KQX4_MAIZE;tr|A0A1D6KQY4|A0A1D6KQY4_MAIZE;tr|A0A1D6KQW0|A0A1D6KQW0_MAIZE;tr|A0A1D6KR09|A0A1D6KR09_MAIZE;tr|A0A1D6KQX0|A0A1D6KQX0_MAIZE;tr|A0A1D6KQY0|A0A1D6KQY0_MAIZE;tr|A0A1D6KR06|A0A1D6KR06_MAIZE;tr|A0A1D6KQX5|A0A1D6KQX5_MAIZE;tr|A0A1D6KQV5|A0A1D6KQV5_MAIZE;tr|A0A1D6KQX9|A0A1D6KQX9_MAIZE;tr|A0A1D6KQY2|A0A1D6KQY2_MAIZE;tr|A0A1D6KR11|A0A1D6KR11_MAIZE;tr|A0A1D6KR10|A0A1D6KR10_MA…	Kinesin-like protein OS=Zea mays PE=3 SV=1
421	tr|A0A1D6HLT3|A0A1D6HLT3_MAIZE	84745.4	IIDEK;GLLNWFK	0;1	1	1	66261;66263;150186	tr|A0A1D6HLT1|A0A1D6HLT1_MAIZE;tr|A0A1D6HLT6|A0A1D6HLT6_MAIZE;tr|A0A1D6HLT5|A0A1D6HLT5_MAIZE;tr|A0A1D6HLT0|A0A1D6HLT0_MAIZE;tr|A0A1D6HLU2|A0A1D6HLU2_MAIZE;tr|A0A1D6HLU3|A0A1D6HLU3_MAIZE	Kinesin-like protein OS=Zea mays PE=3 SV=1
422	tr|A0A1D6MC81|A0A1D6MC81_MAIZE	37874.5	EILHEIR	1	1	1	62804	tr|A0A1D6MC79|A0A1D6MC79_MAIZE;tr|B6SKX3|B6SKX3_MAIZE	Uncharacterized protein OS=Zea mays PE=4 SV=1
423	sp|O81395|DRTS_MAIZE	59365.9	GIHIWDGNASR;EEGDLGPIYGFQWR;KTWESIPVK;HFGAEYTDMHADYTGK	0;1;0;0	1	1	165395;287079;293424;361253	tr|A0A1D6F5H8|A0A1D6F5H8_MAIZE	Bifunctional dihydrofolate reductase-thymidylate synthase OS=Zea mays GN=DRTS PE=2 SV=1
424	tr|A0A1D6PSY6|A0A1D6PSY6_MAIZE	59494	GIHIWDGNASR;EEGDLGPVYGFQWR;KTWESIPVK;HFGAEYTDMHADYTGK	0;1;0;0	1	1	165395;283601;293424;361253	tr|B6UD82|B6UD82_MAIZE;tr|K7UAA2|K7UAA2_MAIZE;tr|A0A1D6PSZ8|A0A1D6PSZ8_MAIZE;tr|A0A1D6PSY9|A0A1D6PSY9_MAIZE;tr|A0A1D6PSY8|A0A1D6PSY8_MAIZE;tr|A0A1D6PSZ3|A0A1D6PSZ3_MAIZE	Bifunctional dihydrofolate reductase-thymidylate synthase OS=Zea mays PE=3 SV=1
425	tr|K7UJ45|K7UJ45_MAIZE	90574.2	TVVSGLVK;DTNIPPEVWR;YIPLEEIQNR;GIGVFGNDAK;ETDHLFLDLPR;SVEQYLDAMEK;LNSELLNNLGNFINR;NPDNVELFQFMGK	0;0;1;0;1;1;0;0	3	3	124553;124554;124555;165767;165768;165772;182743;185373;185430;185434;207918;275478;300380;300385;320547	-	Uncharacterized protein OS=Zea mays GN=ZEAMMB73_239737 PE=3 SV=1
426	tr|A0A1D6JT89|A0A1D6JT89_MAIZE	87296.2	TVVSGLVK;DTNIPPEVWR;SPWDFVPAGHR;FIPLEEMQNR;GIGVFGNDAK;LVEGTCPNK;WGVPVPHEK;VELVEPPESAAVGER;DTDHLFLELPLLR;ELKDEDVALHR;LNSELLNNLGNFINR;NPDNVELFQFMGK;IRDTDHLFLELPLLR;TISVTEYLNYEAGK;SHAMVLAASNEDHTK;VTFAGYSGEPEASLSGK;QLNLSPEENLSLSEEK;DNVPFHTIMFPSTLLGTGEK;SAMGISSDGNAYLQESQFWK;GYNAIYICGTDEYGTATETK;GDQCETCSTLLNPTELIDPK;EAGAGYDSVVPDAPNAGEHTLTK	0;0;1;1;0;0;0;0;0;0;0;0;0;0;0;1;0;0;0;0;0;1	4	7	124553;124554;124555;165767;165768;165772;180604;180605;183341;183342;185373;185430;185434;197608;197609;207097;207098;267331;267332;267334;267410;267412;267413;267414;267434;267435;278109;300380;300385;320547;322058;328599;331983;332035;344875;344879;360040;388410;389062;389496;392625;393008	tr|A0A1D6JT82|A0A1D6JT82_MAIZE;tr|A0A1D6JT85|A0A1D6JT85_MAIZE;tr|A0A1D6JT86|A0A1D6JT86_MAIZE	Uncharacterized protein OS=Zea mays PE=3 SV=1
427	tr|A0A1D6PGW6|A0A1D6PGW6_MAIZE	87334.2	TVVSGLVK;DTNIPPEVWR;FIPLEEMQSR;TPWNFVPAGHR;GIGVFGNDAK;DVPFTTSAGVCR;LVEGTCPNK;TAEADITVAK;WGVPVPHEK;VELVEPPESAAVGER;DTDHLFLELPLLR;ELKDEDVALHR;LNSELLNNLGNFINR;LAAELHSNGELVACYR;NPDNVELFQFMGK;IRDTDHLFLELPLLR;TISVTEYLNYEAGK;SHAMVLAASNEDHTK;QLNLSPEENLSLSEEK;DNVPFHTIMFPSTLLGTGEK;SAMGISSDGNAYLQESQFWK;GYNAIYICGTDEYGTATETK;GDQCETCSTLLNPTELIDPK	0;0;1;1;0;1;0;1;0;0;0;0;0;1;0;0;0;0;0;0;0;0;0	5	7	124553;124554;124555;165767;165768;165772;174024;174041;185316;185373;185430;185434;193954;193955;197608;197609;198041;207097;207098;267331;267332;267334;267410;267412;267413;267414;267434;267435;278109;300380;300385;313576;320547;322058;328599;331983;332035;360040;388410;389062;389496;392625	tr|K7VKI2|K7VKI2_MAIZE	Uncharacterized protein OS=Zea mays PE=3 SV=1
428	tr|A0A1D6PH77|A0A1D6PH77_MAIZE	185257	IVYVAPMK;GTQLYDPK;GVSTVPSLLDLSR;FLYEPFPVESNLR;LTALDIIQLAASDEKPR	0;1;1;1;1	4	4	22200;165507;204399;274089;362538	tr|A0A1D6PHB1|A0A1D6PHB1_MAIZE;tr|A0A1D6PHA7|A0A1D6PHA7_MAIZE;tr|A0A1D6PH78|A0A1D6PH78_MAIZE;tr|A0A1D6PH90|A0A1D6PH90_MAIZE;tr|A0A1D6PH86|A0A1D6PH86_MAIZE	Uncharacterized protein OS=Zea mays PE=4 SV=1
429	tr|A0A1D6IKW3|A0A1D6IKW3_MAIZE	247795	IVYVAPMK;LFSLSEEFK;LAGYNVTVR;GPVLESIVAR;ISDMPEWAR;LEFSAPAEAGR;HLILPEK;SAFDGMTQLNR;QMWSVQTPLR;HTVVGNLAADQR;DAAAALDSADLPR;GTQIYNPEK;FPNVDMTYEVR;YEGLYSAFK;ELSGDQNLTK;ADLIHSAANLLDR;LVMLLDYEK;ELVEELFADK;ALVAEVVGNLSK;RFPNVDMTYEVR;NPNFYNLQGVSHR;GYEEVHVPALK;RADLIHSAANLLDR;WLGSQTILPVCFR;VVYIAPIEALAK;AKPYETGEK;VVELTGETAADLK;YYDLSSQEIGELIR;DMTNVSSEVGPVHAPR;LLIIDEIHLLHDNR;AAEWDMESGWLK;DLLPYGFAIHHAGMAR;GAWTEL…	0;0;0;0;0;0;0;0;0;0;1;0;0;0;0;0;0;0;0;0;0;0;0;0;0;0;0;0;0;0;0;0;0;0;0;0;0;0	1	2	22200;43871;221773;87337;102533;102534;123483;123484;138386;140584;170248;176233;172543;184982;186618;186629;207380;212114;215559;223215;223220;223221;228569;228570;246747;248740;248741;248746;248747;253952;258793;258967;263488;266203;269484;269485;278577;283131;283132;291061;291062;291063;293258;293261;293263;296960;299496;299497;307492;330343;330345;349923;355523;355524;359387;391064;406464	-	Uncharacterized protein OS=Zea mays PE=4 SV=1
430	tr|A0A1D6LSV4|A0A1D6LSV4_MAIZE	116803	FVEVHYNR;DGLFSHK;IVLNWAK;NLDADQLK;MYGEHSANLGR;VLLMSGMSK;LAITPEFSK;VVHLNNILK;DLVQIALVESNSAR;QPEVENVTNIHER;EHPLTDLSLNADK;QSVPEIGDLVGGGEK;LGTDHPIANHGEPAK;FVDDERDYLSLTK;KVSGSGSQLNTPTTPAETSR	0;0;0;1;0;0;1;0;1;1;1;1;1;1;1	9	10	109642;109646;124789;138564;138566;163737;168613;181142;194139;207517;207518;251219;251226;263422;305430;311051;323433;330518;376569	tr|A0A1D6LSV9|A0A1D6LSV9_MAIZE;tr|A0A1D6LSW2|A0A1D6LSW2_MAIZE;tr|A0A1D6LSU1|A0A1D6LSU1_MAIZE;tr|A0A1D6LSU2|A0A1D6LSU2_MAIZE	Uncharacterized protein OS=Zea mays PE=4 SV=1
431	tr|A0A1D6P1G7|A0A1D6P1G7_MAIZE	116829	GAFADITSLR;FVEVHYNR;DGLFSHK;IVLNWAK;SLDADQLK;MYGEHSANLGR;VLLMSGMSK;VVHLNNILK;AMDDKEK;DLVQVALVESNSAR;DQSANVHAELPK;TPSFNTPATIWNAK;STSLSLDGLLDYTAK;LGTDHPIVNHGEPAK;FVDDERDYLCLTK;TMHETIIESVDNLGGSVEVTK	1;0;0;0;1;0;0;0;1;1;1;1;1;1;1;1	10	10	105588;109642;109646;124789;138564;138566;154247;168613;181142;207517;207518;233247;247755;274536;322160;327995;328114;341404;391945	tr|A0A1D6P1H5|A0A1D6P1H5_MAIZE;tr|A0A1D6P1G2|A0A1D6P1G2_MAIZE;tr|A0A1D6P1C9|A0A1D6P1C9_MAIZE;tr|A0A1D6P1E1|A0A1D6P1E1_MAIZE;tr|A0A1D6P1E3|A0A1D6P1E3_MAIZE;tr|A0A1D6P1E2|A0A1D6P1E2_MAIZE	Uncharacterized protein OS=Zea mays PE=4 SV=1
432	tr|B6T175|B6T175_MAIZE	15001.8	FDELMAAAAEER;SIMTSTVDIKDETR	0;1	1	1	206891;206892;329805	-	(Uaz270(357)), mRNA OS=Zea mays GN=ZEAMMB73_521370 PE=2 SV=1
433	tr|C0PAS9|C0PAS9_MAIZE	15845.1	IEIILGK;FNELMAAAAEER;NLTVTGDAAASGGEGQR	0;1;0	1	2	118797;118801;118802;118803;118804;206659;206666;272325;272326;272331	tr|A0A1D6FF14|A0A1D6FF14_MAIZE;tr|A0A1D6FF13|A0A1D6FF13_MAIZE	Uncharacterized protein OS=Zea mays GN=ZEAMMB73_176081 PE=2 SV=1
434	tr|B6SR23|B6SR23_MAIZE	15846.1	IEIILGK;FDELMAAAAEER;NLTVTGDAAASGGEGQR;SDRFDELMAAAAEER	0;0;0;1	1	1	118797;118801;118802;118803;118804;206891;206892;272325;272326;272331;296164	-	Putative uncharacterized protein OS=Zea mays PE=2 SV=1
435	tr|A0A1D6F5P7|A0A1D6F5P7_MAIZE	18747.5	IEIILGK;WGGIEFPLPFGR;SGLVALNLDFDQVK;VLSPTESFIHELDEK	0;0;1;0	1	4	118797;118801;118802;118803;118804;213753;317161;317167;317169;317170;350026;350027;350028	-	Uncharacterized protein OS=Zea mays PE=4 SV=1
436	tr|B4FVC4|B4FVC4_MAIZE	15760.1	GEVEDGEEQA;IEIILGK;FDELMAAAAEER;VVEEIAEGVK;NLTVTGDAAASGGEGQR;SDKFDELMAAAAEER	1;0;0;0;0;1	2	6	109250;118797;118801;118802;118803;118804;206891;206892;214143;214144;214147;214150;214156;214157;214158;214159;214160;272325;272326;272331;342565;342566;342567;342568;344678	tr|B6TRI1|B6TRI1_MAIZE;tr|B4FAF8|B4FAF8_MAIZE;tr|A0A1D6MK48|A0A1D6MK48_MAIZE;tr|A0A1D6MK40|A0A1D6MK40_MAIZE;tr|A0A1D6MK43|A0A1D6MK43_MAIZE;tr|A0A1D6MK45|A0A1D6MK45_MAIZE	Uncharacterized protein OS=Zea mays PE=2 SV=1
437	tr|C0PGQ9|C0PGQ9_MAIZE	74205.5	GEICIR;TLVSFGK;DLITPTYK;EFILGELTK;AVHLDPAPFDMER;LESVPEMGYDALSSETPR	0;1;0;1;1;1	4	4	27044;107311;176102;176113;207469;246895;341766	-	Uncharacterized protein OS=Zea mays PE=2 SV=1
438	tr|B7ZX64|B7ZX64_MAIZE	75535.6	GEICIR;ELAAVAQK;TASPFADMLAFR;MYAWDDFLK;LEEVPEMGYNPLGVPSR;LLISGGAPLSNEIEEFMR	0;1;1;1;1;1	5	6	27044;133842;199158;245657;327757;341139;341141	-	Uncharacterized protein OS=Zea mays GN=ZEAMMB73_665728 PE=2 SV=1
439	tr|B6TRR4|B6TRR4_MAIZE	16277.1	VSMVR;EEMAGVLR;GHVVTK;ITELLK;VVEEIAEGVK;EVAGFAPYEK;NLTVTGDAAASGGEGQR	0;1;0;0;0;0;0	1	3	8466;8470;61167;61168;61169;72846;96267;214143;214144;214147;214150;214156;214157;214158;214159;214160;224855;224865;224869;224880;224881;272325;272326;272331	-	60S ribosomal protein L36 OS=Zea mays PE=2 SV=1
440	tr|B6SGX0|B6SGX0_MAIZE	12564.2	VSMVR;APPQPK;GHVVTK;EEMMGVLR;ITELLK;REEMMGVLR;SGLFVGINK;EVAGFAPYEK	0;0;0;1;0;1;0;0	2	3	8466;8470;71892;71893;72846;78685;78686;96267;129126;170156;170158;170161;170162;170163;170164;170165;170166;224855;224865;224869;224880;224881	-	60S ribosomal protein L36 OS=Zea mays GN=ZEAMMB73_945913 PE=2 SV=1
441	tr|B6SJ13|B6SJ13_MAIZE	14819.9	VLGFFY;FLTVMQR;EIEGWTAR;QFGYIVLTTSAGIMDHEEAR;FDVGVK;SMYNAEK;VSVLNDALK;HGYIGEFEYVDDHR	0;0;1;0;1;0;0;0	2	4	26707;26717;26720;26721;26722;26723;26724;26725;26727;26728;26729;26730;26731;26742;105318;105319;58610;58611;58612;58649;77763;77767;77768;79588;218243;370154;370156;370157;370158;370160;370161;370162;370164;370165;370168;370170;390085;390086;390092;390093;80020;137991;137998;138003;138007;178773;178774;178775;178776;178777;178778;178779;178780;178781;301404;301406;301407;301408;301409;301410;30…	tr|B4FQ61|B4FQ61_MAIZE	40S ribosomal protein S15a OS=Zea mays PE=2 SV=1
442	tr|B4FM69|B4FM69_MAIZE	17378.2	VSMVR;VLGFFY;FLTVMQR;DIEGWTAR;QFGYIVLTTSAGIMDHEEAR;FDIGVK;SMYNAEK;VSVLNDALK;HGYIGEFEYVDDHR	0;0;0;1;0;1;0;0;0	2	3	8466;8470;26707;26717;26720;26721;26722;26723;26724;26725;26727;26728;26729;26730;26731;26742;105318;105319;58610;58611;58612;58649;73531;73532;79588;218243;370154;370156;370157;370158;370160;370161;370162;370164;370165;370168;370170;390085;390086;390092;390093;84399;137991;137998;138003;138007;178773;178774;178775;178776;178777;178778;178779;178780;178781;301404;301406;301407;301408;301409;30141…	-	Putative ribosomal protein S8 family protein OS=Zea mays GN=ZEAMMB73_573020 PE=2 SV=1
443	tr|A0A096PQY2|A0A096PQY2_MAIZE	73457.2	GEICIR;GFEFVK;EYILGELSR;AGAYTWK;VILSGAAPLATHVEEYLR;EVFDIANK;DLITPTYK;HNEAASICDK;DVHLEPVPFDMDR;LLVEDIGVLKPTIMCAVPR	0;1;1;1;1;1;0;1;1;1	8	25	27044;99359;99360;115288;115289;115297;115300;122358;122360;122361;122362;122379;153479;335721;335731;335732;335733;370598;170445;170446;170448;176102;176113;234200;264469;264472;383791;383792	-	Uncharacterized protein OS=Zea mays PE=4 SV=1
444	tr|B4FXW5|B4FXW5_MAIZE	46966.1	MHIYVR;QAIECIMAAA;FTVLNPK;GELDDTAAFK;WGGIEFPLPFGR;VVLDCATADPDGR;GGPNYQSGLAK;LGVEVEMGGCK;LVVKPDMLFGK;VLSPTESFIHELDEK;LGAELGVPIEVYGPEATMTGICK;APITTFIVEPFVPHDQEYYLSIVSER	1;1;0;0;0;1;1;0;0;0;1;0	5	8	40158;40159;40167;114398;130114;130116;212209;212210;213753;217322;217323;219661;243048;243049;243050;322608;322610;322611;322612;322613;322614;350026;350027;350028;397119;404588;404589;408369;408374	tr|A0A1D6PN41|A0A1D6PN41_MAIZE	Uncharacterized protein OS=Zea mays GN=ZEAMMB73_379256 PE=2 SV=1
445	tr|B6TD54|B6TD54_MAIZE	46930.1	IGGFIR;MNIYVR;EAIDCIMAA;FTVLNPK;EEEVLQYAR;TIFLPTEK;GELDDTAAFK;WGNIVFPLPFGR;GGPNYQTGLAK;VLLDCATSDPDGR;SGLVALNLDLAQVR;LGVEVEMGGCK;LVVKPDMLFGK;VLSPSESFIHELDEK;QMTPDACAPLIATLPLEVR;TLGAELGVPIEVYGPEATMTGICK;APITTFIVEPFVPHDQEYYLSIVSER	1;1;1;0;1;1;0;1;1;1;1;0;0;1;1;1;0	12	34	15608;35671;87558;87559;87565;87577;130114;130116;134712;134714;134716;175339;175350;212209;212210;221474;221482;221483;221484;221485;223473;225773;225774;225777;225779;239729;239736;239737;239738;243048;243049;243050;322608;322610;322611;322612;322613;322614;348451;348452;348454;355856;355858;355862;355871;399852;399854;404588;404589;408369;408374	-	ATP-citrate synthase OS=Zea mays PE=2 SV=1
446	tr|B6SVK5|B6SVK5_MAIZE	72897.1	GEICIR;EVYDVVMK;IYSGLTTR;ITELLK;LAASMDK;YPDNQMLGR;ISSGGMLK;AAPFFDK;DLITPTYK;TLFNIAYK;EHILAELTK;GSVLFSGYYK;AVHLDPLPFDIER;AGEYTWWTYK;HYQGVIDALYK;HLVEVEAATATAGPAYR;LESVPEMGYDALSSVPR;VIVSGGAPLAVPVEEFLR;DGLLQAPAGLHSCWDIFR;MFEEVFIYHGSK;SDICTIMYTSGTTGDPK;LLVDDIAALKPTVFCAVPR;TVISFGGVTNDHKDEAK	0;1;1;0;1;1;1;1;0;1;1;1;1;1;1;1;1;1;1;1;1;1;1	20	60	27044;28672;187087;63023;96267;102199;102207;119895;119896;119899;119900;121058;121067;122040;122042;176102;176113;182526;182527;208624;208625;208626;208627;208628;208629;227628;227630;227632;227633;227634;227635;227636;252805;252807;252810;252811;252812;252817;273575;274149;274150;305178;305179;305189;321804;321807;324214;322302;322303;322304;322305;322307;350912;350920;350921;350922;350923;3557…	tr|A0A1D6NV39|A0A1D6NV39_MAIZE	ACS-like protein OS=Zea mays GN=ZEAMMB73_604728 PE=2 SV=1
447	tr|A0A1D6KJW0|A0A1D6KJW0_MAIZE	40808.9	VVVPGVIGAR;IAGYALSGGGR;VEDIWNLR;EPFNAEPHR;WLDSINVK;HVEFVSVDK;YNVTATLQCAGNR;YTVSISGLVNK;AVDSAANVQPEK;LSDVLELVGIPK;EEECQGFFMQK;RPQMDFPVQSAICTLEDVDVIK;SIQLSMADIWSLPK;MFPPTVDWDNINWSTR;SELVASYITPVDFFYK	0;0;0;0;0;0;0;1;0;0;0;0;0;0;0	1	1	79540;79541;96473;96474;96475;103806;120889;184404;184407;210237;239349;243767;255608;268586;268587;268588;268589;268590;268591;268592;301417;301418;314832;400965;400966;328761;328762;341521;341522;341523;364961;364962	tr|A0A1D6KJV9|A0A1D6KJV9_MAIZE	Uncharacterized protein OS=Zea mays PE=4 SV=1
448	tr|B6TS46|B6TS46_MAIZE	44233.5	VVVPGVIGAR;IAGYALSGGGR;VEDIWNLR;EPFNAEPHR;WLDSINVK;HVEFVSVDK;YAVSISGLVNK;YNVTATLQCAGNR;AVDSAANVQPEK;LSDVLELVGIPK;EEECQGFFMQK;RPQMDFPVQSAICTLEDVDVIK;SIQLSMADIWSLPK;MFPPTVDWDNINWSTR;SELVASYITPVDFFYK	0;0;0;0;0;0;1;0;0;0;0;0;0;0;0	1	2	79540;79541;96473;96474;96475;103806;120889;184404;184407;210237;235964;235965;239349;255608;268586;268587;268588;268589;268590;268591;268592;301417;301418;314832;400965;400966;328761;328762;341521;341522;341523;364961;364962	-	Sulfite oxidase OS=Zea mays PE=2 SV=1
449	tr|A0A1D6LT19|A0A1D6LT19_MAIZE	15703.8	AAAAVTLR;STGFGLIYDNLEAAK;QFVLEVIHPGRPNVSK	1;0;1	2	2	31483;330271;330272;330273;359079	tr|B6TRB9|B6TRB9_MAIZE	40S ribosomal protein S24 OS=Zea mays PE=3 SV=1
450	tr|B6SIX3|B6SIX3_MAIZE	15762.7	ASPAVTLR;MYEVK;THFGGGK;STGFGLIYDNVDSAK	1;0;0;1	2	4	39323;81536;92130;328388;328389;328403	-	40S ribosomal protein S24 OS=Zea mays PE=2 SV=1
451	tr|B4FNV6|B4FNV6_MAIZE	13600.2	QFVLEVIHPGR;ATSAVTLR;MYEVK;THFGGGK;DPNTIFVFK;KQFVLEVIHPGR;STGFGLIYDNLESAK	1;1;0;0;1;1;1	5	22	29593;189775;189776;189777;189781;189782;189795;40206;40210;40211;81536;92130;216444;216453;216454;216455;216463;299606;299607;299611;332578;332579;332580;332581	tr|B4FJ27|B4FJ27_MAIZE	40S ribosomal protein S24 OS=Zea mays GN=ZEAMMB73_672763 PE=2 SV=1
452	tr|B6TH64|B6TH64_MAIZE	22542.1	LVGEYGLR;VQYALSR;VHVNFYR;IFEGEALLR;LQTIVFK;RIFEGEALLR;ELLTLDEK;QLVNIPSFMVR;YGLLGEGQNK;HIDFSLTSPLGGGPAGR	0;0;0;0;0;0;0;0;0;1	1	2	3111;61885;61886;61905;61910;44248;44249;44273;44274;69630;69635;69651;69652;69653;104768;104774;104775;104776;140274;140275;140277;140278;140279;140280;140283;157902;179471;179472;179479;179482;179483;179484;192342;192343;192344;196937;196944;215823;215824;215826;290261;290264	-	40S ribosomal protein S9 OS=Zea mays PE=2 SV=1
453	tr|B6SZS2|B6SZS2_MAIZE	22572.1	LVGEYGLR;VQYALSR;VHVNFYR;IFEGEALLR;LQTIVFK;RIFEGEALLR;ELLTLDEK;QLVNIPSFMVR;YGLLGEGQNK;HIDFSLTSPLGGGEPGR	0;0;0;0;0;0;0;0;0;1	1	3	3111;61885;61886;61905;61910;44248;44249;44273;44274;69630;69635;69651;69652;69653;104768;104774;104775;104776;140274;140275;140277;140278;140279;140280;140283;157902;179471;179472;179479;179482;179483;179484;192342;192343;192344;196937;196944;215823;215824;215826;302070;302073;302074	-	40S ribosomal protein S9 OS=Zea mays GN=ZEAMMB73_130478 PE=2 SV=1
454	tr|B6T7B2|B6T7B2_MAIZE	22457	LVGEYGLR;VQYALSR;VHVNFYR;IFEGEALLR;RIFEGEALLR;HLLTLDEK;QIVNVPSFMVR;YGLLAEGQNK;HLLTLDEKNPR;KASGGGDAGDEDEE;HIDFSLSSPFGGGPAGR;LDYVLALTAENFLAR	0;0;0;0;0;1;1;1;1;1;1;1	7	42	3111;61885;61886;61905;61910;44248;44249;44273;44274;69630;69635;69651;69652;69653;104768;104774;104775;104776;157902;182209;182210;182211;182215;182216;188089;188090;188119;188130;188167;188168;188175;188176;188177;188179;192885;219912;219913;219914;219915;219916;219917;219918;219920;219921;219924;294348;280850;280884;280885;280886;294423;294429;294430;294436;294437;294438;294439;294440;295829;2…	-	40S ribosomal protein S9 OS=Zea mays PE=2 SV=1
455	tr|B4FI79|B4FI79_MAIZE	45832.2	QVAEFFDFVK	1	1	1	255945	tr|B8A2S6|B8A2S6_MAIZE;tr|A0A1D6N5W7|A0A1D6N5W7_MAIZE	Uncharacterized protein OS=Zea mays PE=2 SV=1
456	tr|A0A1D6KKV4|A0A1D6KKV4_MAIZE	80095	EAHAWVSQVR;AAQDNILYK;IKEQLHER;EQYILELEMK;EMDALQSQSLQVELR;DGAQQIISATTAAAK;SLLHTIQQLQQELTEAR;LDDFVASHPELFVIEGDFIHLR;AQAIAHPQIIQAQQSFQATSK;MEQFNQYWISSQQQYAEMQR	0;1;0;0;0;1;1;1;1;0	5	7	150349;150350;203089;208356;271553;271554;303508;303509;304062;345325;345326;345328;391516;391579;392619;392620	tr|A0A1D6KKX0|A0A1D6KKX0_MAIZE;tr|A0A1D6KKU9|A0A1D6KKU9_MAIZE	Uncharacterized protein OS=Zea mays PE=4 SV=1
457	tr|A0A1D6QJ79|A0A1D6QJ79_MAIZE	82037.2	AVPAGPEGGIR;EAHAWVSQVR;SLLHTIQQLQQELAEAR;QIHDLQELLR;AAQENILYK;IKEQLHER;EQYILELEMK;EMDALQSQSLQVELR;AAQENILYKDEQLR;EKESQFIAIEEQHR;LDDFVASRPELFVIEGDFIHLR;MEQFNQYWISSQQQYAEMQR	1;0;1;1;1;0;0;0;1;1;1;0	7	8	97144;150349;150350;162619;341458;179451;207417;208356;271553;271554;303508;303509;343718;350023;392385;392619;392620	tr|C0PH29|C0PH29_MAIZE	Uncharacterized protein OS=Zea mays PE=4 SV=1
458	tr|B4FMP1|B4FMP1_MAIZE	33643.8	TGIPNTLWELVEPYSR	1	1	1	325845	tr|A0A1D6JNQ5|A0A1D6JNQ5_MAIZE;tr|B8A307|B8A307_MAIZE;tr|B6U1G3|B6U1G3_MAIZE;tr|B6U1B5|B6U1B5_MAIZE	Uncharacterized protein OS=Zea mays PE=2 SV=1
459	tr|K7UBT3|K7UBT3_MAIZE	88832.4	VVIFNFGGQPAGWELK;FWGLDSGIR;LVNLVQEIR;ELVNIPTHIR;DYFNEEPFLR;RDYFNEEPFLR	1;0;1;1;0;0	3	3	54999;105542;116752;153586;199938;243853	tr|A0A1D6QT52|A0A1D6QT52_MAIZE	Uncharacterized protein OS=Zea mays GN=ZEAMMB73_685825 PE=4 SV=1
460	tr|A0A1D6GVC9|A0A1D6GVC9_MAIZE	108190	VASDLGVR;FWGLDSGIR;NVIDVPLVVR;ELVSIPTHIR;LPGYGPMPAFR;DYFNEEPFLR;RDYFNEEPFLR;TGGGPTSQNVATK;DIPEVISGEAFSEK;DAYTPDVMAASDCMLGK;AETGYLPILFDGSSPGAGK	0;0;0;0;0;0;0;0;0;1;0	1	1	39761;105542;130438;144461;144462;158351;199938;243853;252824;317454;361459;365089	-	Uncharacterized protein OS=Zea mays PE=4 SV=1
461	tr|A0A1D6MEF3|A0A1D6MEF3_MAIZE	13830	LPDAAASFVPWR	1	1	1	200105	tr|A0A1D6KP28|A0A1D6KP28_MAIZE;tr|A0A1D6MEF8|A0A1D6MEF8_MAIZE;tr|A0A1D6MEF4|A0A1D6MEF4_MAIZE;tr|A0A1D6MEG2|A0A1D6MEG2_MAIZE;tr|A0A1D6HMZ4|A0A1D6HMZ4_MAIZE;tr|B4FT38|B4FT38_MAIZE;tr|A0A1D6EVT1|A0A1D6EVT1_MAIZE;tr|A0A1D6NJZ7|A0A1D6NJZ7_MAIZE;tr|B6TBI2|B6TBI2_MAIZE;tr|K7U8Z7|K7U8Z7_MAIZE;tr|A0A1D6QUI4|A0A1D6QUI4_MAIZE;tr|A0A1D6KP27|A0A1D6KP27_MAIZE	Uncharacterized protein OS=Zea mays PE=4 SV=1
462	tr|B6T9G7|B6T9G7_MAIZE	52657.2	EGYASIGGGSPLR;ELALESGIENWGR;LVVLPLYPQYSISTSGSSIR	0;1;0	1	1	178893;178903;240850;364648	tr|B4FK03|B4FK03_MAIZE;tr|A0A1D6ENQ1|A0A1D6ENQ1_MAIZE	Ferrochelatase OS=Zea mays PE=2 SV=1
463	tr|B6TQ47|B6TQ47_MAIZE	53430.6	VLQDIVK;EGYASIGGGSPLR;LVVLPLYPQYSISTSGSSIR	1;0;0	1	1	128619;178893;178903;364648	tr|A0A1D6GY41|A0A1D6GY41_MAIZE	Ferrochelatase OS=Zea mays PE=2 SV=1
464	tr|A0A1D6NSJ9|A0A1D6NSJ9_MAIZE	64173.1	EVVVGHSDADILDTLR	1	1	1	301917	tr|K7VDG7|K7VDG7_MAIZE;tr|A0A1D6LUP7|A0A1D6LUP7_MAIZE;tr|K7VQW6|K7VQW6_MAIZE;tr|A0A1D6NSJ4|A0A1D6NSJ4_MAIZE;tr|A0A1D6NSJ7|A0A1D6NSJ7_MAIZE;tr|K7V9H3|K7V9H3_MAIZE;tr|C0P4C7|C0P4C7_MAIZE;tr|A0A1D6LUP8|A0A1D6LUP8_MAIZE;tr|A0A1D6LUQ3|A0A1D6LUQ3_MAIZE;tr|Q6QP56|Q6QP56_MAIZE	Uncharacterized protein OS=Zea mays PE=4 SV=1
465	tr|A0A1D6J3X6|A0A1D6J3X6_MAIZE	82231.3	ETAWESVMR;SGLLEIVAK;SCLDELPGFPR;VPEDPFYK;QADTGAIVSLLGR;YSDIASLGSLAK;LTTHAIPASQSLVSR;AYGTDKEHTLR;LLVFQSTLPSLGIGR;STDLLALPAVDSDK;NQIAVDIFSFSEK;RYDTDQRPELSK;GLPRPLDGDEEPVK;VHTAAAPVVTDLSEMYR	0;1;0;1;0;0;0;0;0;0;1;0;0;0	3	3	124997;124998;168564;188343;188349;190871;191461;254581;267180;270299;271775;271780;303848;303849;303850;313510;315248;315258;317684;323205;323209;323210;323219	tr|A0A1D6J3X9|A0A1D6J3X9_MAIZE;tr|A0A1D6J3V7|A0A1D6J3V7_MAIZE;tr|A0A1D6J3X0|A0A1D6J3X0_MAIZE;tr|A0A1D6J3X1|A0A1D6J3X1_MAIZE;tr|K7TJ84|K7TJ84_MAIZE	Uncharacterized protein OS=Zea mays PE=4 SV=1
466	tr|A0A1D6EFL0|A0A1D6EFL0_MAIZE	104143	ETAWESVMR;SCLDELPGFPR;QADTGAIVSLLGR;IAIENSLSDK;YSDIASLGSLAK;LTTHAIPASQSLVSR;AYGTDKEHTLR;LLVFQSTLPSLGIGR;STDLLALPAVDSDK;RYDTDQRPELSK;GLPRPLDGDEEPVK;YQIAVDIFSFSDK;VHTAAAPVVTDLSEMYR;WHLPLGAVVHPLAESPDGDEVPVINFGSAGVIR	0;0;0;1;0;0;0;0;0;0;0;1;0;1	3	4	124997;124998;188343;188349;191461;219057;254581;267180;270299;271775;271780;303848;303849;303850;315248;315258;317684;319537;319538;323205;323209;323210;323219;409150	tr|A0A1D6EFL9|A0A1D6EFL9_MAIZE;tr|A0A1D6EFK7|A0A1D6EFK7_MAIZE;tr|A0A1D6EFK8|A0A1D6EFK8_MAIZE	Uncharacterized protein OS=Zea mays PE=4 SV=1
467	tr|A0A1D6GZK5|A0A1D6GZK5_MAIZE	96244.5	VESAIAAK;LPQPGAAAELSPTEVASILEVVR	1;1	2	3	119778;378240;378241	tr|A0A1D6GZL0|A0A1D6GZL0_MAIZE;tr|A0A1D6GZK2|A0A1D6GZK2_MAIZE;tr|A0A1D6GZL2|A0A1D6GZL2_MAIZE	Uncharacterized protein OS=Zea mays PE=4 SV=1
468	tr|K7U106|K7U106_MAIZE	37061.3	LHFTDGALR;GDNIQIDTK;DVSGEGVQQALLK;ILYGDGALDQYLSQIK;TILENILMDSMYEIPDAK	0;0;0;1;1	2	3	99000;193480;282707;282708;282709;356488;356495;381833	tr|A0A1D6Q3F3|A0A1D6Q3F3_MAIZE;tr|A0A1D6Q3F0|A0A1D6Q3F0_MAIZE;tr|A0A1D6Q3F7|A0A1D6Q3F7_MAIZE	Uncharacterized protein OS=Zea mays GN=ZEAMMB73_067276 PE=4 SV=1
469	tr|C4IY72|C4IY72_MAIZE	39332.5	LHFTEEALR;GDNIQIDTK;KAESINLSR;DVSGEGVQQALLK;NILFICGGAFVDLEK;SVESGDLIAYGLIPEFVGR	1;0;1;0;1;1	4	6	127367;193480;197687;197691;282707;282708;282709;344344;347079;347111	tr|A0A1D6H4N9|A0A1D6H4N9_MAIZE;tr|A0A1D6H4N6|A0A1D6H4N6_MAIZE;tr|A0A1D6H4P5|A0A1D6H4P5_MAIZE;tr|A0A1D6H4N7|A0A1D6H4N7_MAIZE;tr|A0A1D6H4N5|A0A1D6H4N5_MAIZE;tr|A0A1D6H4N4|A0A1D6H4N4_MAIZE;tr|A0A1D6H4N2|A0A1D6H4N2_MAIZE;tr|A0A1D6H4N3|A0A1D6H4N3_MAIZE;tr|B6SSC5|B6SSC5_MAIZE;tr|A0A1D6H4P1|A0A1D6H4P1_MAIZE	Uncharacterized protein OS=Zea mays PE=2 SV=1
470	tr|B6TNK0|B6TNK0_MAIZE	36579.4	AGASWSFPR;FLLNVPK;LYIITGVK;DFTSLMFK;DTVFAPQTK;IDDLLPASDDAVSR;VPVSGAIILDDTYER;GSSSGTTPVENPVAK;GQLPPQELLDDLCSR;AGSDVQHAADRPGCSFR;LLNLDDYIEVSIGQQR;FLLNVPKEELESFER	1;1;1;1;1;1;1;1;1;1;1;1	12	17	83076;83093;134289;160384;189049;189058;194398;244187;282642;282645;301128;302306;302308;318385;326018;326022;362099	tr|A0A1D6LP98|A0A1D6LP98_MAIZE	mRNA decapping enzyme 2 OS=Zea mays PE=2 SV=1
471	tr|A0A1D6E3T2|A0A1D6E3T2_MAIZE	44695.8	NLLEEIR;VLDFVESR;VGYLEQTEVFQSTPPPLR	1;1;1	3	4	56274;78796;182242;351556	tr|B7ZZV0|B7ZZV0_MAIZE;tr|B4FHA5|B4FHA5_MAIZE	Uncharacterized protein OS=Zea mays PE=4 SV=1
472	tr|B6T1J3|B6T1J3_MAIZE	16840.5	LPPTWK;LILVESR;YESTTASTLVA;TPPIWLK;GQMPSQIGVLLR;DQHGIPLVK;GISSSALPYK;KDKDSK;TATTEVEEMITK;AHGLAPEIPEDLYFLIK	0;0;0;1;0;0;0;0;1;0	2	7	8816;42737;42741;42742;42744;136669;136670;136671;136681;233779;142423;142427;142428;142429;142430;190942;190956;190958;190959;195594;194455;194461;194462;194463;194464;199316;199319;199320;199330;199331;279265;279266;279269;284610;284611;369517;369518;369522;369523;369524;369525;369526;369527;369528;369529;369530;369531;369532;369533;369535;389674	tr|B6SJ18|B6SJ18_MAIZE	40S ribosomal protein S13 OS=Zea mays PE=2 SV=1
473	tr|B4FML8|B4FML8_MAIZE	17114.5	LPPTWK;LILVESR;YESTTASTLVA;TPPTWLK;GQMPSQIGVLLR;DQHGIPLVK;GISSSALPYK;TAASDVEEMITK;KDKDSK;AHGLAPEIPEDLYFLIK	0;0;0;1;0;0;0;1;0;0	2	18	8816;42737;42741;42742;42744;136669;136670;136671;136681;233779;138214;138216;138217;138218;138223;138224;138225;138226;190942;190956;190958;190959;195594;194455;194461;194462;194463;194464;199316;199319;199320;199330;199331;271208;271209;271210;271213;271214;271215;271235;271246;271249;275026;279265;279266;279269;369517;369518;369522;369523;369524;369525;369526;369527;369528;369529;369530;369531…	sp|Q05761|RS13_MAIZE	40S ribosomal protein S13 OS=Zea mays GN=ZEAMMB73_870097 PE=2 SV=1
474	tr|K7TKV2|K7TKV2_MAIZE	24822.7	VDDFFLAADLDKPR;LAGLNTLGISMAR;IDYAPQGQNPPHTHPR;VVDWLQAQFWEDNHN	1;1;1;1	4	14	38682;333766;333769;196135;196136;196138;317932;317933;317934;317935;317938;317939;359799;329854	tr|B6UGC5|B6UGC5_MAIZE;tr|B7U512|B7U512_MAIZE;tr|A0A1D6DPN9|A0A1D6DPN9_MAIZE;tr|K7TPS9|K7TPS9_MAIZE;tr|K7UED2|K7UED2_MAIZE	Germin-like protein OS=Zea mays GN=ZEAMMB73_903081 PE=3 SV=1
475	tr|K7UZ64|K7UZ64_MAIZE	48488.4	LPPTAYSALSSAFK;TFEVLYDVGGGAVGFK;STQIPTYYVVLLESIK;VGSQQLNLPTSVFSAGSLMDSGTIITR	0;1;1;1	3	12	305446;305447;339317;339318;339328;339329;362536;362537;362539;362540;362541;362542;362543;399048	-	Uncharacterized protein OS=Zea mays GN=ZEAMMB73_300584 PE=3 SV=1
476	tr|B4FRW0|B4FRW0_MAIZE	21147.7	TFEVLYDVGR;SSQVPTFYGVR;GLGGGAQSLVSQTAGTLGR;LPPTAYSALSSAFK;QLSIPASVFSAGTVMDSGTVITR	0;0;1;0;0	1	1	155925;155932;155933;170746;170748;300195;305446;305447;377571;377572	-	Uncharacterized protein OS=Zea mays PE=2 SV=1
477	tr|A0A1D6J587|A0A1D6J587_MAIZE	34918.9	NAGINVWMLTGDK	1	1	1	298624	tr|A0A1D6J583|A0A1D6J583_MAIZE;tr|A0A1D6J590|A0A1D6J590_MAIZE;tr|A0A1D6J582|A0A1D6J582_MAIZE;tr|K7TNL0|K7TNL0_MAIZE;tr|A0A1D6J589|A0A1D6J589_MAIZE;tr|A0A1D6J584|A0A1D6J584_MAIZE;tr|A0A1D6J586|A0A1D6J586_MAIZE;tr|A0A1D6J592|A0A1D6J592_MAIZE	Uncharacterized protein OS=Zea mays PE=4 SV=1
478	tr|W5ZTD8|W5ZTD8_MAIZE	176042	TYLLER;QQLQALMETLSSTEPHYIR	0;1	1	2	35478;35479;370710;370719	-	Myosin OS=Zea mays PE=2 SV=1
479	tr|A0A1D6HXR2|A0A1D6HXR2_MAIZE	158230	TYLLER;QVEELTWR;LQQHFNQHVFK;AMDIVGISSDEQDAIFR;LAYLNEPGVLQNLK;QQLQALLETLSATEPHYIR	0;0;0;1;1;1	3	3	35478;35479;108782;300226;324387;326090;367738	tr|A0A1D6HXR3|A0A1D6HXR3_MAIZE;tr|A0A1D6HXR9|A0A1D6HXR9_MAIZE;tr|W5ZT55|W5ZT55_MAIZE;tr|A0A1D6HXR0|A0A1D6HXR0_MAIZE	Uncharacterized protein OS=Zea mays PE=4 SV=1
480	tr|A0A1D6DX29|A0A1D6DX29_MAIZE	47917.4	AQEIAK;AELAAAVAK;DLTIAGAVEQK;ELMYAEEAAILDK;IVLDIIEAIHAAEK;KGEETIQQIEK;SSTQNAAPGPQGQPSQSGSNVSK	0;0;1;0;0;1;1	3	3	78567;138549;138550;138560;138561;234393;313163;313164;313165;315901;319968;331459;388859	-	Uncharacterized protein OS=Zea mays PE=3 SV=1
481	tr|A0A1D6JFB6|A0A1D6JFB6_MAIZE	60380.8	SEVELLR;AQEIAK;AELAAAVAK;ELMYAEEAAILDK;IVLDIIEAIHAAEK;LALGTLALEHALSSGSPIR;AIAEQTLALLQACASSTTFS	1;0;0;0;0;1;1	3	5	46247;78567;138549;138550;138560;138561;313163;313164;313165;315901;319968;330713;330714;354437;354438	tr|C0PGL4|C0PGL4_MAIZE	Uncharacterized protein OS=Zea mays PE=3 SV=1
482	tr|A0A1D6HPE6|A0A1D6HPE6_MAIZE	116160	TYLLER;ISCAGYPTR;QVEELTWR;IVDLNMAMLR;LQQHFNQHVFK;LQAALQEVQQQYK;AMDIIGISSEEQEAIFR;QVLQSNPVLEAFGNAK	0;0;0;1;0;1;1;1	4	4	35478;35479;97312;108782;148094;300226;322028;331021;346732	tr|A0A1D6HPG4|A0A1D6HPG4_MAIZE;tr|A0A1D6HPC6|A0A1D6HPC6_MAIZE;tr|A0A1D6HPG6|A0A1D6HPG6_MAIZE;tr|A0A1D6HPF0|A0A1D6HPF0_MAIZE;tr|Q9XFK9|Q9XFK9_MAIZE;tr|A0A1D6HPG8|A0A1D6HPG8_MAIZE;tr|A0A1D6HPH9|A0A1D6HPH9_MAIZE;tr|A0A1D6HPG9|A0A1D6HPG9_MAIZE;tr|A0A1D6HPG7|A0A1D6HPG7_MAIZE;tr|A0A1D6HPG0|A0A1D6HPG0_MAIZE;tr|A0A1D6HPF4|A0A1D6HPF4_MAIZE;tr|A0A1D6HPF7|A0A1D6HPF7_MAIZE;tr|W5ZTD6|W5ZTD6_MAIZE	Uncharacterized protein OS=Zea mays PE=4 SV=1
483	tr|A0A1D6NE41|A0A1D6NE41_MAIZE	218838	TYLLER;ISCAGYPTR;VCQINSPER;SNSILVSGESGAGK;LEETTVANENLLLR;LIGVLDIYGFESFK;KPGGIIALLDEACMFPK;TVEQQVLESNPVLEAFGNAK	0;0;0;0;1;1;0;0	2	2	35478;35479;97312;122875;273866;275083;330568;386286;386760;386761;386767	tr|A0A1D6NE39|A0A1D6NE39_MAIZE;tr|A0A1D6NE38|A0A1D6NE38_MAIZE;tr|A0A1D6NE40|A0A1D6NE40_MAIZE;tr|W5ZSG9|W5ZSG9_MAIZE	Uncharacterized protein OS=Zea mays PE=4 SV=1
484	tr|A0A1D6NKQ4|A0A1D6NKQ4_MAIZE	168501	TYLLER;AQEIAK;ISCAGYPTR;RVEELTWR;VCQINSPER;VIVTPEEVITR;LFDWIVEK;QQAVAISPTSK;MGLENYQIGK;SNSILVSGESGAGK;GGLIALLDEACMFPR;INSLTTEVEQLK;LQQHFNQHVFK;AMDIVGINEEEQEGIFR;FGVLAPEVLEGSNDDK;GADFGELSPHVFAIADVAYR;LQLQSLMETLSSTEPHYIR;TVEQQVLESNPVLEAFGNAK	0;0;0;0;0;1;1;1;1;0;1;1;0;1;1;1;1;0	10	17	35478;35479;78567;97312;118317;118318;122875;176451;176456;207456;207457;207461;207462;230103;236394;273866;286046;289733;289736;300226;337357;337358;343521;343527;360127;370819;386760;386761;386767	tr|A0A1D6NKQ5|A0A1D6NKQ5_MAIZE	Uncharacterized protein OS=Zea mays PE=3 SV=1
485	tr|A0A1D6GHG7|A0A1D6GHG7_MAIZE	177867	IIQIIR;TYLLER;ASIIIQTR;TFDEFIDR;RVEELTWR;ALEDSLCQR;DAASIRIQK;LFDWIVDK;IATMFWDDK;ELEDELSTFK;TVVASLGSVYPK;TVAELLMCDEK;LQQHFNQHVFK;LEASLSNMESENQVLR;LMLHIDPSDVEPPPLLR;TTEEYVGTSWDELQHIR;NAMDIVGIDQEEQDAIFR;GASFGELSPHLFAIADACYR;NKDYVVAEHQALLNSSR;QQLQSLMETLNTTEPHYIR;KPGGIIALLDEACMFPK;TVEQQVLESNPVLEAFGNAK	0;0;0;0;0;0;0;0;0;0;0;0;0;0;0;1;0;0;0;0;0;0	1	1	28517;28520;28522;35478;35479;60552;103011;118317;118318;119169;192964;203135;203136;229195;251212;251213;253602;274485;274486;300226;316506;336229;351828;351831;364783;364797;370969;375070;375098;386286;386760;386761;386767	-	Uncharacterized protein OS=Zea mays PE=3 SV=1
486	tr|A0A1D6FHL7|A0A1D6FHL7_MAIZE	19754.2	DGPYMPTLR;QHALAIGYTK;LLHQYPDIMK;GIGVDNMHYLNDGLWK;QSIADEYPSLEPLLDDLLPK	1;1;1;1;1	5	9	105139;222439;262834;262835;262838;360250;360255;391073;391076	tr|B6SUK1|B6SUK1_MAIZE;tr|K7URW8|K7URW8_MAIZE	Uncharacterized protein OS=Zea mays PE=4 SV=1
487	sp|P49237|E13B_MAIZE	34968.3	HFGLFNPDK;RPGPIETYIFAMFNEDQK;YIAVGNEVSGGDTGSILPAMQNLNAALANAGLGGSIK	0;0;1	1	6	214736;214737;214748;214750;214751;214764;385821;385824;385825;385826;385827;385828;385829;385831;385832;385833;385836;385838;385840;386646;386653;386656;410890;410891;410892;410893;410894;410895	-	Glucan endo-1,3-beta-glucosidase, acidic isoform OS=Zea mays PE=2 SV=1
488	tr|A0A1D6N1P5|A0A1D6N1P5_MAIZE	34694.1	SPAYPINFS;HFGLFNPDK;NLNAALANAGLGGSIK;HFGLFNPDKSPAYPINFS;YIAVGNEASGGDTGSILPAMK;RPGPIETYIFAMFNEDQK	1;0;1;1;1;0	4	13	88232;88233;88234;88235;88236;88237;191143;214736;214737;214748;214750;214751;214764;310855;310856;310857;310858;378732;378733;385821;385824;385825;385826;385827;385828;385829;385831;385832;385833;385836;385838;385840;386646;386653;386656	-	Uncharacterized protein OS=Zea mays PE=3 SV=1
489	tr|B4FYT0|B4FYT0_MAIZE	23806.2	LCNMDIISK	1	1	1	220141	tr|A0A1D6FXN4|A0A1D6FXN4_MAIZE;tr|B6T6T8|B6T6T8_MAIZE;tr|B4G1B7|B4G1B7_MAIZE;tr|B6U7J5|B6U7J5_MAIZE;tr|A0A1D6NJT2|A0A1D6NJT2_MAIZE;tr|A0A1D6FXM9|A0A1D6FXM9_MAIZE	Uncharacterized protein OS=Zea mays GN=ZEAMMB73_897909 PE=2 SV=1
490	tr|B4FFX5|B4FFX5_MAIZE	36431.6	GTYDFIYLPIDFK	1	1	1	329182	tr|K7TJZ2|K7TJZ2_MAIZE;tr|A0A1D6LIL9|A0A1D6LIL9_MAIZE;tr|A0A1D6J697|A0A1D6J697_MAIZE;tr|A0A1D6J640|A0A1D6J640_MAIZE;tr|A0A1D6J641|A0A1D6J641_MAIZE;tr|A0A1D6J665|A0A1D6J665_MAIZE;tr|A0A1D6H994|A0A1D6H994_MAIZE;tr|A0A1D6Q2C3|A0A1D6Q2C3_MAIZE;tr|A0A1D6J652|A0A1D6J652_MAIZE;tr|A0A1D6J670|A0A1D6J670_MAIZE;tr|A0A1D6H983|A0A1D6H983_MAIZE;tr|A0A1D6Q2D0|A0A1D6Q2D0_MAIZE;tr|A0A1D6J687|A0A1D6J687_MAIZE;tr|A…	Uncharacterized protein OS=Zea mays PE=2 SV=1
491	tr|A0A1D6J5X9|A0A1D6J5X9_MAIZE	39737.8	GLVVPVIR;EAVFFLR;LGLMSCFVK;IKDVVEDPR;TSPSEPQLPPK;DADTMNFADIEK;LIASEGDTVTPGTK;TSPSEPQLPPKER;DSQNTFAMLSTFNEVDMTNLMK;SDYKDEFVTK;MGESVTDGTLANFLK;SAQPAETHVAPSEEATSK;ESSPPKVEDKPK;AAVSALQNQPIVNAVIDGDDIIYR;LKDSQNTFAMLSTFNEVDMTNLMK	0;0;0;0;0;0;0;0;0;0;0;0;1;0;0	1	1	47965;47966;47967;47968;47969;47970;47971;55026;55027;55028;208874;208881;208883;208884;208887;208888;208897;208898;208899;208900;208901;213553;213564;213569;243670;243677;243678;243679;243682;243685;243687;243697;243698;243699;243700;288472;288473;288474;288475;288476;288482;292708;292709;292712;292722;292723;307747;311847;400497;400498;320095;320096;320103;327792;327797;327799;327803;361009;361…	-	Uncharacterized protein OS=Zea mays PE=4 SV=1
492	tr|A0A1D6ECC9|A0A1D6ECC9_MAIZE	39720.8	GLVVPVIR;EAVFFLR;LGLMSCFVK;IKDVVEDPR;TSPSEPQLPPK;GSSPPKVEEK;DADTMNFADIEK;LIASEGDTVTPGTK;TSPSEPQLPPKER;DSQNTFAMLSTFNEVDMTNLMK;SDYKDEFVTK;MGESVTDGTLANFLK;SAQPAETHVAPSEEATSK;AAVSALQNQPIVNAVIDGDDIIYR;LKDSQNTFAMLSTFNEVDMTNLMK	0;0;0;0;0;1;0;0;0;0;0;0;0;0;0	1	1	47965;47966;47967;47968;47969;47970;47971;55026;55027;55028;208874;208881;208883;208884;208887;208888;208897;208898;208899;208900;208901;213553;213564;213569;243670;243677;243678;243679;243682;243685;243687;243697;243698;243699;243700;287032;288472;288473;288474;288475;288476;288482;292708;292709;292712;292722;292723;307747;311847;400497;400498;320095;320096;320103;327792;327797;327799;327803;361…	-	Uncharacterized protein OS=Zea mays PE=4 SV=1
493	sp|P00412|COX2_MAIZE	29927.3	LNLTSILVQR;DYADWVSNQLILQTN;MIVTSADVLHSWAVPSLGVK;EGVYYGQCSEICGTNHAFMPIVVEAVTLK	1;0;1;1	3	18	141651;141665;141666;141667;141668;141669;309403;309404;309405;309435;382874;382876;382877;382878;382879;382880;382882;383889;409948;409949;411014;411017	-	Cytochrome c oxidase subunit 2 OS=Zea mays GN=cox2 PE=3 SV=1
494	tr|A0A1D6N2Z3|A0A1D6N2Z3_MAIZE	84170	SVTPLPAPR;LTGPMLSDR;TLTSGLDDYPR;GSVLLASGLHEEIGGWELYLR;MSNQLSDFGTLNK;YISYWPAALYTAVPSR;SPAQIDIVFLSGSASK;AALSSLLGGVGYFYGQSK;QVLVDHGLFLTTSFLK	1;1;1;1;1;1;1;1;1	9	10	70758;86238;86239;169683;229504;305782;322958;333482;358839;358857	tr|A0A1D6N2X7|A0A1D6N2X7_MAIZE;tr|A0A1D6N2X9|A0A1D6N2X9_MAIZE	Uncharacterized protein OS=Zea mays PE=4 SV=1
495	tr|A0A1D6FF81|A0A1D6FF81_MAIZE	34114.1	IAAAEATAR;LNTGNVFAALESLK;KEDATVPSESK	1;0;1	2	2	52881;309665;313015	tr|B4F7Y2|B4F7Y2_MAIZE;tr|C0PI51|C0PI51_MAIZE;tr|A0A1D6FF82|A0A1D6FF82_MAIZE	Uncharacterized protein OS=Zea mays PE=4 SV=1
496	tr|A0A1D6MJP2|A0A1D6MJP2_MAIZE	33761.9	ELFWAPAPLTTK;KGTNQIGDAEK;KEDAPAPPESK;LNTGNVFAALESLK	1;1;1;0	3	6	289593;307585;309018;309019;309021;309022;309665	tr|B4FJ52|B4FJ52_MAIZE;tr|B6TAC1|B6TAC1_MAIZE;tr|A0A1D6MJP3|A0A1D6MJP3_MAIZE	Uncharacterized protein OS=Zea mays PE=4 SV=1
497	tr|A0A1D6MBQ1|A0A1D6MBQ1_MAIZE	35904.7	NFQFPTLR;ILQLSNFK;ADVAYCIHALAR	1;1;0	2	2	7617;180210;209078;209091	tr|A0A1D6FJJ1|A0A1D6FJJ1_MAIZE;tr|A0A1D6MBQ2|A0A1D6MBQ2_MAIZE;tr|A0A1D6FJI8|A0A1D6FJI8_MAIZE;tr|A0A1D6FJI2|A0A1D6FJI2_MAIZE;tr|A0A1D6FJJ0|A0A1D6FJJ0_MAIZE;tr|A0A1D6FJI5|A0A1D6FJI5_MAIZE;tr|A0A1D6MBQ4|A0A1D6MBQ4_MAIZE;tr|A0A1D6FJJ7|A0A1D6FJJ7_MAIZE;tr|B4FLN4|B4FLN4_MAIZE;tr|K7UWZ1|K7UWZ1_MAIZE;tr|B7ZXB5|B7ZXB5_MAIZE;tr|K7VSP0|K7VSP0_MAIZE;tr|A0A1D6FJI4|A0A1D6FJI4_MAIZE;tr|A0A1D6FJI3|A0A1D6FJI3_MAI…	Uncharacterized protein OS=Zea mays PE=4 SV=1
498	tr|A0A1D6NU35|A0A1D6NU35_MAIZE	37854.6	ELDIAIVK;ADVAYCIHALAR;ATNHVERPSK;DDSSAEAWDYSAWVR;IEQPPASFLQTMEDYVR	1;0;1;1;1	4	4	158207;209078;209091;232728;305485;347272	tr|K7W5Z1|K7W5Z1_MAIZE;tr|A0A1D6NU34|A0A1D6NU34_MAIZE	Uncharacterized protein OS=Zea mays PE=4 SV=1
499	tr|B7ZXB7|B7ZXB7_MAIZE	100820	IVVVEAIR;VDEYGLGVR;VILENATVR;ASAVSTLAK;AFHDPQLDVR;WSNEVQEAVQSR;MLSFIPEFSGFGR;SIATLAITTLLK;SSEPMELTEAETEYAVSVVK;HKAEMVALEAAR;AIVDSIVTLVSEIPDAK;RPPAGAAAAAAPVSTVDAYQK	0;0;0;0;1;0;0;0;0;0;0;0	1	1	59704;59705;59706;59707;92022;92023;94337;94338;94339;139938;155477;229666;229667;244394;259773;259774;264091;278351;353193;353194;376173	-	Coatomer subunit gamma OS=Zea mays PE=2 SV=1
500	tr|A0A1D6HV45|A0A1D6HV45_MAIZE	99276.2	VGVSNFR;LVTSLTR;IHEIVANG;YTSQVIR;IVVVEAIR;VDEYGLGVR;ATLYLK;VILENATVR;AEMVILEAAR;ASAVSTLAK;VFHDPQLDAR;MVYLMIK;LSFGISAPK;AIVDSIIILIR;IIDSTLLTQIER;SAGPASAVSGSVSTVDASYEK;WSNEVQEAVQSR;FGALVDSLKPR;SVATLAITTLLK;LLGGEATVGETEK;VEATEVFFATTK;LLSSIPEFADFGK;LLYLLNQGDTFTK;SHTCLLSGVFIGNVK;NYEPSDVPFDISSVSK;ELSPSADEVIIVTSSLMK;SSAPVELTEAETEYSVNVVK;VASTHPLAVTNCNIDMESLISDQNR;KDDDLDEEEYYSPFLGIEK	0;0;0;0;0;0;0;0;0;0;0;0;0;0;0;1;0;0;1;0;0;0;0;0;1;0;0;0;0	3	5	32586;34517;47913;51280;59704;59705;59706;59707;92022;92023;93814;93815;94337;94338;94339;122988;122989;139938;155503;155504;157187;164879;164880;165651;165652;221315;221316;221318;221319;221320;224957;229666;229667;249438;256229;256230;273392;273397;273399;282446;282447;282448;282449;299822;299828;299830;299831;318364;318365;318366;318369;335292;335293;335294;335301;354963;354964;368734;368735;3…	tr|B8A2Z3|B8A2Z3_MAIZE;tr|A0A1D6HV44|A0A1D6HV44_MAIZE	Coatomer subunit gamma OS=Zea mays PE=3 SV=1
501	tr|B6SV32|B6SV32_MAIZE	99282.2	VGVSNFR;LVTSLTR;IHEIVANG;YTSQVIR;IVVVEAIR;VDEYGLGVR;ATLYLK;VILENATVR;AEMVILEAAR;ASAVSTLAK;VFHDPQLDAR;MVYLMIK;LSFGISAPK;AIVDSIIILIR;IIDSTLLTQIER;WSNEVQEAVQSR;SAGPASAVSDPVSTVDASYEK;FGALVDSLKPR;SIATLAITTLLK;LLGGEATVGETEK;VEATEVFFATTK;LLSSIPEFADFGK;LLYLLNQGDTFTK;SHTCLLSGVFIGNVK;NYEPSDVPFDISSVPK;ELSPSADEVIIVTSSLMK;ESGVNQGGDRPFFDFLESCLR;SSAPVELTEAETEYSVNVVK;VASTHPLAVTNCNIDMESLISDQNR;KDDDLDEEEYYSPFLGIEK	0;0;0;0;0;0;0;0;0;0;0;0;0;0;0;0;1;0;0;0;0;0;0;0;1;0;1;0;0;0	3	4	32586;34517;47913;51280;59704;59705;59706;59707;92022;92023;93814;93815;94337;94338;94339;122988;122989;139938;155503;155504;157187;164879;164880;165651;165652;221315;221316;221318;221319;221320;229666;229667;237317;377915;249438;259773;259774;273392;273397;273399;282446;282447;282448;282449;299822;299828;299830;299831;318364;318365;318366;318369;335292;335293;335294;335301;356072;368734;368735;3…	tr|A0A1D6F8L6|A0A1D6F8L6_MAIZE	Coatomer subunit gamma OS=Zea mays PE=2 SV=1
502	tr|K7TT17|K7TT17_MAIZE	33937.4	DVATQFCYQEVGHLR;TPEEILGIVYGTGNPAQHGGFFPQGADGR	1;1	2	2	317032;403448	-	Uncharacterized protein OS=Zea mays GN=ZEAMMB73_604846 PE=4 SV=1
503	tr|C0HIH7|C0HIH7_MAIZE	115168	MQYLFVR;FDLNDVPIR;IQTVVGDIATQGER;VPPDSPLAPEWYR	0;1;0;0	1	1	76353;76354;118283;244244;244248;244249;244252;253970;253978	-	Uncharacterized protein OS=Zea mays PE=2 SV=1
504	tr|A0A1D6IBK1|A0A1D6IBK1_MAIZE	116576	VSVDLSEVPLR;AGAYDLVEK;MQYLFVR;TIVDSLSPR;HQAVQLVAQR;EVVEFMSDAR;IQTVVGDIATQGER;VPPDSPLAPEWYR;RPGLIDDVDQLLK;VNVLEAHDVYPMAENR;MHYAQPLSIVQQEMLR;DLPNMDITGSLDPYVEVR	1;0;0;0;1;0;0;0;1;1;0;1	5	9	21171;26771;181105;76353;76354;85765;85766;139117;139193;139209;150237;150244;150245;244244;244248;244249;244252;253970;253978;310539;322759;322760;322773;336417;348365	-	Uncharacterized protein OS=Zea mays PE=4 SV=1
505	tr|A0A1D6EVM9|A0A1D6EVM9_MAIZE	116098	AGAYDLVEK;LGHQLLR;MQYLFVR;TIVDSLSPR;VYPGQK;HQAVLLVAQR;EVVEFMSDAR;VSIDLNEVPLR;IQTVVGDIATQGER;VPPDSPLAPEWYR;RPGIIDVNQLK;VNVIEGQDIYPMENR;MHYAQPLSIVQQEMLR;MYAPGPQQPVDFQLK;VAQDKDEVIGEAIIPLAR	0;1;0;0;1;1;0;1;0;0;1;1;0;1;1	8	9	26771;181105;44328;76353;76354;85765;85766;88481;134206;134209;150237;150244;150245;176087;244244;244248;244249;244252;253970;253978;261767;308926;336417;347212;370458	-	Uncharacterized protein OS=Zea mays PE=4 SV=1
506	tr|B6TXK4|B6TXK4_MAIZE	52479.8	GYSLPL;IAGVFAR;EILDIAEIFR;LLEPYGICEVAR;KEILDIAEIFR;GYNIESLAVGLNK;GYNIQSLAVGPAEK;ITTVVPGTVESIEK;RGYNIESLAVGLNK;LIDVHEVHDITHSPFAER	0;0;0;0;1;0;0;1;0;0	2	2	14279;24908;163092;163093;226144;283386;290353;290357;290358;304253;309035;319781;358048;358057	-	Acetolactate synthase/ amino acid binding protein OS=Zea mays GN=ZEAMMB73_432211 PE=2 SV=1
507	tr|A0A1D6HCR9|A0A1D6HCR9_MAIZE	52794.9	GYSLPL;IAGVFAR;FSAASYPDLIEALPK;EILDIAEIFR;REILDIAEIFR;LLEPYGICEVAR;GYNIESLAVGLNK;ITTVVPGTVESIGK;RGYNIESLAVGLNK;LIDVHEVHDITHSPFAER	0;0;1;0;1;0;0;1;0;0	3	5	14279;24908;38722;333813;163092;163093;213539;226144;290353;290357;290358;295076;295077;319781;358048;358057	-	Uncharacterized protein OS=Zea mays PE=4 SV=1
508	tr|A0A1D6F578|A0A1D6F578_MAIZE	50471.3	GFSLPL;IAGVFAR;LVHQLYK;MLEQYGICEVAR;ALFTIVVSGTDK;EKLPEIMGLVR;GYNIESLAVGLNK;ITTVVPGTDESIAK;GYNIQSLAVGPAEK;DVLDIAQIFEAQK;RGYNIESLAVGLNK;RDVLDIAQIFEAQK;VDISDHTITLLLTGDIDR;LIDVYEVQDFTHLPFAAR;FSAASYPDLEVAIPSNFQQNTGVK	1;0;1;1;1;1;0;1;0;1;0;1;1;1;1	11	20	12544;24908;158203;158205;239587;261287;261288;268944;268953;290353;290357;290358;301176;304253;312009;312010;312011;312012;319781;337536;337537;343965;343990;343991;360043;401391	tr|A0A1D6F581|A0A1D6F581_MAIZE	Uncharacterized protein OS=Zea mays PE=4 SV=1
509	tr|B4FJ69|B4FJ69_MAIZE	15673	NEQLEAHLR;LAEFLGELQR;STARPETTMMGQVNR	1;1;1	3	4	125458;148113;289659;293039	-	Uncharacterized protein OS=Zea mays PE=2 SV=1
510	tr|B4FZN6|B4FZN6_MAIZE	22147	DVVIVATR;AVVIHVPYR;LDTYTTVYR;DVVFEYPMAENA;SDLKDLYINGAIQLDVAGSR;TLTAVHDGILEDVVFPAEIVGK;DKGLEPSEFEDSVAQAFFDLENGNQELK	0;0;1;1;1;1;1	5	17	52648;52667;106669;106684;106685;106691;106700;132987;132988;216252;216253;216254;216255;216256;220789;220792;385323;394092;394098;394099;394100;394101;394102;410647	-	40S ribosomal protein S7 OS=Zea mays GN=ZEAMMB73_006952 PE=2 SV=1
511	tr|B6SHM7|B6SHM7_MAIZE	22294	DVVIVATR;AVVIHVPYR;DLYINNAIQMDVTGSR;LETCTAVYR;DVVFEYPMTENA;SDLKDLYINNAIQMDVTGSR;TLTAVHDGILEDVVYPAEIVGK	0;0;1;1;1;1;1	5	49	52648;52667;106669;106684;106685;106691;106700;123856;123857;123870;314842;314854;314856;314869;314870;314871;314872;314873;314875;314876;314881;126315;126316;126317;126325;224753;224754;224755;224756;224757;224758;224759;224761;224764;229095;229096;229097;229098;229099;229100;297828;297829;297830;390949;394794;394795;394796;394797;394798;394799;394800;394801;394802;394803;394804;394805	tr|A0A1D6N2W0|A0A1D6N2W0_MAIZE	40S ribosomal protein S7 OS=Zea mays PE=2 SV=1
512	tr|B4G019|B4G019_MAIZE	33547.8	HSLGQSHPVLLTR;AGEDQYSLASR;TDRDDDAQHWIK;HNPDSLDESVLWTESR;DGTALVLWEWCEGDNQR;MVNNIYLNFDALHGDK;VKDEEGYPAIVLVNK;MVNNIYLNFDALHGDKDHGGVR	1;1;1;1;1;0;1;1	7	25	233264;233269;233270;233271;247699;313789;313792;313793;313794;327433;327437;327438;327439;327440;327441;327450;350069;350070;350071;350072;363484;363486;373689;373691;373694;373695;399271	-	Uncharacterized protein OS=Zea mays PE=2 SV=1
513	tr|B6TFB6|B6TFB6_MAIZE	22347.8	ANPNYAMSVR;VVLAPANPK;ALPPQPTVK;DGTNVVLWK;DEYQHWIK;DEEGYPAFALVNK;MVNNIYLNFDALHGDK;LVPYNPDFLDESVLWTESR;WSTSIKDEEGYPAFALVNK	0;0;0;1;0;0;0;0;0	1	3	129837;161221;161223;161226;161227;176172;176173;202000;202010;202013;227019;227029;227032;227033;227036;227037;227039;227040;227041;299565;305396;305397;305398;305399;305400;305401;363484;363486;373485;373486;373487;373488;398694;398695	tr|B6STP1|B6STP1_MAIZE;tr|A0A1D6INR0|A0A1D6INR0_MAIZE	Stress responsive protein OS=Zea mays PE=2 SV=1
514	tr|B6TF92|B6TF92_MAIZE	23140.2	ANPNYAMSVR;VVLAPANPK;ALPPQPTVK;DGTDVVLWK;DEYQHWIK;DEEGYPAFALVNK;MVNNIYLNFDALHGDK;LVPYNPDFLDESVLWTESR;WSTSIKDEEGYPAFALVNK	0;0;0;1;0;0;0;0;0	1	3	129837;161221;161223;161226;161227;176172;176173;202232;202241;202242;227019;227029;227032;227033;227036;227037;227039;227040;227041;299565;305396;305397;305398;305399;305400;305401;363484;363486;373485;373486;373487;373488;398694;398695	-	Stress responsive protein OS=Zea mays PE=2 SV=1
515	tr|B4F9U9|B4F9U9_MAIZE	49711.2	DVGHGFR;ATGLAIK;VTGEAIK;AGEGYSLTVR;ADEAYCLTVR;HDAVVLAPTNPR;DEFQHWVK;HSLGQSHPVK;DAEGQPAFALINR;LVPYNPEYVDESVLWTESR;DEYQHWYK;DEEGYPAFALVNK;VKDAEGQPAFALINR;LVPYNAEYLDESVLWTESHDVGK	0;0;0;1;1;1;1;0;1;1;1;0;1;1	9	12	34000;34004;83015;83017;83018;96604;106222;155419;155423;188165;218747;218753;219085;219089;221168;228868;374583;240570;305396;305397;305398;305399;305400;305401;334808;403155	-	Uncharacterized protein OS=Zea mays PE=2 SV=1
516	tr|B6SS31|B6SS31_MAIZE	38327.6	ATGLAIK;GENQSWK;AGGEDYSLTVR;ANENYCLAVR;NGTACLAPTNPR;HSLGQSHPVK;DDHQHWYK;DEYQHWFK;LNFDAFHGDK;DGAVVLAPVNPK;DEEGYPAFALVNK;AHGGVHDGTEIVLWK;VRDEEGYPAFALVNK;VKDEEGMPAFALVNK;LVPYNPDYQDESVLWTESR;LAPFSPDQEDASVLWTESK;LNFDAFHGDKDHGGVHDGTAVVLWEWCK	0;0;0;0;0;0;0;1;0;0;0;0;0;0;0;0;0	1	2	83015;83017;83018;140083;140084;145231;145234;145235;145236;145237;145239;145240;145255;145256;159702;159703;159706;159707;159711;181573;181585;219085;219089;229660;229668;229669;229672;229673;229674;229675;229676;229677;229678;229679;229687;301491;301492;301501;301510;301511;236334;236335;239384;239385;239387;239388;239389;239391;239392;239393;239396;239397;243431;243445;243446;243447;305396;305…	-	Putative uncharacterized protein OS=Zea mays PE=2 SV=1
517	tr|B4FUK7|B4FUK7_MAIZE	38295.6	ATGLAIK;GENQSWK;AGGEDYSLTVR;ANENYCLAVR;NGTACLAPTNPR;HSLGQSHPVK;DEYQHWVK;DDHQHWYK;LNFDAFHGDK;DGAVVLAPVNPK;DEEGYPAFALVNK;AHGGVHDGTEIVLWK;VRDEEGYPAFALVNK;ILPWGPEANSSAAHAGGPHAVR;VKDEEGMPAFALVNK;LVPYNPDYQDESVLWTESR;LAPFSPDQEDASVLWTESK;LNFDAFHGDKDHGGVHDGTAVVLWEWCK	0;0;0;0;0;0;1;0;0;0;0;0;0;1;0;0;0;0	2	7	83015;83017;83018;140083;140084;145231;145234;145235;145236;145237;145239;145240;145255;145256;159702;159703;159706;159707;159711;181573;181585;219085;219089;223137;223142;223143;223144;223159;296644;229660;229668;229669;229672;229673;229674;229675;229676;229677;229678;229679;229687;301491;301492;301501;301510;301511;239384;239385;239387;239388;239389;239391;239392;239393;239396;239397;243431;243…	tr|A0A1D6IMH7|A0A1D6IMH7_MAIZE	Uncharacterized protein OS=Zea mays PE=2 SV=1
518	tr|B4G0K5|B4G0K5_MAIZE	38751.7	MVNNIR;DVGHGFR;FGGGGEPTVR;ATGLAIK;FSTQVK;VTGEAIK;ADEGFSATVR;GDNQSWK;DGNVVLAPANPR;NGAVCLAPTNPR;DGTNIVLWK;HSLGQSHPVK;DEYQHWIK;DEHQHWYK;LNFDAFHGDK;DEEGYPAFALVNR;DEEGNPAFALVNK;ILPWGDEAYAAGGSSAANAPR;LVPYNPGYQDESVLWTESR;GHGGVHDGTTVVLWEWAK;HSNSVKDEEGYPAFALVNR;FSTQVKDEEGNPAFALVNK;MVNNIYLNFDAFHGDKDHGGVR;LVPFNPEYQDESVLWTESGDVGK	1;0;1;0;1;0;1;1;1;1;1;0;0;1;0;1;1;1;1;1;1;1;1;1	18	99	26892;34000;34004;82454;82456;82461;83015;83017;83018;94045;96604;106137;106140;106141;106142;106143;106144;106145;106146;106147;135426;135427;164391;164392;164396;164397;164398;164399;180958;206190;206191;206200;206201;206202;206203;206205;206211;219085;219089;227019;227029;227032;227033;227036;227037;227039;227040;227041;299565;233638;233641;233642;233648;233674;304205;304206;304207;304209;3042…	tr|A0A1D6K1B9|A0A1D6K1B9_MAIZE	Uncharacterized protein OS=Zea mays PE=2 SV=1
519	tr|B8A358|B8A358_MAIZE	44763.4	LAPQSELR;VEVLPDAPLR;SALPIGAEPVADPTR;TAAAQGGDKEASQGPR	1;1;1;1	4	5	63835;125193;245991;245992;321472	tr|B6U1P3|B6U1P3_MAIZE;tr|K7UQV5|K7UQV5_MAIZE;tr|B6TXK0|B6TXK0_MAIZE	Protein CLP1 homolog OS=Zea mays GN=ZEAMMB73_311653 PE=2 SV=1
520	tr|A0A096PQR7|A0A096PQR7_MAIZE	53229.5	EFVPGR;NFVVLVGR;SNFSSLLATVESDLAEGGK;LDPPVK;SVVWESLR;VFGATAK;GAVAEAGGK;VVAVLDAK;YFSTVAK;VTLAAVEK;FQYGHAK;FLGEEGSK;MNVPPGPFMAR;QALDTAEGLGLSR;KDDVIPVFR;YDTFTADIGK;DVPGSYGLPLVGAVR;SFPVLFDMDK;LDFYYFQGQDK;DLLGSSVVFTSVTK;GEMLFGYQPCATK;VLFPGILANVASAGEK;VCAYLDPSEPTHAK;DLQVQSHDAVFQVK;DRLDFYYFQGQDK;SFPVLFDMDKVEK;KGEMLFGYQPCATK;EEACHNLLFATTFNSYGGLK	0;0;1;0;0;0;0;0;0;0;0;0;0;0;0;0;0;0;0;0;0;0;0;0;0;0;0;0	1	4	20755;61063;61068;61069;61070;61071;61072;78293;369368;369373;369374;81316;82235;82236;82261;82262;82264;89052;109815;128615;128616;128617;128629;128634;128635;128897;128898;134273;134279;140800;140807;140809;146359;146361;162214;162215;162216;162217;162218;162219;162221;162222;167695;167696;200415;200421;200422;218842;218850;218851;230283;247541;247545;247546;247547;247548;247549;247558;247559;2…	-	Uncharacterized protein OS=Zea mays PE=4 SV=1
521	tr|B6SUP5|B6SUP5_MAIZE	53338.5	EFVPGR;NFVVLVGR;LDPPVK;SVVWESLR;VFGATAK;GAVAEAGGK;VVAVLDAK;YFSTVAK;VTLAAVEK;FQYGHAK;FLGEEGSK;MNVPPGPFMAR;QALDTAEGLGLSR;KDDVIPVFR;YDTFTADIGK;DVPGSYGLPLVGAVR;SFPVLFDMDK;LDFYYFQGQDK;DLLGSSVVFTSVTK;GEMLFGYQPCATK;VLFPGILANVASAGEK;VCAYLDPSEPTHAK;DLQVQSHDAVFQVK;DRLDFYYFQGQDK;SFPVLFDMDKVEK;SNFSSLLATVESDLAQGGK;KGEMLFGYQPCATK;EEACHNLLFATTFNSYGGLK	0;0;0;0;0;0;0;0;0;0;0;0;0;0;0;0;0;0;0;0;0;0;0;0;0;1;0;0	1	2	20755;61063;61068;61069;61070;61071;61072;81316;82235;82236;82261;82262;82264;89052;109815;128615;128616;128617;128629;128634;128635;128897;128898;134273;134279;140800;140807;140809;146359;146361;162214;162215;162216;162217;162218;162219;162221;162222;167695;167696;200415;200421;200422;218842;218850;218851;230283;247541;247545;247546;247547;247548;247549;247558;247559;247560;247561;247564;313889;…	-	Cytochrome P450 CYP74A19 OS=Zea mays PE=2 SV=1
522	tr|Q6RW10|Q6RW10_MAIZE	53239.4	VTLAAVER;NFVVLVGR;LDPPVK;SVVWESLR;GAVADAGGK;VVAVLDAK;YFSTVAK;FQYGHAK;FLGEEGSK;DLFTGTYMPSTSLTGGYR;MNVPPGPFMAR;QALDTAEGLGLSR;KDDVIPTFR;VFGDTAGDFVPDR;YDTFTAEVGK;ETENPSVDNK;DVPGSYGLPLVGAVR;SFPVLFDMDK;DLLVESHDAVFQVR;LDFYYFQGQDK;ELLGTSVIFTGVTK;GEMLFGYQPCATK;VLFPGLLANVASGGEK;VCSYLDPSEPTHTK;SNFSSLLATVEAELAK;DRLDFYYFQGQDK;KDLLVESHDAVFQVR;SFPVLFDMDKVEK;KGEMLFGYQPCATK;KDLFTGTYMPSTSLTGGYR;EEACHNLLFATTFNSYGGLK	1;0;0;0;1;0;0;0;0;1;0;0;1;1;1;1;0;0;1;0;1;0;1;1;1;0;1;0;0;1;0	14	71	49238;49244;49246;61063;61068;61069;61070;61071;61072;81316;82235;82236;82261;82262;82264;105311;105312;105315;128615;128616;128617;128629;128634;128635;128897;128898;140800;140807;140809;146359;146361;160045;339907;339909;339910;339911;339914;339916;342063;342064;342066;342067;372820;372821;372825;162214;162215;162216;162217;162218;162219;162221;162222;167695;167696;200415;200421;200422;219403;2…	-	Allene oxide synthase OS=Zea mays GN=aos PE=2 SV=1
523	tr|B6T207|B6T207_MAIZE	23449.5	FSNQYK;FQSLGVAFYR;ATIGADFLTK;VIILGDSGVGK;GNIPYFETSAK;EGFNVEAAFECIAR;LFTLQIWDTAGQER;GADCCVLVYDVNVSK;NEPEEDMYLPDTIDVGGAGR	0;0;0;0;0;1;0;1;1	3	7	119006;152070;152071;152083;152086;203461;203465;203466;203475;203476;203477;209781;255125;255133;255146;274448;274449;274450;289482;289490;344680;344681;364336;364337	-	Ras-related protein Rab7 OS=Zea mays PE=2 SV=1
524	tr|K7VKZ6|K7VKZ6_MAIZE	20767.1	LALEHER;FSQQYK;FQSLGVAFYR;AMEWCASK;ATIGADFVTK;GNIPYFETSAK;LVTLQIWDTAGQER;GADCCVLVYDVNSNR;EDYNVDNAFLTVAK;DQDIYFQSVADPVPETEQR;SFDTLNTWHDEFLNQASPSDPK	1;1;0;1;1;0;1;1;1;1;1	9	15	2099;51528;123647;152070;152071;152083;152086;186933;199305;199306;255125;255133;255146;278291;278292;302480;330236;330237;330240;330241;370062;400690	-	Uncharacterized protein OS=Zea mays GN=ZEAMMB73_052378 PE=4 SV=2
525	tr|B8A1G8|B8A1G8_MAIZE	23314.5	TSLMNQYVNK;FSNQYK;DGTNVEDAFQCIVK;FQSLGVAFYR;SFDNLHNWR;ATIGADFLTK;VIILGDSGVGK;GNIPYFETSAK;LFTLQIWDTAGQER;EEFLIQASPSDPDNFPFVLLGNK;GADCCVLVYDVNSMK;NEPEEELYVPDTVDVVGGNR	1;0;0;0;0;0;0;0;0;0;0;0	1	8	63102;247989;247990;247995;248002;248003;248004;251890;119006;144600;329739;329742;329745;329746;152070;152071;152083;152086;152295;203461;203465;203466;203475;203476;203477;209781;255125;255133;255146;289482;289490;316548;316588;401279;401282;401285;401286;401287;401289;401290;348522;348523;348527;369548;369549	-	Uncharacterized protein OS=Zea mays GN=ZEAMMB73_831449 PE=2 SV=1
526	tr|A0A1D6M7J3|A0A1D6M7J3_MAIZE	50564.1	LIDDLVEGR;EVVPAEAVAR;LVTDVLGIGER;FLEPGGPGEAAR;IPVSELPEFLR;EVAVPGLPEPEIR;AGDGWAPPDGWAER;IVTYPFPCVDGLAPGVENLSTAGADAWR	1;1;0;0;0;1;1;1	5	5	99015;102455;146783;146784;156685;156686;191255;191256;222379;243481;403289	-	Glycosyltransferase OS=Zea mays PE=3 SV=1
527	tr|B6U0X3|B6U0X3_MAIZE	51673.4	IVTYPFPR;LIDDLVEAR;ELVPAEAVAR;LVTDVLGIGER;FLEPGGPGEAAR;IPVSELPEFLR;VDGLAPGVENLSTAGDDAWR;IDAAAIDEALSRPAQEALLR	1;1;1;0;0;0;1;1	5	7	87359;103515;103516;103520;106927;146783;146784;156685;156686;191255;191256;349491;358923	tr|K7V4T1|K7V4T1_MAIZE	Glycosyltransferase OS=Zea mays PE=2 SV=1
528	tr|A0A1D6FCQ4|A0A1D6FCQ4_MAIZE	25825.5	LFISGVVHNK	1	1	1	225744	tr|A0A1D6HN84|A0A1D6HN84_MAIZE;tr|A0A1D6MNG9|A0A1D6MNG9_MAIZE;tr|A0A1D6FCQ5|A0A1D6FCQ5_MAIZE;tr|A0A1D6MNG7|A0A1D6MNG7_MAIZE;tr|A0A1D6FCQ3|A0A1D6FCQ3_MAIZE;tr|A0A1D6MNG6|A0A1D6MNG6_MAIZE;tr|A0A1D6MNG4|A0A1D6MNG4_MAIZE;tr|A0A1D6MNG3|A0A1D6MNG3_MAIZE;tr|C4J247|C4J247_MAIZE;tr|A0A1D6FCQ2|A0A1D6FCQ2_MAIZE;tr|B7ZZV3|B7ZZV3_MAIZE;tr|A0A1D6FCQ0|A0A1D6FCQ0_MAIZE	Uncharacterized protein OS=Zea mays PE=4 SV=1
529	tr|C0P428|C0P428_MAIZE	63031.7	DWLYASGNIR;YNPFTLPEVYWASQR;LVFPEGALTQTLSQLK	0;1;1	2	3	154457;325057;350167;350170	-	Uncharacterized protein OS=Zea mays PE=2 SV=1
530	tr|B6U0E2|B6U0E2_MAIZE	62338.3	LAASVPDGR;DWLYASGNIR;SALEDIQK;NVTFVEGFSK;REAFEHGLLPIPK;FMPSQADEEIHQLSFLQK	1;0;0;0;0;1	2	2	55996;154457;159263;229547;315126;385296	tr|C0P9Y0|C0P9Y0_MAIZE	Uncharacterized protein OS=Zea mays PE=2 SV=1
531	tr|C0P5D6|C0P5D6_MAIZE	63790.1	DWLYASGNIR;SALEDIQK;NVTFVEGFSK;REAFEHGLLPIPK;LIFPEGTLAQTLAQLK;FMPSQADEEIHQLSYLQK	0;0;0;0;1;1	2	2	154457;159263;229547;315126;349955;386256	tr|A0A1D6QRF0|A0A1D6QRF0_MAIZE	Uncharacterized protein OS=Zea mays GN=ZEAMMB73_400795 PE=2 SV=1
532	tr|B4FGC0|B4FGC0_MAIZE	24691.6	ATTETVDALR;LNETLDMLEK;IHDQMIMLEAAK;LYEQQIEQLGNFQLR	0;1;0;0	1	3	114101;114102;250113;250114;250122;294854;294880;326519;326551;326562	tr|B4F8L9|B4F8L9_MAIZE;tr|B6TIJ7|B6TIJ7_MAIZE;tr|A0A1D6FZB5|A0A1D6FZB5_MAIZE;tr|A0A1D6L8F7|A0A1D6L8F7_MAIZE;tr|B4FNG0|B4FNG0_MAIZE;tr|A0A1D6NMB1|A0A1D6NMB1_MAIZE	Charged multivesicular body protein 4b OS=Zea mays PE=2 SV=1
533	tr|B6UES0|B6UES0_MAIZE	24982.5	ATTETVDALR;LNETLEMLEK;IHDQMIMLEAAK;LYEQQIEQLGNFQLR	0;1;0;0	1	2	114101;114102;253253;253321;294854;294880;326519;326551;326562	-	Charged multivesicular body protein 4b OS=Zea mays GN=ZEAMMB73_168246 PE=2 SV=1
534	tr|B6SH12|B6SH12_MAIZE	16462.9	ATGASIVAR;HGWTAFCGPAGQK;VSAYCATWDADKPLSWR	1;1;1	3	12	46294;46295;298214;298215;298216;298219;298220;377098;377099;377101;377102;377103	tr|K7UPV6|K7UPV6_MAIZE;tr|K7UPV9|K7UPV9_MAIZE	Win1 OS=Zea mays GN=ZEAMMB73_033959 PE=2 SV=1
535	tr|K7VA77|K7VA77_MAIZE	46504	LMCSFGGR;SLCYLGGETR;IVPRPTDK;GGDSWDEPFPSSAAAAAGGGGR;LFLFPATPESSSSLGSLLDDSSK	0;0;0;1;1	2	4	67634;67635;67638;141061;141062;167033;346764;396925;396926;396928	tr|A0A1D6FE19|A0A1D6FE19_MAIZE;tr|K7UQ76|K7UQ76_MAIZE;tr|B7ZY51|B7ZY51_MAIZE	Uncharacterized protein OS=Zea mays GN=ZEAMMB73_538141 PE=4 SV=1
536	tr|A0A1D6MLS1|A0A1D6MLS1_MAIZE	68852.7	LMCSFGGR;SLCYLGGETR;IVPRPTDK;GGDSWDEPFPSSAAAAAAAAGGGGR;LFLFPAKPESSSSLGSLLDDSSK	0;0;0;1;1	2	2	67634;67635;67638;141061;141062;167033;369763;404329	tr|A0A096SVP6|A0A096SVP6_MAIZE	Uncharacterized protein OS=Zea mays PE=4 SV=1
537	tr|B4FFS8|B4FFS8_MAIZE	13797.4	NITVNEAQSR;GFGFVTFSTEDAMR	0;1	1	3	132996;132997;132999;133000;133003;133006;133068;263349;263360;263361	tr|Q8S2Y7|Q8S2Y7_MAIZE;tr|O48554|O48554_MAIZE;tr|B6T298|B6T298_MAIZE;tr|B6T5N8|B6T5N8_MAIZE;tr|Q8S2Y2|Q8S2Y2_MAIZE;tr|Q8RVA3|Q8RVA3_MAIZE;tr|Q8RUB3|Q8RUB3_MAIZE;tr|Q8S2X9|Q8S2X9_MAIZE;tr|Q8S2X4|Q8S2X4_MAIZE;tr|Q8RVC1|Q8RVC1_MAIZE;tr|Q8S2Y8|Q8S2Y8_MAIZE;tr|Q8S2Y1|Q8S2Y1_MAIZE;tr|Q8S2Y3|Q8S2Y3_MAIZE;tr|Q8S2Y6|Q8S2Y6_MAIZE;tr|B6TDT8|B6TDT8_MAIZE	Uncharacterized protein OS=Zea mays PE=2 SV=1
538	tr|Q8S2X6|Q8S2X6_MAIZE	15947.3	NITVNEAQSR;GFGFVTFSEEDAMRSAIEGMNGK;GFGFVTFSNEDAMRSAIEGMNGK	0;1;1	2	3	132996;132997;132999;133000;133003;133006;133068;399605;399606;399640	-	Glycine-rich RNA binding protein (Fragment) OS=Zea mays PE=4 SV=1
539	tr|B6SP74|B6SP74_MAIZE	15514.1	NITVNEAQSR;GGGYGNSDGNWR;GFGFVTFSTEEAMR;DGGGGYGGGGGGYGGGGGYGGGGGGYGGGNR;RDGGGGYGGGGGGYGGGGGYGGGGGGYGGGNR;CFVGGLAWATDDHSLHNAFSTYGEVLESK	0;0;0;1;1;0	2	7	132996;132997;132999;133000;133003;133006;133068;170191;170192;170194;258301;258308;266552;266555;266557;266558;266559;266560;266561;266562;266563;266564;266565;266566;266567;266568;266569;266570;266571;266572;266573;266575;266576;266577;266579;266580;266581;266582;266584;266586;266587;266589;266591;266592;266597;270205;270206;270208;270209;383530;383531;383532;383533;397726;397727;392013;409572;…	-	Glycine-rich RNA-binding protein 2 OS=Zea mays PE=2 SV=1
540	tr|C0PBL7|C0PBL7_MAIZE	34264.6	VSFGENFSPAR;VAAATQAAGDAK;EGVEVAQLVEK;GFGFVTFSTEEAMR;SPAAEALGPTHLLHTR;VKEGVEVAQLVEK;CFVGGLAWATDDHSLHNAFSTYGEVLESK;EDLASYAAHPAHVAAVQGHVLPNALDITAVDWVNAAPLPSPVAPGSAVR	1;1;1;0;1;1;0;1	6	19	160117;160132;160133;160134;214472;214473;214474;214475;214476;248931;248934;248935;248936;266552;266555;266557;266558;266559;266560;266561;266562;266563;266564;266565;266566;266567;266568;266569;266570;266571;266572;266573;266575;266576;266577;266579;266580;266581;266582;266584;266586;266587;266589;266591;266592;266597;270205;270206;270208;270209;288015;348758;348759;348760;348761;409572;409573;…	-	Uncharacterized protein OS=Zea mays PE=2 SV=1
541	tr|A0A1D6K0S2|A0A1D6K0S2_MAIZE	57236.2	EINFVDETVR;LLAGGDPVFPENLFR	1;1	2	2	163971;281977	tr|A0A1D6K0R9|A0A1D6K0R9_MAIZE;tr|A0A1D6K0T4|A0A1D6K0T4_MAIZE;tr|A0A1D6K0T3|A0A1D6K0T3_MAIZE	Uncharacterized protein OS=Zea mays PE=4 SV=1
542	tr|A0A1D6HTH2|A0A1D6HTH2_MAIZE	100932	ISSQGLLDSLMTGMK	1	1	1	141197	tr|A0A1D6HTI2|A0A1D6HTI2_MAIZE;tr|A0A1D6HTH0|A0A1D6HTH0_MAIZE;tr|A0A1D6HTH7|A0A1D6HTH7_MAIZE;tr|A0A1D6HTG6|A0A1D6HTG6_MAIZE;tr|A0A1D6HTI0|A0A1D6HTI0_MAIZE	Uncharacterized protein OS=Zea mays PE=4 SV=1
543	tr|C0P8X9|C0P8X9_MAIZE	12307.4	SLTTVQGLK;NVSNFLVQAGIVK	0;1	1	1	174658;174664;174669;174675;292781	sp|P56330|SUI1_MAIZE;tr|B6SIX5|B6SIX5_MAIZE	Uncharacterized protein OS=Zea mays PE=2 SV=1
544	tr|A0A1D6N7C7|A0A1D6N7C7_MAIZE	53071.4	LLHEFER;ISSPSTPALGTINK	1;1	2	2	72385;292130	-	Uncharacterized protein OS=Zea mays PE=4 SV=1
545	tr|B4FLV6|B4FLV6_MAIZE	12809.6	EFSYNK;SLTTVQGLK;NVATFLVQAGIAK	0;0;1	1	2	119295;174658;174664;174669;174675;279936;279937	-	Protein translation factor SUI1 OS=Zea mays PE=2 SV=1
546	tr|A0A1D6KFZ4|A0A1D6KFZ4_MAIZE	66027.1	KQVDDAIAK;AQLYDYLR;IVTDNIQYAK;ELCDQVLAISEYR;LIAHGGSLLNLAK;LDKVEDLWK;EWYGWHFPELTK	0;0;0;1;0;0;0	1	4	78291;270630;102712;102714;239725;270398;270420;270470;270471;274196;274197;274198;304876;304877;329305;329306;329307	-	Uncharacterized protein OS=Zea mays PE=4 SV=1
547	tr|K7U3F5|K7U3F5_MAIZE	123755	SVQGMLQR;DTSAADLEAGALTLK;ACQTLEGK;AELSEELYSK;LLVVLSNIGYCK;LLLELEPETDPVWHYLNIQNSR;SYDISQPLQEINESVR;IDTMILNLMSETAK;GVEVLDPLGLGVIDNK	1;1;1;1;1;1;1;1;1	9	11	65085;117268;160225;240697;240699;290613;290986;326250;327380;327383;336251	tr|A0A1D6J6X2|A0A1D6J6X2_MAIZE	Uncharacterized protein OS=Zea mays GN=ZEAMMB73_313695 PE=4 SV=1
548	tr|B4FML9|B4FML9_MAIZE	43557.9	GDYVPGLK;DMSLMR;ELLSFFR;ADAIITAYR;SHIVDPPPR;SPAYYK;GGSMHFYK;RGDYVPGLK;VDGMDVLAVK;GGDPVAAFAELMGR;KQVDAAIAK;YHGHSMSDPGSTYR;LMLVHEFATAQELK;GFCHLYDGQEAVAVGMEAAATR	0;0;1;1;1;0;0;0;0;1;1;0;1;1	7	11	16167;16168;140211;140214;140215;27942;27943;27945;63274;63275;87725;95071;99953;167181;167187;167188;193837;193838;193841;206503;206506;206509;206510;206511;206513;211047;218075;218076;260557;270193;270195;270196;329537;334930;334931;334932;378593	tr|B6UI91|B6UI91_MAIZE	Pyruvate dehydrogenase E1 component subunit alpha OS=Zea mays GN=ZEAMMB73_098718 PE=2 SV=1
549	tr|A0A1D6K331|A0A1D6K331_MAIZE	53548.3	AQLYDYLK;LQVLEGR;IEVYEK;QGAGALTTPAK;KSELASK;IVTDNIQYAK;LIAHGGSLLNLAK;QPGSTIQILGAEK;HCEGETLAVADSK;LDKVEDLWK;EWYGWHFPELTK;MLVLFETPAGFALFK;TYNPAADLVLTEETPK;EAAVISMGTEVSDLDLSNIR	1;0;0;1;0;0;0;0;0;0;0;0;0;0	2	3	32385;196446;39307;39308;117030;196693;212412;239725;274196;274197;274198;282263;298208;298212;304876;304877;329305;329306;329307;342761;352162;358575;358576;358578;360229	tr|A0A1D6K329|A0A1D6K329_MAIZE	Uncharacterized protein OS=Zea mays PE=4 SV=1
550	tr|A0A1D6PAC2|A0A1D6PAC2_MAIZE	53682.2	LQVLEGR;AQLYDYLR;IEVYEK;GTGALTTPAK;KSELASK;IVTDNIQYAK;LIAHGGSLLNLAK;QPGSTIQILGAEK;HCEGETLAVADSK;LDKVEDLWK;EWYGWHFPELTK;MLVLFETPAGFALFK;TYNPAADLVLTEETPK;EAAVISMGTEVSDLDLSNIR;VNAVNLDFSEILSDEELETQLK	0;0;0;1;0;0;0;0;0;0;0;0;0;0;1	2	3	39307;39308;102712;102714;117030;163822;163823;212412;239725;274196;274197;274198;282263;298208;298212;304876;304877;329305;329306;329307;342761;352162;358575;358576;358578;360229;399855	tr|A0A1D6PAC8|A0A1D6PAC8_MAIZE;tr|K7VLV6|K7VLV6_MAIZE	Uncharacterized protein OS=Zea mays PE=4 SV=1
551	tr|B6TP75|B6TP75_MAIZE	42984.5	GDYVPGLK;DMSLMR;KQVDDAIAK;DVTTTPAELVTFFR;SDSIITAYR;SPAYYK;DHCTYLAR;GFNVESFGPDR;GGSMHFYK;RGDYVPGLK;ESSMPDTSELFTNVYK;VDGMDVLAVK;GGDLVSAFSELMGR;MEIAADSLYK;GFCHLYDGQEAVAVGMEAAITR;YHGHSMSDPGSTYR;RMEIAADSLYK;GFNVESFGPDRK;LLLAHDLATAAELK;LPAILVCENNHYGMGTAEWR;DANFYGGHGIVGAQVPLGCGLAFAQK	0;0;0;0;0;0;0;1;0;0;0;0;0;0;0;0;0;1;1;0;0	3	11	16167;16168;140211;140214;140215;27942;27943;27945;78291;270630;78404;270721;270725;270726;270727;270728;270733;270734;270735;270736;270739;97675;97676;97679;97681;200232;200234;99953;100734;164935;164938;167181;167187;167188;193837;193838;193841;201176;361857;361859;361860;361861;361862;363437;206503;206506;206509;206510;206511;206513;211047;231529;231532;231534;231535;231536;231540;231541;23154…	tr|B6TMS5|B6TMS5_MAIZE;tr|A0A1D6HJS1|A0A1D6HJS1_MAIZE;tr|B6TD83|B6TD83_MAIZE	Pyruvate dehydrogenase E1 component subunit alpha OS=Zea mays PE=2 SV=1
552	tr|B4FGJ4|B4FGJ4_MAIZE	43047.5	GDYVPGLK;DMSLMR;KQVDDAIAK;DVTTTPAELVTFFR;SDSIITAYR;SPAYYK;DHCTYLAR;GFGVESFGPDR;GGSMHFYK;RGDYVPGLK;ESSMPDTSELFTNVYK;VDGMDVLAVK;GGDLVSAFSELMGR;MEIAADSLYK;GFCHLYDGQEAVAVGMEAAITR;YHGHSMSDPGSTYR;GFGVESFGPDRK;RMEIAADSLYK;LLLTHDLANAAELK;LPAILVCENNHYGMGTAEWR;DANFYGGHGIVGAQVPLGCGLAFAQK	0;0;0;0;0;0;0;1;0;0;0;0;0;0;0;0;1;0;1;0;0	3	8	16167;16168;140211;140214;140215;27942;27943;27945;78291;270630;78404;270721;270725;270726;270727;270728;270733;270734;270735;270736;270739;97675;97676;97679;97681;200232;200234;99953;100734;145188;167181;167187;167188;193837;193838;193841;201176;361857;361859;361860;361861;361862;363437;206503;206506;206509;206510;206511;206513;211047;231529;231532;231534;231535;231536;231540;231541;231542;23154…	tr|Q9ZQY0|Q9ZQY0_MAIZE	Pyruvate dehydrogenase E1 component subunit alpha OS=Zea mays GN=ZEAMMB73_478929 PE=2 SV=1
553	tr|B6UE31|B6UE31_MAIZE	14352.6	QSLGALPLYQR;GYLGDMLALVK;HQYLPEDLQAQQVPFR;YDDLYDPYFDLDIK	1;1;0;0	2	5	172613;172659;172700;243419;243420;340229;340230;340232;340233;372996;356198	tr|B6TEX6|B6TEX6_MAIZE	Cytochrome b-c1 complex subunit 7 OS=Zea mays PE=2 SV=1
554	tr|B6UBZ9|B6UBZ9_MAIZE	14773.7	EALGALPLYQR;GYLSDMLALVK;HQYLPEDLQAQQVPFR;YDDLYDPYFDLDIK	1;1;0;0	2	4	167331;167332;251073;251074;340229;340230;340232;340233;372996;356198	-	Cytochrome b-c1 complex subunit 7 OS=Zea mays PE=2 SV=1
555	tr|A0A1D6LY91|A0A1D6LY91_MAIZE	28085	GAVAGILK	1	1	1	100050	tr|C0P674|C0P674_MAIZE;tr|A0A1D6LY90|A0A1D6LY90_MAIZE;tr|K7VE49|K7VE49_MAIZE	Uncharacterized protein OS=Zea mays PE=4 SV=1
556	tr|K7VCQ2|K7VCQ2_MAIZE	56973.7	IGSIIGR;LLVSTSR;ANFFER;GGSIITEIR;GGHIIQGIR;HALVQIATR;VITIFSSSR;QESGALIK;VASSNSDPDDDCIITVSAK;GDVAGDWPSLYQPR;LLCAAANVGGVIGK;EFFEDPVSPTIDAAVR	0;0;0;0;1;1;1;0;0;0;0;0	3	6	22225;32046;33298;73109;73118;74638;92613;92614;92616;92888;92894;139256;229379;262496;262497;282486;282487;282489;282490;282491;311747;311749	tr|K7VH64|K7VH64_MAIZE	Uncharacterized protein OS=Zea mays GN=ZEAMMB73_110576 PE=4 SV=1
557	tr|C4J9J4|C4J9J4_MAIZE	58273.4	IGSIIGR;LLVSTSR;ANFFER;GGSIITEIR;NALVQIATR;QESGALIK;VASSNSDPDDDCIITVSAK;GDVAGDWPSLYQPR;LLCAAANVGGVIGK;EFFEDPVSPTIDAAVR;LLVPSDQIGCIIGK;VAAEDDEMVQITGGLDVAR	0;0;0;0;1;0;0;0;0;0;0;1	2	3	22225;32046;33298;73109;73118;85210;85211;139256;229379;262496;262497;282486;282487;282489;282490;282491;311747;311749;316124;316126;316127;342817	-	Uncharacterized protein OS=Zea mays PE=2 SV=1
558	tr|B4FJB5|B4FJB5_MAIZE	14243.3	LASLPGR;GFTLTGYKV;QLFYTR;AAEFASK;YESFWK;GFTLTGYK	0;0;0;1;0;0	1	1	21860;21865;21866;29008;188208;42125;42129;98455;143897;153152;153153	-	Hydrogen-transporting ATP synthase, rotational mechanism OS=Zea mays PE=2 SV=1
559	tr|B6SIP2|B6SIP2_MAIZE	14046.3	LASLPGR;GFTLTGYKV;QLFYTR;QYVVQPPTIEK;YESFWK;GFTLTGYK;AQAVQAAEFASK	0;0;0;1;0;0;1	2	6	21860;21865;21866;29008;188208;42125;42129;80337;272940;272941;143897;153152;153153;253540;253541;253542	-	Hydrogen-transporting ATP synthase, rotational mechanism OS=Zea mays GN=ZEAMMB73_674046 PE=2 SV=1
560	tr|K7WAE2|K7WAE2_MAIZE	56522	VIMQVQTTR;GGASASQPHAAAPAGK	1;1	2	2	113886;290282	tr|A0A1D6P328|A0A1D6P328_MAIZE	Uncharacterized protein OS=Zea mays GN=ZEAMMB73_723355 PE=3 SV=1
561	tr|A0A1D6LEU8|A0A1D6LEU8_MAIZE	23646.3	VDESAQMDFAK	1	1	1	258559	tr|K7TTT8|K7TTT8_MAIZE;tr|A0A1D6LEU7|A0A1D6LEU7_MAIZE;tr|A0A1D6PWN3|A0A1D6PWN3_MAIZE;tr|A0A1D6PWN2|A0A1D6PWN2_MAIZE;tr|A0A1D6LEU6|A0A1D6LEU6_MAIZE	Uncharacterized protein OS=Zea mays PE=4 SV=1
562	tr|A0A1D6MB47|A0A1D6MB47_MAIZE	13521.7	LAIGTLSVDK;SDNALMYVK;TTSVFFTGYK	0;1;0	1	1	197373;197374;204593;235898	tr|A0A1D6MB45|A0A1D6MB45_MAIZE;tr|B6SK06|B6SK06_MAIZE;sp|Q9M4U4|HDT3_MAIZE;tr|B6TQC3|B6TQC3_MAIZE;sp|O24591|HDT1_MAIZE	Uncharacterized protein OS=Zea mays PE=4 SV=1
563	tr|B6UF85|B6UF85_MAIZE	16509.4	ISASTDK;GQPATFK;VSSVEVVPDPVVR	0;1;1	2	3	97784;106318;215592;215593	tr|B6U9L4|B6U9L4_MAIZE	ML domain protein OS=Zea mays PE=2 SV=1
564	tr|B4FVA1|B4FVA1_MAIZE	16023	LVIDVK;ISASTDK;KDYPVK;DICGETSCPATGDFVLSHQQTLPGFTPPGSYTIYMK	0;0;1;1	2	9	86756;97784;208636;208638;208641;208642;208643;208645;208646;411404;411405	tr|A0A1D6F9G8|A0A1D6F9G8_MAIZE	Uncharacterized protein OS=Zea mays PE=2 SV=1
565	tr|B4FEI9|B4FEI9_MAIZE	16651.3	LVIDVK;ISASTDK;KEYPVK;VSGVQIVPDPVEPGKPATFK	0;0;1;1	2	9	86756;97784;212713;212721;212725;395922;395923;395924;395925;395926;395927	tr|B6TM82|B6TM82_MAIZE	Uncharacterized protein OS=Zea mays PE=2 SV=1
566	tr|A0A1D6HTJ9|A0A1D6HTJ9_MAIZE	22866.6	VVSGIALLK;HVVFGK	1;0	1	1	20422;86716;86718	tr|A0A1D6F970|A0A1D6F970_MAIZE;tr|A0A1D6F969|A0A1D6F969_MAIZE;tr|A0A1D6HTK5|A0A1D6HTK5_MAIZE;tr|A0A1D6F968|A0A1D6F968_MAIZE;tr|A0A1D6F963|A0A1D6F963_MAIZE;tr|A0A1D6HTK4|A0A1D6HTK4_MAIZE;tr|A0A1D6F965|A0A1D6F965_MAIZE;tr|C4IYZ9|C4IYZ9_MAIZE;tr|A0A1D6HTK2|A0A1D6HTK2_MAIZE;tr|A0A1D6F958|A0A1D6F958_MAIZE;tr|A0A1D6F959|A0A1D6F959_MAIZE;tr|A0A1D6HTK0|A0A1D6HTK0_MAIZE	Peptidyl-prolyl cis-trans isomerase OS=Zea mays PE=3 SV=1
567	tr|B4FJW5|B4FJW5_MAIZE	23442	ALCTGEK;IIPGFMIQGGDIVR	0;1	1	1	116276;116279;251515	-	Peptidyl-prolyl cis-trans isomerase OS=Zea mays PE=2 SV=1
568	sp|Q10724|PPIM_MAIZE	3386.81	IVMGLF;DLTEVTHK;VYFDVEIDGKPAGR	1;0;0	1	2	17672;17673;173015;173016;324880;324881;324883;324884	-	Peptidyl-prolyl cis-trans isomerase, microsomal (Fragment) OS=Zea mays PE=1 SV=1
569	tr|K7TWV7|K7TWV7_MAIZE	18484.1	FPDEK;ALCTGEK;VIPQFMCQGGDFTR;IVMELYANEVPK;HVVFGQVVEGMEVVK	0;0;1;0;1	2	7	4145;71259;116276;116279;284240;284247;284248;296026;296047;296053;296055;296056;296057;296058;296059;296060;296061;296063;296064;296065;296068;296069;296072;296073;296074;296075;296076;296077;296078;296079;299319;299320;299332;299333;299334;346115;346116;346117;346119;338999;339000;339001;339002	-	Peptidyl-prolyl cis-trans isomerase OS=Zea mays GN=ZEAMMB73_879903 PE=3 SV=1
570	tr|C0PH06|C0PH06_MAIZE	43107.4	ALCTGEK;LGDSSGALLDADFALR;QALELEPNDAGIK;QGQAHIALNDIDAAVESFK;GFMIQGGDTTAGDGTGGESIYGSK	0;1;1;1;0	3	4	116276;116279;276245;294526;377168;377171;393309	-	Uncharacterized protein OS=Zea mays PE=2 SV=1
571	tr|B4FZZ2|B4FZZ2_MAIZE	18560.2	FPDEK;VFFDMTVGGAPAGR;VIPEFMCQGGDFTR;ALCTGEK;IVMELYANEVPK;HVVFGQVVEGMDVVK	0;1;1;0;0;1	3	71	4145;71259;47063;227496;227500;227501;227502;227503;227506;227507;227508;227509;227511;227512;227514;227515;227516;227518;227527;227529;227532;232108;232110;232114;232117;232118;90581;284486;284487;284488;284490;284495;284499;284504;284505;284506;284508;284509;284510;284511;284512;284513;284519;284522;288271;288272;288274;288282;288286;288287;116276;116279;296026;296047;296053;296055;296056;29605…	sp|P21569|CYPH_MAIZE;tr|B6T4C7|B6T4C7_MAIZE	Peptidyl-prolyl cis-trans isomerase OS=Zea mays PE=2 SV=1
572	tr|B4FYT3|B4FYT3_MAIZE	11259.6	HVVFGK;VVIADSGELPM;FADENFK;GGESIYGLK;MLQGGDFTLGDGR;HTGPGLLSMANAGR;VLSGMDVVYK	0;0;0;0;1;0;0	1	1	86716;86718;132606;132622;132623;132624;137984;137989;138013;138014;147696;147703;147712;147713;166325;166326;166329;166335;210939;215508;215512;220079;224912;224919;224920;224921;224926	-	Peptidyl-prolyl cis-trans isomerase OS=Zea mays PE=2 SV=1
573	tr|B6SRE7|B6SRE7_MAIZE	18841.2	HVVFGK;FADENFK;VVMELFADK;VFFDILIGK;VVDGYAVVDK;MEAVGSQSGATAESVR;VIPGFMCQGGDFTR	0;0;1;1;1;1;1	5	17	86716;86718;147696;147703;147712;147713;208013;208014;208015;208016;208090;208091;211692;211693;266799;266801;266802;266807;270377;267958;267959;267960;267961	-	Peptidyl-prolyl cis-trans isomerase OS=Zea mays PE=2 SV=1
574	tr|B6TCE9|B6TCE9_MAIZE	26354.5	ALCTGEK;VVISECGELPVV;VYFDISIGNPVGK;VISDFMIQGGDFDK;IVIGLYGDDVPQTTENFR;HVVFGQVLEGMDVVSLIESQETDR;HVVFGQVLEGMDVVSLIESQETDRGDRPK	0;0;0;0;1;1;1	3	12	116276;116279;191422;191423;191424;296706;296707;296708;296711;325997;326000;326001;326002;326003;326005;326006;326007;326008;326011;326014;348813;348814;348815;348825;348826;396355;396357;396358;396359;396948;409747;409748	-	Peptidyl-prolyl cis-trans isomerase OS=Zea mays GN=ZEAMMB73_016065 PE=2 SV=1
575	tr|A0A1D6LIK1|A0A1D6LIK1_MAIZE	26580.6	ALCTGEK;IVIGLYGDDVPQTAENFR;VVISECGELPVV;HVVFGQVVEGMDIVR;VYFDISIGNPVGK;VISDFMIQGGDFDK;LIESQETDRGDRPK	0;1;0;1;0;0;1	3	12	116276;116279;169588;345181;345182;345183;191422;191423;191424;290915;290916;290918;290919;290920;290927;296706;296707;296708;296711;325997;326000;326001;326002;326003;326005;326006;326007;326008;326011;326014;337100;337101	-	Peptidyl-prolyl cis-trans isomerase OS=Zea mays PE=3 SV=1
576	tr|Q5EFI5|Q5EFI5_MAIZE	279425	ALHYK;DLSGEAFLR;ESVILYLEDEDSSTR;EDWAEWMR;SGLLDAMFFAGLSDK;AMGPAMEPHIR;AWDLYYHVFR;EVADIVLDYLK;AIDALIDMPFGEGASK	0;1;1;0;1;1;0;1;1	6	7	70108;70121;92052;111699;129784;139057;159740;159741;211885;267450;335681	-	Target of rapamycin OS=Zea mays PE=2 SV=1
577	tr|A0A1D6LN77|A0A1D6LN77_MAIZE	23202.9	ALHYK;HVVFGK;ALCTGEK;VVIADSGELPM;IVMGLFGK;FADENFK;GGESIYGMK;DLTEVTHK;HTGPGLLSMANAGR;VLSGMDVVYK;VYFDVEIDGKPAGR;IIPSFMLQGGDFTLGDGR	0;0;0;0;0;0;1;0;0;0;0;0	1	1	70108;70121;86716;86718;116276;116279;132606;132622;132623;132624;137984;137989;138013;138014;145778;145780;145781;145782;145783;145785;145786;145787;151226;151232;151233;147696;147703;147712;147713;172589;173015;173016;215508;215512;220079;224912;224919;224920;224921;224926;324880;324881;324883;324884;333384;333391;333392;333393;333394;333395;333406;335788;335793;335800;335801;335802	tr|A0A1D6LN79|A0A1D6LN79_MAIZE	Peptidyl-prolyl cis-trans isomerase OS=Zea mays PE=3 SV=1
578	tr|B6TIP7|B6TIP7_MAIZE	23160	ALHYK;HVVFGK;ALCTGEK;VVIADSGELPM;IVMGLFGK;FADENFK;GGESIYGLK;DLTEVTHK;HTGPGLLSMANAGR;VLSGMDVVYK;VYFDIEIDGKPAGR;IIPSFMLQGGDFTLGDGR	0;0;0;0;0;0;0;0;0;0;1;0	1	5	70108;70121;86716;86718;116276;116279;132606;132622;132623;132624;137984;137989;138013;138014;145778;145780;145781;145782;145783;145785;145786;145787;151226;151232;151233;147696;147703;147712;147713;166325;166326;166329;166335;173015;173016;215508;215512;220079;224912;224919;224920;224921;224926;327359;327360;327376;327377;327378;333384;333391;333392;333393;333394;333395;333406;335788;335793;3358…	tr|A0A1D6GVX5|A0A1D6GVX5_MAIZE	Peptidyl-prolyl cis-trans isomerase OS=Zea mays PE=2 SV=1
579	tr|A0A1D6FDV7|A0A1D6FDV7_MAIZE	31225	TAPAVSDDLVLR;DLFYDFNAVGAR;DVVVVHVPEGVK	1;1;1	3	3	25424;217098;267235	tr|K7UYC3|K7UYC3_MAIZE	Uncharacterized protein OS=Zea mays PE=4 SV=1
580	tr|A0A1D6FWA5|A0A1D6FWA5_MAIZE	108245	ELLISFWR;NTVLVDALAR;AVMAELVK;DISVRPLSDSDR;QELIQDLFK;ADLHHLAMFLAGR;SGNILPGTVVDSK	0;0;1;0;0;0;0	1	1	109807;112724;144494;209050;231403;231404;231406;235075;269459;269460	tr|A0A1D6FWA9|A0A1D6FWA9_MAIZE;tr|A0A1D6FWF6|A0A1D6FWF6_MAIZE;tr|A0A1D6FW88|A0A1D6FW88_MAIZE;tr|A0A1D6FW93|A0A1D6FW93_MAIZE;tr|A0A1D6FW82|A0A1D6FW82_MAIZE;tr|A0A1D6FWE3|A0A1D6FWE3_MAIZE	Uncharacterized protein OS=Zea mays PE=3 SV=1
581	tr|A0A1D6JCH8|A0A1D6JCH8_MAIZE	109100	ISGLTSQATR;SFYSPNLGR;ELSFPVDDR;AVMGELVTIYR;DISVRPLSDSDR;QELIQDLFK;ADLHHLAMFLAGR;SGNILPGTVVDSK	0;0;1;1;0;0;0;0	2	4	100223;102372;114430;174943;174944;174968;209050;231403;231404;231406;235075;269459;269460	tr|A0A1D6JCK0|A0A1D6JCK0_MAIZE;tr|A0A1D6JCE4|A0A1D6JCE4_MAIZE;tr|A0A1D6JCG6|A0A1D6JCG6_MAIZE	Uncharacterized protein OS=Zea mays PE=3 SV=1
582	tr|A0A1D6LIF4|A0A1D6LIF4_MAIZE	101494	ISGLTSQATR;SFYSPNLGR;ELLISFWR;NTVLVDALAR;DISVRPLSDSDR;QELIQDLFNVR;ADLHHLAMFLAGR;SGNILPGTVVDSK;QPDAPQEAIQVLDIVLR	0;0;0;0;0;1;0;0;1	2	2	100223;102372;109807;112724;209050;213495;235075;269459;269460;330576	tr|A0A1D6LIB4|A0A1D6LIB4_MAIZE;tr|A0A1D6LIB2|A0A1D6LIB2_MAIZE;tr|A0A1D6LIC9|A0A1D6LIC9_MAIZE;tr|A0A1D6LIE1|A0A1D6LIE1_MAIZE;tr|A0A1D6LIA7|A0A1D6LIA7_MAIZE;tr|A0A1D6LI85|A0A1D6LI85_MAIZE;tr|A0A1D6LI95|A0A1D6LI95_MAIZE;tr|A0A0M3LBH2|A0A0M3LBH2_MAIZE;tr|A0A0M3LA64|A0A0M3LA64_MAIZE;tr|A0A0M3LA27|A0A0M3LA27_MAIZE;tr|A0A0M3LAM3|A0A0M3LAM3_MAIZE;tr|A0A0M3LA71|A0A0M3LA71_MAIZE;tr|A0A0M3LAM8|A0A0M3LAM8_MA…	Uncharacterized protein OS=Zea mays PE=3 SV=1
583	tr|A0A1D6HBM9|A0A1D6HBM9_MAIZE	114168	AELHDALVK	1	1	1	191275	-	Uncharacterized protein OS=Zea mays PE=3 SV=1
584	tr|A0A1D6KU84|A0A1D6KU84_MAIZE	88189.1	LVTTAIAIR;TACPPGVPLDLVSNFEIK;NALNLYK;LVPDMPTLVR;AGFENEFFLR;DNFHGMSK;MLDLESHK;VLHELIGDK;ELLELAPIK;IIWCDASGQHR;YILCTVAADK;SGLEINPNVSK;VSLSSVEEDVLFVR;DSGIVVEQLHAEAGK;DIAALYNCEASLEK;LPQNLQESVESLSADK;RLPQNLQESVESLSADK;SFDGCANPHLGLAAIVAAGIDGLR;VMFSTDGYAFPETYYLGAK	1;1;1;1;1;1;1;1;1;1;1;1;1;1;1;1;1;1;1	19	32	76854;83388;135885;136216;136221;166740;170281;170289;183430;183447;183456;199591;199592;199593;200300;203908;236722;237883;266687;266701;266707;322852;329889;329893;329894;351678;351682;368242;368243;381453;381456;386062	tr|A0A1D6KU77|A0A1D6KU77_MAIZE	Uncharacterized protein OS=Zea mays PE=3 SV=1
585	tr|A0A1D6PAM0|A0A1D6PAM0_MAIZE	38773	LMVNLPDASNR;GILLFGPPGTGK;AVATEAGANFINISMSSISSK	0;0;1	1	1	166838;237620;237621;383122	tr|A0A1D6K2Q8|A0A1D6K2Q8_MAIZE;tr|A0A1D6K2S7|A0A1D6K2S7_MAIZE;tr|A0A1D6PAM1|A0A1D6PAM1_MAIZE;tr|A0A1D6K2P9|A0A1D6K2P9_MAIZE;tr|A0A1D6PAL9|A0A1D6PAL9_MAIZE;tr|A0A1D6PAI9|A0A1D6PAI9_MAIZE;tr|A0A1D6PAL1|A0A1D6PAL1_MAIZE;tr|A0A1D6PAJ5|A0A1D6PAJ5_MAIZE;tr|A0A1D6K2R4|A0A1D6K2R4_MAIZE;tr|A0A1D6K2S0|A0A1D6K2S0_MAIZE;tr|A0A1D6PAK7|A0A1D6PAK7_MAIZE;tr|A0A1D6PAL4|A0A1D6PAL4_MAIZE;tr|A0A1D6K2P7|A0A1D6K2P7_MA…	Uncharacterized protein OS=Zea mays PE=3 SV=1
586	tr|A0A1D6NB67|A0A1D6NB67_MAIZE	40945.4	ILVPLPEGEAR;GILLFGPPGTGK;LEIPYDILVEK	1;0;1	2	3	154264;237620;237621;279923;279926	tr|B4FSH3|B4FSH3_MAIZE;tr|A0A1D6NB66|A0A1D6NB66_MAIZE	Uncharacterized protein OS=Zea mays PE=4 SV=1
587	tr|A0A1D6FL81|A0A1D6FL81_MAIZE	66125.9	ILVLAATNRPFDLDEAIIR;ESLQELVMLPLR;GILLFGPPGTGK;IRPEVIPASEIGVTFDDIGALADIK	1;1;0;1	3	7	198952;360661;360665;360666;228543;228544;237620;237621;402644	tr|K7UTR3|K7UTR3_MAIZE;tr|C0PGF0|C0PGF0_MAIZE	Uncharacterized protein OS=Zea mays PE=3 SV=1
588	tr|A0A1D6PNM3|A0A1D6PNM3_MAIZE	126596	LMVNLPDASNR;SFTGVTESLSSLR;GILLFGPPGTGK;IAPSVIFIDEVDSMLGR;VLVLGATNRPFDLDEAVIR;FASSSQTLFDLFPDSFGSR;DQGVDKPSSAAAESSK;ILIQLPQDEALLTDWK	0;1;0;1;1;1;1;1	6	9	166838;216078;237620;237621;323605;323611;356146;357284;365176;366632;366633;366634	tr|A0A1D6PNL8|A0A1D6PNL8_MAIZE;tr|A0A1D6PNP3|A0A1D6PNP3_MAIZE;tr|A0A1D6PNL4|A0A1D6PNL4_MAIZE;tr|A0A1D6PNJ5|A0A1D6PNJ5_MAIZE;tr|A0A1D6PNK1|A0A1D6PNK1_MAIZE;tr|A0A1D6PNJ7|A0A1D6PNJ7_MAIZE;tr|A0A1D6PNJ2|A0A1D6PNJ2_MAIZE;tr|A0A1D6PNJ3|A0A1D6PNJ3_MAIZE	Uncharacterized protein OS=Zea mays PE=4 SV=1
589	sp|O24415|RLA2B_MAIZE	11674.8	DITEVIAAGR;LEFLLTELK;DKDITEVIAAGR;SILESVGAEADEEK;LSSVPSGGGAIDMGAPAAVAGGGAAPAEEAK	1;1;1;1;1	5	23	103831;103864;223611;223612;223615;223616;223617;223618;223620;223626;223627;269655;269658;269662;269663;269664;269665;309596;309597;403176;403177;403468;403469	tr|K7VUX7|K7VUX7_MAIZE;tr|C0PFG6|C0PFG6_MAIZE;tr|A0A1D6FPB9|A0A1D6FPB9_MAIZE;tr|A0A1D6FPC0|A0A1D6FPC0_MAIZE	60S acidic ribosomal protein P2B OS=Zea mays GN=ZEAMMB73_140443 PE=2 SV=1
590	tr|A0A1D6KQM3|A0A1D6KQM3_MAIZE	54644.1	ADLESFLK	1	1	1	165906	tr|A0A1D6GMK7|A0A1D6GMK7_MAIZE;tr|B6TNP7|B6TNP7_MAIZE	Uncharacterized protein OS=Zea mays PE=4 SV=1
591	tr|A0A1D6NCM1|A0A1D6NCM1_MAIZE	67018.6	GELQLGILIENMR;AMDSISLER;LMAEAETNLAINVLPGPLSESYEVQGR	1;1;1	3	3	57045;96331;401700	tr|A0A1D6NCM2|A0A1D6NCM2_MAIZE;tr|C0P9P6|C0P9P6_MAIZE;tr|A0A1D6NCM3|A0A1D6NCM3_MAIZE;tr|A0A1D6NCM4|A0A1D6NCM4_MAIZE;tr|A0A1D6NCM5|A0A1D6NCM5_MAIZE	Uncharacterized protein OS=Zea mays PE=4 SV=1
592	tr|A0A1D6NGT6|A0A1D6NGT6_MAIZE	54763.8	VMHTVALR;LAETGMNVAR;AEVSDIAIAVR;IVCTIGPSTNTR;DAQVVHELK;EYNASHADNVIAIMLDTK;GDLGAELPIEEVPLLQEEIIR	0;0;0;0;1;1;1	3	4	67551;109018;109021;137074;137174;196614;196616;204085;204090;375605;377292	tr|A0A1D6NGT5|A0A1D6NGT5_MAIZE;tr|C0PGB5|C0PGB5_MAIZE;tr|A0A1D6NGT8|A0A1D6NGT8_MAIZE	Pyruvate kinase OS=Zea mays PE=3 SV=1
593	tr|B4FS78|B4FS78_MAIZE	55005.9	AQYVK;VMHTVALR;VIHELK;LAETGMNVAR;DWEDIK;AEVSDIAIAVR;IVCTIGPSTNTR;GVNADIHVIPK;EGADAIMLSGETAHGK;EYNAQNTDGNVIAIMLDTK;GDLGAELPIEDVPLLQAEIVQTCR	0;0;0;0;0;0;0;1;0;0;0	1	2	63608;63609;67551;103258;109018;109021;125481;137074;137174;196614;196616;239240;239241;328375;328376;382843;382844;394453;394454	tr|K7VGL4|K7VGL4_MAIZE	Pyruvate kinase OS=Zea mays PE=2 SV=1
594	tr|B4FYH2|B4FYH2_MAIZE	61593.5	AQYVK;VMHTVALR;VIHELK;LAETGMNVAR;DWEDIK;VVDGGELK;AEVSDIAIAVR;IVCTIGPSTNTR;SANADIHVIPK;SGDVPEPIMLK;EGADAIMLSGETAHGK;EYNAQNTDGNVIAIMLDTK;GDLGAELPIEDVPLLQAEIVQTCR;LALYQGVIPIHMQFSDDAEETFSR	0;0;0;0;0;0;0;0;0;1;0;0;0;0	1	1	63608;63609;67551;103258;109018;109021;125481;129285;129286;137074;137174;196614;196616;239726;245009;328375;328376;382843;382844;394453;394454;398806;398809	-	Pyruvate kinase OS=Zea mays PE=2 SV=1
595	tr|B6UHU1|B6UHU1_MAIZE	57215.4	GPILLEDYHLIEK;FSTVVHER;TNLQENWR;WVDALTDPR;LNLKPSM;APGVQTPVIVR;DEEVNYFPSR;DGKPHLVK;TWPEDIIPLQPVGR;HMEGFGVNTYTLINR;LGPNYLMLPVNAPK;EGNFDLVGNNMPVFFIR;DLYDSIAAGNYPEWK;FPDMVHAFKPNPK;GFFEVTHDVSHLTCADFLR;LYIQTIDLDHEDKFDFDPLDVTK	0;1;1;1;1;0;1;1;1;1;1;1;1;1;1;1	14	74	31027;320824;320825;320828;320831;320832;320834;361449;361450;361451;361452;81798;81802;81803;81804;108681;108682;112883;112884;112885;112887;112888;124498;124499;134948;134949;134950;134955;134956;134958;134963;176229;176230;248129;248130;276326;276344;276346;276348;276349;276352;276353;276354;276356;276359;276360;276361;276362;276363;276364;276366;276367;276376;276378;304316;304318;304319;30432…	-	Catalase OS=Zea mays PE=2 SV=1
596	tr|K7UGM3|K7UGM3_MAIZE	56923.3	GPILLEDYHLIEK;AQYVK;FSTVIHER;VFAYADTQR;SHVQEYWR;FADSLGHPK;SIWIDLLAK;CILTDEEAALVGGR;LGPNYLMLPVNAPR;TWPEDLLPLRPVGR;FPDVIHAFKPNPR;KPNDFKQPGER;EGNWDLLGNNFPVFFIR;HMEGFGVNTYTFVSAAGK;GFFECTHDVTSLTCADFLR;NVDNFFNENEQLAFGPGLVVPGIYYSDDK	0;0;1;1;1;1;1;1;1;1;1;1;1;1;1;1	14	43	31027;320824;320825;320828;320831;320832;320834;361449;361450;361451;361452;63608;63609;85981;85982;85983;112117;112118;112119;123494;123496;123499;123500;123501;183114;210055;248505;248506;261209;261210;261211;261219;264892;282887;282888;282889;282891;282892;282899;282908;320443;320444;320445;320446;320447;320451;320452;320453;333490;348921;348922;348938;368396;373178;373179;409833	tr|K7U935|K7U935_MAIZE;sp|P18123|CATA3_MAIZE;tr|K7UT72|K7UT72_MAIZE	Catalase OS=Zea mays GN=ZEAMMB73_190203 PE=3 SV=1
597	tr|B4FUE7|B4FUE7_MAIZE	28856	SIVASGLAR;TAAYGHFGR;TIFHLNPSGR;FVIGGPHGDAGLTGR;EHVIKPVIPER;DGTCAWLRPDGK;TQVTVEYVNEGGAMVPVR;KDGTCAWLRPDGK;IIIDTYGGWGAHGGGAFSGK;DDADFTWEVVKPLK;ENFDFRPGMITINLDLK;KIIIDTYGGWGAHGGGAFSGK;DDADFTWEVVKPLKK;MFGYATDETPELMPLSHVLATK;VHTVLISTQHDETVTNDEIAADLK;IIIDTYGGWGAHGGGAFSGKDPTK	0;0;0;0;0;0;0;0;0;0;0;0;0;1;0;0	1	3	52957;52958;52963;52964;52965;83428;83434;83438;136476;136481;136482;136483;136485;136486;136487;136502;235637;235642;235643;235644;235645;235646;235647;235648;235649;235650;235651;235655;235660;276437;276438;276439;276440;276441;289837;289838;289842;289844;289846;289848;337212;337213;337214;337216;337217;337222;339641;371365;357721;357722;357723;357724;372530;372535;372541;372543;372544;372545;3…	-	S-adenosylmethionine synthase OS=Zea mays PE=2 SV=1
598	tr|B4FIE9|B4FIE9_MAIZE	43183.7	VACETCTK;SIVASGLAR;TAAYGHFGR;TIFHLNPSGR;FVIGGPHGDAGLTGR;TNMVMVFGEITTK;EHVIKPVIPEK;TQVTVEYVNEGGAMVPVR;IIIDTYGGWGAHGGGAFSGK;DDADFTWEVVKPLK;LCDQVSDAVLDACLAQDPDSK;KIIIDTYGGWGAHGGGAFSGK;VLVNIEQQSPDIAQGVHGHFTK;VHTVLISTQHDETVTNDEIAADLK;IIIDTYGGWGAHGGGAFSGKDPTK;RPEEIGAGDQGHMFGYATDETPELMPLSHVLATK	0;0;0;0;0;0;1;0;0;0;0;0;0;0;0;0	1	6	27003;181966;181967;181970;181983;52957;52958;52963;52964;52965;83428;83434;83438;136476;136481;136482;136483;136485;136486;136487;136502;235637;235642;235643;235644;235645;235646;235647;235648;235649;235650;235651;235655;235660;308624;308625;308626;308629;308632;308633;308646;311432;329372;329375;329376;329377;329378;329379;337212;337213;337214;337216;337217;337222;339641;371365;372530;372535;37…	-	S-adenosylmethionine synthase OS=Zea mays PE=2 SV=2
599	tr|B8A068|B8A068_MAIZE	43426.9	VACETCTK;SIVAAGLAR;TAAYGHFGR;TQVTVEYR;NEGGAMVPIR;TIFHLNPSGR;ANVDYEK;FVIGGPHGDAGLTGR;NGTCPWLRPDGK;TNMVMVFGEITTK;NIGFVSNDVGLDADHCK;IIIDTYGGWGAHGGGAFSGK;DDPDFTWEVVKPLK;ENFDFRPGMIIINLDLK;EHVIKPVIPEQYLDEK;LCDQVSDAVLDACLAEDPDSK;KIIIDTYGGWGAHGGGAFSGK;VLVNIEQQSPDIAQGVHGHFTK;VHTVLISTQHDETVTNDEIAADLK;IIIDTYGGWGAHGGGAFSGKDPTK;DDPDFTWEVVKPLKAEKPSSA;RPEEIGAGDQGHMFGYATDETPELMPLSHVLATK	0;1;0;0;0;0;0;0;0;0;0;0;0;0;0;0;0;0;0;0;1;0	2	5	27003;181966;181967;181970;181983;49024;49034;49035;49036;83428;83434;83438;88309;88310;88318;88319;88320;88321;88322;88323;88327;88333;191215;103385;103396;103397;108397;108398;108410;136476;136481;136482;136483;136485;136486;136487;136502;136744;136758;235637;235642;235643;235644;235645;235646;235647;235648;235649;235650;235651;235655;235660;294993;308624;308625;308626;308629;308632;308633;3086…	-	S-adenosylmethionine synthase OS=Zea mays GN=ZEAMMB73_983690 PE=2 SV=1
600	tr|A0A1D6QQH2|A0A1D6QQH2_MAIZE	37455.2	FGDYFPGTGDIR	1	1	1	204452	tr|A0A1D6P2G7|A0A1D6P2G7_MAIZE;tr|A0A1D6H722|A0A1D6H722_MAIZE;tr|C0HE76|C0HE76_MAIZE;tr|B6TFF4|B6TFF4_MAIZE;tr|K7VI69|K7VI69_MAIZE;tr|A0A1D6P2G6|A0A1D6P2G6_MAIZE;sp|P56521|HDA19_MAIZE;tr|K7UQW7|K7UQW7_MAIZE;tr|Q94F82|Q94F82_MAIZE;tr|A0A1D6P2G5|A0A1D6P2G5_MAIZE;tr|B4FE74|B4FE74_MAIZE	Uncharacterized protein OS=Zea mays PE=4 SV=1
601	tr|A0A1D6IP61|A0A1D6IP61_MAIZE	119171	SEFEGLLEK;QLAVYGR;VEVPEYR;FEDYFSNR;GGIVTQVK;SVTIHDVK;LFAADVLVSGLDGLGAEIAK;DPGDFLLSDFSK;AESFGIAIPEWAK;NYSIPEVDKLK;CNTQMVIPHLTENYGASR;AVLNPMAAMFGGIVGQEVVK;NTFANLAIPLLSMAEPVGAK;QLTFTFPEDAATSTGTPFWSAPK	0;0;1;0;0;1;1;1;1;0;0;0;1;1	7	9	36978;36980;207990;207992;37731;57531;114385;114386;124139;124140;157513;223028;281907;298655;331934;331935;355257;377414;377419;377420;377421;377423;377424;377425;377426;377427;379125;379126;399720;399721	-	Uncharacterized protein OS=Zea mays PE=3 SV=1
602	tr|A0A1D6IQM5|A0A1D6IQM5_MAIZE	113812	SEFEGLLEK;QLAVYGR;VEVPSYR;FEDYFSNR;AHACVPK;LLQHFASGSR;NLVLAGVK;DWNIGQPK;SVTLHDDGK;KLEQSK;VIVPDFHPK;VIECLETDK;HQDMSWTVWDR;LEFQDGDLVVFSEVHGMTELNDGKPR;KLAEAVDK;LEEIDKK;LTVTDDDVIEK;FPIAGSDDDAQK;LKFEDYFSNR;VLAGGHKVEDYR;EPGEFLMSDFSK;HDAQISVFGAQLQK;NYSIPEVDKLK;IFMVGSGALGCEFLK;DDDTNFHMDLIAGFANMR;CNTQMVIPHLTENYGASR;VELWDLSSNFFLSEK;FDRPPLLHLAFQALDK;LFGSNVLVSGLQGLGAEIAK;LQELNNAVIISTVTGDLTK;AVLNPMAAMFGGIVGQE…	0;0;0;0;1;0;0;0;0;0;0;0;0;0;0;0;0;1;0;0;0;1;0;0;0;0;0;0;0;1;0;0;1;0;0;0;0;0	5	11	36978;36980;207990;207992;37731;47156;114385;114386;117711;117725;117734;117735;127424;127436;128263;128264;128266;178308;178309;178310;183090;203521;203522;208075;208080;208081;223802;223803;237323;237324;238992;238999;407002;407003;242969;242972;243202;243210;260480;260485;264113;264118;264119;276740;282691;292202;292203;321201;331934;331935;334757;334758;334759;334763;354414;354415;354416;3544…	tr|K7UB20|K7UB20_MAIZE	Uncharacterized protein OS=Zea mays PE=3 SV=1
603	tr|A0A1D6EJ56|A0A1D6EJ56_MAIZE	116290	SEFEGLLEK;QLAVYGR;VEVPSYR;FEDYFSNR;LHVEALQNR;NLVLAGVK;DWNIGQPK;SVTLHDDGK;KLEQSK;VIVPDFQPK;VIECLETDK;HQDMSWTVWDR;LEFQDGDLVVFSEVHGMTELNDGKPR;KLAEAVDK;LEEIDKK;YDAQISVFGAK;FPIAGSADDVQK;LTVTDDDVIEK;FHMNPIQFEK;LKFEDYFSNR;VLAGGHKVEDYR;STVAATAAMAINPK;EPGEFLMSDFSK;NYSIPEVDKLK;IFMVGSGALGCEFLK;TPTEVNAFLSNPGGYATAAR;DDDTNFHMDLIAGFANMR;CNTQMVIPHLTENYGASR;VELWDLSSNFFLSEK;AVLNPMAAMFGGIVGQEVVK;LQELNNAVIISTITGDLIK…	0;0;0;0;1;0;0;0;0;1;0;0;0;0;0;1;1;0;1;0;0;1;0;0;0;0;0;0;0;0;1;1;0;0;0;0;0;0;0	8	14	36978;36980;207990;207992;37731;47156;114385;114386;115360;115361;128263;128264;128266;178308;178309;178310;183090;203521;203522;205319;205320;223802;223803;237323;237324;238992;238999;407002;407003;242969;242972;243202;243210;248330;248331;260465;260480;260485;270295;276740;282691;283101;283126;292202;292203;331934;331935;334757;334758;334759;334763;348796;348797;348798;348801;354414;354415;3544…	tr|A0A1D6EJ39|A0A1D6EJ39_MAIZE	Uncharacterized protein OS=Zea mays PE=3 SV=1
604	tr|A0A1D6QG35|A0A1D6QG35_MAIZE	113783	SEFEGLLEK;QLAVYGR;LEVPSYR;FEDYFSNR;LLQHFASGSR;NLVLAGVK;DWNIGQPK;SVTLHDDGK;KLEQSK;VIVPDFHPK;VIECLETDK;HQDMSWTVWDR;LEFQDGDLVVFSEVHGMTELNDGKPR;KLAEAVDK;LEEIDKK;FPIAGSADDAQK;STVAATAAMTINPELHVEALQNR;LTVTDDDVIEK;LKFEDYFSNR;VLAGGHKVEDYR;EPGEFLMSDFSK;AETFGIPIPDWAK;YDAQISVFGAQLQK;NYSIPEVDKLK;IFMVGSGALGCEFLK;LIDLAIGINETLGESK;TPTEVNAFLSNPGGYATAAR;TLPPGFHMNPIQFEK;DDDTNFHMDLIAGFANMR;CNTQMVIPHLTENYGASR;VELWDLS…	0;0;1;0;0;0;0;0;0;0;0;0;0;0;0;1;1;0;0;0;0;1;1;0;0;1;0;1;0;0;0;0;0;1;0;0;0;0;0;0;0;0	8	26	36978;36980;207990;207992;37731;50467;50468;114385;114386;127424;127436;128263;128264;128266;178308;178309;178310;183090;203521;203522;208075;208080;208081;223802;223803;237323;237324;238992;238999;407002;407003;242969;242972;243202;243210;253258;253261;253267;384374;384375;260480;260485;276740;282691;292202;292203;303846;303856;303857;303858;303859;303862;303863;303864;303865;303872;325345;33193…	tr|K7V1I3|K7V1I3_MAIZE	Uncharacterized protein OS=Zea mays PE=3 SV=1
605	tr|K7VTV9|K7VTV9_MAIZE	20781.7	GLLPYLQR	1	1	1	77383	tr|B7ZX36|B7ZX36_MAIZE;tr|C0PM77|C0PM77_MAIZE;tr|B6TC61|B6TC61_MAIZE;tr|A0A1D6NZL0|A0A1D6NZL0_MAIZE;tr|A0A1D6LXS2|A0A1D6LXS2_MAIZE;tr|K7VGF8|K7VGF8_MAIZE;tr|A0A1D6NZK8|A0A1D6NZK8_MAIZE	Uncharacterized protein OS=Zea mays GN=ZEAMMB73_405175 PE=4 SV=1
606	tr|Q45KJ2|Q45KJ2_MAIZE	66906.9	LMNIER;FFEAAAR;LPFSSAPQDDR;TYANPFEVYR;VTIMDHEK;AALPVGTVSGAPK;GCVLVASSPEILTR;QCAEHIMLVDLGR;KLPFSSAPQDDR;HASVEEAYQDGR;AIDLAESAFVDKE;AMELIDKLEVTR;SQVTEQVVDDPMQIPR;EHIMAGDIFQIVLSQR;YSMVGAHPVMEIVAK;NLPDVHLGLYDDVLVFDNVEK	1;1;1;1;1;1;1;1;1;1;1;1;1;1;1;1	16	37	31963;38716;167704;177476;177482;177483;177484;183426;240501;240508;248023;248024;248025;248050;248051;257837;257838;286659;286665;286666;286841;296435;296437;296438;298483;320299;320301;320310;320315;320316;322820;322821;335259;335270;335271;335280;397416	tr|B4F8P4|B4F8P4_MAIZE	Anthranilate synthase alpha subunit OS=Zea mays PE=2 SV=1
607	tr|A0A1D6KYD9|A0A1D6KYD9_MAIZE	146838	GPVVGILTNQR;AAVETMDITK;IASIDLGAR;SILSTSFPR;SVLLGALNDR;QLFALLQGAR;SLIDMCVQR;IAVALLQEIAR;VQGAGALSAK;YGQFDSAK;VLIASADLDILSSSSTK;GAPAAECYK;GQSQLTISDVAR;QPMETHFFER;LLLVNPTDINPR;QMLDLLYSK;AQATICAQYK;LPLVTISDSSNLLR;LDLSEVLYQITSR;ILTLQGGEAVYPLPR;QGPLQFTFESEVDR;DYPQCPPTSHLFQR;SGAPMEWTTVQHLDLR;DAAFLGPDDNQYAILEEDR;IFSSPLESTLLYVISGK;MAYSPTTSHVVIAILEDATIR;LLALGSSGILAEHQLQAQLQEQHLK	1;1;1;1;1;1;1;1;1;1;1;1;1;1;1;1;1;1;1;1;1;1;1;1;1;1;1	27	40	16189;140556;40691;64468;92112;92121;107941;127924;127931;129445;155341;155342;155343;158628;158630;163331;173505;181360;182780;197450;210567;210568;210569;224917;236667;236668;254411;254412;254413;254414;256634;277687;277688;283599;303254;320177;361851;362534;374032;404244	tr|A0A1D6KYB4|A0A1D6KYB4_MAIZE;tr|A0A1D6KYC9|A0A1D6KYC9_MAIZE;tr|A0A1D6KYB5|A0A1D6KYB5_MAIZE;tr|A0A1D6KYA0|A0A1D6KYA0_MAIZE	Uncharacterized protein OS=Zea mays PE=4 SV=1
608	tr|A0A1D6HNK1|A0A1D6HNK1_MAIZE	7571.12	ILVLK	1	1	1	57165	-	Uncharacterized protein OS=Zea mays PE=4 SV=1
609	tr|C0P5Y2|C0P5Y2_MAIZE	49198	VSFFVDK;FYVLYEK;GQALVYLLK;LVTSPIGTSSWLAR	0;0;1;1	2	3	137819;179841;179842;193891;193893;244535	tr|B6U8R8|B6U8R8_MAIZE;sp|Q84ZX8|SPP2_MAIZE;tr|A0A1D6J240|A0A1D6J240_MAIZE;tr|K7TRN1|K7TRN1_MAIZE	Uncharacterized protein OS=Zea mays PE=2 SV=1
610	tr|B4FNZ1|B4FNZ1_MAIZE	47536	LGPNISPR;SPTLYK;VSFFVDK;FYVLYEK;GQALAYLLK;DLQFPYAK;FDLWESEGDVR;LFITQTGSDSWVGR;VSFFVDKK;ACSLSSLALILK;LQPETEQRPHK;NIVVAETVSFSELK;AESPEGFVLTHIQK;IIYSGGQDLDILPQGAGK;LMIVSDLDHTMVDHHDEENLSLLR	1;1;0;0;1;1;1;1;1;1;1;1;1;1;1	13	35	48155;93783;137819;179841;179842;185143;185144;185145;185146;185147;185148;185153;186742;206890;206893;206894;206895;263900;263901;263911;266533;266983;266984;287189;287190;320131;320132;320133;323281;323282;323283;323284;361570;361571;361574;400359;400360;400361	tr|A0A1D6FRK7|A0A1D6FRK7_MAIZE	Sucrose-phosphatase1 OS=Zea mays GN=ZEAMMB73_379614 PE=2 SV=1
611	tr|Q9SWR9|Q9SWR9_MAIZE	58734	AAALALR;KGLGAIAEEVK;IFASPLAR;VGEVIAITVEEEGDIEK;IIHGDGAK;GYIENPTSMLL;GLGAIAEEVK;ISINDLVIK;VIDGAIGAEFLK;QTIPHYYLTVDAR;KPTQAPEAK;GELNPLQDASGGK;ADIEDYLASVAK;LAEDNNVPLSSVK;KISINDLVIK;GELNPLQDASGGKK;ESFADPGLGYVDIPNAQIR;KLAEDNNVPLSSVK;KVPQCNSSWMNDFIR;DYKPSSSAEPVAPAEPK;QFCAIINPPQSAILAIGSAEK;DNSLKPADYEGGTFTVSNLGGPFGIK	0;1;0;0;0;0;1;0;0;0;1;0;1;0;0;0;1;0;0;1;0;0	6	35	18382;21398;53164;53172;53173;64313;197572;360042;360044;360046;360047;360050;360051;360056;127180;127182;127183;127185;169697;169698;169699;169700;169705;169706;169707;169716;175424;175425;175426;257949;257968;257985;188537;188558;188559;188560;188561;188568;188569;196720;196724;256689;256690;256692;256693;256695;256696;256697;256698;256700;266189;266190;266196;266197;266201;326895;326896;326897…	tr|A0A1D6H6Z1|A0A1D6H6Z1_MAIZE	Acetyltransferase component of pyruvate dehydrogenase complex OS=Zea mays PE=2 SV=1
612	tr|B6TUA2|B6TUA2_MAIZE	58784.1	AAALALR;EAFAAPGLGYVDIPNAQIR;IFASPLAR;VGEVIAITVEEEGDIEK;IIHGDGAK;GYIENPTSMLL;AQPEPSQPK;ISINDLVIK;GLGTIAEEVK;ADIEDYLAK;VIDGAIGAEFLK;QTIPHYYLTVDAR;GELNPLQDASGGK;KLTQAPEVK;LAEDNNVPLSSVK;KISINDLVIK;GELNPLQDASGGKK;KLAEDNNVPLSSVK;KVPQCNSSWMNDFIR;DYKPSSSAEPVAPAESK;QFCAIINPPQSAILAIGSAEK;VIPGSADGLYEFGSFMSATLSCDHR;DNSLKPADYEGGTFTVSNLGGPFGIK	0;1;0;0;0;0;1;0;1;1;0;0;0;1;0;0;0;0;0;1;0;1;0	7	23	18382;47124;344578;344605;344606;344610;53164;53172;53173;64313;197572;360042;360044;360046;360047;360050;360051;360056;127180;127182;127183;127185;169697;169698;169699;169700;169705;169706;169707;169716;175424;175425;175426;257949;257968;257985;186731;186756;186757;196720;196724;197319;197320;203730;203731;256689;256690;256692;256693;256695;256696;256697;256698;256700;266189;266190;266196;266197…	-	Acetyltransferase component of pyruvate dehydrogenase complex OS=Zea mays PE=2 SV=1
613	tr|B4FF68|B4FF68_MAIZE	26674.7	GTVEVVFAR;KVDALDAIK	1;0	1	1	82908;267238;267242	-	THO complex subunit 4 OS=Zea mays PE=2 SV=1
614	tr|B6T0T9|B6T0T9_MAIZE	14899.6	GTAEVVFAR;KVDALDAIK;TPISASDLDAELDK	0;0;1	1	1	74282;74283;267238;267242;309324	tr|A0A1D6EKY6|A0A1D6EKY6_MAIZE	RNA and export factor-binding protein 2 OS=Zea mays PE=2 SV=1
615	tr|B6TMR7|B6TMR7_MAIZE	26773.4	SDAVAAVK;GTAEVVFAR;RSDAVAAVK;QAPYQPPK;GGSAPGGGTGGVGPTR;YHADAMQTN;ELFSELGDLK;LYISNLDFGVSNEDIK;KYDNVQLDGKPMK	0;0;0;0;1;0;0;0;0	1	1	10154;74282;74283;163850;167921;167922;186213;207557;235905;235906;235907;359735;359737;359738;385075	-	THO complex subunit 4 OS=Zea mays PE=2 SV=1
616	tr|B6T346|B6T346_MAIZE	26519.5	SDAVAAVK;GAAPAGVPQR;GTAEVVFAR;VSALETGTK;RSDAVAAVK;QAPYQPPK;GGSAPGGGSGGVGPTR;YHADAMQTN;ELFSELGDLK;LYISNLDFGVSNDDIK;APDAAWQHDMYPAVAAGGGGGGR	0;1;0;1;0;0;1;0;0;1;1	5	10	10154;66745;74282;74283;159982;159996;163850;167921;167922;181379;207557;235905;235906;235907;358281;358288;358289;367763;367764;367765	-	THO complex subunit 4 OS=Zea mays PE=2 SV=1
617	tr|A0A1D6IDR1|A0A1D6IDR1_MAIZE	22933.6	LTLHQIGLDVLR	1	1	1	214553	tr|A0A1D6IDR6|A0A1D6IDR6_MAIZE;tr|A0A1D6IDS4|A0A1D6IDS4_MAIZE;tr|A0A1D6EXE9|A0A1D6EXE9_MAIZE;tr|A0A1D6IDR9|A0A1D6IDR9_MAIZE;tr|A0A1D6EXE8|A0A1D6EXE8_MAIZE;tr|A0A1D6IDR4|A0A1D6IDR4_MAIZE;tr|A0A1D6IDS6|A0A1D6IDS6_MAIZE;tr|A0A1D6LCW9|A0A1D6LCW9_MAIZE;tr|A0A1D6EXE7|A0A1D6EXE7_MAIZE;tr|A0A1D6LCX1|A0A1D6LCX1_MAIZE;tr|A0A1D6IDQ4|A0A1D6IDQ4_MAIZE;tr|B4FMY4|B4FMY4_MAIZE;tr|B6T5C5|B6T5C5_MAIZE;tr|A0A1D6IDR…	Uncharacterized protein OS=Zea mays PE=4 SV=1
618	tr|A0A1D6IE46|A0A1D6IE46_MAIZE	50446.5	YAVDSSVPSSPPR;FYTSSPMVK;DAALADNQCYVR;LYFATGQFVGLDPR;VPNIWSLAQCAGDLAPAQCR	1;1;1;1;1	5	8	209513;209514;210189;210196;210197;219501;267778;369119	-	Uncharacterized protein OS=Zea mays PE=4 SV=1
619	tr|A0A1D6IWH8|A0A1D6IWH8_MAIZE	101133	GDWTASFR;SGVDVVSGTR;LAVDGFLLR;EEGSFEWFR;ADFASSTAAGGGGK;LQTFFDMVDK;GLQFLNQAAVTEGWPEVEK	1;1;1;1;1;0;1	6	8	71102;82498;90809;90810;90811;151640;247696;259348;259349;259371;383214	tr|K7UD35|K7UD35_MAIZE	Uncharacterized protein OS=Zea mays PE=4 SV=1
620	tr|B0L4E2|B0L4E2_MAIZE	71800.3	AYFYWVTR;EQGSFEWFR;FGQCIGMK;VCRPPTEGK;DGSAVANPSFPK;LQTFFDMVDK;EPEFAGELFDALSR;LQTFFDMVDKDADGR;AELLEFWDQISDTSFDGR	1;1;1;1;1;0;1;1;1	8	11	123915;151296;151297;172154;205569;245982;259348;259349;259371;267045;267046;351633;351634;359469	tr|K7UBD8|K7UBD8_MAIZE;tr|K7U3R2|K7U3R2_MAIZE;tr|C6F010|C6F010_MAIZE;tr|A0A1D6QI90|A0A1D6QI90_MAIZE	Respiratory burst oxidase protein D variant beta OS=Zea mays GN=rbohD PE=2 SV=1
621	tr|B6T4E6|B6T4E6_MAIZE	35939.1	INNLTFLGVK;SIFIYPIK;GLAVSQAPITSTGFR;QVYFGQNLVCK;VGDPVYVVQAFASSNEAPA;AASFLSSLLGGGGGEPAATVK;VPTINQEDGVPGTEPTETLQTFR;LALVQVELPPEAFAENWQPTPDDHLVIR	1;1;1;1;1;1;1;1	8	11	46782;227197;186485;186486;248892;285361;332889;366123;366128;389393;406499	tr|A0A1D6EVE6|A0A1D6EVE6_MAIZE	Mo-molybdopterin cofactor sulfurase OS=Zea mays PE=2 SV=1
622	tr|B4FFD6|B4FFD6_MAIZE	37860.2	IGVETSIR	1	1	1	53137	tr|A0A1D6KU08|A0A1D6KU08_MAIZE;tr|A0A1D6KU07|A0A1D6KU07_MAIZE;tr|A0A1D6KU35|A0A1D6KU35_MAIZE;tr|A0A1D6KU34|A0A1D6KU34_MAIZE;tr|A0A1D6KU18|A0A1D6KU18_MAIZE;tr|A0A1D6KU30|A0A1D6KU30_MAIZE;tr|A0A1D6KU31|A0A1D6KU31_MAIZE;tr|A0A1D6KU17|A0A1D6KU17_MAIZE	Uncharacterized protein OS=Zea mays PE=2 SV=1
623	tr|A0A1D6LBS5|A0A1D6LBS5_MAIZE	89002	AIGVAPDEK;IFDIETGEVLPDGSK;NLLHQINNLWEIVPAEPGDR	1;0;0	1	1	157892;333461;376950	-	Uncharacterized protein OS=Zea mays PE=4 SV=1
624	tr|A0A1D6LC48|A0A1D6LC48_MAIZE	105434	DAHVALSAPSVFSPYVR;DYISVMCDFLNDK;LTQAVADLSVPAWGSMVTR	0;0;1	1	1	125361;149890;344598	-	Uncharacterized protein OS=Zea mays PE=4 SV=1
625	tr|B6TAC5|B6TAC5_MAIZE	29990.9	APSVFSVR;IASDGLK;TTDNYMLR;TVDPFSK;DWYDIK;TCYAQASQIR;FIPEVIGK;LFCIGFTK;VFEVCLADLQGDEDQAYR;LMEVHGDYK;KDWYDIK;STSSIFPLQNVFIR;MVEIMINQASTCDLK;NVLTNFWGMNFTTDK;LMEVHGDYKEDVGVK	1;1;1;1;1;1;1;1;1;1;1;1;1;1;1	15	75	50213;50231;50232;92239;92266;93849;93850;93851;93852;93855;121362;121364;121376;121377;121379;121380;137055;155445;155446;155447;155451;155452;159021;159025;159026;159027;159028;188181;188191;188192;196234;359358;359359;359360;359361;359362;359363;359364;383963;383964;219614;219616;294146;294147;266059;273642;273643;273649;273650;273651;273652;273653;273654;273655;273656;273657;351017;351019;351…	tr|B6TAQ5|B6TAQ5_MAIZE	40S ribosomal protein S3a OS=Zea mays PE=2 SV=1
626	tr|B6TII5|B6TII5_MAIZE	55947.2	HSLIYR;GSDLVTVR;AALIVVLTR;IFLAQK;ETDAFMVAR;QVLGQHAK;KGSDLVTVR;GLIPLLAEGSAK;GDLGMEIPVEK;GDENMIAMSYK;VENQEGVVNFDEILR;GQEITVTTDYDIK;SAPLPMSPLESLASSAVR;ATDSESTEVILEAALK;ICIEAESSLDHEAVFK;NCNLPGIVVDLPTLTEK;QAMHNTGILCAVMLDTK;KNCNLPGIVVDLPTLTEK	0;0;0;0;0;0;0;0;0;1;0;0;0;0;0;0;0;0	1	3	34304;46490;76236;76238;76239;76240;76241;76242;97261;97266;107048;151225;151229;151234;151238;184433;184447;240770;240771;240772;240773;240774;240777;240778;245533;245534;245542;245543;249577;249580;262899;262910;262911;306096;306107;306108;306109;306110;310614;310617;310618;315452;315453;315454;315455;315472;318157;318163;341861;341862;341865;341867;341870;341871;341872;361878;365409;365412;365…	-	Pyruvate kinase OS=Zea mays PE=2 SV=1
627	tr|K7TPR9|K7TPR9_MAIZE	66464.7	HSLIYR;GSDLVTVR;AALIVVLTR;IFLAQK;ETDAFMVAR;TVPMLEK;QVLGQHAK;KGSDLVTVR;GLIPLLAEGSAK;GDLGMEIPVEK;GDENTIAMSYK;VENQEGVVNFDEILR;GQEITVTTDYDIK;SAPLPMSPLESLASSAVR;ATDSESTEVILEAALK;ICIEAESSLDHEAVFK;NCNLPGIVVDLPTLTEK;QAMHNTGILCAVMLDTK;KNCNLPGIVVDLPTLTEK;FNFSHGTHEYHQETLDNLR	0;0;0;0;0;1;0;0;0;0;1;0;0;0;0;0;0;0;0;1	3	6	34304;46490;76236;76238;76239;76240;76241;76242;97261;97266;107048;129698;129701;129702;151225;151229;151234;151238;184433;184447;240770;240771;240772;240773;240774;240777;240778;245533;245534;245542;245543;249577;249580;255500;255501;306096;306107;306108;306109;306110;310614;310617;310618;315452;315453;315454;315455;315472;318157;318163;341861;341862;341865;341867;341870;341871;341872;361878;365…	-	Pyruvate kinase OS=Zea mays GN=ZEAMMB73_471047 PE=3 SV=1
628	tr|C0PG27|C0PG27_MAIZE	75811.6	DAFTEDELEVLR;EHAAGVLASLMK;IMLAPSVESAPEWAACIR	1;0;0	1	2	230830;230840;255211;344420;344421	-	Uncharacterized protein OS=Zea mays PE=2 SV=1
629	tr|A0A1D6LXJ5|A0A1D6LXJ5_MAIZE	199440	GEAAAFAGAVR;WALVDK;SLAFEYFEK;EHAAGVLASLMK;IMLAPSVESAPEWAACIR	1;1;1;0;0	3	3	95646;101049;231300;255211;344420;344421	-	Uncharacterized protein OS=Zea mays PE=4 SV=1
630	tr|B4F8Z3|B4F8Z3_MAIZE	61037	EMANFAAR;DLTDSTVLR;AVEYFLK;VMFPAMIDLCR;YGIPEPYEK;THGQPASPTTVGK;WVDLESGFQIK;LTPHSYTGLAEDLAR;NLGMGLGHSLLAYK;LSQIPEITEVPQFSK	0;0;0;1;0;0;0;0;0;0	1	2	62658;62659;95663;95668;147491;147492;147494;206907;206914;220687;220689;268076;268084;277438;277440;277441;281658;309188;346893	tr|A0A1D6PBU4|A0A1D6PBU4_MAIZE	Adenylosuccinate lyase OS=Zea mays GN=ZEAMMB73_825230 PE=2 SV=1
631	tr|B4FLB2|B4FLB2_MAIZE	60740.9	EMANFAAR;DLTDSTVLR;AVEYFLK;YGIPEPYEK;THGQPASPTTVGK;WVDLESGFQIK;LTPHSYTGLAEDLAR;NLGMGLGHSLLAYK;LSQIPEITEVPQFSK;SLPDHDTFCLMALSPLDGR;INPIDFENSDGNLCLANSVLSGISMK	0;0;0;0;0;0;0;0;0;1;1	2	2	62658;62659;95663;95668;147491;147492;147494;220687;220689;268076;268084;277438;277440;277441;281658;309188;346893;361101;405400	-	Adenylosuccinate lyase OS=Zea mays PE=2 SV=1
632	tr|B4FBF0|B4FBF0_MAIZE	38735.4	GSSFQIEVEPTDK;VIENMQEQASYPADQQVLIHQGK	1;1	2	3	302351;302352;402371	tr|A0A1D6EPN2|A0A1D6EPN2_MAIZE;tr|B4FR10|B4FR10_MAIZE;tr|A0A1D6EPM9|A0A1D6EPM9_MAIZE;tr|A0A1D6EPN1|A0A1D6EPN1_MAIZE;tr|A0A1D6EPN0|A0A1D6EPN0_MAIZE;tr|A0A1D6EPM8|A0A1D6EPM8_MAIZE	Uncharacterized protein OS=Zea mays PE=2 SV=1
633	tr|K7U3Q9|K7U3Q9_MAIZE	129616	GGFGLVYSGK;ISLFNMMTFK	1;0	1	1	187755;256400;256401	-	Putative receptor-like protein kinase family protein OS=Zea mays GN=ZEAMMB73_975860 PE=4 SV=1
634	tr|A0A1D6Q0T8|A0A1D6Q0T8_MAIZE	92496.6	DVQEAITEAVSVAER;LAAEHGYFIR;YYVDDTSEVIR;ILMLGVDDMDIFK;SLLNADLIGFQTFDYAR;AIFLDYDGTLVPQSSINK	0;1;0;0;0;0	1	1	82692;148344;209032;315652;336420;373858	tr|K7TVY0|K7TVY0_MAIZE	Uncharacterized protein OS=Zea mays PE=4 SV=1
635	tr|C0PFQ0|C0PFQ0_MAIZE	99031	ELVSHLER;SLFQAYVR;VLSNEPVVVR;VVLVQIVNPAR;SLLNADLIGFQTFDYAR;AAEWETSFSGIYSEWK;SPSAELISTLNSLCSDMK	1;0;1;1;0;1;1	5	5	5821;84580;126155;159324;336420;366147;371679	-	Uncharacterized protein OS=Zea mays PE=2 SV=1
636	tr|C0PI06|C0PI06_MAIZE	21974.1	LIDDLEDHVDVTNSR;LDSLESLLGR;GSLPQSGPEIMR;LADDISSMIADR;LEETVLSTK;VAGLDNQGIVVLQR;QMATSFNMSNFANR;SITDKEMHK	0;1;0;0;0;1;0;0	2	4	108367;302297;302301;302302;123045;123047;181634;181636;193065;193067;193068;198371;242899;242910;275810;293555	tr|B4FLD1|B4FLD1_MAIZE;tr|K7UDM9|K7UDM9_MAIZE	Uncharacterized protein OS=Zea mays GN=ZEAMMB73_963395 PE=2 SV=1
637	tr|B4FEN4|B4FEN4_MAIZE	26041.6	LIDDLEDHVDVTNSR;LDSLESLFGR;GSLPQSGPEIMR;LADDISSMIADR;LEETVLSTK;VAGLDNQGIVGLQR;QMATSFNMSNFANR;SITDKEMHK	0;1;0;0;0;1;0;0	2	4	108367;302297;302301;302302;134776;134777;134778;181634;181636;193065;193067;193068;198371;231969;275810;293555	-	Uncharacterized protein OS=Zea mays PE=2 SV=1
638	tr|A0A1D6KPU8|A0A1D6KPU8_MAIZE	91586.5	DVQEAITEAVSVAER;SLFQAYVR;NIVFIVSGR;YYVDDTSEVIR;YVSTHDVAYWAR;ILMLGVDDMDIFK;SLLNADLIGFQTFDYAR;AIFLDYDGTLVPQSSINK;APSEEVISVLNTLCNDPK	0;0;1;0;0;0;0;0;1	2	3	82692;84580;91132;91133;209032;308023;315652;336420;373858;374164	tr|A0A1D6KPU7|A0A1D6KPU7_MAIZE	Uncharacterized protein OS=Zea mays PE=4 SV=1
639	tr|A0A1D6JU26|A0A1D6JU26_MAIZE	91653.3	LLAMEELLR;LVLVQVANPAR;TIIVANQLPIR;LSLENILMAYR;TVLGLPETEAK;DGMNLIPYEYIVSR;VVMLGVDDMDIFK;LMQGLSYVSEELALANQR;GKDVAEVQTETYAMVR;SMLVVSEFIGCSPSLSGAIR;LGFFLHSPFPSSEIYK;AILLDYDGTLMPQAINK	1;1;1;1;1;1;1;1;1;0;0;1	10	14	118081;118082;149556;149558;169869;197919;237898;287781;310477;310482;347054;356475;357389;363913;364651;364652	tr|D2KLI5|D2KLI5_MAIZE;tr|A0A1D6JU24|A0A1D6JU24_MAIZE	Uncharacterized protein OS=Zea mays PE=4 SV=1
640	tr|A0A1D6NCC9|A0A1D6NCC9_MAIZE	98264.9	LIVVSNQLPIVAR;LLAFENMLR;IAYYTIAECVVVTAVR;GHIGLDYFGR;AVLVQIANPAR;ALLNCDLIGFHTFDYAR;LGIAAEHGYFLR;MLGIEYQSK;SAWEAYVLANK;IMPVGVHMGQLESGLR;TVLLGVDDMDIFK;SDEDMFENIADIIK;SMLVVSEFIGCSPSLSGAIR;AILLDYDGTLVPQTSINK;GKDLEAIQAEIEESCQR;ELLDHLESVLANEPVSVK;VNPWNIEATAEAMNEAISMPEQEK	0;0;0;1;0;0;0;0;0;1;0;1;0;1;0;1;0	5	5	46561;226911;226912;124384;124385;124386;128122;317970;134009;139930;139931;139932;139933;139934;174018;347530;377109;205237;205238;205239;212859;261482;298793;307750;307751;307755;336394;357389;372310;373494;374644;403819;403820	tr|A0A1D6NCB7|A0A1D6NCB7_MAIZE	Uncharacterized protein OS=Zea mays PE=4 SV=1
641	tr|A0A1D6I3Y7|A0A1D6I3Y7_MAIZE	100549	VVLVQIANPAR;IDSILGLGPASR;SLLNADLIGFHTFDYAR;GYIALEYYGR;VIIVANQLPVR;ADVEFVYVGGLR;YYLDDPADIVR;ILPVGVHLEQLR;SVLNLPELGVK;DGMNLIPYEYVIAR;SDEDMFEVIAAAAAAR;LLLLGVDDMDIFK;LLAFEQLLMQHPEWR;SMLVVSEFIGCSPSLSGAIR;AGPNLVEVKPQGVSK;LGFFLHSPFPSSEIYK;VILLDYDGTLMPQTSLGK	1;1;1;1;1;1;1;1;1;1;1;1;1;0;1;0;1	15	21	149551;149554;149555;156078;156916;337857;158033;164224;164225;198541;198550;202974;213257;240775;240776;283860;287076;312382;331375;357389;359763;363913;372608	-	Uncharacterized protein OS=Zea mays PE=4 SV=1
642	tr|A0A1D6MPQ2|A0A1D6MPQ2_MAIZE	120642	VLEPLESEGK;EITQLLTLENFR;ILANADGLR;LIEANPLFR;VDYDAPGK;LFSCGTSK;AWLYDNMGSR;NPRPNPDIK;KLIEANPLFR;VSLFNMMTFK;WCTTMLYSADGTR;QLCVVTCGDDK;TPASSATSNPAADQIQR;HLIHLHGYQPPNETR;LLYTNSGVGLLALGSNAIQR;TLINQSLNWQHQLCK;EGDSYLVEWNESEGSIK;LRPGGHGIDEATYPAPTPQPAWSVDDLPR	1;0;0;0;1;0;0;0;0;0;1;1;1;1;1;0;1;1	9	12	43976;222175;55491;241747;241748;241749;241750;72154;113028;145632;145662;157747;160892;160897;207721;207729;248962;248963;252804;252815;262673;271138;297032;315233;351463;365383;365387;370794;405401;405402	tr|A0A1D6MPQ6|A0A1D6MPQ6_MAIZE;tr|A0A1D6MPR2|A0A1D6MPR2_MAIZE;tr|A0A1D6MPP7|A0A1D6MPP7_MAIZE;tr|A0A1D6MPR5|A0A1D6MPR5_MAIZE;tr|A0A1D6MPR3|A0A1D6MPR3_MAIZE	Uncharacterized protein OS=Zea mays PE=4 SV=1
643	tr|A0A1D6HMX6|A0A1D6HMX6_MAIZE	95197.5	VSFEGSL;VVALGPNFR;ALLNADLVGFHTFDYAR;TIPVRDDLVR;LSVEHIVPSYR;TPSSEVISVLNR;ILPVGIDMGQLR;GVVVDSLLSSMVR;FLAMEQLLVEHR;LMVGVDDVDLFK;LPASSEVFACTVGK;YVSTHDVAYWAR;GQHIVEVNPQGISK;VGFFLHSPFPSSEIFR;VNPWSVESVAEAMNAALR;LILLDYDGTVMPENSIDR;DAPWDTSGLAADFDWK;ELLDHLENVLANEPVVVK;FGTPGYTPIVLIDAPVTPQEK	0;0;0;0;0;0;0;0;0;0;0;0;0;0;0;0;1;0;1	2	2	25621;81271;81274;81275;149861;333220;333231;369176;150878;191196;191217;191745;194788;209653;209659;209665;209679;243905;243906;243992;284160;284161;307740;307741;308023;314974;324425;336391;336392;336402;351853;351856;356193;377428;390305	-	Uncharacterized protein OS=Zea mays PE=4 SV=1
644	tr|A0A1D6IZX6|A0A1D6IZX6_MAIZE	122040	EITQLLTLENFR;LIEANPLFR;TPDVKPR;LFSCGTSK;SLGVVQFDTTR;AWLYDCLGSR;VYPLVVAAHPMEPNQIAIGMSDGK;NIMLLELK;NPRPNPDIK;KLIEANPLFR;FLAAGDEFLVK;NDSYVMSASGGK;VSLFNMMTFK;TLSIITCGDDK;VHVVEPLDGDPK;VFASFNEELFK;YIQPPANRPGTLVGDTR;TLINQSLNWQHQLCK;EGDSHLVEWNETEGAIK;VWDIGSCTLPLQASLMK	0;0;1;0;1;1;1;1;0;0;1;0;0;1;1;0;1;0;1;1	11	14	55491;241747;241748;241749;241750;113028;127943;157747;164394;170653;180865;184036;207721;207729;248962;248963;251066;251067;252255;252804;252815;254027;273660;273669;279660;279661;279662;322567;365383;365387;368215;368724;368725	tr|A0A1D6IZT9|A0A1D6IZT9_MAIZE;tr|E0XCP4|E0XCP4_MAIZE;tr|A0A1D6IZY4|A0A1D6IZY4_MAIZE;tr|A0A1D6IZX9|A0A1D6IZX9_MAIZE;tr|A0A1D6IZT1|A0A1D6IZT1_MAIZE	Uncharacterized protein OS=Zea mays PE=4 SV=1
645	tr|A0A1D6GBP8|A0A1D6GBP8_MAIZE	98544.1	LIVVSNQLPIVAR;SFIIDLER;LLAFENMLR;IAYYTIAECVVVTAVR;AVLVQIANPAR;GYIELDYFGR;ALLNCDLIGFHTFDYAR;LGIAAEHGYFLR;MLGIEYQSK;QADFLLCIGDDR;VVALDPHFTK;SAWEAYVLANK;DGMNLTPYEYVVCR;SDEDMFENIADIIGR;TVLLGVDDMDIFK;DGIPEDMEVLFVGSLR;QGAPGSQSVSEVSGPK;LNMDSIINAYELSESR;ADVPVAEQDEVSQALLDR;SMLVVSEFIGCSPSLSGAIR;GKDLEAIQAEIEESCQR;EMLDHLESVLANEPVSVK;VNPWNIEATAEAMNEAISMPEQEK	0;1;0;0;0;1;0;0;0;1;1;0;1;1;0;1;1;1;1;0;0;1;0	11	16	46561;226911;226912;87325;124384;124385;124386;128122;317970;139930;139931;139932;139933;139934;167706;167707;174018;347530;377109;205237;205238;205239;212859;226942;229348;261482;297408;298903;307750;307751;307755;308936;316392;322498;322499;338168;357389;373494;375970;375973;375974;375975;403819;403820	tr|C0PDN0|C0PDN0_MAIZE	Uncharacterized protein OS=Zea mays PE=4 SV=1
646	tr|A0A1D6QCI5|A0A1D6QCI5_MAIZE	95446.6	VSFEGSL;VVALGPNFR;AVLVQIANPAR;ALLNADLVGFHTFDYAR;TIPVRDDLVR;SAIVLSEFVGCSPSLSGAIR;LSVEHIVPSYR;TPSSEVISVLNR;MLDGLASAPSPPR;ILPVGIDMGQLR;LGIAAEHGYFTR;GVVVDSLLSSMVR;FSVDAGTVAYQLR;FLAMEQLLVEHR;LMVGVDDVDLFK;LPASSEVFACTVGK;YVSTHDVAYWAR;GQHIVEVNPQGISK;VGFFLHSPFPSSEIFR;VNPWSVESVAEAMNAALR;DAPWEASALAADLDWK;LILLDYDGTVMPENSIDR;ELLDHLENVLANEPVVVK;FGTPGYTPIVLIDGPVTPQEK	0;0;0;0;0;1;0;0;1;0;1;0;1;0;0;0;0;0;0;0;1;0;0;1	6	8	25621;81271;81274;81275;139930;139931;139932;139933;139934;149861;333220;333231;369176;150878;179672;191196;191217;191745;194657;194788;201547;201548;201549;209653;209659;209665;209679;228203;243905;243906;243992;284160;284161;307740;307741;308023;314974;324425;336391;336392;336402;351772;351853;351856;377428;389633	tr|K7V0H0|K7V0H0_MAIZE	Uncharacterized protein OS=Zea mays PE=4 SV=1
647	tr|A0A1D6JWP9|A0A1D6JWP9_MAIZE	123993	EITQLLTLENFR;FLQIPSGR;ILANADGLR;QSNILDTR;LIEANPLFR;YLGGFTK;LQFPSLK;YLEALDK;AWLYDNLGSR;LFSCGTSK;SLVDVKPR;SMGVVQFDTTR;QIMLAELK;VWEATSGAK;NPRPNPDIK;DGESHLVEWNESEGAVK;KLIEANPLFR;NDSYVMSASGGK;ISLFNMMTFK;FLAAGDEFMIK;VFASFNEELFK;DKLQFPSLK;IIWSPDGTLFGVAYSR;ENIQFIFSTALDGK;TLINQSLNWQHQLCK;VDYDAPGHWCTTMAYSADGSR;IWDMDSTGLLTTIDADGGLTASPR;QFTFEGHEAPVYSVCPHYK	0;0;0;0;0;0;0;0;1;0;0;0;1;0;0;0;0;0;0;0;0;0;0;0;0;0;1;0	3	5	55491;241747;241748;241749;241750;64897;64898;64901;72154;73336;113028;118747;118748;134972;141308;154439;154443;157747;162774;170694;174273;174274;175291;207721;207729;208982;365640;248962;248963;252255;256400;256401;258936;258939;258940;279660;279661;279662;290837;290839;290840;309806;327794;327840;327841;327842;327843;327847;327848;365383;365387;379019;388277;401746	tr|A0A1D6JWM4|A0A1D6JWM4_MAIZE;tr|C0HGL2|C0HGL2_MAIZE;tr|A0A1D6JWN4|A0A1D6JWN4_MAIZE	Uncharacterized protein OS=Zea mays PE=4 SV=1
648	tr|A0A1D6PEM3|A0A1D6PEM3_MAIZE	120862	EITQLLTLENFR;FLQIPSGR;ILANADGLR;QSNILDTR;LIEANPLFR;YLGGFTK;LQFPSLK;YLEALDK;LFSCGTSK;AWLYDNMGSR;SLVDVKPR;SMGVVQFDTTR;VWEATSGAK;AIMFVELK;NPRPNPDIK;DGESHLVEWNESEGAVK;LMEITESTQCR;KLIEANPLFR;NDSYVMSASGGK;ISLFNMMTFK;FLAAGDEFMIK;VFASFNEELFK;DKLQFPSLK;IIWSPDGTLFGVAYSR;EGTLLAVSTVDNGIK;ENIQFIFSTALDGK;TLINQSLNWQHQLCK;VDYDAPGHWCTTMAYSADGSR;IWDMDSTGLLTTIDADGGLIASPR;QFTFEGHEAPVYSVCPHYK	0;0;0;0;0;0;0;0;0;0;0;0;0;1;0;0;1;0;0;0;0;0;0;0;1;0;0;0;1;0	4	7	55491;241747;241748;241749;241750;64897;64898;64901;72154;73336;113028;118747;118748;134972;141308;157747;160892;160897;162774;170694;175291;176143;176150;207721;207729;208982;365640;211140;248962;248963;252255;256400;256401;258936;258939;258940;279660;279661;279662;290837;290839;290840;309806;316839;327794;327840;327841;327842;327843;327847;327848;365383;365387;379019;388860;388861;388862;401746	tr|A0A1D6PEM6|A0A1D6PEM6_MAIZE;tr|A0A1D6PEK2|A0A1D6PEK2_MAIZE;tr|A0A1D6PEK8|A0A1D6PEK8_MAIZE	Uncharacterized protein OS=Zea mays PE=4 SV=1
649	tr|K7TKI8|K7TKI8_MAIZE	35497.9	ISQIFPQING;NFDLSSPEVR;MMEDPAVQK;NLQSSPETVDVK;IMANPDVAVAFQNPK;IQTAIMDCSQNPLNIVK	0;0;0;1;0;0	1	1	127816;127852;143792;143847;206955;276293;332611;332612;371030	tr|A0A1D6J770|A0A1D6J770_MAIZE;tr|B8A1S6|B8A1S6_MAIZE	Uncharacterized protein OS=Zea mays GN=ZEAMMB73_532168 PE=4 SV=1
650	tr|B6TJM7|B6TJM7_MAIZE	47494.2	ISQIFPQING;NFDLSSPEVR;MMEDPAVQK;DLQSSLEMVDVK;IMANPDVAVAFQNPK;IQTAIMDCSQNPLNIVK	0;0;0;1;0;0	1	1	127816;127852;143792;143847;206955;287384;332611;332612;371030	-	Translocon Tic40 OS=Zea mays PE=2 SV=1
651	tr|B4F923|B4F923_MAIZE	54455.1	EPGVLLWR;HPADYPTDVPV;ELLQAIQVAER;YRPVDEIEHWR;VSFVAEMNFLPESTR;EMAVTEGRPILVEALTYR;WVQGNDWWSDAEESELR	1;1;1;1;1;1;1	7	8	80347;160120;181107;181108;247448;299502;350033;357085	-	Uncharacterized protein OS=Zea mays GN=ZEAMMB73_816012 PE=2 SV=1
652	tr|A0A1D6LVY2|A0A1D6LVY2_MAIZE	44279.5	MVEVPAAVEPLR	1	1	1	194333	tr|A0A1D6LVX7|A0A1D6LVX7_MAIZE;tr|A0A1D6LVZ0|A0A1D6LVZ0_MAIZE;tr|A0A1D6LVX6|A0A1D6LVX6_MAIZE;tr|A0A1D6LVY0|A0A1D6LVY0_MAIZE;tr|A0A1D6LVX9|A0A1D6LVX9_MAIZE;tr|A0A1D6LVY7|A0A1D6LVY7_MAIZE;tr|A0A1D6LVY1|A0A1D6LVY1_MAIZE	Uncharacterized protein OS=Zea mays PE=4 SV=1
653	tr|B4FSY4|B4FSY4_MAIZE	54964	AGAFDQLK;GGGALSAVAATK;ENCDLIIVDTSGR;QSVSVGAVIITK;IVNLEALAAGTNK;LMYEQFQNILK;LLGMGDWAGFMDK;HKQEAALFEEMR;IPFYGSYMESDPVK;YMTMMDSMTDAELDSTNPK	0;0;1;1;1;1;1;0;1;1	7	12	140538;193221;245411;245422;249231;275788;275789;300423;300424;300429;303108;303109;311768;335368;387169	-	Uncharacterized protein OS=Zea mays GN=ZEAMMB73_989437 PE=2 SV=1
654	tr|A0A1D6LX45|A0A1D6LX45_MAIZE	41101.7	LFVII;YIDMDLVNAYLAR	1;0	1	1	9808;261599	tr|A0A1D6LX22|A0A1D6LX22_MAIZE;tr|A0A1D6LX08|A0A1D6LX08_MAIZE;tr|A0A1D6LX16|A0A1D6LX16_MAIZE	Uncharacterized protein OS=Zea mays PE=4 SV=1
655	tr|A0A1D6LX11|A0A1D6LX11_MAIZE	82021	VLHPEFR;YIDMDLVNAYLAR	1;0	1	1	59368;261599	tr|A0A1D6LX19|A0A1D6LX19_MAIZE;tr|A0A1D6LWZ9|A0A1D6LWZ9_MAIZE;tr|A0A1D6LX03|A0A1D6LX03_MAIZE;tr|A0A1D6LX30|A0A1D6LX30_MAIZE;tr|A0A1D6LX05|A0A1D6LX05_MAIZE;tr|A0A1D6LX14|A0A1D6LX14_MAIZE;tr|A0A1D6LX00|A0A1D6LX00_MAIZE;tr|A0A1D6LX27|A0A1D6LX27_MAIZE;tr|A0A1D6LX10|A0A1D6LX10_MAIZE;tr|A0A1D6LX29|A0A1D6LX29_MAIZE;tr|A0A1D6LX31|A0A1D6LX31_MAIZE;tr|A0A1D6LX17|A0A1D6LX17_MAIZE;tr|A0A1D6LX04|A0A1D6LX04_MA…	Uncharacterized protein OS=Zea mays PE=4 SV=1
656	tr|A0A1D6LXE3|A0A1D6LXE3_MAIZE	135113	ALEQILLQK;VAILETVAR;VLAHFEAVR;LLDYEENVR;AEAPEIIK;ISQDDFPQVR;LQQEMMK;VLLSALGQK;ISVVEYLK;EGIAHVLSK;VPVDVFYLTLR;ITAPDAPYNDDILR;DSFTTIISIFK;EQLASTSSLDLLLER;LQAVAPAPADELAK;VIVPYITGELLADEVDNR;GFDSSTNSDDFEWIPGK	1;0;1;0;0;0;1;0;0;0;0;0;0;0;0;1;1	5	8	37557;209256;81029;102859;102897;139380;139381;147803;147811;158021;160655;168029;168030;176164;177101;177102;177103;177104;197707;265438;266057;288787;288788;293819;293824;293830;346294;346301;367195	tr|A0A1D6LX92|A0A1D6LX92_MAIZE;tr|A0A1D6LXD1|A0A1D6LXD1_MAIZE;tr|A0A1D6LXB8|A0A1D6LXB8_MAIZE;tr|A0A1D6LX96|A0A1D6LX96_MAIZE;tr|A0A1D6LX70|A0A1D6LX70_MAIZE;tr|A0A1D6LXE0|A0A1D6LXE0_MAIZE;tr|A0A1D6LXD0|A0A1D6LXD0_MAIZE;tr|A0A1D6LXD6|A0A1D6LXD6_MAIZE;tr|A0A1D6LXD5|A0A1D6LXD5_MAIZE;tr|A0A1D6LXA2|A0A1D6LXA2_MAIZE;tr|A0A1D6LXC5|A0A1D6LXC5_MAIZE;tr|A0A1D6LXC1|A0A1D6LXC1_MAIZE;tr|A0A1D6LXB0|A0A1D6LXB0_MA…	Uncharacterized protein OS=Zea mays PE=4 SV=1
657	tr|A0A1D6NZ39|A0A1D6NZ39_MAIZE	135054	VAILETVAR;GIEQSPGSSVMEAIQPSLK;LLDYEENVR;TLWAICDLGTLIAK;AEAPEIIK;ISQDDFPQVR;VLLSALGQK;ISVVEYLK;EGIAHVLSK;SVIEHSATK;VPVDVFYLTLR;ITAPDAPYNDDILR;DSFTTIISIFK;EQLASTSSLDLLLER;LQAVAPAPADELAK;AIVPYITGELLADEVDNR;MLIDMTDEFGNEVPLGK;EFRPESIDSILSGSLFSPEYQMK	0;1;0;1;0;0;0;0;0;1;0;0;0;0;0;1;1;1	6	8	81029;83508;139380;139381;139856;326606;147803;147811;158021;168029;168030;176164;177101;177102;177103;177104;183146;197707;265438;266057;288787;288788;293819;293824;293830;342729;342730;367880;403076	tr|A0A1D6NZ01|A0A1D6NZ01_MAIZE;tr|A0A1D6NZ18|A0A1D6NZ18_MAIZE;tr|K7V8E2|K7V8E2_MAIZE;tr|A0A1D6NZ02|A0A1D6NZ02_MAIZE;tr|A0A1D6NYZ8|A0A1D6NYZ8_MAIZE;tr|A0A1D6NYW4|A0A1D6NYW4_MAIZE;tr|A0A1D6NYW5|A0A1D6NYW5_MAIZE;tr|A0A1D6NZ32|A0A1D6NZ32_MAIZE;tr|A0A1D6NYY2|A0A1D6NYY2_MAIZE;tr|A0A1D6NYW3|A0A1D6NYW3_MAIZE;tr|A0A1D6NYV4|A0A1D6NYV4_MAIZE;tr|A0A1D6NYV5|A0A1D6NYV5_MAIZE;tr|A0A1D6NZ17|A0A1D6NZ17_MAIZE;tr|K…	Uncharacterized protein OS=Zea mays PE=4 SV=1
658	tr|A0A1D6LAL5|A0A1D6LAL5_MAIZE	17903.5	EPHVFVR;GGYSHVIASSTSFGK;AAALLDVSPVTDVTAVK;AADHAACSHPLVSEVLVADSEALAHPLAEPWAELLR	1;0;0;0	1	2	55504;55505;313495;340965;340966;340967;410877	-	Uncharacterized protein OS=Zea mays PE=4 SV=1
659	tr|A0A1D6FBN0|A0A1D6FBN0_MAIZE	22181.2	SAENFK;LLEQLAEK;LQQLESQLMEANR;VAPITQVDLSFLSEGK	0;0;1;0	1	1	89556;173448;173458;173467;262283;345350;345355;345356	tr|A0A1D6FBM3|A0A1D6FBM3_MAIZE;tr|K7UT13|K7UT13_MAIZE	Uncharacterized protein OS=Zea mays PE=4 SV=1
660	tr|B4F8E3|B4F8E3_MAIZE	37244.5	SAENFK;LLEQLAEK;GGYSHVIASSTSFGK;STSFSPATEAMSETK;AAALLDVSPVTDVTAVK;VAPITQVDLSFLSEGK;AAVDAGYVPNDLQVGQTGK;STWVNLTSQDTERPDLANAPVVVTGGR;AADHAACSHPLVSEVLVADSEALAHPLAEPWAELLR	0;0;0;0;0;0;1;0;0	1	1	89556;173448;173458;173467;313495;326251;340965;340966;340967;345350;345355;345356;367356;401315;401316;401317;401318;401320;410877	-	Uncharacterized protein OS=Zea mays PE=2 SV=1
661	tr|B6TUC4|B6TUC4_MAIZE	15627.7	EAISAMDGK;VNMANERPAGNR;EAFSSFGEVTEAR;GFGFVNYSDSDAAK;LFIGGLDWGVDDVK	1;1;1;1;1	5	23	165448;165450;171073;171074;199679;199680;199681;199728;228855;228856;228857;228859;228862;228867;309744;309745;309752;309758;309763;319712;319737;319740;319741	tr|B6SIF0|B6SIF0_MAIZE	Glycine-rich RNA-binding protein 2 OS=Zea mays PE=2 SV=1
662	tr|B6UCX2|B6UCX2_MAIZE	23637.2	KVPYEVK;IFPAFITFLK;LFHLQVALEHFK;IPENLTNVHAYTK;ALLDELQALDEHLK;CIADSDVITQTIEEK;AATGKPDTLGDCPFSQR;FPTPSLVTPVEYASVGSK;LVDLDNKPEWFLK;TKPSEEHVIAGWAPK	0;0;0;0;0;1;0;0;0;0	1	2	240256;240260;247853;310540;313870;313877;313878;357268;331617;331631;331632;331633;331634;331635;331639;347549;347557;359117;364971;364972;364973;368980;368981;368982;371814	-	Chloride intracellular channel 6 OS=Zea mays PE=2 SV=1
663	tr|B4FT31|B4FT31_MAIZE	23494.2	IFPAFVK;ALLDELQALDDHLK;KVPYEVK;AAAGNPDTLGDCPFSQR;IPENLTNVHAYTK;CIADSDVITQVIEEK;FPTPSLVTPPEYASVGSK;TKPSEEHVIAGWAPK;AHGPYINGENVSATDLSLGPK;LVDLGNKPEWFLNISPEGK	1;1;0;1;0;1;1;0;1;1	7	24	131130;131131;131132;144131;329488;329489;329491;329492;329494;329495;329496;240256;240260;308902;308907;313870;313877;313878;357268;347298;347300;347301;364735;364736;364737;364740;364742;371814;398252;398725;398729	tr|A0A1D6FVK9|A0A1D6FVK9_MAIZE	Dehydroascorbate reductase OS=Zea mays GN=DHAR3 PE=2 SV=1
664	tr|B6THJ8|B6THJ8_MAIZE	39287.1	IILLR;RPGDAEIVYAATAK;NPYGYAGSR;LVIEDICR;GTSVLEMVAAFEK;IGCEVYNLGTGK;VVVVDNLDNASEAALAR;DYIHVVDLADGHIAALR;VAELAGHDGANLVFHK	1;1;1;1;1;1;1;1;1	9	19	11902;11903;11904;11905;11906;11907;11909;11910;24522;84736;95016;96959;96961;291185;275038;305215;326342;326343;342028	tr|C0HI30|C0HI30_MAIZE;tr|Q7XZQ2|Q7XZQ2_MAIZE	UDP-glucose 4-epimerase GEPI48 OS=Zea mays PE=2 SV=1
665	tr|A0A1D6FR33|A0A1D6FR33_MAIZE	39358.4	GQVNLFETTIR	1	1	2	183837;183844	tr|K7UWA5|K7UWA5_MAIZE;tr|B6T729|B6T729_MAIZE	alpha-1,2-Mannosidase OS=Zea mays PE=3 SV=1
666	tr|B6SRJ5|B6SRJ5_MAIZE	52475.1	DLYNPDHGK;LAPVDLQWAHVLAEGWASPLR	1;1	2	2	37873;377054	-	Bifunctional 3-phosphoadenosine 5-phosphosulfate synthetase 2 OS=Zea mays PE=2 SV=1
667	tr|Q41830|Q41830_MAIZE	23249	IDYVFK;AQIWDTAGQER;GAAGALLVYDVTR;HLRAVSTEDAK	0;0;0;1	1	1	118388;182623;182624;182625;182630;182631;182661;192904;192920;255203	-	Mgp1 GTP-binding protein OS=Zea mays GN=mgp1 PE=2 SV=1
668	tr|B6SNF6|B6SNF6_MAIZE	24308.4	AITSAYYR;STIGVEFATR;AQIWDTAGQER;EGLSFIETSALEALNVEK	0;0;0;1	1	3	72652;115668;115669;115670;115671;182623;182624;182625;182630;182631;182661;371469;371470;371471	-	Ras-related protein Rab11C OS=Zea mays PE=2 SV=1
669	tr|B4FLV9|B4FLV9_MAIZE	23978.2	SNILSR;AITSAYYR;AQIWDTAGQER;MVLIGDSGVGK;GAVGALLVYDITK	0;0;0;1;0	1	1	18872;72652;182623;182624;182625;182630;182631;182661;215101;277082;277083;277084	-	Ras-related protein RGP2 OS=Zea mays PE=2 SV=1
670	tr|A0A1D6LBG0|A0A1D6LBG0_MAIZE	25094.6	AITSAYYR;STIGVEFATR;GAAVMLVGNK;AQIWDTAGQER;GAAGALLVYDVTR	0;0;1;0;0	1	1	72652;115668;115669;115670;115671;179141;182623;182624;182625;182630;182631;182661;192904;192920	tr|A0A1D6LBG1|A0A1D6LBG1_MAIZE	Uncharacterized protein OS=Zea mays PE=4 SV=1
671	tr|B4FM31|B4FM31_MAIZE	24139	STFDNVGR;AVTSAYYR;EIYSNVSR;AQIWDTAGQER;VVIIGDSAVGK;GAFGALLVYDITR	1;0;1;0;1;1	4	13	58748;68536;79642;182623;182624;182625;182630;182631;182661;209758;209759;209760;209762;209763;209764;209765;219643;219644;219662;219663	-	Ras-related protein ARA-4 OS=Zea mays PE=2 SV=1
672	tr|B4G242|B4G242_MAIZE	24097.4	WLDELR;AVTSAYYR;QSFDHIPR;ATIGVEFQTR;AQIWDTAGQER;GALGALLVYDITR;NIVIMLVGNK	1;0;1;1;0;1;1	5	8	43059;68536;89467;129535;129582;182623;182624;182625;182630;182631;182661;209715;209716;209722;222226	tr|B4FJB2|B4FJB2_MAIZE	Ras-related protein Rab11D OS=Zea mays PE=2 SV=1
673	tr|B6TH40|B6TH40_MAIZE	24098.3	AITSAYYR;STIGVEFATR;AQIWDTAGQER;AEEEYDYLFK;RAEEEYDYLFK;KPVASDEVGAGQGGVK;GALGAVLVYDVSKPTTFENISR	0;0;0;0;1;1;1	3	4	72652;115668;115669;115670;115671;182623;182624;182625;182630;182631;182661;274055;274056;307200;357160;394705;394706	-	Ras-related protein Rab11C OS=Zea mays PE=2 SV=1
674	tr|A0A1D6NGC3|A0A1D6NGC3_MAIZE	24252.2	QIYHVVSR;AITSAYYR;AQIWDTAGQER;GAVGALVVYDVSR;AVSPEDAAAFAER;AEEEYDYLFK;DHTDANIVVMLVGNK	1;0;0;1;1;0;1	4	5	6686;72652;182623;182624;182625;182630;182631;182661;192918;192919;201218;274055;274056;334346	tr|B6U632|B6U632_MAIZE	Uncharacterized protein OS=Zea mays PE=4 SV=1
675	tr|B4FEN1|B4FEN1_MAIZE	24654.6	AITSAYYR;STIGVEFATR;AQIWDTAGQER;AFHTVLAEIYR;GAVGALLVYDVTK;DHADSNIVVMLIGNK;RPASWEQGGDEYDYLFK	0;0;0;1;1;1;1	4	6	72652;115668;115669;115670;115671;182623;182624;182625;182630;182631;182661;196951;196955;273968;273969;334350;379328	-	Ras-related protein Rab11A OS=Zea mays PE=2 SV=1
676	tr|B6TX62|B6TX62_MAIZE	24174.1	AITSAYYR;STIGVEFATR;HVTFENVER;NEFSLESK;AQIWDTAGQER;ALDIGDDPAAPPR;GAVGALVVYDVTR;ADDDYDYLFK;DHTDANIVMMLVGNK	0;0;0;0;0;0;0;0;1	1	5	72652;115668;115669;115670;115671;132595;132612;176977;176980;182623;182624;182625;182630;182631;182661;193355;193373;196987;196991;196992;196993;264281;264282;264283;264293;339118;339119;339121;339124;339125	-	Ras-related protein Rab11B OS=Zea mays PE=2 SV=1
677	tr|B6TJP1|B6TJP1_MAIZE	24044.2	AITSAYYR;STIGVEFATR;NEFSLESK;AQIWDTAGQER;GAVGALLVYDVTR;HLVAVQTDEGK;AEDDYDYLFK;INIKDDVSAVK;DHTDPNIVVMLVGNK	0;0;0;0;1;1;0;1;1	4	6	72652;115668;115669;115670;115671;176977;176980;182623;182624;182625;182630;182631;182661;201366;247796;267523;267530;314999;338332;338333;338335	tr|B4FIB2|B4FIB2_MAIZE;tr|C0PN94|C0PN94_MAIZE;tr|A0A1D6LT87|A0A1D6LT87_MAIZE	Ras-related protein RIC2 OS=Zea mays PE=2 SV=1
678	tr|B4F7V4|B4F7V4_MAIZE	23732	SNILSR;SDLNHLR;AITSAYYR;QTFENIQR;STIGVEFATR;AQIWDTAGQER;VDNEYDYLFK;GAVGALLVYDITK;DHADSNIVIMMVGNK;AFQTVLSDIHQIISK	0;0;0;0;0;0;1;0;0;0	1	1	18872;48282;48283;72652;100822;115668;115669;115670;115671;182623;182624;182625;182630;182631;182661;273799;277082;277083;277084;337029;337031;337036;344922;344923;344924	-	Ras-related protein Rab11A OS=Zea mays PE=2 SV=1
679	tr|B4FJ62|B4FJ62_MAIZE	23817.1	SNILSR;SDLNHLR;AITSAYYR;QTFENIQR;STIGVEFATR;AQIWDTAGQER;GAVGALLVYDITK;MDNEYDYLFK;DHADSNIVIMMVGNK;AFQTVLSDIHQIISK	0;0;0;0;0;0;0;1;0;0	1	1	18872;48282;48283;72652;100822;115668;115669;115670;115671;182623;182624;182625;182630;182631;182661;277082;277083;277084;281143;337029;337031;337036;344922;344923;344924	-	Uncharacterized protein OS=Zea mays PE=2 SV=1
680	tr|C0HGG1|C0HGG1_MAIZE	24102.2	AITSAYYR;STIGVEFATR;HVTFENVER;GQTINVGGK;NEFSLESK;AQIWDTAGQER;ALDIGDDPAAPPR;GAVGALVVYDVTR;AEDDYDYLFK;DHTDANIVIMLVGNK	0;0;0;1;0;0;0;0;0;0	1	1	72652;115668;115669;115670;115671;132595;132612;148825;176977;176980;182623;182624;182625;182630;182631;182661;193355;193373;196987;196991;196992;196993;267523;267530;336494;336495	tr|B4FE06|B4FE06_MAIZE	Uncharacterized protein OS=Zea mays PE=2 SV=1
681	tr|B4FQ28|B4FQ28_MAIZE	24060.1	AITSAYYR;STIGVEFATR;HVTFENVER;GQTISVGGK;NEFSLESK;AQIWDTAGQER;ALDIGDDPAAPPR;GAVGALVVYDVTR;ADDDYDYLFK;DHTDANIVIMLVGNK	0;0;0;1;0;0;0;0;0;0	1	1	72652;115668;115669;115670;115671;132595;132612;139549;176977;176980;182623;182624;182625;182630;182631;182661;193355;193373;196987;196991;196992;196993;264281;264282;264283;264293;336494;336495	-	Uncharacterized protein OS=Zea mays PE=2 SV=1
682	tr|B4FQI5|B4FQI5_MAIZE	28359.7	IVTLESMDR	1	1	1	109679	tr|A0A1D6HQQ4|A0A1D6HQQ4_MAIZE;tr|B4FP86|B4FP86_MAIZE;tr|B6T3J5|B6T3J5_MAIZE;tr|A0A1D6HQQ2|A0A1D6HQQ2_MAIZE	Uncharacterized protein OS=Zea mays PE=2 SV=1
683	tr|A0A1D6J2T7|A0A1D6J2T7_MAIZE	44251.4	IDNSGFWR	1	1	1	87944	tr|A0A1D6J2S1|A0A1D6J2S1_MAIZE;tr|A0A1D6J2S5|A0A1D6J2S5_MAIZE;tr|A0A1D6J2S0|A0A1D6J2S0_MAIZE;tr|A0A1D6J2T1|A0A1D6J2T1_MAIZE;tr|A0A1D6EFZ4|A0A1D6EFZ4_MAIZE;tr|K7U202|K7U202_MAIZE;tr|A0A1D6J2S6|A0A1D6J2S6_MAIZE;tr|A0A1D6EFY3|A0A1D6EFY3_MAIZE;tr|A0A1D6J2T2|A0A1D6J2T2_MAIZE;tr|A0A1D6EFZ3|A0A1D6EFZ3_MAIZE;tr|K7TS36|K7TS36_MAIZE;tr|A0A1D6J2S9|A0A1D6J2S9_MAIZE;tr|A0A1D6J2T5|A0A1D6J2T5_MAIZE;tr|A0A1D6J2R…	Uncharacterized protein OS=Zea mays PE=3 SV=1
684	tr|A0A1D6K009|A0A1D6K009_MAIZE	29497.8	GADMAVMILR;LGEAPRPELR;YFNVIGSDPEGR;DYIDVTDLVDAHVK	1;0;0;0	1	1	114094;135205;135224;207212;330783	tr|C0PEU5|C0PEU5_MAIZE;tr|K7VJ14|K7VJ14_MAIZE;tr|C0HET8|C0HET8_MAIZE;tr|A0A1D6K010|A0A1D6K010_MAIZE;tr|A0A1D6PCE3|A0A1D6PCE3_MAIZE;tr|A0A1D6PCE0|A0A1D6PCE0_MAIZE;tr|A0A1D6K005|A0A1D6K005_MAIZE;tr|A0A1D6PCE2|A0A1D6PCE2_MAIZE	Uncharacterized protein OS=Zea mays PE=4 SV=1
685	tr|A0A1D6JEI8|A0A1D6JEI8_MAIZE	39696.1	LFPEPGR;LGEAPRPELR;VGIYNVGTGQGR;YFNVIGSDPEGR;SVTEFVEACK;MAEDIILDFTK;LQFIYADLGDAK;RPGDYAEVYSDPSK;DYIDVTDLVDAHVK;ISGACFDAALGIIPGLK	1;0;1;0;1;1;1;1;0;1	7	15	39479;135205;135224;163670;163673;207212;240893;271535;271536;271537;271540;271551;271552;284860;284861;327915;330783;345251;345252	tr|A0A1D6DZ96|A0A1D6DZ96_MAIZE;tr|C0PD23|C0PD23_MAIZE;tr|C0P4R8|C0P4R8_MAIZE;tr|A0A1D6JEI5|A0A1D6JEI5_MAIZE;tr|A0A1D6JEI4|A0A1D6JEI4_MAIZE	Uncharacterized protein OS=Zea mays PE=3 SV=1
686	tr|K7U9T4|K7U9T4_MAIZE	33632.8	SIAMTLK;LYVISALAGTK;KEDLSLILEGLR	1;0;1	2	5	111333;111334;232050;232051;232052;232053;292134;292135;292136	-	Uncharacterized protein OS=Zea mays GN=ZEAMMB73_906278 PE=4 SV=1
687	tr|B6T216|B6T216_MAIZE	6977.58	GQISVVVEE;SFYDMLDK	1;1	2	2	77245;197842	tr|B4FFJ1|B4FFJ1_MAIZE	Cytochrome c oxidase subunit 5C OS=Zea mays PE=2 SV=1
688	tr|A0A1D6FR82|A0A1D6FR82_MAIZE	141985	VAFFGVPGLWR;TVTSPAFGWQGAGPR;VVGVGLPGELWK;GQHVQLKPDVSEPR;GVHLSPTIYEVADWVK	1;1;1;1;1	5	5	173761;255291;262004;328925;383383	tr|A0A1D6FR95|A0A1D6FR95_MAIZE;tr|A0A1D6FR87|A0A1D6FR87_MAIZE;tr|A0A1D6FR90|A0A1D6FR90_MAIZE	Uncharacterized protein OS=Zea mays PE=4 SV=1
689	tr|K7TWT4|K7TWT4_MAIZE	49518.2	QHGIEIR;GEPMTVQRPGTQTR;IFNTYGPR;VVSNFIAQAVR;TNVIGTLNMLGLAK	0;1;0;0;0	1	1	47924;70596;79669;79670;79671;79672;79673;79674;157875;157876;157878;157879;157880;157881;303905;303906;303907	-	Uncharacterized protein (Fragment) OS=Zea mays GN=ZEAMMB73_329705 PE=4 SV=1
690	tr|C0PM49|C0PM49_MAIZE	45425.6	HDVVEPILLEVDR;IFNTYGPR;VVSNFVAQALR;EGLPLMVQDFR;KPDITK;TAETLTMDYHR;QLLHWEPK;ESYWGHVNPIGVR;LLEQGDSVIVVDNFFTGR	1;0;0;1;0;0;1;1;1	5	9	66112;255898;255978;79669;79670;79671;79672;79673;79674;157862;157865;157866;157867;157870;157873;192516;192535;194174;202342;202343;202344;202346;281184;207738;316253;345420;345421	tr|B6TY47|B6TY47_MAIZE;tr|A0A1D6N7M5|A0A1D6N7M5_MAIZE	Uncharacterized protein OS=Zea mays PE=2 SV=1
691	tr|B7ZXM4|B7ZXM4_MAIZE	41756.5	GANLEVR;IFNTYGPR;VVSNFVAQALR;ELLGWEPK;TAETLTMDYHR;GDSVIVVDNFFTGR;IFGDQEGSTESAGGLS;VLVTGGAGFVGSHLVDR;TNVVGTLNMLGLAK;KEPLTVYGDGK;SFQYVSDLVEGLMK;LMEGEHIGPFNLGNPGEFSMLELAK	0;0;0;0;0;0;1;0;0;0;0;1	2	4	28952;79669;79670;79671;79672;79673;79674;157862;157865;157866;157867;157870;157873;183173;183174;202342;202343;202344;202346;281184;253751;253753;253763;253764;253765;261048;290774;290784;290785;290786;301194;315824;332784;404346;404347;404355	tr|A0A1D6MS18|A0A1D6MS18_MAIZE;tr|A0A1D6MS17|A0A1D6MS17_MAIZE	Uncharacterized protein OS=Zea mays PE=2 SV=1
692	tr|B4FP94|B4FP94_MAIZE	47570.5	GANLEVR;IFNTYGPR;VVSNFVAQALR;VVQDTIDPNAR;ELLGWEPK;EGLPLMVTDFR;TAETLTMDYHR;GDSVIVVDNFFTGR;VLVTGGAGFVGSHLVDR;TNVVGTLNMLGLAK;KEPLTVYGDGK;SFQYVSDLVEGLMK;LMEGEHVGPFNLGNPGEFTMLELAK	0;0;0;0;0;1;0;0;0;0;0;0;0	1	1	28952;79669;79670;79671;79672;79673;79674;157862;157865;157866;157867;157870;157873;166177;166178;166179;166184;166198;183173;183174;183777;202342;202343;202344;202346;281184;253751;253753;253763;253764;253765;290774;290784;290785;290786;301194;315824;332784;333082;404349;404350;404351;404352	tr|B7ZXP4|B7ZXP4_MAIZE;tr|K7VU73|K7VU73_MAIZE	Uncharacterized protein OS=Zea mays PE=2 SV=1
693	tr|A0A1D6M1Y9|A0A1D6M1Y9_MAIZE	48263.8	GANLEVR;IFNTYGPR;VVSNFVAQALR;VVQDTIDPNAR;EGLPLMVSDFR;EFLGWEPK;TAETLTMDYHR;GDSVIVVDNFFTGR;VLVTGGAGFVGSHLVDR;TNVVGTLNMLGLAK;KEPLTVYGDGK;SFQYVSDLVEGLMK;LMEGEHVGPFNLGNPGEFTMLELAK;DNVLHHLNDPNFEMIR;KDNVLHHLNDPNFEMIR	0;0;0;0;1;1;0;0;0;0;0;0;0;1;1	4	4	28952;79669;79670;79671;79672;79673;79674;157862;157865;157866;157867;157870;157873;166177;166178;166179;166184;166198;178965;194080;202342;202343;202344;202346;281184;253751;253753;253763;253764;253765;290774;290784;290785;290786;301194;315824;332784;333082;404349;404350;404351;404352;339441;381557	tr|A0A1D6M1Y6|A0A1D6M1Y6_MAIZE;tr|A0A1D6M1Z5|A0A1D6M1Z5_MAIZE	Uncharacterized protein OS=Zea mays PE=4 SV=1
694	tr|B4FAG0|B4FAG0_MAIZE	39438.3	WIGHPR;SFCYVADMVDGLIR;QHGIEIR;FFQANLR;IFNTYGPR;VVSNFIAQAVR;DGLVLMEDDFR;KPDITK;VAETLMFDYHR;ELINPDITVTMTENTPDDPR;ILVTGGAGFIGSHLVDR;TNVIGTLNMLGLAK;GEPLTVQKPGTQTR;HEVIVADNFFTGSK;LMENEKHEVIVADNFFTGSK;HDVTEPLLVEVDQIYHLACPASPIFYK;ILLTSTSEVYGDPLEHPQTEAYWGNVNPIGVR	0;1;0;0;0;0;0;0;0;1;1;0;1;0;0;0;0	4	21	30265;41187;282083;282084;282086;282090;282095;282105;47924;58856;58857;79669;79670;79671;79672;79673;79674;157875;157876;157878;157879;157880;157881;193962;193963;193964;193970;194174;215459;215460;215461;215496;220027;291087;291091;224486;372808;372809;372810;373976;296487;296488;296491;296494;296495;303905;303906;303907;315983;315984;315985;315986;324552;324553;324554;324555;402061;402062;4092…	-	Uncharacterized protein OS=Zea mays PE=2 SV=1
695	tr|B4FF24|B4FF24_MAIZE	39454.4	GEPLTVQRPGTQTR;WIGHPR;QHGIEIR;FFQANLR;IFNTYGPR;VVSNFIAQAVR;DGLVLMEDDFR;KPDITK;VAETLMFDYHR;TNVIGTLNMLGLAK;HEVIVADNFFTGSK;SFCYVADMVDGLIK;ILVTGGAGFIGSHLVDK;ELINPDVTVTMTENTPDDPR;TGPINLGNPGEFTMLELAENVK;LMENEKHEVIVADNFFTGSK;HDVTEPLLVEVDQIYHLACPASPIFYK;ILLTSTSEVYGDPLEHPQTEAYWGNVNPIGVR	1;0;0;0;0;0;0;0;0;0;0;1;1;1;1;0;0;0	5	16	10979;257489;257490;30265;47924;58856;58857;79669;79670;79671;79672;79673;79674;157875;157876;157878;157879;157880;157881;193962;193963;193964;193970;194174;215459;215460;215461;215496;220027;291087;291091;303905;303906;303907;324552;324553;324554;324555;333080;333081;333085;333086;333087;333092;342777;342778;371646;371647;371650;371651;394984;402061;402062;409217;409218;409786;409787;409788;4109…	-	UDP-glucuronic acid decarboxylase 1 isoform 1 OS=Zea mays GN=ZEAMMB73_740163 PE=2 SV=1
696	tr|A0A1D6FSN0|A0A1D6FSN0_MAIZE	24198	LFHPDTTVLNALR;GSGIGVILGTLNEDLPR	1;1	2	4	246760;246761;296307;296308	tr|A0A1D6FSM9|A0A1D6FSM9_MAIZE;tr|B6TDK5|B6TDK5_MAIZE;tr|K7V4Q8|K7V4Q8_MAIZE	Uncharacterized protein OS=Zea mays PE=3 SV=1
697	tr|B7ZXS8|B7ZXS8_MAIZE	47562.2	LFITTECGR;FAVDLPDGPSR;TTTVATPTQLR;LLVSPGEIVVIPQGLR;DLDYYQCWIGLK	1;1;1;1;1	5	6	120940;147289;152521;292137;292138;326309	tr|K7W7R1|K7W7R1_MAIZE;tr|B4FCI5|B4FCI5_MAIZE;tr|B6SUH2|B6SUH2_MAIZE;tr|A0A1D6NXP1|A0A1D6NXP1_MAIZE;tr|K7V802|K7V802_MAIZE	Uncharacterized protein OS=Zea mays GN=ZEAMMB73_295914 PE=2 SV=1
698	tr|B7ZY65|B7ZY65_MAIZE	6875.46	LPPTDADALR;ETVYFNEEASIAR;DAANEALAAFDALLAR	1;1;1	3	10	111490;111505;254469;254479;278882;278890;278891;278894;278895;278903	tr|B6SK48|B6SK48_MAIZE;tr|B6TTU1|B6TTU1_MAIZE	Uncharacterized protein OS=Zea mays PE=2 SV=1
699	tr|A0A1D6GLW8|A0A1D6GLW8_MAIZE	45254.3	DIPSVAHR;VMIQDELTK;KDEAEAEGDKK	0;0;1	1	1	58604;215301;359842	tr|A0A1D6GLW9|A0A1D6GLW9_MAIZE;tr|A0A1D6GLX2|A0A1D6GLX2_MAIZE;tr|A0A096TH11|A0A096TH11_MAIZE;tr|A0A1D6GLX4|A0A1D6GLX4_MAIZE	Uncharacterized protein OS=Zea mays PE=4 SV=1
700	tr|A0A1D6KWP0|A0A1D6KWP0_MAIZE	49642.3	DIPSVAHR;VMIQDELTK;MEENKEETPK	0;0;1	1	1	58604;215301;320578	-	Uncharacterized protein OS=Zea mays PE=4 SV=1
701	tr|B4FQJ2|B4FQJ2_MAIZE	57960.3	ISVTDYVR;YVMSPPIR;GMVEITISR;VIDATGK;VVWEDGVLNIAPGSGR;FFMAYK;EMEVMVK;VTSTECAK;GSLMVTDDLLLQGLR;AAMDYGFHMAITK;MHILWDSMVETGK;GAILEGSDADIIILNPER;YVMMPPFGYVFDGIEK;KGAILEGSDADIIILNPER;MIDLGITGPEGHALSRPPILEGEATAR	1;1;1;1;1;1;0;1;1;1;1;1;1;1;1	14	31	75194;75195;75196;78128;78130;78137;91446;92249;93241;287614;287625;125841;125842;146040;146041;146042;156354;278560;278561;278568;305922;305928;305929;321977;321978;321982;329187;329193;366330;366333;366334;376983;376984;399660	-	Uncharacterized protein OS=Zea mays PE=2 SV=1
702	tr|B6U1Y8|B6U1Y8_MAIZE	53945	SINIFSDDGPDVR;YLNAGDPR;IQEHVALGQR;GLDAGLYLSPWDR;SMITIGEAGIEK;ATPPPLPVLPIPSAPQLR;EFGAAVATVFGTDLAAGSEAR	1;1;1;1;1;1;1	7	12	48387;230191;230192;61396;139476;139477;238040;260666;324044;349151;349152;349153	tr|C4J251|C4J251_MAIZE	Alpha-L-fucosidase 1 OS=Zea mays PE=2 SV=1
703	tr|B6SNZ5|B6SNZ5_MAIZE	12470.3	EVDVGEEDTLAGVLR;SFVDGVWYPDEPLLR	1;1	2	4	271861;311751;311752;311755	tr|B4FV54|B4FV54_MAIZE;tr|A0A1D6Q191|A0A1D6Q191_MAIZE	Uncharacterized protein OS=Zea mays GN=ZEAMMB73_847896 PE=2 SV=1
704	tr|B6T3R1|B6T3R1_MAIZE	19844	EHIHWIVTDIPGTTDASFGR;SFFTLVMTDPDVPGPSDPYLR	1;0	1	1	371232;378661	tr|A8WER6|A8WER6_MAIZE	RCN4-Corn Centroradialis/TFL1-like protein OS=Zea mays PE=2 SV=1
705	tr|A8WER3|A8WER3_MAIZE	19634.1	SVEPLIVGR;QTVTVPSFR;FIFVLFK;VIGEVLDSFNPCVK;SFFTLVMTDPDVPGPSDPYLR	1;1;1;1;0	4	6	80396;100526;162781;326876;326877;326907;378661	tr|A0A1D6NQW3|A0A1D6NQW3_MAIZE	ZCN1 OS=Zea mays GN=ZCN1 PE=2 SV=1
706	tr|C4J0P7|C4J0P7_MAIZE	33394.7	LVLDVVN;EGLHYNPYFPGGAIAMPK;KLVLDVVN;FPQPYANEQAAR;HNGQNYVFALLTGYR;DLVGVAYTEEETK;LSDRFPQPYANEQAAR;DVVSFLSWAAEPEMEER;MLNDGAVEYEDGTPATEAQMGK;AMAAEIEVVDGPNDEGEMFTRPGK	1;1;1;1;1;1;1;1;1;1	10	52	31259;31260;31261;31262;83976;372394;372395;372396;372397;372405;372407;373639;373640;373650;391574;157933;157934;157935;157936;218285;218286;218300;293313;304557;305592;305598;305599;305618;305634;323708;323709;343603;343604;343605;343606;343607;343608;343609;343610;343611;343612;345617;345618;345619;345620;345621;345623;394273;394274;400988;400989;400990	tr|K7TYI3|K7TYI3_MAIZE;tr|A0A1D6PZ07|A0A1D6PZ07_MAIZE	Uncharacterized protein OS=Zea mays GN=ZEAMMB73_920102 PE=2 SV=1
707	tr|A0A1D6DS88|A0A1D6DS88_MAIZE	15594.3	GELGFILDGFPR;LVSDEIIINLLSR	0;1	1	1	197215;197219;243779	tr|C0PIS0|C0PIS0_MAIZE;tr|A0A1D6JHN4|A0A1D6JHN4_MAIZE;tr|A0A1D6DS86|A0A1D6DS86_MAIZE;tr|A0A1D6DS87|A0A1D6DS87_MAIZE;tr|B6THB3|B6THB3_MAIZE;tr|C0PCK6|C0PCK6_MAIZE;tr|A0A1D6JHN3|A0A1D6JHN3_MAIZE;tr|A0A1D6JHN2|A0A1D6JHN2_MAIZE	Uncharacterized protein OS=Zea mays PE=3 SV=1
708	tr|A0A1D6IXK2|A0A1D6IXK2_MAIZE	19312.2	LQMLLSFK;ASLAQGHPTLVLLRPEIGLDIDK	0;1	1	1	186089;186090;186091;186092;186094;186096;398632	tr|A0A1D6FHQ0|A0A1D6FHQ0_MAIZE;tr|K7URY6|K7URY6_MAIZE	Uncharacterized protein OS=Zea mays PE=4 SV=1
709	tr|B4G1E1|B4G1E1_MAIZE	42362.9	AVFPSIVGRPR;IIAPPER;DLTDYLMK;SYELPDGQVITIGNER;YPIEHGIITNWDDMEK	0;1;0;1;1	3	15	19858;19859;35731;35732;35734;191953;191954;191956;196634;311332;311333;311339;372246;372249;372253;372254;372256;372262;372263;372264;372265	-	Uncharacterized protein OS=Zea mays PE=2 SV=1
710	tr|K7UFB9|K7UFB9_MAIZE	48532.4	FNSLLTTLSK;AEYEESGPAIVHR;LQQFVADGELSK;LQPHLLWSLDQVK;LQQFVADGELSKEEVEALMAFQVR	0;0;1;0;1	2	2	47534;228585;228586;236560;236561;236562;236570;236575;306341;306342;306349;280550;326933;326934;326935;404662	-	Uncharacterized protein OS=Zea mays GN=ZEAMMB73_489711 PE=3 SV=1
711	tr|K7U7U1|K7U7U1_MAIZE	34704.4	GFFSAPR;VWWMFR;VAQNVTAK;VLDASWYMPVENR;EYQVAHIPGALFFDLDGIVDR;TTDLPHMLPSEEAFAAAISELDIK	1;0;1;1;1;1	5	11	33039;33041;66918;66919;66920;134214;134225;266829;266832;380040;380045;380046;401726;401727	tr|K7URZ0|K7URZ0_MAIZE;tr|K7V6X2|K7V6X2_MAIZE;tr|K7UFI7|K7UFI7_MAIZE	Sulfurtransferase OS=Zea mays GN=ZEAMMB73_693495 PE=4 SV=1
712	tr|A0A1D6EWR4|A0A1D6EWR4_MAIZE	36460.8	AASLYGGALR;EAAAALAAVESQQQR;AMAMGGPLEDAR;ILSSQTIDPLR;AGWFPAAYVER;AAEGLVSIGNK;HEAEILSTEIAR;EAPIAEHTTK;LAAILDDVEAEMSSEK	0;0;1;1;1;0;1;0;0	4	4	5677;67716;258139;258147;258167;162842;171617;180003;210021;210022;211599;220993;220997;221001;347408	tr|B6T6P3|B6T6P3_MAIZE	Uncharacterized protein OS=Zea mays PE=4 SV=1
713	tr|K7UYX2|K7UYX2_MAIZE	77879.5	AASLYGGALR;VVAPPER;EAAAALAAVESQQQR;LVGAAEAEK;VVAPPERK;AAEGLVSIGNK;EAPIAEHTTK;EEYDESGPGIVHMK;LAAILDDVEAEMSSEK	0;0;0;1;0;0;0;0;0	1	1	5677;30604;30617;30618;30619;67716;258139;258147;258167;153599;156567;156571;156572;210021;210022;220993;220997;221001;328979;328980;328981;347408	-	Uncharacterized protein OS=Zea mays GN=ZEAMMB73_021923 PE=3 SV=1
714	tr|B8XH55|B8XH55_MAIZE	103340	VVVTPAPPER;VWEYDVYNDLGNPDK;SALVGWFEK;VEYPEPIYVSR;QALAGINPVNIER;GMAVEDPTQPHGLR;AGAGPPEPHPQSVAAR;SVLLELISTETDPR;VFFTNKPYLPAETPPGLQELR	1;1;1;1;1;1;1;1;1	9	12	110173;196789;203445;206736;219428;249489;257897;257903;265326;265327;265330;397519	tr|A1XCI3|A1XCI3_MAIZE	Lipoxygenase OS=Zea mays GN=ts1 PE=3 SV=1
715	tr|B4FPG2|B4FPG2_MAIZE	41880.8	AVFPSIVGRPR;GYSLTTSAER;DLTDHLMK;LAYVALDYEQELETAR;HTGVMVGMGQK;EITSLAPSSMK;DAYVGDEAQAK;IWHHTFYNELR;KDLYGNVVLSGGSTMFPGIADR;SYEMPDGQVITIGSER;GEYDETGPGIVHMK;DLYGNVVLSGGSTMFPGIADR;YPIEHGIVNNWDDMEK	0;1;1;0;0;0;1;0;1;1;1;1;0	7	18	19858;19859;116853;116854;116856;183433;183436;183437;183438;208475;327279;327283;327292;327294;327298;327299;327300;327301;327302;327303;327304;327305;327306;327307;327309;327310;327311;327312;327313;327314;327317;327321;327327;365500;365501;365503;365504;365507;234279;234281;234284;234285;234287;234288;234289;234290;238577;238578;238585;238587;238588;238590;239442;239446;239459;239460;239461;23…	tr|B6T5K6|B6T5K6_MAIZE	Actin1 isoform 1 OS=Zea mays GN=ZEAMMB73_109222 PE=2 SV=1
716	tr|A0A1D6KFZ0|A0A1D6KFZ0_MAIZE	43460.5	GLFSAAR;VWWMFR;FDGAVPEPR;DGIVVYDGK;VWVLDGGLPQWR;VLDASWYMPAEQR;TSSLPHMLPSEK;ENINTQTHQLIDAR;AFSAAVSALGIYNK;LQPHLLWSLDQVK;VYQGQLVGPTTFEAK;ASGYDVESSASSDAILK;TDVAIYDGSWTEWGAHPDTPVATAV;NPLQEYQVAHIPGALFFDVDGISDR	1;0;1;1;1;1;1;1;1;0;1;1;1;1	12	37	23105;66918;66919;66920;85601;181099;227953;227972;227974;227975;263566;263582;263583;263613;267255;267256;278550;283639;283642;283643;283645;283659;297344;297345;297353;297354;297355;297358;326933;326934;326935;336240;336241;344844;344848;344849;344851;395475;399646;399647;399649;399651;405314	tr|A0A1D6KFY8|A0A1D6KFY8_MAIZE;tr|A0A1D6KFY9|A0A1D6KFY9_MAIZE	Sulfurtransferase OS=Zea mays PE=4 SV=1
717	tr|P93636|P93636_MAIZE	37225.9	AVFPSIVGRPR;VVAPPER;GYSFTTTAER;VVAPPERK;DLTDSLMK;DLYGNIVLSGGTTMFPGIADR;HTGVMVGMGQK;EITALAPSSMK;DAYVGDEAQSK;IWHHTFYNELR;SYELPDGQVITIGAER;LAYVALDYDQELENAK;YPIEHGIVSNWDDMEK;KDLYGNIVLSGGTTMFPGIADR;NTGIVLDSGDGVSHTVPIYEGYALPHAILR	0;0;0;0;0;0;0;0;0;0;0;0;0;0;1	1	1	19858;19859;30604;30617;30618;30619;133270;133271;133272;133273;133274;133275;133276;133277;133278;133279;133280;133283;133284;133285;133287;133290;230917;230918;230919;230921;230923;156567;156571;156572;165854;165864;165870;165871;165872;165873;165875;165876;165878;171502;171520;210110;213289;366321;366322;366323;366325;366326;366327;366328;366329;366331;366338;367870;234279;234281;234284;234285…	-	Actin (Fragment) OS=Zea mays GN=Maz83 PE=3 SV=1
718	tr|P93639|P93639_MAIZE	37426	AVFPSIVGRPR;VVAPPER;GYSFTTTAER;VVAPPERK;DLTDNLMK;YPIEHGIVGNWDDMEK;HTGVMVGMGQK;EITALAPSSMK;DAYVGDEAQSK;IWHHTFYNELR;SYELPDGQVITIGAER;LAYIALDYEQELETAR;DLYGNVVLSGGSTMFPGIGNR;VAPEEHPILLTEAPLNPK;KDLYGNVVLSGGSTMFPGIGNR	0;0;0;0;0;0;0;0;0;0;0;1;1;0;1	3	7	19858;19859;30604;30617;30618;30619;133270;133271;133272;133273;133274;133275;133276;133277;133278;133279;133280;133283;133284;133285;133287;133290;230917;230918;230919;230921;230923;156567;156571;156572;175561;215425;367309;367310;367311;367312;367313;367314;368692;388567;388568;234279;234281;234284;234285;234287;234288;234289;234290;238577;238578;238585;238587;238588;238590;235123;235143;235149…	-	Actin (Fragment) OS=Zea mays GN=Maz56 PE=3 SV=1
719	tr|B4FVB1|B4FVB1_MAIZE	41910.1	AVFPSIVGRPR;VVAPPER;GYSFTTTAER;VVAPPERK;DLTDCLMK;DLYGNIVLSGGTTMFPGIADR;HTGVMVGMGQK;EITALAPSSMK;DAYVGDEAQSK;IWHHTFYNELR;SYELPDGQVITIGAER;LAFVALDYEQELETAK;VAPEEHPVLLTEAPLNPK;YPIEHGIVNNWDDMEK;KDLYGNIVLSGGTTMFPGIADR;TTGIVLDSGDGVTHTVPIYEGYALPHAILR	0;0;0;0;1;0;0;0;0;0;0;1;0;0;0;1	3	16	19858;19859;30604;30617;30618;30619;133270;133271;133272;133273;133274;133275;133276;133277;133278;133279;133280;133283;133284;133285;133287;133290;230917;230918;230919;230921;230923;156567;156571;156572;191107;191109;191110;210110;213289;366321;366322;366323;366325;366326;366327;366328;366329;366331;366338;367870;234279;234281;234284;234285;234287;234288;234289;234290;238577;238578;238585;238587…	-	Uncharacterized protein OS=Zea mays PE=2 SV=1
720	tr|A0A1D6FW12|A0A1D6FW12_MAIZE	37246.7	VVAPPER;MVGMGQK;GYSFTTSAER;VVAPPERK;DLTDSLMK;TTGIVLDSGDGVSHTVPIYEGYALPHAILR;EITSLAPSSMK;DAYVGDEAQSK;IWHHTFYNELR;SYELPDGQVITIGAER;EEYDESGPAIVHR;LAYIALDYEQELETAK;DLYGNIVLSGGSTMFPGIADR;YPIEHGIVSNWDDMEK;VAPEEHPVLLTEAPLNPK;KDLYGNIVLSGGSTMFPGIADR;CPEVLFQPSMIGMEAAGIHETTYNSIMK	0;1;0;0;0;0;0;0;0;0;0;0;0;0;0;0;0	1	1	30604;30617;30618;30619;106899;128302;128303;128304;128305;128306;128307;128310;128318;227012;227015;227017;156567;156571;156572;165854;165864;165870;165871;165872;165873;165875;165876;165878;171502;171520;227440;405865;405866;405867;405868;405869;405870;405871;405872;405873;405874;405875;409194;409195;409196;409197;409198;409199;410631;239442;239446;239459;239460;239461;239463;239465;239466;2394…	-	Uncharacterized protein OS=Zea mays PE=3 SV=1
721	tr|B6SZ83|B6SZ83_MAIZE	41873.9	AVFPSIVGRPR;VVAPPER;GYSFTTTAER;VVAPPERK;DLTDNLMK;LAYVALDYEQELETAR;YPIEHGIVGNWDDMEK;HTGVMVGMGQK;EITALAPSSMK;DAYVGDEAQSK;IWHHTFYNELR;SYELPDGQVITIGAER;EEYDESGPGIVHMK;DLYGNVVLSGGSTMFPGIGDR;VAPEEHPILLTEAPLNPK;KDLYGNVVLSGGSTMFPGIGDR;CPEVLFQPSFIGMESAGIHEATYNSIMK	0;0;0;0;0;0;0;0;0;0;0;0;0;0;0;0;1	1	1	19858;19859;30604;30617;30618;30619;133270;133271;133272;133273;133274;133275;133276;133277;133278;133279;133280;133283;133284;133285;133287;133290;230917;230918;230919;230921;230923;156567;156571;156572;175561;208475;327279;327283;327292;327294;327298;327299;327300;327301;327302;327303;327304;327305;327306;327307;327309;327310;327311;327312;327313;327314;327317;327321;327327;365500;365501;365503…	-	Actin-7 OS=Zea mays PE=2 SV=1
722	tr|A0A1D6N6H1|A0A1D6N6H1_MAIZE	41902.9	AVFPSIVGRPR;VVAPPER;GYSFTTTAER;VVAPPERK;DLTDNLMK;LAYVALDYEQELETAR;YPIEHGIVGNWDDMEK;HTGVMVGMGQK;EITALAPSSMK;DAYVGDEAQSK;IWHHTFYNELR;SYELPDGQVITIGAER;EEYDESGPGIVHMK;DLYGNVVLSGGSTMFPGIGDR;VAPEEHPILLTEAPLNPK;KDLYGNVVLSGGSTMFPGIGDR;TTGIVLDSGDGVSHTVPIYEGYTLPHAIIR	0;0;0;0;0;0;0;0;0;0;0;0;0;0;0;0;1	1	17	19858;19859;30604;30617;30618;30619;133270;133271;133272;133273;133274;133275;133276;133277;133278;133279;133280;133283;133284;133285;133287;133290;230917;230918;230919;230921;230923;156567;156571;156572;175561;208475;327279;327283;327292;327294;327298;327299;327300;327301;327302;327303;327304;327305;327306;327307;327309;327310;327311;327312;327313;327314;327317;327321;327327;365500;365501;365503…	-	Uncharacterized protein OS=Zea mays PE=3 SV=1
723	tr|C0HHR4|C0HHR4_MAIZE	41895.1	AVFPSIVGRPR;VVAPPER;GYSFTTTAER;VVAPPERK;DLTDSLMK;TTGIVLDSGDGVSHTVPIYEGYALPHAILR;HTGVMVGMGQK;EITALAPSSMK;AEYEESGPAIVHR;DAYVGDEAQSK;IWHHTFYNELR;SYELPDGQVITIGAER;LAYVALDYEQELETAK;DLYGNIVLSGGSTMFPGIADR;YPIEHGIVSNWDDMEK;VAPEEHPVLLTEAPLNPK;KDLYGNIVLSGGSTMFPGIADR	0;0;0;0;0;0;0;0;0;0;0;0;1;0;0;0;0	1	6	19858;19859;30604;30617;30618;30619;133270;133271;133272;133273;133274;133275;133276;133277;133278;133279;133280;133283;133284;133285;133287;133290;230917;230918;230919;230921;230923;156567;156571;156572;165854;165864;165870;165871;165872;165873;165875;165876;165878;171502;171520;227440;405865;405866;405867;405868;405869;405870;405871;405872;405873;405874;405875;409194;409195;409196;409197;409198…	tr|B6SI11|B6SI11_MAIZE	Uncharacterized protein OS=Zea mays PE=2 SV=1
724	tr|B6TQ08|B6TQ08_MAIZE	41980	AVFPSIVGRPR;VVAPPER;GYSFTTTAER;VVAPPERK;DLTDYLMK;DLYGNIVLSGGTTMFPGIADR;TTGIVLDSGDGVSHTVPIYEGYALPHAILR;HTGVMVGMGQK;EITALAPSSMK;AEYDESGPSIVHR;DAYVGDEAQSK;IWHHTFYNELR;SYELPDGQVITIGAER;LAYIALDYDQEMETAK;YPIEHGIVSNWDDMEK;VAPEEHPVLLTEAPLNPK;KDLYGNIVLSGGTTMFPGIADR	0;0;0;0;0;0;0;0;0;1;0;0;0;1;0;0;0	2	7	19858;19859;30604;30617;30618;30619;133270;133271;133272;133273;133274;133275;133276;133277;133278;133279;133280;133283;133284;133285;133287;133290;230917;230918;230919;230921;230923;156567;156571;156572;191953;191954;191956;196634;210110;213289;366321;366322;366323;366325;366326;366327;366328;366329;366331;366338;367870;227440;405865;405866;405867;405868;405869;405870;405871;405872;405873;405874…	-	Actin-1 OS=Zea mays PE=2 SV=1
725	tr|B4FRH8|B4FRH8_MAIZE	41863	AVFPSIVGRPR;VVAPPER;GYSFTTTAER;VVAPPERK;DLTDSLMK;DLYGNIVLSGGTTMFPGIADR;TTGIVLDSGDGVSHTVPIYEGYALPHAILR;AEYDESGPAIVHR;HTGVMVGMGQK;EITALAPSSMK;DAYVGDEAQSK;IWHHTFYNELR;SYELPDGQVITIGAER;LAYVALDYDQELENAK;YPIEHGIVSNWDDMEK;VAPEEHPVLLTEAPLNPK;KDLYGNIVLSGGTTMFPGIADR	0;0;0;0;0;0;0;1;0;0;0;0;0;0;0;0;0	1	2	19858;19859;30604;30617;30618;30619;133270;133271;133272;133273;133274;133275;133276;133277;133278;133279;133280;133283;133284;133285;133287;133290;230917;230918;230919;230921;230923;156567;156571;156572;165854;165864;165870;165871;165872;165873;165875;165876;165878;171502;171520;210110;213289;366321;366322;366323;366325;366326;366327;366328;366329;366331;366338;367870;227440;405865;405866;405867…	-	Actin-7 OS=Zea mays GN=ZEAMMB73_934787 PE=2 SV=1
726	tr|C0HDZ6|C0HDZ6_MAIZE	41876	AVFPSIVGRPR;VVAPPER;GYSFTTSAER;VVAPPERK;DLTDSLMK;DLYGNIVLSGGTTMFPGIADR;TTGIVLDSGDGVSHTVPIYEGYALPHAILR;AEYDESGPGIVHR;HTGVMVGMGQK;EITALAPSSMK;DAYVGDEAQSK;IWHHTFYNELR;SYELPDGQVITIGAER;LAYVALEYDQELENAK;VAPEEHPVLLTEAPLNPK;YPIEHGIVNNWDDMEK;KDLYGNIVLSGGTTMFPGIADR	0;0;0;0;0;0;0;1;0;0;0;0;0;1;0;0;0	2	7	19858;19859;30604;30617;30618;30619;128302;128303;128304;128305;128306;128307;128310;128318;227012;227015;227017;156567;156571;156572;165854;165864;165870;165871;165872;165873;165875;165876;165878;171502;171520;210110;213289;366321;366322;366323;366325;366326;366327;366328;366329;366331;366338;367870;227440;405865;405866;405867;405868;405869;405870;405871;405872;405873;405874;405875;409194;409195…	tr|A0A1D6EHT1|A0A1D6EHT1_MAIZE	Uncharacterized protein OS=Zea mays PE=2 SV=1
727	tr|A0A1D6KSB0|A0A1D6KSB0_MAIZE	111433	FNSLLTTLSK;LSPLNELR;MHEEIYR;GQIGIQQVR;NIFGLGK;QLGDILGLTR;LSSAIEASVAR;AELCDLYAR;SIVQDIAK;GLDIGTLIEVR;EAQDVHIK;GTEVQAIIK;NLYSVQLK;LSDEIAAEMFR;DDSEFLMLK;TEAVMTIFSK;LENSLVQAIALLR;LQFDPELASK;AAFLQTLCEK;QVGLPTEHAQK;GLGPISLAGEDDHDR;LFGVTDSQIDIAMR;LQYLLGISNEK;KEAQDVHIK;GLGPISLAGEDDHDRR;EANFQLDSLIAEPQR;ELTGIQPLVEALPPAAR;AFVQQAEVILADGK;RELTGIQPLVEALPPAAR;KYGVSTQDDAFK;QLVQENISSALDILK;SALGLDDVDAANMHMEIGR;IPD…	0;0;0;0;0;0;0;1;0;0;0;1;0;0;0;0;0;0;0;0;0;0;0;0;0;0;1;0;1;1;0;1;0;0;0	6	9	47534;228585;228586;71828;82729;82730;89300;89301;106388;117450;117452;117453;123353;123354;125719;125724;148857;151573;171903;178767;180841;185209;185213;185214;221179;229313;232019;235135;235136;235137;235138;243648;243657;243680;250570;250571;260324;260325;263676;263677;263678;263702;267310;267475;267476;267477;289161;295525;300327;300330;300331;308667;308669;311811;311812;311813;311814;311815…	-	Uncharacterized protein OS=Zea mays PE=4 SV=1
728	sp|P49353|FPPS_MAIZE	40426.4	LIADIEAQPSIAVQK;ELDLEAVFQEYENESYKK;GLSVVDSYK;ILFENYGK;IGTDIEDYK;CSWLVVQALER;MVDYNVLGGK;KDPACVAK;TLKEELLTDPAFEFTEESR;VPQVGLIAANDGIILR;EELLTDPAFEFTEESR;ELDLEAVFQEYENESYK;GKPYYADLLDLFNEVEFK	0;0;0;0;0;0;1;0;1;0;1;0;0	3	6	144798;329838;329840;329841;329842;180959;181811;181812;181815;187485;208530;208531;209346;220702;220716;246809;272706;391025;391026;282933;282934;282936;282937;331660;382572;382573;382576;398864;398865	-	Farnesyl diphosphate synthase OS=Zea mays GN=ZEAMMB73_526135 PE=2 SV=1
729	tr|B4FVE3|B4FVE3_MAIZE	41217.9	GVDVLSK;SDPACVAK;GLSVVDSYK;LEEVFHEYER;IGTDIEDYK;CSWLVVQALER;VKDLYK;SILFENYGK;MLDYNVLGGK;LIADIEAQPSK;QEMLEDPAFEFTDESLQWIDR;VPQVGLIAVNDGIILR;LKQEMLEDPAFEFTDESLQWIDR;ELKLEEVFHEYER;TASGQMLDLITTHEGEK;GKPYYVDIIDLFNEVEFK	0;0;0;1;0;0;0;1;0;0;1;0;1;1;0;1	6	14	96621;139774;139775;139793;181811;181812;181815;206312;206313;206344;208530;208531;209346;213275;213528;213529;213532;213533;289753;224689;224690;244842;244844;244845;244846;244847;244848;244849;244850;278635;392879;289396;289397;343754;347430;360145;360146;360147;399536;399537	-	Uncharacterized protein OS=Zea mays PE=2 SV=1
730	tr|A0A1D6INK1|A0A1D6INK1_MAIZE	14856.9	LIAGWPTEVVK;LLYEHLPDQK	0;1	1	1	251755;262435	tr|A0A1D6INJ7|A0A1D6INJ7_MAIZE;tr|A0A1D6INJ6|A0A1D6INJ6_MAIZE;tr|A0A1D6INJ3|A0A1D6INJ3_MAIZE;tr|A0A1D6INJ4|A0A1D6INJ4_MAIZE;tr|A0A1D6INJ5|A0A1D6INJ5_MAIZE;tr|B4F9E9|B4F9E9_MAIZE;tr|B4G203|B4G203_MAIZE	Uncharacterized protein OS=Zea mays PE=4 SV=1
731	tr|B6TFF5|B6TFF5_MAIZE	46584.9	LMENVIHVLSR;LIAGWPTEVVK	1;0	1	1	194408;251755	-	Adenyl cyclase OS=Zea mays PE=2 SV=1
732	tr|C0HDZ7|C0HDZ7_MAIZE	32479.4	SLYEILGVEK;LFCTMICSEPK	1;1	2	2	235958;291963	tr|B6TT74|B6TT74_MAIZE	Uncharacterized protein OS=Zea mays PE=2 SV=1
733	tr|A0A1D6PL50|A0A1D6PL50_MAIZE	26729.3	LSVEWSR;HFEPYGK	0;1	1	1	53590;150068	tr|B6TFI3|B6TFI3_MAIZE;tr|B4FCS1|B4FCS1_MAIZE	Uncharacterized protein OS=Zea mays PE=4 SV=1
734	tr|A0A1D6J4J8|A0A1D6J4J8_MAIZE	20710.6	LSVEWSR;ALDGYPFGPGR;TLFVINFDPMDTR;MRPVFVGNLDYDTR	0;1;1;1	3	4	53590;139006;139007;264305;290479	tr|K7UHC6|K7UHC6_MAIZE;tr|Q6IVD5|Q6IVD5_MAIZE;tr|A0A1D6J4J9|A0A1D6J4J9_MAIZE	Uncharacterized protein OS=Zea mays PE=4 SV=1
735	tr|A0A1D6LWP7|A0A1D6LWP7_MAIZE	149038	DLIQVMASAK;TAASFVSAR;SQFGQSLR;SGFCVVAYDVYKPTMAR;TPEESLEINYK;GLLVEAELGR;VSSALVEIVR;VFEIMQHAR;YDDAAVVK;GGCGAASSVK;FADLGGSTK;FFHGLYK;IFVELVPK;VYETLTGVK;GGITSSDIATK;IVELGNAYIQSR;LADQLVAESK;LIPAGETEFAK;AMLLVQTICK;VIEVSVEMVSMK;SPAILQIHPSALK;YTINDIHYVADSDR;VLENQVSTISITLLR;ALTGGLIIVGSYVPK;LLSEDPLLIDFLK;VMGQALAGVPLWQLGPESR;SPSAALAELNGLLQCASPVEAAR;AGIHPTIIYDIISNAAGSSR;FPGVPYIVFPGNVGDNSALAK;VPHMLDNDYTPYSAVD…	1;1;1;1;1;1;1;1;1;1;1;1;1;1;1;1;1;1;1;1;1;1;1;1;1;1;1;1;1;1;1	31	53	40222;62766;66454;84250;84536;277597;107561;107571;107572;113066;132615;132616;151125;151126;155536;156436;156437;156438;162098;173907;173908;173909;173910;173911;173912;195400;195401;195408;207433;209917;214518;214519;214520;242464;242478;242667;242668;284153;284163;289761;290195;291226;291227;291228;311716;311717;316670;345426;376750;379054;386181;394151;398930	tr|A0A1D6LWN7|A0A1D6LWN7_MAIZE	Uncharacterized protein OS=Zea mays PE=4 SV=1
736	tr|A0A1D6IDW0|A0A1D6IDW0_MAIZE	23019.7	DSQCTLYF;QSGLANLPVR;FTVNEHNPNQK;FYLADFSIPVANANR	0;1;0;1	2	2	100080;106926;278864;293683	-	Uncharacterized protein OS=Zea mays PE=4 SV=1
737	tr|A0A1D6EXF9|A0A1D6EXF9_MAIZE	22919.5	DSQCTLYF;GPVPSDPSWGR;GDTPVQGTLTAR;FAGEVSAGSVGMR;FYLADFSIPNVNR;VECDFTMQGDGTLR;FTVNEHNPNQK	0;1;1;0;0;0;0	2	3	100080;140664;161990;162056;180292;261406;261413;277931;277938;278864	-	Uncharacterized protein OS=Zea mays PE=4 SV=1
738	tr|B6U3E1|B6U3E1_MAIZE	22875.5	DSQCTLYF;APVPSDPSWGR;FAGEVSAGSVGMR;GDTPVQGTLTAK;FYLADFSIPNVNR;VECDFTMQGDGTLR;FTVNEHNPNQK	0;1;0;1;0;0;0	2	2	100080;145601;180292;245566;261406;261413;277931;277938;278864	-	Harpin-induced protein OS=Zea mays PE=2 SV=1
739	tr|A0A1D6E8F2|A0A1D6E8F2_MAIZE	26913.8	LASSHVVLR;QMLTLEIEDVTK;SPLQSSSTLEMLENK	0;1;1	2	2	84158;298859;340123	tr|A0A1D6E8F3|A0A1D6E8F3_MAIZE;tr|A0A1D6E8F4|A0A1D6E8F4_MAIZE;tr|B8A2N4|B8A2N4_MAIZE;tr|Q6KF70|Q6KF70_MAIZE;tr|Q6KF61|Q6KF61_MAIZE	Uncharacterized protein OS=Zea mays PE=4 SV=1
740	tr|C0P655|C0P655_MAIZE	44133.6	SLPELLAELDGLR;LASSHVVLR;LMEADIHSGDAVK;KELHQVHMEAK	1;0;1;1	3	7	47213;228041;228045;228048;228049;84158;292021;338585	tr|K7TU65|K7TU65_MAIZE;tr|C0HGH1|C0HGH1_MAIZE;tr|A0A1D6J8L5|A0A1D6J8L5_MAIZE;tr|B6U0E3|B6U0E3_MAIZE;tr|A0A1D6J8L6|A0A1D6J8L6_MAIZE	Uncharacterized protein OS=Zea mays PE=2 SV=1
741	tr|B6SQ51|B6SQ51_MAIZE	26354.6	VPAGLAAR;QPMTVEMR;AQEAAGLGAGGYVK;KDAVDFLIGLLR	1;1;1;1	4	5	28324;86825;270552;270554;286470	-	Putative uncharacterized protein OS=Zea mays PE=2 SV=1
742	tr|B4FFG8|B4FFG8_MAIZE	40373.9	AGFSDYK;AIPSREEGGK	0;1	1	1	119290;119291;119294;219676;219677;205585	-	Uncharacterized protein OS=Zea mays PE=2 SV=1
743	tr|A0A1D6KXS6|A0A1D6KXS6_MAIZE	69562.9	MVTGDNINTAK;EADIGLAMGIAGTEK	0;1	1	1	239422;243347;309461	-	Calcium-transporting ATPase OS=Zea mays PE=3 SV=1
744	tr|A0A1D6FS67|A0A1D6FS67_MAIZE	58705.8	ISYEEFVAMMK;DLKPENFLFANK;FSEIVGSPYYMAPEVLK	1;0;0	1	1	283467;349654;369882	tr|C0P875|C0P875_MAIZE;tr|B6TJA2|B6TJA2_MAIZE;tr|K7VGN7|K7VGN7_MAIZE	Uncharacterized protein OS=Zea mays PE=4 SV=1
745	tr|B4FSP6|B4FSP6_MAIZE	53196.6	RFSDASVQSDIK;FEELNMDLFR;FSDASVQSDIK;MVNHFVEEFK	0;0;0;1	1	1	17277;284645;284648;195127;195128;195129;195130;195132;195136;195137;195138;195139;195140;195142;195145;195146;195148;195149;195150;199943;199944;199945;199946;199947;199948;199949;199950;199953;199954;247716;247718;247719;247722;247723;247724;267783	-	Uncharacterized protein OS=Zea mays PE=2 SV=1
746	tr|A0A1D6EZ58|A0A1D6EZ58_MAIZE	45082.8	GMLNPDPK;AFAYFDR;NQSGYIEIDELR;ISYDEFAAMMK;DLKPENFLFANK;LTAQQVLDHPWLQNIK;FTEIVGSPYYMAPEVLK	0;0;0;0;0;1;0	1	1	17988;56926;230832;273790;273791;349654;367469;370982;370983	tr|B6SKK9|B6SKK9_MAIZE	Uncharacterized protein OS=Zea mays PE=4 SV=1
747	tr|K7TQM1|K7TQM1_MAIZE	57209.1	RFSDASVQSDIK;ETAEAYLGTTIR;VEIIANDQGNR;FEELNMDLFR;FSDASVQSDIK;MVNHFVQEFK;IIPEPTAAALAYGLDR	0;1;0;0;0;0;1	2	2	17277;284645;284648;33117;166491;166492;166497;166498;166499;195127;195128;195129;195130;195132;195136;195137;195138;195139;195140;195142;195145;195146;195148;195149;195150;199943;199944;199945;199946;199947;199948;199949;199950;199953;199954;247716;247718;247719;247722;247723;247724;267583;267584;267585;267587;267588;267592;267593;267594;267595;267598;271206;271207;271223;271224;271244;271245;28…	-	Uncharacterized protein OS=Zea mays GN=ZEAMMB73_094846 PE=3 SV=1
748	tr|A0A0B4J305|A0A0B4J305_MAIZE	61149.2	GMLNPDPK;AFAYFDR;HPNVVTLR;EEIINAIIR;NQSGYIEIDELR;DLKPENFLFANK;FSEIVGSPYYMAPEVLK	0;0;1;1;0;0;0	2	2	17988;56926;70094;112325;230832;349654;369882	tr|B6U1G2|B6U1G2_MAIZE	Uncharacterized protein OS=Zea mays PE=4 SV=1
749	tr|B6SSD9|B6SSD9_MAIZE	60130.5	AFAYFDR;SGYIEIEELR;NTPDVSLGDTVR;LQQFAAMNK;DLGAEYELGGELGR;IGYDEFAAMMK;EALADELDGSDEDIIGGIIR;FTEIVGSPYYMAPEVLK	0;0;1;0;1;1;1;0	4	5	56926;159433;159441;159447;182344;207651;242084;266833;356395;356396;370982;370983	tr|B4FF99|B4FF99_MAIZE	Calcium-dependent protein kinase 2 OS=Zea mays PE=2 SV=1
750	tr|C0PC21|C0PC21_MAIZE	60695.8	MPDISLGDTVR;SGYIEIEELR;LQQFAAMNK;TIVEVVQMCHR;ISYDEFAAMMK;KMPDISLGDTVR;GEFGVTYLCTESATGAR;FTEIVGSPYYMAPEVLK	0;0;0;0;0;0;1;0	1	1	157672;159433;159441;159447;207651;212503;212504;273790;273791;279895;316362;370982;370983	-	Uncharacterized protein OS=Zea mays PE=2 SV=1
751	tr|B6SXT4|B6SXT4_MAIZE	60762.9	MPDISLGDTVR;SGYIEIEELR;LQQFAAMNK;TIVEVVQMCHR;ISYDEFAAMMK;KMPDISLGDTVR;VIAEHLSVEEVADIK;FTEIVGSPYYMAPEVLK	0;0;0;0;0;0;1;0	1	1	157672;159433;159441;159447;207651;212503;212504;273790;273791;279895;338348;370982;370983	-	Calcium-dependent protein kinase 2 OS=Zea mays PE=2 SV=1
752	tr|A0A1D6QLG6|A0A1D6QLG6_MAIZE	72978.1	LFDIAYSR;TNEVYK;WFYSGDIGR;EVLQSLVK;QFASTPLFGTR;AYEMDLAQLYSQ;LHPDGCLEIIDR;LQHGEYVSLGK;LIPEPWTPESGLVTAALK;GTQGDASVLKPTLMTAVPAILDR	1;0;0;1;1;1;1;0;0;1	6	6	84825;107904;122160;122161;163512;165092;229412;231197;256175;256181;256182;319964;369103;369104;369105;395467	tr|K7UNV8|K7UNV8_MAIZE;tr|A0A1D6QLH1|A0A1D6QLH1_MAIZE;tr|A0A1D6QLG4|A0A1D6QLG4_MAIZE;tr|A0A1D6QLG5|A0A1D6QLG5_MAIZE	Uncharacterized protein OS=Zea mays PE=4 SV=1
753	tr|A0A1D6KEW1|A0A1D6KEW1_MAIZE	85499.4	DPVRPGVK;TLCLAYK;SELPEIVIK;DLDKEK;MVTGDNINTAK;SLAELLELVPK;GASEIVLAACDK;FVDETGGVHPLDK;ECGILTEDGIAIEGPEFR;LMATLSEGGDDETPLQVK	0;0;1;0;0;1;1;1;1;0	5	10	146808;146809;146810;147096;147108;200878;200888;208074;239422;243347;251557;251558;251559;251560;256915;297707;345022;345023;367416	tr|A0A1D6KEV9|A0A1D6KEV9_MAIZE;tr|A0A1D6KEU0|A0A1D6KEU0_MAIZE;tr|A0A1D6KEV7|A0A1D6KEV7_MAIZE;tr|A0A1D6KEW2|A0A1D6KEW2_MAIZE;tr|A0A1D6KEU1|A0A1D6KEU1_MAIZE;tr|A0A1D6KEV1|A0A1D6KEV1_MAIZE;tr|A0A1D6KEU9|A0A1D6KEU9_MAIZE;tr|A0A1D6KEV5|A0A1D6KEV5_MAIZE;tr|A0A1D6KEU4|A0A1D6KEU4_MAIZE;tr|A0A1D6KEU2|A0A1D6KEU2_MAIZE;tr|A0A1D6KEV2|A0A1D6KEV2_MAIZE;tr|A0A1D6KEU7|A0A1D6KEU7_MAIZE;tr|A0A1D6KEU8|A0A1D6KEU8_MA…	Calcium-transporting ATPase OS=Zea mays PE=3 SV=1
754	tr|A0A1D6IU01|A0A1D6IU01_MAIZE	72802.6	FVLSGGAPLSGDTQR;TNEVYK;WFYSGDIGR;EYVYMPLLGTR;FHPDGCLEIIDR;GVPVEVGGEPGYAVR;VGAPLPCSYIK;LQHGEYVSLGK;LIDWPEGGYLTADLPMPR;LIPEPWTPESGLVTAALK;FEQPVETHWEGVSTLADLFEQSCK	1;0;0;1;1;1;1;0;1;0;1	7	11	60564;107904;122160;122161;203655;240316;243962;243964;243965;249871;256175;256181;256182;319964;349609;349610;349612;369103;369104;369105;405761	tr|K7TMN5|K7TMN5_MAIZE	Uncharacterized protein OS=Zea mays PE=4 SV=1
755	tr|A0A1D6HTL5|A0A1D6HTL5_MAIZE	31982.8	ELPACLPILVDR;TMGPVK;VQQLLK;NTVIPTK;IMEYFIK;AMEDAGLEK;FEELNNDLFR;SQIHEIVLVGGSTR;KAMEDAGLEK;VEIESLFDGTDFSEPLTR;DILLLDVAPLTLGIETVGGVMTK;GVNPNEAVAFGAAVQGSILSGEGGDETK	0;0;0;0;0;0;0;0;0;0;0;1	1	1	42614;219688;219702;70431;100056;114274;114299;114300;173352;173353;173354;173368;173369;179065;180357;190238;190239;190240;190245;190246;246542;246545;246546;246547;294159;350775;350777;350778;350779;350780;350784;350785;350786;350790;350793;350794;395895;396404;403322	-	Uncharacterized protein OS=Zea mays PE=3 SV=1
756	tr|A0A1D6JRX9|A0A1D6JRX9_MAIZE	85746.7	DVFGVNK;DPVRPGVK;ATIDSFANEALR;DLDKEK;MGVVIQLPEGALR;MVTGDNINTAK;GASEIILASCSK;SEEELTQLIPK;IKEVDGVSDIK;ECGILTEGGIAIEGPDFR;LMATLSEGGDDETPLQVK;AAGFGICAEELSSIVEGHDVK;YLNEDGNVIPLDAGTIDHLK	1;0;1;0;1;0;1;1;1;1;0;1;1	9	11	116321;146808;146809;146810;193344;193345;208074;215859;215860;239422;243347;257482;269450;315135;334852;367416;387644;388036	tr|A0A1D6JRX7|A0A1D6JRX7_MAIZE	Calcium-transporting ATPase OS=Zea mays PE=3 SV=1
757	tr|A0A1D6G8N2|A0A1D6G8N2_MAIZE	25650.9	TVLIPR;DNNLLGK;NTTIPTK;ITITNDK;EQVFSTYSDNQPGVLIQVYEGER;NALENYAYNMR;LPAEDKK;NTIKDDK;TKDNNLLGK;ELEGICNPIIAK;YKAEDEEVKK;MKELEGICNPIIAK;MYQGEGAGMGAAAGMDEDAPSGGSGAGPK;KEQVFSTYSDNQPGVLIQVYEGER	1;0;0;0;0;0;0;0;0;0;0;0;0;0	1	2	19938;19939;114624;114625;115048;115050;125225;125226;125229;125230;199984;325587;395407;395408;395409;395410;395411;395412;395413;395414;395415;403048;403049;403050;403051;403052;403053;403055;208674;208678;223310;232506;274182;274194;285662;285663;285667;361838;368882;402380;402381;405138	-	Uncharacterized protein OS=Zea mays PE=4 SV=1
758	tr|K7TWC7|K7TWC7_MAIZE	149143	EKDGGQAVLGTPTER;GESFITK;AGFSDYK;DPVRPGVK;TLCLAYK;AILEFGLK;MMAVLVSLPDGR;TGTLTTNHMVVDR;MVTGDNINTAK;DVLGTINSFASDALR;MLVTAVGMHTEWGR;VALYVQQAALHFIDGGK;ESADVIVLDDNFTTIINVAR;LMSTLSEGGEDETPLQVK;EVVAVTGDGTNDAPALHEADIGLAMGIAGTEVAK	1;0;0;0;0;1;1;1;0;1;1;1;0;0;0	7	10	32705;323613;117424;119290;119291;119294;219676;219677;146808;146809;146810;147096;147108;154663;187659;187668;233136;239422;243347;266669;266670;268645;360065;367141;370178;410038	-	Calcium-transporting ATPase OS=Zea mays GN=ZEAMMB73_844012 PE=3 SV=1
759	tr|B6TS22|B6TS22_MAIZE	39539.4	GVIEVYP;HIFTK;CTVLNLPR;AFPDIK;LLDEELDR;SLTYCCGR;YFVLGTVSR;AGFSDYK;VVEEGVAAHDNLAIGTVIR;ECGADVFSGLR;VVEETTTK;QGNASAAAIVK;TITIPPAQAVMLK;HSLYYLTSMALK;LNPLSWLLVEGVESEDHTYQK;LLVTSGVFASSDDVQYR;LVLHFWSDDDCVK;HYVEAGMSLADWFK;QLPSPFEALHGVPLVHESTK;LLDEELDRVVEEGVAAHDNLAIGTVIR	1;1;1;1;1;1;1;0;1;1;1;1;1;1;1;1;1;1;1;1	19	204	32149;32153;32154;32155;32156;32159;32160;32161;32162;32163;115746;115748;74389;74393;74397;74398;74399;81207;81208;81209;88085;88100;88102;88103;88104;90355;90357;94640;94641;94642;102808;102840;102847;102852;102860;102861;102862;119290;119291;119294;219676;219677;159167;159184;159203;339292;339293;339295;339312;339315;339316;339322;339325;339326;339327;339332;339335;339336;339337;339339;339340;…	-	O-methyltransferase ZRP4 OS=Zea mays GN=ZEAMMB73_843927 PE=2 SV=1
760	tr|Q5EBY7|Q5EBY7_MAIZE	41221.7	DNNLLGK;NTTIPTK;ITITNDK;MVQDAEK;CMEPVEK;FEELNMDLFR;EQVFSTYSDNQPGVLIQVYEGER;LAADDKK;NSLENYAYNMR;SSVHDVVLVGGSTR;NINPDEAVAYGAAVQAAILSGEGNEK;NTIKDEK;SEDEEHKK;ELESLCNPIIAK;VQQLLQDFFNGK;YKSEDEEHK;MYQGAGADMGGAGGMDEDAPAGSGGPGPK;YKSEDEEHKK;MKELESLCNPIIAK;KEQVFSTYSDNQPGVLIQVYEGER	0;0;0;0;0;0;0;0;0;0;0;0;0;0;0;0;1;0;0;0	1	5	114624;114625;115048;115050;125225;125226;125229;125230;130600;130608;130614;155042;155043;195127;195128;195129;195130;195132;195136;195137;195138;195139;195140;195142;195145;195146;195148;195149;195150;199943;199944;199945;199946;199947;199948;199949;199950;199953;199954;199984;325587;395407;395408;395409;395410;395411;395412;395413;395414;395415;403048;403049;403050;403051;403052;403053;403055;…	-	Heat shock protein 70 (Fragment) OS=Zea mays PE=2 SV=1
761	tr|K7VJF3|K7VJF3_MAIZE	71781.5	DNNLLGK;NTTIPTK;ITITNDK;CMEPVEK;VEIIANDQGNR;LSKEEIER;FEELNMDLFR;EQVFSTYSDNQPGVLIQVYEGER;NALENYAYNMR;LPADDKK;SQIHDVVLVGGSTR;TTPSYVAFTDTER;TKDNNLLGK;ATAGDTHLGGEDFDNR;NAVITVPAYFNDSQR;VQQLLQDFFNGK;NQVAMNPTNTVFDAK;IINEPTAAAIAYGLDK;IINEPTAAAIAYGLDKK;KEQVFSTYSDNQPGVLIQVYEGER	0;0;0;0;0;1;0;0;0;0;1;0;0;0;1;0;0;0;0;0	3	5	114624;114625;115048;115050;125225;125226;125229;125230;155042;155043;166491;166492;166497;166498;166499;193526;195127;195128;195129;195130;195132;195136;195137;195138;195139;195140;195142;195145;195146;195148;195149;195150;199943;199944;199945;199946;199947;199948;199949;199950;199953;199954;199984;325587;395407;395408;395409;395410;395411;395412;395413;395414;395415;403048;403049;403050;403051;…	tr|K7WEL8|K7WEL8_MAIZE	Uncharacterized protein OS=Zea mays GN=ZEAMMB73_832667 PE=3 SV=1
762	tr|A0A1D6QGV9|A0A1D6QGV9_MAIZE	80711.1	DAVFK;ISDSPMPR;GDVSVLNPTLMISVPAILDR;FEVPAK;TNEVYK;EVQQSLSK;LFDFSYK;ADVGGEEGFAMR;GYFNNEAK;ACNFSSGLIK;LVSWEEGGYK;LQHGEYVSLGK;VGPPLPCCYVK;FVLCGGAPLSSDTQR;MGHDLDSHAAIFSDTR;MLWDHIIYKPIR;NIAAIEGSWFGSWAPER;HLTTLSFTEVEELGK;LHLGEYEWDTYTEAFNR;LPSGSDTAVIMYTSGSTGLPK;IIYIEDEPVEAETLNQVK;IVLLPEPWTPESGLVTAALK;WFYTGDIGQFHPDGCLEIIDR	0;0;0;0;0;0;0;1;0;1;0;0;0;0;0;0;0;0;1;1;1;0;0	5	14	55562;60610;60617;60618;60916;357452;357453;357456;357457;88105;107904;164452;164454;164455;164753;164760;164773;169896;169897;169899;169900;172942;220950;220952;240410;256175;256181;256182;319964;270078;273217;273218;308119;308120;308121;308122;328128;328334;328335;328336;328337;328338;345323;345330;360978;360979;360981;385006;380852;380857;382424;382428;384467;384468;384469;384470;384471;384472…	-	Uncharacterized protein OS=Zea mays PE=4 SV=1
763	tr|C4JBB8|C4JBB8_MAIZE	72851.9	ETAEAYLGK;IAGLEVMR;HFNITLTR;SVSEYK;NTTIPTK;EIESAVSDLR;TTPSIVAK;EQEITIK;GVNPDEAVAMGAAIQGGILR;SDNIDLSK;QAVTNAQNTIR;EAELHSQK;FESLVSNLIER;EIDEVLLVGGMTR;SSGGLSEVEIEK;AVITVPAYFNDAQR;NSADTTIYSIEK;SKFESLVSNLIER;MKETAEAYLGK;AAMAEDDLDKIK;SQVFSTAADNQTQVGVK;IINEPTAAALSYGMNNK;VQEVVSQIFNKPPSK;VELSSTMQTEINLPFITADASGAK	1;1;1;1;0;1;1;1;0;1;1;1;1;1;1;0;1;1;1;1;1;0;1;1	20	46	28529;186671;186721;56828;90180;90182;90183;94794;115048;115050;128399;128415;129336;144473;144474;144475;144489;153401;335669;335672;335682;335685;335690;335691;335692;335693;335694;335695;335696;335702;338166;154878;162047;172643;172655;193148;193149;193153;229502;229510;229511;229512;229513;229514;257201;257202;257205;263450;263456;263457;263458;263461;263462;324756;324757;282200;317698;317699…	-	Uncharacterized protein OS=Zea mays PE=2 SV=1
764	tr|A0A1D6EIR5|A0A1D6EIR5_MAIZE	80583.2	DAVFK;ISDYPMPR;FEVPAK;TNEVYK;EVQQSLSK;ANVGGEEGFAMR;ACNFASGLVK;LVSWEEGGYK;GEVVVGGHSITK;FKDDLDK;LPSSSDTAVIMYTSGSTGLPK;LQHGEYVSLGK;FVLCGGAPLSGDTQR;VGPPLPCCYVK;KLFDFAYK;MGHDLDSHAAIFSDTR;MIWDTIIYKPIR;NLASIEGSWFGSWAPER;HLTTLSFTEVEELGK;GDVSVLNPTLIISVPAILDR;LHLGEYEWDTYAEAFNR;IELLPEPWTPESGLVTAALK;WFYTGDIGQFHPDGCLEIIDR;HIIYIEDEPVEAETLNQVK	0;1;0;0;0;1;1;0;1;1;1;0;1;0;1;0;1;1;0;1;1;1;0;1	14	26	55562;83067;83068;88105;107904;164452;164454;164455;169619;169620;169621;175382;175383;212289;240410;244304;244840;250078;382976;382982;256175;256181;256182;319964;266308;266309;266310;270078;280860;308119;308120;308121;308122;322301;330737;345323;345330;355441;355442;357894;386289;386290;389915;389916;390162;390173	tr|B6U6S2|B6U6S2_MAIZE	Uncharacterized protein OS=Zea mays PE=4 SV=1
765	tr|B6U4A3|B6U4A3_MAIZE	72970.8	IAGLDVER;EQNITIR;MVQEAELHAQK;HLNITLTR;LVGTPAK;IPAEVASEIEAAIADLR;NTTIPTK;MVPYTIVK;ETAESYLGK;FESLVHDLIER;EVDEVLLVGGMTR;RFDDPQTQK;AKLEAANK;TTPSVVAFTQK;SSGGLSEADIQK;VQEVVSEIFGK;AVITVPAYFNDAQR;NNADTTIYSIEK;SQVFSTAADNQTQVGIR;QYSPSQVGAFVLTK;QAVTNPQNTFFGTK;SKFESLVHDLIER;IINEPTAAALSYGMNNK;DKIPAEVASEIEAAIADLR;VELSSTSQTEINLPFITADASGAK	0;0;0;0;0;0;0;0;0;1;0;0;0;0;0;0;0;0;0;0;0;1;0;0;0	2	7	52588;52589;52596;52880;76629;268729;268730;79767;79768;79780;86480;114502;307375;115048;115050;176136;176137;191682;191683;191685;191686;191699;208512;208515;208516;208522;225648;225649;225650;225651;225659;229970;231609;231612;235518;243150;243154;243155;243157;246519;246520;246524;257266;257267;257271;257273;257274;257275;257277;257278;257279;257290;263450;263456;263457;263458;263461;263462;32…	-	Heat shock 70 kDa protein OS=Zea mays PE=2 SV=1
766	tr|C0P9K2|C0P9K2_MAIZE	72770.6	IAGLDVER;EQNITIR;MVQEAELHAQK;HLNITLTR;LVGTPAK;IPAEVASEIEAAIADLR;NTTIPTK;GVNPDEAVAMGAAIQGGILR;ETAESYLGK;FESLVHNLIER;EVDEVLLVGGMTR;RFDDPQTQK;AKLEAANK;TTPSVVAFTQK;SSGGLSEADIQK;VQEVVSEIFGK;AVITVPAYFNDAQR;NTADTTIYSIEK;APNGDAWVETTDGK;SQVFSTAADNQTQVGIR;QYSPSQVGAFVLTK;QAVTNPQNTFFGTK;SKFESLVHNLIER;IINEPTAAALSYGMNNK;DKIPAEVASEIEAAIADLR;AAGNEVIGIDLGTTNSCVAVMEGK;VELSSTSQTEINLPFITADASGAK	0;0;0;0;0;0;0;0;0;1;0;0;0;0;0;0;0;1;1;0;0;0;1;0;0;1;0	5	10	52588;52589;52596;52880;76629;268729;268730;79767;79768;79780;86480;114502;307375;115048;115050;153401;335669;335672;335682;335685;335690;335691;335692;335693;335694;335695;335696;335702;338166;191682;191683;191685;191686;191699;208270;208271;225648;225649;225650;225651;225659;229970;231609;231612;235518;243150;243154;243155;243157;246519;246520;246524;257266;257267;257271;257273;257274;257275;25…	tr|B4F8Q2|B4F8Q2_MAIZE	Uncharacterized protein OS=Zea mays PE=2 SV=1
767	tr|K7VW90|K7VW90_MAIZE	71293.1	STVHDVVLVGGSTR;DNNLLGK;NTTIPTK;ITITNDK;CMEPVEK;VEIIANDQGNR;DAGVISGLNVMR;FEELNMDLFR;EQVFSTYSDNQPGVLIQVYEGER;NSLENYAYNMR;KATSSGEK;NTIKDDK;TTPSYVAFTDTER;FSDPSVQSDMK;MVNHFVQEFK;TKDNNLLGK;ELEGICNPIIAK;ATAGDTHLGGEDFDNR;NAVVTVPAYFNDSQR;VQQLLQDFFNGK;QFSAEEISSMVLTK;EIAEAYLGSTIK;NQVAMNPTNTVFDAK;IINEPTAAAIAYGLDK;MKELEGICNPIIAK;IINEPTAAAIAYGLDKK;SINPDEAVAYGAAVQAAILSGEGNEK;KEQVFSTYSDNQPGVLIQVYEGER	0;0;0;0;0;0;0;0;0;0;0;0;0;0;0;0;0;0;0;0;1;0;0;0;0;0;0;0	1	1	47353;228241;228242;228243;228245;228246;228248;228249;114624;114625;115048;115050;125225;125226;125229;125230;155042;155043;166491;166492;166497;166498;166499;167551;167552;173263;195127;195128;195129;195130;195132;195136;195137;195138;195139;195140;195142;195145;195146;195148;195149;195150;199943;199944;199945;199946;199947;199948;199949;199950;199953;199954;199984;325587;395407;395408;395409;3…	-	Uncharacterized protein OS=Zea mays GN=ZEAMMB73_366749 PE=3 SV=1
768	tr|A0A1D6QHD5|A0A1D6QHD5_MAIZE	108471	MVPDLHR;IFIHVTR;QSIYGVNR;HTLVTNLR;LEGLGAEDR;IVLDTINSFASDALR;MMVTAVGMR;GESFITK;QTVLGTPTER;LALYVQK;YAEKPSR;TLCLAYK;DPLRPGVK;IWASEVSK;AIFEFGLK;EHFDVPPK;MHGGVDGVSK;AAMTFIDGAK;MVTGDNINTAK;MAVLVSLHDGGSYR;TGTLTTNHMVVDK;ECGILTDGDLAIEGPEFR;KIVLDTINSFASDALR;NAGFSINPDELASITSK;EHFDVPPKNPSEEAQR;ESADVIVLDDNFTTIINVAR;LMSTLSEGGEDETPLQVK;GASEIVVEMCDMMIDGDGNSVPLSEAQR;EVVAVTGDGTNDAPALHEADIGLAMGIAGTEVAK	1;1;1;1;1;1;1;0;1;1;1;0;1;1;1;1;1;1;0;1;1;1;1;1;1;0;0;1;0	23	48	2505;51476;51493;51494;51495;56112;70342;70346;75530;77204;86107;279666;88224;93220;117424;122664;122665;122666;122667;122679;135550;140908;147096;147108;151598;151599;164804;166625;166627;182140;188435;188436;199792;199793;199795;199812;199813;199814;239422;243347;248831;298263;343228;352338;352339;352340;352341;352440;352441;352449;365045;367141;370178;403862;403863;410038	tr|K7UB12|K7UB12_MAIZE	Calcium-transporting ATPase OS=Zea mays PE=3 SV=1
769	tr|C4J410|C4J410_MAIZE	71162.2	QFAAEEISSMVLIK;DNNLLGK;NTTIPTK;ITITNDK;CMEPVEK;DAGVIAGLNVMR;VEIIANDQGNR;FEELNMDLFR;EQVFSTYSDNQPGVLIQVYEGER;NALENYAYNMR;LPAEDKK;SSVHDVVLVGGSTR;KATSSGEK;NTIKDDK;TTPSYVGFTDTER;FSDPSVQSDMK;MVNHFVQEFK;TKDNNLLGK;ELEGICNPIIAK;ATAGDTHLGGEDFDNR;NAVVTVPAYFNDSQR;VQQLLQDFFNGK;EIAEAYLGSTIK;NQVAMNPTNTVFDAK;IINEPTAAAIAYGLDK;YKAEDEEVKK;MKELEGICNPIIAK;IINEPTAAAIAYGLDKK;SINPDEAVAYGAAVQAAILSGEGNEK;MYQGEGAGMGAAAGMDE…	0;0;0;0;0;1;0;0;0;0;0;0;0;0;1;0;0;0;0;0;0;0;0;0;0;0;0;0;0;0;0	2	4	33372;137712;137738;137744;324907;324908;324909;324910;324911;324913;324914;324915;324916;324922;324923;324924;324925;324926;324927;324928;324929;324930;324931;324932;324934;324936;324937;324938;324939;324940;324941;324942;324943;324944;324945;324946;324947;324948;324950;324952;324955;324956;324957;324958;324960;324963;324967;324968;324969;324977;327676;327677;114624;114625;115048;115050;125225;1…	-	Heat shock protein1 OS=Zea mays GN=ZEAMMB73_501274 PE=2 SV=1
770	tr|A0A1D6QSG2|A0A1D6QSG2_MAIZE	133313	AISSLSR;ELPACLPILVDR;LVPALEVR;IEALVLTR;SIQNVGLAVR;ATVAIAIK;VGAFSVLK;HVVDDGLELR;AFSVIANSPLR;TVDLGPFK;TNIQMIGSLSR;MFLEACPK;IDEIMYSK;CASTIEMLK;ISTFLMLIK;ATLQVVQLLK;YSIVERPEK;QHMALLCLGEIGR;MDIFNTFIELLR;ILLSLAPQLIK;EYSLQALESFMLR;TIIAEVTTPSLAEK;YMATSDLLSELNK;SAASYALGNIAVGNLSK;GILKDDSTTNSAK;GLLPEILPLLYDQTVIK;CPSAVLAVLDSIVEPIEK;DHEYMLNALLSQLGSNPASVR;LTITVLQQLEDASGDVSGLAVK;FGPHLAETVPLLISYCTSASENDEELR;DLSN…	1;0;1;1;1;1;1;1;1;1;1;1;1;1;1;1;1;1;1;1;1;1;1;1;1;1;1;1;1;1;1	30	52	24903;42614;219688;219702;59185;64205;64206;107604;119100;130779;130781;140125;140126;147781;147782;149794;149795;163339;163341;191135;191979;208272;212074;216825;225516;227681;227703;246941;246950;246951;250494;250880;250881;250882;250883;268425;268426;268427;268428;309031;309033;311010;335868;335880;338584;369424;369425;370657;376007;376011;391140;391146;391147;404548;405500	tr|A0A1D6QSI4|A0A1D6QSI4_MAIZE;tr|A0A1D6QSF3|A0A1D6QSF3_MAIZE;tr|K7UBG7|K7UBG7_MAIZE;tr|A0A1D6QSE8|A0A1D6QSE8_MAIZE	Uncharacterized protein OS=Zea mays PE=4 SV=1
771	sp|P24067|BIP2_MAIZE	73192.8	TMGPVK;TIFDVK;NTVIPTK;VFSPEEISAMILGK;EVEAVCNPIVSAVYQR;ITITNEK;DAGVIAGLNVAR;FDLNGIAPAPR;IMEYFIK;AMEDAGLEK;DTAEAYLGK;FEELNNDLFR;IKDGENK;SQIHEIVLVGGSTR;ITPSWVAFTDSER;DGKPYIQVK;KAMEDAGLEK;NQLETYVYNMK;LADKLEAEEK;DYFDGKEPNK;MKDTAEAYLGK;INDAVVTVPAYFNDAQR;EAEEFAEEDKK;EALEWLDDNQSAEK;IINEPTAAAIAYGLDK;VEIESLFDGTDFSEPLTR;KINDAVVTVPAYFNDAQR;LKEVEAVCNPIVSAVYQR;IINEPTAAAIAYGLDKK;DILLLDVAPLTLGIETVGGVMTK;GVNPDEAV…	0;0;0;0;0;0;0;1;0;0;0;0;0;0;0;0;0;0;0;1;0;0;0;0;0;0;0;0;0;0;0;0	2	5	70431;98222;98223;98231;98232;98236;98237;98238;114274;114299;114300;127449;317487;317505;317506;317518;317519;317520;317524;317525;317526;317527;317529;317530;317531;317532;317533;320230;320233;129455;318929;318930;318931;318932;318943;360437;130110;141223;141265;141289;141290;141318;141319;146300;173352;173353;173354;173368;173369;179065;180357;181711;181735;181737;190238;190239;190240;190245;1…	-	ER luminal binding protein OS=Zea mays GN=BIP1 PE=2 SV=1
772	tr|B6U1E4|B6U1E4_MAIZE	71503.1	LPVDDK;DNNLLGK;NTTIPTK;ITITNDK;CMEPVEK;KDITGNPR;VEIIANDQGNR;DAGVISGLNVMR;FEELNMDLFR;EQVFSTYSDNQPGVLIQVYEGER;DASPAGGSGAGPK;NTLENYAYNMR;SSVHDVVLVGGSTR;LPVDDKK;TTPSYVAFTDSER;FSDTSVQSDAK;LVNHFVQEFK;ETAEAYLGTTIK;TKDNNLLGK;MYQGAAGPDMAGGMDR;ELEGICNPIIAK;ATAGDTHLGGEDFDNR;NAVVTVPAYFNDSQR;VQQLLQDFFNGK;SINPDEAVAYGAAVQAAILTGEGNEK;YKAEDEEHQK;QFSAEEISSMILNK;IINEPTAAAIAYGLDK;NQVAMNPINTVFDAK;VIPGSGDKPMIGVQFR;MKE…	1;0;0;0;0;0;0;0;0;0;1;1;0;1;0;1;1;1;0;1;0;0;0;0;1;1;1;0;0;1;1;0;0;0;0	13	42	86686;114624;114625;115048;115050;125225;125226;125229;125230;155042;155043;158175;158176;158181;166491;166492;166497;166498;166499;167551;167552;173263;195127;195128;195129;195130;195132;195136;195137;195138;195139;195140;195142;195145;195146;195148;195149;195150;199943;199944;199945;199946;199947;199948;199949;199950;199953;199954;199984;325587;395407;395408;395409;395410;395411;395412;395413;3…	-	Heat shock cognate 70 kDa protein 2 OS=Zea mays PE=2 SV=1
773	tr|A0A1D6KE29|A0A1D6KE29_MAIZE	71429.3	RFSDASVQSDIK;QFAAEEISSMVLIK;ATSVGEK;DNNLLGK;NTTIPTK;ITITNDK;MVQDAEK;CMEPVEK;DAGVIAGLNVLR;KDITGNPR;VEIIANDQGNR;FEELNMDLFR;EQVFSTYSDNQPGVLIQVYEGER;LAADDKK;NSLENYAYNMR;SSVHDVVLVGGSTR;KATSVGEK;NINPDEAVAYGAAVQAAILSGEGNEK;NTIKDEK;TTPSYVAFTDSER;FSDASVQSDIK;MVNHFVQEFK;SEDEEHKK;ATAGDTHLGGEDFDNR;NAVVTVPAYFNDSQR;ELESLCNPIIAK;VQQLLQDFFNGK;YKSEDEEHK;EIAEAYLGSTIK;IINEPTAAAIAYGLDK;NQVAMNPINTVFDAK;YKSEDEEHKK;MKE…	0;0;0;0;0;0;0;0;0;0;0;0;0;0;0;0;0;0;0;0;0;0;0;0;0;0;0;0;0;0;0;0;0;1;0;0;0	1	6	17277;284645;284648;33372;137712;137738;137744;324907;324908;324909;324910;324911;324913;324914;324915;324916;324922;324923;324924;324925;324926;324927;324928;324929;324930;324931;324932;324934;324936;324937;324938;324939;324940;324941;324942;324943;324944;324945;324946;324947;324948;324950;324952;324955;324956;324957;324958;324960;324963;324967;324968;324969;324977;327676;327677;88450;114624;114…	-	Uncharacterized protein OS=Zea mays PE=3 SV=1
774	tr|B7ZZ42|B7ZZ42_MAIZE	71499.3	RFSDASVQSDIK;QFAAEEISSMVLIK;STVHDVVLVGGSTR;ATSVGEK;DNNLLGK;NTTIPTK;ITITNDK;MVQDAEK;CMEPVEK;DAGVIAGLNVLR;KDITGNPR;VEIIANDQGNR;FEELNMDLFR;EQVFSTYSDNQPGVLIQVYEGER;NSLENYSYNMR;LPADDKK;KATSVGEK;NINPDEAVAYGAAVQAAILSGEGNEK;NTIKDEK;TTPSYVAFTDSER;FSDASVQSDIK;MVNHFVQEFK;SEDEEHKK;ATAGDTHLGGEDFDNR;NAVVTVPAYFNDSQR;ELESLCNPIIAK;VQQLLQDFFNGK;YKSEDEEHK;EIAEAYLGSTIK;IINEPTAAAIAYGLDK;NQVAMNPINTVFDAK;YKSEDEEHKK;MKE…	0;0;0;0;0;0;0;0;0;0;0;0;0;0;1;0;0;0;0;0;0;0;0;0;0;0;0;0;0;0;0;0;0;1;0;0;0	2	20	17277;284645;284648;33372;137712;137738;137744;324907;324908;324909;324910;324911;324913;324914;324915;324916;324922;324923;324924;324925;324926;324927;324928;324929;324930;324931;324932;324934;324936;324937;324938;324939;324940;324941;324942;324943;324944;324945;324946;324947;324948;324950;324952;324955;324956;324957;324958;324960;324963;324967;324968;324969;324977;327676;327677;47353;228241;228…	-	Uncharacterized protein OS=Zea mays PE=2 SV=1
775	tr|K7URA3|K7URA3_MAIZE	55985.7	IQAVLK;AATEQLNK;AFSGSPIVGEIR;NIVEHVNK;LPFYHSFWNR;FRLPDETEEEFSTR;GLGLILGTEFVDNK;VFFTNSGSEANDSQVK;FDLPAPFVLHTDCPHYWR;TTKPSLDLANDILSMFTAR;SPNDPFPAEWGVGSIFGAECEK;VAGDSIMLSPPLIMTPNEVEEIISK	1;0;1;1;0;1;1;0;0;1;1;1	8	13	82355;149095;149096;149097;167867;167868;167869;176723;210952;210953;210954;305093;309542;309543;309545;348384;372803;372804;372807;381723;396720;396721;403489	tr|A0A1D6PUC0|A0A1D6PUC0_MAIZE	Putative aminotransferase class III superfamily protein OS=Zea mays GN=ZEAMMB73_678010 PE=3 SV=1
776	tr|A0A1D6DZK9|A0A1D6DZK9_MAIZE	53443.3	FQDGIR;VQAIVK;DIPGHVK;AATEQLNK;ALADSPIIGEIR;ERDIPGHVK;LPFYHSFWNR;LATNLENLILK;VAGDAIMMSPTLIMTPGEVDELVR;YHLPGETEEDFATR;SPTDLFPAEWGVGAIFGEECQK;SEGSYVYDINGNK;GLGMIMGTEFTNNK;VFFTNSGSEANDSQVK;YLDSLAGLWCTALGGSEPR;FDLPAPFVLHTDCPHYWR;GHGMLAPFTAGWQSNDLHPLIIER;EGPETIAAFIAEPVMGAGGVIPPPK;ALSNAYVPIGATLVSPEISDVIHSQSNK	1;1;1;0;1;1;0;1;1;1;1;1;1;0;1;0;1;1;1	15	35	25181;77968;111976;149095;149096;149097;176081;176082;176083;176084;176090;207731;210952;210953;210954;259031;259032;259033;270466;390206;390207;286505;286506;286509;340220;299621;398101;398103;398104;303967;316052;316053;316054;348384;352103;372803;372804;372807;395511;398402;398403;398404;398405;406687;406688	tr|A0A1D6DZK5|A0A1D6DZK5_MAIZE	Uncharacterized protein OS=Zea mays PE=3 SV=1
777	tr|B6TLR1|B6TLR1_MAIZE	41086.3	LIHEFNR;GAVTDVK;DVPASVDWR;FGDMTADEFR;HGGVAAEDAYPYR;NSWGPEWGEK;EGHCGIAMEASYPVK;ANAGCNGGLMDYAFQYIAK;CGTELDHGVAAVGYGVTADGTK;DQGQCGSCWAFSTIAAVEGINAIK;KSPAPVVTIDGYEDVPANDESALK	1;0;0;1;0;0;0;0;0;0;0	2	3	68000;87819;103748;103751;103752;152264;152265;222265;222266;222268;222270;295973;295975;295976;245897;337825;337826;379549;387013;387014;401384;405539	-	Vignain OS=Zea mays PE=2 SV=1
778	tr|A0A1D6H7V0|A0A1D6H7V0_MAIZE	96430.3	IDHIFEHTR;MESWNLFR;IQLALCK;LFLDIEK;IPPVGEVLTPFYK;STVSTYLDSAILQHQLQK	1;1;1;1;1;1	6	6	17322;116149;139296;150195;306800;377524	tr|A0A1D6H7V4|A0A1D6H7V4_MAIZE;tr|A0A1D6H7T1|A0A1D6H7T1_MAIZE;tr|A0A1D6H7U5|A0A1D6H7U5_MAIZE;tr|A0A1D6H7R5|A0A1D6H7R5_MAIZE;tr|A0A1D6H7T2|A0A1D6H7T2_MAIZE;tr|A0A1D6H7R7|A0A1D6H7R7_MAIZE	Uncharacterized protein OS=Zea mays PE=4 SV=1
779	tr|B6TDE6|B6TDE6_MAIZE	36365.9	GISDIEGLSR;TNENLEVLR;IIVTGGSLK;QFELAEAVK;AAGEDFCEIMTR;NTHAGSQYVK;LMIETDSPYCDIR	1;1;1;1;1;1;1	7	7	104451;117997;153653;202839;220574;223200;274453	tr|A0A1D6F9F8|A0A1D6F9F8_MAIZE	Deoxyribonuclease tatD OS=Zea mays PE=2 SV=1
780	tr|B6TS23|B6TS23_MAIZE	42110.8	VSIGYQTR;ISFGFEASELLK;VAFADGVFVDSSLK;VPVGQFK;DGIWSLAEK;LPYQQGADK;EILPPGSVDHTTR;LVLGNALYFK;ADTQSVDFQK;LPYQQGADKR;GLGLQLPFSAEADLSGLVDSPEGR;QYIVAYNNLK;QFSMYILLPDAK;AAEAAGQVNSWVEK;LKPAFEEVAVGK;LSSEPEFLENHVPMHK;SFVEVNEEGTEAAAASAATVVLR;DSEFHLLDGSSVQAPFMSSTDK	1;1;0;1;1;1;1;1;0;1;1;1;1;1;0;1;1;1	15	47	66735;66736;88312;282012;282013;282014;282015;282016;282017;112532;305813;305822;305823;305824;305827;115065;115066;115069;197961;197975;197976;198315;198316;198317;226722;226723;232525;232526;232629;232645;232648;242446;242449;242452;251839;383752;383753;383766;254901;254917;254918;300229;300230;306716;306723;306724;306725;329236;329238;366433;366434;366441;367952;367954;376454;376455;376457;396…	-	Protein Z OS=Zea mays PE=2 SV=1
781	tr|A0A1D6LY77|A0A1D6LY77_MAIZE	14606.3	MYDIQAK;LDQYQILK;TSVTFHQPK;VNTLIRPDGK;YPLTTESAMK;KMYDIQAK;LTPDYDALDVANK;NKLDQYQILK;IEDNNTLVFIVDLK;KIEDNNTLVFIVDLK	1;1;1;1;1;1;1;1;1;1	10	34	146998;146999;147000;147010;147011;198639;198640;198641;205846;225489;225491;225495;233206;233213;233214;233226;303870;303871;272674;301929;301931;301932;301933;301943;301945;325199;325202;325203;325204;325206;335448;335451;379688;379689	tr|B6SX57|B6SX57_MAIZE;tr|B6SLQ7|B6SLQ7_MAIZE	Uncharacterized protein OS=Zea mays PE=3 SV=1
782	tr|B6TRZ9|B6TRZ9_MAIZE	29762.8	VVIPLHQLR;TGPSFTEAAMGR;AAASLQEALASAR;DTWQHFK;VLAEGGYEK;ICYACYLSTSAGPVMGVLYISTAK	0;0;1;0;0;1	2	4	113697;164942;177296;177302;177303;179702;181070;402703	-	FIP1 OS=Zea mays PE=2 SV=1
783	tr|A0A1D6F275|A0A1D6F275_MAIZE	57944.7	YILGALEVLK	1	1	1	227207	tr|A0A1D6IKS4|A0A1D6IKS4_MAIZE;tr|A0A1D6IKT0|A0A1D6IKT0_MAIZE;tr|A0A1D6IKS8|A0A1D6IKS8_MAIZE;tr|A0A1D6IKS3|A0A1D6IKS3_MAIZE;tr|A0A1D6IKS7|A0A1D6IKS7_MAIZE;tr|A0A1D6IKS9|A0A1D6IKS9_MAIZE	Uncharacterized protein OS=Zea mays PE=4 SV=1
784	tr|B6TZE6|B6TZE6_MAIZE	36758	TACFYEYR;VVFAYTFMDR;GDGESFPTVQAAVDAVPLGNR;NFITVAGASPEATVVSWDNTATR;VAPPGKGDGESFPTVQAAVDAVPLGNR	1;1;1;1;1	5	6	125286;173581;356278;356279;382399;402905	-	Pectinesterase OS=Zea mays PE=2 SV=1
785	tr|K7VGR4|K7VGR4_MAIZE	18947.6	IFDLFDVK;EEFQLALFK;LSDDIIETILDK	0;0;1	1	2	191491;228761;289737;289738	tr|K7VXZ8|K7VXZ8_MAIZE;tr|B6T6B2|B6T6B2_MAIZE	Uncharacterized protein OS=Zea mays GN=ZEAMMB73_561226 PE=4 SV=1
786	tr|A0A1D6K8Q7|A0A1D6K8Q7_MAIZE	22267.2	IFDLFDVK;LYDMDGTGFIER;EEFQLALFK;LSDEIIETILDK	0;1;0;1	2	4	191491;225298;228761;292759;292760;292761	tr|A0A1D6K8Q8|A0A1D6K8Q8_MAIZE;tr|A0A1D6K8R2|A0A1D6K8R2_MAIZE;tr|B4F9B4|B4F9B4_MAIZE	Uncharacterized protein OS=Zea mays PE=4 SV=1
787	tr|A0A1D6NKD2|A0A1D6NKD2_MAIZE	31884.9	NMTLPYLR;CFSVNEVEALFELYK;VFYLFDEK;LSDDLLEAIIDK;DITTVFPSFVFNTAVED	0;1;1;1;1	4	4	92073;201272;210495;282915;329968	tr|B4FIL0|B4FIL0_MAIZE;tr|C3TRS4|C3TRS4_MAIZE;tr|B6T9V3|B6T9V3_MAIZE;tr|A0A1D6NKD0|A0A1D6NKD0_MAIZE;tr|A0A1D6NKC7|A0A1D6NKC7_MAIZE;tr|B4FGS6|B4FGS6_MAIZE;tr|A0A1D6NKC0|A0A1D6NKC0_MAIZE;tr|A0A1D6NKC2|A0A1D6NKC2_MAIZE	Uncharacterized protein OS=Zea mays PE=4 SV=1
788	tr|B6T8N9|B6T8N9_MAIZE	25923.2	IDFSFR;IDKEEWR;VFDLFDTK;HNGILGFEEFAR;EEFQLALFK;ISSAVIDDGLINKEEFQLALFK	1;0;0;0;0;0	1	1	33500;184712;187742;187743;187744;187746;187747;217781;228761;404693	-	Calcineurin B-like protein OS=Zea mays GN=CBL2-1 PE=2 SV=1
789	tr|K7TIV7|K7TIV7_MAIZE	25787.2	NMTLPYLR;LASALLK;QQGFIEK;IDKEEWR;VFDLFDTK;EEFQLALFK;ISSAVVDDGLINK	0;1;1;0;0;0;1	3	4	92073;95865;140528;140530;184712;187742;187743;187744;187746;187747;228761;279713	-	Uncharacterized protein OS=Zea mays GN=ZEAMMB73_487567 PE=4 SV=1
790	tr|B6TMU4|B6TMU4_MAIZE	13096.9	EFILAR;LFDGTDIGPTK	1;1	2	2	27319;239477	tr|A0A1D6HKL5|A0A1D6HKL5_MAIZE;tr|B4FFI8|B4FFI8_MAIZE;tr|K7UL88|K7UL88_MAIZE	NTGP5 OS=Zea mays GN=ZEAMMB73_605636 PE=2 SV=1
791	tr|B7ZZT5|B7ZZT5_MAIZE	28176.5	GYNAEGWR;GALVVLEGLDR;LLSGTTLIVDR;YSYSGVAFSAAK;VVDGFLPMETVEEK;ATSVGQMISSYLANDSQLDDR;DLATSCIQDCQGNPLTNLAW	1;1;0;0;1;1;1	5	8	75086;136556;136582;136583;152214;261163;329319;329321;372801;373240	-	Uncharacterized protein OS=Zea mays PE=2 SV=1
792	tr|B6U1A1|B6U1A1_MAIZE	19479.4	DQGITVVAGVEAR;LAGIASSIR;ALVVDDLIATGGTLCAAVK;IEMHVGAVQANDR;LGDRPVFVLVEADA;YKDQGITVVAGVEAR;VVECACVIELAELK;KLPGEVISEEYSLEYGTDK	0;0;0;0;0;0;1;0	1	2	31950;56614;56615;56619;56620;209232;365834;365835;365838;365839;365840;365854;365855;365856;365857;365859;365860;365861;365862;365863;365864;365865;231784;231785;231786;236048;247738;247746;247747;331270;331271;331273;335416;335418;398748;398749;398750;398751;398752	-	Adenine phosphoribosyltransferase 1 OS=Zea mays PE=2 SV=1
793	tr|A0A1D6KEX3|A0A1D6KEX3_MAIZE	16855	DQGITVVAGVEAR;FQDITTLLLDPK;DTIDLFVER;ALVVDDLIATGGTLCAAVK;IEMHVGAVQANDR;LGDRPVFVLVEADA;GFIFGPPIALAIGAK;YKDQGITVVAGVEAR;VVECACVIELPELK;KLPGEVISEEYSLEYGTDK	0;1;0;0;0;0;0;0;0;0	1	1	31950;101666;124708;124709;124717;124718;209232;365834;365835;365838;365839;365840;365854;365855;365856;365857;365859;365860;365861;365862;365863;365864;365865;231784;231785;231786;236048;247738;247746;247747;308888;308889;308890;308892;308893;331270;331271;331273;339302;339303;339304;339306;339307;339310;339313;339314;339324;398748;398749;398750;398751;398752	-	Uncharacterized protein OS=Zea mays PE=3 SV=1
794	tr|K7VXY4|K7VXY4_MAIZE	38819.7	GQGTTYGSILNSMR;SGQYVWEDHRPR;GAVQPAPGWAPPPPPVHGR;ITSTGAMTFCFIQAIER	1;1;1;1	4	5	243505;254649;327950;327951;336685	tr|B4FE29|B4FE29_MAIZE;tr|A0A1D6P6U5|A0A1D6P6U5_MAIZE	Putative metacaspase family protein OS=Zea mays GN=ZEAMMB73_218375 PE=4 SV=1
795	tr|A0A1D6E3H4|A0A1D6E3H4_MAIZE	23393	SWSFYR;EPPPAPLFEPGELK;QPIGTAAQGTDDKDYK;GFQQGLYMGNGGGANVVAPGYTK	0;0;1;0	1	2	46126;46129;46130;46131;46134;317509;317510;317511;317513;317514;317515;317516;317522;317523;317528;376151;376154;392431;393099	tr|A0A1D6E3H5|A0A1D6E3H5_MAIZE;tr|A0A1D6E3H7|A0A1D6E3H7_MAIZE;tr|Q84RL8|Q84RL8_MAIZE	Uncharacterized protein OS=Zea mays PE=3 SV=1
796	sp|Q9XF59|PIP12_MAIZE	30986.1	SLGAAIIYNR;SWSFYR;EPPPAPLFEPGELK;QPIGTAAQGAADDKDYK;GFQQGLYMGNGGGANVVAPGYTK	1;0;0;1;0	2	11	10895;114598;114599;114600;114603;114604;114605;114606;46126;46129;46130;46131;46134;317509;317510;317511;317513;317514;317515;317516;317522;317523;317528;378870;378871;378877;392431;393099	tr|B7ZXI0|B7ZXI0_MAIZE;tr|B4FQW8|B4FQW8_MAIZE	Aquaporin PIP1-2 OS=Zea mays GN=PIP1-2 PE=1 SV=1
797	tr|A0A1D6PU52|A0A1D6PU52_MAIZE	23325.3	DLVQYLMEQAVR	1	1	1	238568	tr|A0A1D6PU57|A0A1D6PU57_MAIZE;tr|A0A1D6PU46|A0A1D6PU46_MAIZE;tr|A0A1D6PU55|A0A1D6PU55_MAIZE;tr|A0A1D6PU48|A0A1D6PU48_MAIZE;tr|C0PFW0|C0PFW0_MAIZE;tr|A0A1D6PU45|A0A1D6PU45_MAIZE;tr|A0A1D6PU44|A0A1D6PU44_MAIZE	Uncharacterized protein OS=Zea mays PE=4 SV=1
798	tr|B6SU52|B6SU52_MAIZE	39862.4	LPDTLGFELHGLR;ALEELNANFNQLTR	1;1	2	2	239489;279128	tr|C4J9K2|C4J9K2_MAIZE	Leucine-rich repeat-containing protein 40 OS=Zea mays PE=2 SV=1
799	tr|A0A1D6KXF9|A0A1D6KXF9_MAIZE	76162.2	AAMLVR;GAPLPII;SYPLYR;INTLTQGYSGIR;FEILEAIAK;QLSAVLPDEVEAAR;TTPQWLGPQVEVIR;IAGIEHGFFALQPK;ALHGGNFQGTPVGVSMDNTR	0;1;0;1;0;1;1;1;1	6	8	15407;17764;17765;36100;197990;202600;202601;246969;246971;276987;318676;351101	-	Phenylalanine ammonia-lyase OS=Zea mays PE=3 SV=1
800	tr|A0A1D6E5Y8|A0A1D6E5Y8_MAIZE	77395.2	AAMLVR;SYPLYR;AAVESGTAAIR;INTLLQGYSGIR;NPSLDYGFK;TLSTGATGALHDAR;TSPQWLGPQIEVIR;EINSVNDNPLIDVSR;LGELDPLMKPK;ALHGGNFQGTPIGVSMDNTR	0;0;1;0;0;1;0;0;0;0	2	2	15407;36100;104154;201645;201652;201653;201664;204578;204579;204581;204586;212142;276995;276996;276997;276998;276999;290894;290901;290902;321770;352850	tr|B6SRL9|B6SRL9_MAIZE	Phenylalanine ammonia-lyase OS=Zea mays PE=3 SV=1
801	tr|B4FWE4|B4FWE4_MAIZE	67447.6	AAMLVR;SYPLYR;VAEFEQQVR;AAVESGSPLVPNR;INTLLQGYSGIR;FEILEAIAK;NPSLDYGFK;AVLVEHALANGDAER;TSPQWLGPQIEVIR;EINSVNDNPLIDVSR;KTAEAVDILK;LGELDPLMKPK;IAGIEHGFFELQPK;ALHGGNFQGTPIGVSMDNTR;FLNAGAFGTGADGHVLPAEATR	0;0;1;1;0;0;0;1;0;0;0;0;1;0;1	5	9	15407;36100;123930;123944;190324;190354;201645;201652;201653;201664;202600;202601;204578;204579;204581;204586;263463;276995;276996;276997;276998;276999;290894;290901;290902;293426;321770;328250;352850;363796;363803;363804	tr|A0A1D6HDL5|A0A1D6HDL5_MAIZE	Phenylalanine ammonia-lyase OS=Zea mays PE=2 SV=1
802	tr|C0HJ40|C0HJ40_MAIZE	77550.6	AAMLVR;SYPLYR;DLLQEIER;LAIAAIGK;EAVFAYADDPCSANYPLMK;VAQFEEDLR;SCVMTVAK;INTLLQGYSGIR;NPSLDYGFK;FEILEAIVK;TSPQWLGPQIEVIR;IAGIQGGFFELQPK;LGELDPLMKPK;IEGASLSIAQVAAVATGAGEAR;ALHGGNFQGTPIGVSMDNTR	0;0;0;1;0;1;0;0;0;0;0;0;0;1;0	3	4	15407;36100;94524;108887;108888;115836;124280;156423;201645;201652;201653;201664;204578;204579;204581;204586;210883;276995;276996;276997;276998;276999;314802;321770;349428;352850	-	Phenylalanine ammonia-lyase OS=Zea mays GN=PAL PE=2 SV=1
803	tr|A0A1D6E5Z0|A0A1D6E5Z0_MAIZE	76217	AAMLVR;SYPLYR;DASASVFSK;VGQVAAVAAAK;VAFETGAAPIANR;INTLLQGYSGIR;NPSLDYGFK;FEILEAITK;LINTGVSPCLPLR;LIDPMLDCLK;KVDAAEAFK;TSPQWLGPQIEVIR;KTAEAVDILK;EVNSVNDNPVIDVHR;AAAELTGSHLDEVK;LKSPGEECNK;ALHGGNFQGTPIGVSMDNAR;ASSEWILDCIAHGGDIYGVTTGFGGTSHR	0;0;1;1;1;0;0;0;1;1;0;0;0;0;1;0;0;0	6	7	15407;36100;162101;187802;196078;201645;201652;201653;201664;204578;204579;204581;204586;211381;211383;211384;211385;211386;231977;231978;252839;268578;268580;268581;268582;268583;276995;276996;276997;276998;276999;293426;295314;295315;295316;295317;295322;295340;303151;307765;307766;349357;349358;349359;349361;349362;349363;351094;351098;351099;404757;404758;408553;408554	tr|A0A1D6E5Y9|A0A1D6E5Y9_MAIZE	Phenylalanine ammonia-lyase OS=Zea mays PE=3 SV=1
804	tr|B8A046|B8A046_MAIZE	75855.2	AAMLVR;VFVGISQGK;VAVAEGTAPVANR;ELISAIDR;LAIANIGK;NTVTQVAK;AVLPQEVEAAR;HLEENIK;DGPALQVELLR;TAEAIDILK;VGQVAAVASAK;INTLLQGYSGIR;IAGIEGGFFK;NPSLDYGFK;FEILEAITK;EELGCVFLTGER;VLTMNPSGELSSAR;EAVFTYAEDAASGSLPLMQK;LVDPMLECLK;AVLVDHALSSGDAER;KVDAAEAFK;TSPQWLGPQIEVIR;EVNSVNDNPVIDVHR;KTAEAIDILK;TKDGPALQVELLR;LKSPGEECNK;KVLTMNPSGELSSAR;LMSSTYIVALCQAVDLR;ALHGGNFQGTPIGVSMDNAR;HLNAGIFGTGSDGHTLPSEVTR;AVLVDHALSSGD…	0;0;0;0;0;0;0;0;0;0;0;0;0;0;0;0;0;1;0;0;0;0;0;0;0;0;0;0;0;0;1;0	2	11	15407;23555;170154;170155;25249;175979;175983;175984;175985;64667;64668;64669;123439;123440;144504;144507;144508;144520;144522;150410;150419;151851;151852;151854;151860;151861;151863;151864;160279;160280;160281;160284;184019;184020;192678;192679;192680;192682;201645;201652;201653;201664;204088;204094;204095;204096;204099;204578;204579;204581;204586;211381;211383;211384;211385;211386;223353;223354…	-	Phenylalanine ammonia-lyase OS=Zea mays PE=2 SV=1
805	tr|B6U4D6|B6U4D6_MAIZE	75901.2	AAMLVR;VFVGISQGK;VAVAEGTAPVANR;ELISAIDR;EAVFTYAEDAASASLPLMQK;LAIANIGK;NTVTQVAK;AVLPQEVEAAR;HLEENIK;DGPALQVELLR;TAEAIDILK;VGQVAAVASAK;INTLLQGYSGIR;IAGIEGGFFK;NPSLDYGFK;FEILEAITK;EELGCVFLTGER;VLTMNPSGELSSAR;LVDPMLECLK;AVLVDHALSSGDAER;KVDAAEAFK;TSPQWLGPQIEVIR;EVNSVNDNPVIDVHR;KTAEAIDILK;TKDGPALQVELLR;LKSPGEECNK;VNELDPLLKPK;KVLTMNPSGELSSAR;LMSSTYIVALCQAVDLR;EWDGKPLPINIK;ALHGGNFQGTPIGVSMDNAR;HLNAGIFGTG…	0;0;0;0;0;0;0;0;0;0;0;0;0;0;0;0;0;0;0;0;0;0;0;0;0;0;0;0;0;1;0;0;0;0	1	2	15407;23555;170154;170155;25249;175979;175983;175984;175985;64667;64668;64669;112461;254703;384913;384914;384915;384916;384917;384918;384919;384920;123439;123440;144504;144507;144508;144520;144522;150410;150419;151851;151852;151854;151860;151861;151863;151864;160279;160280;160281;160284;184019;184020;192678;192679;192680;192682;201645;201652;201653;201664;204088;204094;204095;204096;204099;204578…	-	Phenylalanine ammonia-lyase OS=Zea mays PE=2 SV=1
806	tr|A0A1D6Q5B1|A0A1D6Q5B1_MAIZE	75908.2	AAMLVR;VAVAEGTAPVANR;EPSVFSR;ELISAIDR;VGQVAAVASAR;EAVFTYAEDAASASLPLMQK;LAIANIGK;NTVTQVAK;AVLPQEVEAAR;HLEENIK;DGPALQVELLR;TAEAIDILK;INTLLQGYSGIR;IAGIEGGFFK;NPSLDYGFK;FEILEAITK;VLTMNPSGDLSSAR;ITKFEEELR;LVDPMLECLK;AVLVDHALSSGDAER;KVDAAEAFK;TSPQWLGPQIEVIR;EELGCVFLTGEK;EWDGKPLPININ;EVNSVNDNPVIDVHR;KTAEAIDILK;TKDGPALQVELLR;LKSPGEECNK;VNELDPLLKPK;KVLTMNPSGDLSSAR;LMSSTYIVALCQAVDLR;ALHGGNFQGTPIGVSMDNAR;HL…	0;0;1;0;1;0;0;0;0;0;0;0;0;0;0;0;1;1;0;0;0;0;1;1;0;0;0;0;0;1;0;0;0;0;0	7	13	15407;25249;175979;175983;175984;175985;40770;64667;64668;64669;98764;98766;112461;254703;384913;384914;384915;384916;384917;384918;384919;384920;123439;123440;144504;144507;144508;144520;144522;150410;150419;151851;151852;151854;151860;151861;151863;151864;160279;160280;160281;160284;184019;184020;201645;201652;201653;201664;204088;204094;204095;204096;204099;204578;204579;204581;204586;211381;2…	-	Phenylalanine ammonia-lyase OS=Zea mays PE=3 SV=1
807	tr|A0A1D6G7S7|A0A1D6G7S7_MAIZE	56995.3	SAVLWR;IQLLER;SAETLFR;DLYEK;TDTVLLK;EAMAMLK;MMSPFFTQR;NSPPMLGK;FVFASPAK;AFGDDEKR;QAVTLLQDNYPEFIAK;VPANEEPIMK;LVLTVNNPASK;VKEAMAMLK;KVPANEEPIMK;VFINVPWWYLAANK;YIAPEQVPVQFGGLFK;ETIEIPVTENSAIVWELR;EGHPVCYNVYGEFQDK;EGHPVCYNVYGEFQDKDLYEK	0;0;0;0;0;0;1;0;0;0;0;0;0;0;0;0;0;1;0;0	2	4	24562;24563;24567;24568;24569;24574;31299;31300;31324;41251;41259;41260;41261;41278;80919;120177;120178;121309;121310;121311;121313;121314;121315;126727;126759;137306;137308;138497;138502;138506;143988;143997;143998;146421;146466;146468;146469;146470;146471;146472;171081;201754;362082;362101;362102;362107;362110;362111;362112;362114;229548;237306;237307;237309;237310;237311;237312;278161;278163;3…	tr|K7V6Z1|K7V6Z1_MAIZE	Uncharacterized protein OS=Zea mays PE=4 SV=1
808	tr|B6TVE3|B6TVE3_MAIZE	61968.6	SAVLWR;SAATLFR;IQLLER;DLYEK;TDTVLLK;EAMAMLK;MMSPFLTQR;NSPPMLGK;FVFASPAK;AFGDDEKR;QAVTLLQDNYPEFIAK;VPANEEPIMK;LVLTVNNPASK;VKEAMAMLK;KVPANEEPIMK;VFINVPWWYLAANK;YIAPEQVPVQFGGLFK;ETVEIPVTENSTIVWELR;EGHPVCYNVYGEFQDK;LDFSPSGICSMVQVTDLK;QLIAAALAAGEFNLPPPPPPPK;KGDEAELTADDAGVGTGSFK;EDDPEFTTSDTVSELTIKPSSK;EGHPVCYNVYGEFQDKDLYEK	0;1;0;0;0;0;1;0;0;0;0;0;0;0;0;0;0;1;0;1;1;1;1;0	7	36	24562;24563;24567;24568;24569;24574;30279;30280;30281;30282;31299;31300;31324;80919;120177;120178;121309;121310;121311;121313;121314;121315;126727;126759;125748;125751;125752;125753;131209;131211;131212;131214;131230;136651;138497;138502;138506;143988;143997;143998;146421;146466;146468;146469;146470;146471;146472;171081;201754;362082;362101;362102;362107;362110;362111;362112;362114;229548;237306;…	-	Patellin-1 OS=Zea mays PE=2 SV=1
809	tr|B4FBC9|B4FBC9_MAIZE	68203.5	SAVLWR;IQLLER;KAEETAPVAEEK;SAETLFR;FGIDELLLDADLGLR;TALAQLK;VMSPFLTQR;TDTVLLK;EAMAMLK;ELEGVVFYR;AVEAAVEK;LVLGVNNPASR;NSPPMLGK;IVFCSPGK;QALALLQDNYPEFVAK;EDDTEFSTSDAVTELTVKPSSK;AAEAEAGAEEK;VPAHEEPIMK;AEETAPVAEEK;VKEAMAMLK;EELIWGVPLAGDDER;AEEPAKEELK;RFGIDELLLDADLGLR;KVPAHEEPIMK;VFINVPWWYLAANK;ETVEIPATENSTVVWELR;YIAPEQVPVQFGGLYK;EGHPVCYNVYGEFQDK;EQLDFSPSGICSMVQVTDLK;EGHPVCYNVYGEFQDKELYER;TVEAIEETVAVAV…	0;0;1;0;1;1;1;0;0;1;1;1;0;1;1;1;1;1;1;0;1;1;1;1;0;1;1;0;1;1;1;1;1	24	137	24562;24563;24567;24568;24569;24574;31299;31300;31324;37067;331267;331268;331274;331275;331278;331279;331280;41251;41259;41260;41261;41278;91405;285396;285408;285409;285428;285465;105061;105062;105069;105072;114961;114962;114963;114964;120292;120296;120297;120307;120177;120178;121309;121310;121311;121313;121314;121315;126727;126759;126066;126068;126071;126072;126073;126078;126079;126080;126081;22…	-	Uncharacterized protein OS=Zea mays PE=2 SV=1
810	tr|A0A1D6JIE4|A0A1D6JIE4_MAIZE	105937	LPMSEIQETINEFR;YFPNVK;ATMALSMAEAR;AHDVDHGVNLEK;ACAAAITLDTPGANYR	1;0;0;0;0	1	1	101427;112721;139678;139679;280222;280223;280224;286547;286548	tr|A0A1D6JID1|A0A1D6JID1_MAIZE;tr|A0A1D6JIE7|A0A1D6JIE7_MAIZE;tr|A0A1D6JIB0|A0A1D6JIB0_MAIZE;tr|A0A1D6JIB1|A0A1D6JIB1_MAIZE;tr|A0A1D6JIF4|A0A1D6JIF4_MAIZE;tr|E7DDV6|E7DDV6_MAIZE;tr|A0A1D6JIC2|A0A1D6JIC2_MAIZE;tr|E7DDV7|E7DDV7_MAIZE;tr|A0A1D6JIA9|A0A1D6JIA9_MAIZE	Uncharacterized protein OS=Zea mays PE=4 SV=1
811	tr|A0A1D6DSW6|A0A1D6DSW6_MAIZE	109186	ISESAIALK;YFPNVK;LIPFVALDVR;ATMALSMAEAR;VGQIVAQLLSER;ADGEFTPTSVFR;VNDAEAVLLK;LQLASEALDAK;FFPASFFSSK;ALDLPVYFGDAGSR;AHDVDHGVNLEK;ACAAAITLDTPGANYR;LPMSEIQESINEFR;DVSAAVATVQEVIVK;LMVGDLTVEGIEQLEPSR;VISSVDTVVELTSLAEEQK;SLLPVESETDDLHDHIIILGFGR	1;0;1;0;1;1;1;1;1;1;0;0;1;1;1;1;1	13	21	23306;112721;136923;139678;139679;195027;195040;199125;213879;238106;238107;238108;239654;239655;242612;242613;242614;280222;280223;280224;286547;286548;292599;292600;292601;318869;342461;378502;391811	tr|A0A1D6DSW7|A0A1D6DSW7_MAIZE;tr|A0A1D6DSS3|A0A1D6DSS3_MAIZE;tr|A0A1D6DST9|A0A1D6DST9_MAIZE;tr|A0A1D6DSV7|A0A1D6DSV7_MAIZE;tr|A0A1D6DSU2|A0A1D6DSU2_MAIZE;tr|A0A1D6DSW2|A0A1D6DSW2_MAIZE;tr|A0A1D6DSV5|A0A1D6DSV5_MAIZE;tr|A0A1D6DSS7|A0A1D6DSS7_MAIZE;tr|A0A1D6DSV6|A0A1D6DSV6_MAIZE;tr|A0A1D6DSS4|A0A1D6DSS4_MAIZE	Uncharacterized protein OS=Zea mays PE=4 SV=1
812	tr|A0A1D6GTD1|A0A1D6GTD1_MAIZE	37288.7	GNLPETK;GLTLEEIEASL;WLLLCAIQGK	1;1;1	3	8	109490;109491;147736;147737;147746;147747;147755;249216	tr|A0A1D6GTD0|A0A1D6GTD0_MAIZE;tr|A0A1D6GTC6|A0A1D6GTC6_MAIZE;tr|A0A1D6GTC9|A0A1D6GTC9_MAIZE	Uncharacterized protein OS=Zea mays PE=3 SV=1
813	tr|B4F9S1|B4F9S1_MAIZE	27159.8	LWAALDK;EIAGLTPLCR;ATSEMLLK;FLFPDWDQR;LDAFFAEK;RLDAFFAEK	1;1;1;1;1;1	6	7	129319;132340;155250;155272;164607;172270;221030	tr|B6SUX8|B6SUX8_MAIZE;tr|K7V7U3|K7V7U3_MAIZE;tr|K7VFN3|K7VFN3_MAIZE;tr|C0HGU2|C0HGU2_MAIZE	Uncharacterized protein OS=Zea mays PE=2 SV=1
814	tr|A0A1D6GK62|A0A1D6GK62_MAIZE	21658.2	GELATALR;LLGASGEPGDR;NLHLYQFR;VMVLDSHK;VQFTEFIQK;LVVAPQNFVIK;ELVGDSAPAEAAATVAA;NTIPLSTAAAANFTR;DVGASLYYIDYIATLHK;DFAVVAADTSAVQSILVHK;LYRPDMTVEEAVDLVDK	0;1;0;1;0;0;0;0;0;1;1	4	10	42883;42884;42885;112507;112508;118982;118984;167901;233027;233028;255438;255439;258128;259343;259350;370838;370840;370841;370842;370843;373169;373170;373171;373172;374700;374701;374702	tr|B6SIM7|B6SIM7_MAIZE;tr|A0A1D6GK60|A0A1D6GK60_MAIZE	Proteasome subunit beta type OS=Zea mays PE=3 SV=1
815	tr|C0PFF5|C0PFF5_MAIZE	23352	GELATALR;LMGASGEPGDR;NLHLYQFR;RELVGDNAPAEAATAVVAA;VMVLDSQK;VQFTEFIQK;LVVAPQNFVIK;NTIPLSTAAAANFTR;ELVGDNAPAEAATAVVAA;DVGASLYYIDYIATLHK;LYHPDMTVEEAVDLVDK;DFALVAADTSAVQSILVHK	0;0;0;0;0;0;0;0;0;0;0;1	1	6	42883;42884;42885;118495;118496;118982;118984;127293;317455;317457;164810;164813;164814;233027;233028;255438;255439;259343;259350;287560;287561;287566;370838;370840;370841;370842;370843;373352;373362;374116;374117;374119;374120;374121;374122	-	Proteasome subunit beta type OS=Zea mays PE=2 SV=1
816	tr|B6T4A2|B6T4A2_MAIZE	23380	GELATALR;LMGASGEPGDR;NLHLYQFR;RELVGDNAPAEAATAVVAA;VMVLDSQK;VQFTEFIQK;LVVAPQNFVIK;NTIPLSTAAAANFTR;ELVGDNAPAEAATAVVAA;DVGASLYYIDYIATLHK;LYHPDMTVEEAVDLVDK;DFVLVAADTSAVQSILVHK	0;0;0;0;0;0;0;0;0;0;0;1	1	3	42883;42884;42885;118495;118496;118982;118984;127293;317455;317457;164810;164813;164814;233027;233028;255438;255439;259343;259350;287560;287561;287566;370838;370840;370841;370842;370843;373352;373362;376257;376258;376259	-	Proteasome subunit beta type OS=Zea mays PE=2 SV=1
817	tr|A0A1D6PMT3|A0A1D6PMT3_MAIZE	28047.8	FLGLF;QDGFGNLHGGYQR	1;1	2	3	8871;234159;234160	tr|K7WHY0|K7WHY0_MAIZE;tr|B6TUA3|B6TUA3_MAIZE	Uncharacterized protein OS=Zea mays PE=4 SV=1
818	tr|K7VLA4|K7VLA4_MAIZE	16089.4	ALYNDMSR	1	1	1	80118	tr|B6SRY9|B6SRY9_MAIZE;tr|A0A1D6P8U7|A0A1D6P8U7_MAIZE;tr|A0A1D6PKW0|A0A1D6PKW0_MAIZE;tr|C0HFT3|C0HFT3_MAIZE;tr|K7W3B5|K7W3B5_MAIZE;tr|K7VQL2|K7VQL2_MAIZE	Uncharacterized protein OS=Zea mays GN=ZEAMMB73_229608 PE=4 SV=1
819	tr|A0A1D6NTR5|A0A1D6NTR5_MAIZE	61927	AEHDLLLLR;NVDSIPLMEGEGR;IANISLIEEK;ALNMEYAVIK	1;1;1;1	4	4	115413;225328;230109;236154	tr|K7W5U2|K7W5U2_MAIZE;tr|A0A1D6NTS1|A0A1D6NTS1_MAIZE;tr|A0A1D6NTS0|A0A1D6NTS0_MAIZE;tr|A0A1D6NTN9|A0A1D6NTN9_MAIZE;tr|A0A1D6NTR9|A0A1D6NTR9_MAIZE;tr|A0A1D6NTR6|A0A1D6NTR6_MAIZE;tr|A0A1D6NTP9|A0A1D6NTP9_MAIZE;tr|A0A1D6NTR1|A0A1D6NTR1_MAIZE;tr|A0A1D6NTR2|A0A1D6NTR2_MAIZE;tr|A0A1D6NTP7|A0A1D6NTP7_MAIZE;tr|A0A1D6NTP1|A0A1D6NTP1_MAIZE;tr|A0A1D6NTP5|A0A1D6NTP5_MAIZE	Uncharacterized protein OS=Zea mays PE=4 SV=1
820	tr|C0PAC6|C0PAC6_MAIZE	29217.6	NYITYATGLLQDK;TVMVVELIK	1;0	1	1	122628;202077;202078;202079	tr|B6T7F1|B6T7F1_MAIZE;tr|A0A1D6EU65|A0A1D6EU65_MAIZE	Uncharacterized protein OS=Zea mays PE=2 SV=1
821	tr|B8A2G7|B8A2G7_MAIZE	30944.1	TVMVVELIK;VGGLHQNTATESVDITDTWEPLEEGLLPLETTR	0;1	1	1	202077;202078;202079;410141	-	Uncharacterized protein OS=Zea mays PE=2 SV=1
822	tr|A0A1D6MK92|A0A1D6MK92_MAIZE	44373	GADVVVATPGR;IIIFCSTK;MLDMGFEPQIR;QTLMYTATWPK;ELATQIQDEAIK	1;0;0;0;1	2	2	102792;186857;202114;202116;202117;281723;281726;286175	tr|A0A1D6MK77|A0A1D6MK77_MAIZE;tr|A0A1D6MK95|A0A1D6MK95_MAIZE;tr|A0A1D6MK78|A0A1D6MK78_MAIZE;tr|A0A1D6MK93|A0A1D6MK93_MAIZE;tr|A0A1D6MK84|A0A1D6MK84_MAIZE;tr|A0A1D6MK79|A0A1D6MK79_MAIZE;tr|A0A1D6MK82|A0A1D6MK82_MAIZE;tr|C0HIU3|C0HIU3_MAIZE;tr|A0A1D6MK72|A0A1D6MK72_MAIZE	Uncharacterized protein OS=Zea mays PE=3 SV=1
823	tr|A0A1D6F8C8|A0A1D6F8C8_MAIZE	72074.2	DNVLNQFR;GADIVVATPGR;IIIFCSTK;MLDMGFEPQIR;QTLMYTATWPK;INLHQVSLLVLDEADR;SITQYVEVVPPMDK;VVINYDFPTGIEDYVHR;DPVQVNIGSIDELVANK;IAGDLLRDPVQVNIGSIDELVANK	0;0;0;0;0;1;0;0;0;0	1	1	91316;91324;107189;186857;202114;202116;202117;281723;281726;319124;331234;348806;358123;358125;400701	tr|A0A1D6F8C5|A0A1D6F8C5_MAIZE;tr|A0A1D6F8D9|A0A1D6F8D9_MAIZE;tr|A0A1D6F8C9|A0A1D6F8C9_MAIZE	Uncharacterized protein OS=Zea mays PE=3 SV=1
824	tr|A0A1D6PN70|A0A1D6PN70_MAIZE	72261.6	RLEQILR;DNVLNQFR;GADIVVATPGR;APILVATDVAAR;IIIFCSTK;MLDMGFEPQIR;QTLMYTATWPK;ELASQIQEEVVK;SITQYVEVVPPMDK;VVINYDFPTGIEDYVHR;DPVQVNIGSIDELVANK;IAGDLLRDPVQVNIGSIDELVANK	0;0;0;1;0;0;0;1;0;0;0;0	2	3	67893;67898;91316;91324;107189;155303;155307;186857;202114;202116;202117;281723;281726;289312;331234;348806;358123;358125;400701	tr|A0A1D6PN71|A0A1D6PN71_MAIZE;tr|A0A1D6PN67|A0A1D6PN67_MAIZE	Uncharacterized protein OS=Zea mays PE=3 SV=1
825	tr|A0A1D6NMP6|A0A1D6NMP6_MAIZE	89223	RLEQILR;LNDILEMR;GVDVVVATPGR;SPILVATDVAAR;ILIFCTTK;MLDMGFEPQIR;QFGASAIHGDK;ELATQILDEAVK;QTLMYTATWPK;YAPDDPTLPKPWR;VVINYDFPTGVEDYVHR;AGATGVAYTFFCDQDSK	0;0;0;0;0;0;0;0;0;1;0;0	1	1	67893;67898;90694;111890;161172;161173;191270;191271;202114;202116;202117;230303;279487;279488;281723;281726;323270;347169;360770	-	Uncharacterized protein OS=Zea mays PE=4 SV=1
826	tr|A0A1D6N3M7|A0A1D6N3M7_MAIZE	49721.7	DYVLAEFK;LEQGDGPIVLILAPTR;DVPKPVR;SPIMAATDVAAR;VTYLVLDEADR;ILIFFQTK;MLDMGFEPQIR;STCVYGGAPK;RVTYLVLDEADR;DLIGIAQTGSGK;LIDMLEAGHTNLR;EAGQVVNPALESMSR;TLSYLLPGLVHVGAQPR	1;1;0;1;0;1;0;1;0;1;1;1;1	9	19	28889;187732;98286;292550;292551;292552;127195;157336;189351;189352;189356;195442;202114;202116;202117;204256;204257;234621;238385;238404;238409;243079;243080;268641;268649;268650;316842	tr|A0A1D6N3L6|A0A1D6N3L6_MAIZE	Uncharacterized protein OS=Zea mays PE=3 SV=1
827	tr|B4FWP6|B4FWP6_MAIZE	54675	ELINILEEAGQK;VSSELAAMGR;DVPKPVR;SPIMTATDVAAR;VTIGSEDLK;ILIFMDTK;VTYLVLDEADR;NFLFDPYK;STCIYGGVPK;ADASAAASELDGLPR;RVTYLVLDEADR;DLIGIAETGSGK;ELAVQIQQEATK;DVGFPEYVLQEITK;AGFVEPTPIQSQGWPMALR	1;1;0;1;1;1;0;1;1;1;0;1;1;1;1	12	24	91578;95961;127195;167767;167768;167771;179849;186467;186468;189351;189352;189356;205551;216729;216730;232866;232881;234621;238676;285949;285950;336196;336197;336202;336203;336207;336208;354623;354624	tr|A0A1D6MHG9|A0A1D6MHG9_MAIZE	Uncharacterized protein OS=Zea mays PE=2 SV=1
[truncated: 6,896 more rows]
