# Supplementary material for: Comparative Proteomics Analysis of the Seedling Root Response of Drought-sensitive and Drought-tolerant Maize Varieties to Drought Stress
Source: Int J Mol Sci. 2019 Jun 7;20(11):2793. doi: 10.3390/ijms20112793 (PMC6600177; doi:10.3390/ijms20112793)
Supplement: Supplementary file 1 [file ijms-20-02793-s001.zip › Supplementary Materials/Table S3.xlsx]

## Sheet: F16FTSNWKF2809_Zea_mays_rep1-pe
query_number	peptide_seq	mass	charge	qvalue	ions_score	Protein_ID	modification	scan_title
4	KDEIER	1396.81	4	0.00956233	8.99044	tr|B4FB66|B4FB66_MAIZE;tr|K7UXL8|K7UXL8_MAIZE;tr|C0PB04|C0PB04_MAIZE;tr|B6SHZ1|B6SHZ1_MAIZE;tr|B6UGL6|B6UGL6_MAIZE;tr|B6SI83|B6SI83_MAIZE		Locus:1.1.1.938.2 File:"P170059_1.WIFF"
27	SVPQPHK	1399.84	4	0.00142336	17.6761	tr|K7UNM6|K7UNM6_MAIZE;tr|A0A1D6QKV6|A0A1D6QKV6_MAIZE;tr|K7U4Q9|K7U4Q9_MAIZE;tr|A0A1D6QKV8|A0A1D6QKV8_MAIZE;tr|A0A1D6QKV9|A0A1D6QKV9_MAIZE;tr|A0A1D6QKW1|A0A1D6QKW1_MAIZE;tr|K7UCD8|K7UCD8_MAIZE;tr|B6T443|B6T443_MAIZE		Locus:1.1.1.1012.2 File:"P170059_19.WIFF"
32	MAASLVR	1050.62	3	0.000228338	27.8738	tr|B4FK56|B4FK56_MAIZE;tr|B6U5G5|B6U5G5_MAIZE;tr|B6T3V1|B6T3V1_MAIZE		Locus:1.1.1.1159.2 File:"P170059_13.WIFF"
501	IPGEIVR	1086.67	3	0.00042451	24.3727	tr|A0A1D6M325|A0A1D6M325_MAIZE;tr|B6TD97|B6TD97_MAIZE;tr|A0A1D6M324|A0A1D6M324_MAIZE		Locus:1.1.1.1162.2 File:"P170059_17.WIFF"
559	IPAGK	1092.71	3	0.00649021	10.5706	tr|K7WHU6|K7WHU6_MAIZE		Locus:1.1.1.1029.4 File:"P170059_20.WIFF"
671	VPALNER	1101.64	3	0.00328563	13.4822	tr|B4FJX6|B4FJX6_MAIZE;tr|A0A1D6LHK3|A0A1D6LHK3_MAIZE		Locus:1.1.1.1079.2 File:"P170059_15.WIFF"
736	VVVTDLR	1104.68	3	0.000982958	19.3735	tr|A0A1D6KW93|A0A1D6KW93_MAIZE;tr|A0A1D6KW95|A0A1D6KW95_MAIZE;tr|A0A1D6KWB0|A0A1D6KWB0_MAIZE;tr|A0A1D6KWA9|A0A1D6KWA9_MAIZE;tr|A0A1D6KWA5|A0A1D6KWA5_MAIZE;tr|A0A1D6KW97|A0A1D6KW97_MAIZE;tr|A0A1D6KWA7|A0A1D6KWA7_MAIZE;tr|A0A1D6KW91|A0A1D6KW91_MAIZE;tr|A0A1D6KWA6|A0A1D6KWA6_MAIZE;tr|A0A1D6KW92|A0A1D6KW92_MAIZE		Locus:1.1.1.1171.2 File:"P170059_18.WIFF"
798	AVLLHDPRPR	1476.88	4	0.000501355	23.5218	tr|A0A1D6LDZ3|A0A1D6LDZ3_MAIZE		Locus:1.1.1.1103.2 File:"P170059_18.WIFF"
966	GDIHAQLK	1488.89	4	0.000521183	23.0645	tr|B3GQB5|B3GQB5_MAIZE;tr|K7VX77|K7VX77_MAIZE;tr|C0PIU9|C0PIU9_MAIZE;tr|B6U4K6|B6U4K6_MAIZE;tr|A0A1D6MAK9|A0A1D6MAK9_MAIZE;tr|K7V1I9|K7V1I9_MAIZE;tr|Q8L5G8|Q8L5G8_MAIZE		Locus:1.1.1.1034.4 File:"P170059_14.WIFF"
1148	LGFAASTR	1125.64	3	8.59992e-05	31.345	tr|B6TXM6|B6TXM6_MAIZE;tr|B6TQC0|B6TQC0_MAIZE;tr|B4G1P9|B4G1P9_MAIZE;tr|B4G144|B4G144_MAIZE		Locus:1.1.1.1070.4 File:"P170059_12.WIFF"
1260	GTPLMPGR	1131.64	3	0.000307697	25.8438	tr|B4FAW5|B4FAW5_MAIZE;tr|B6THD2|B6THD2_MAIZE;tr|A0A1D6EHD9|A0A1D6EHD9_MAIZE;tr|A0A1D6EHE0|A0A1D6EHE0_MAIZE;tr|C0PEM3|C0PEM3_MAIZE		Locus:1.1.1.1066.2 File:"P170059_8.WIFF"
1374	VLVNYAR	1137.68	3	0.00042451	24.3935	tr|A0A1D6H8U5|A0A1D6H8U5_MAIZE;tr|K7TSQ8|K7TSQ8_MAIZE;tr|A0A1D6J5I0|A0A1D6J5I0_MAIZE;tr|A0A1D6J5I4|A0A1D6J5I4_MAIZE;tr|B6THT6|B6THT6_MAIZE;tr|B6T8T5|B6T8T5_MAIZE;tr|B4FTC8|B4FTC8_MAIZE;tr|A0A1D6ED38|A0A1D6ED38_MAIZE		Locus:1.1.1.1162.2 File:"P170059_14.WIFF"
1398	NHSVIITK	1518.93	4	0.000571667	22.0814	tr|Q6VWE5|Q6VWE5_MAIZE;tr|B6TKG5|B6TKG5_MAIZE;tr|Q6VWE9|Q6VWE9_MAIZE;tr|Q6VWF6|Q6VWF6_MAIZE;tr|Q6VWE8|Q6VWE8_MAIZE;tr|Q6VWF2|Q6VWF2_MAIZE;tr|Q6VWF7|Q6VWF7_MAIZE;tr|Q6VWG3|Q6VWG3_MAIZE;tr|Q6VWG2|Q6VWG2_MAIZE;sp|Q06509|COMT1_MAIZE;tr|Q6VWF3|Q6VWF3_MAIZE		Locus:1.1.1.995.2 File:"P170059_3.WIFF"
1439	AGGPR	760.45	2	0.0028178	14.126	tr|C0P6Z4|C0P6Z4_MAIZE;tr|B6SYU0|B6SYU0_MAIZE;tr|B6T0Q2|B6T0Q2_MAIZE;tr|B6SYW4|B6SYW4_MAIZE;tr|B6SI29|B6SI29_MAIZE;tr|B6SHX9|B6SHX9_MAIZE;tr|B6SJU3|B6SJU3_MAIZE;tr|B6U5W4|B6U5W4_MAIZE;tr|B6SYU1|B6SYU1_MAIZE;tr|B6T0T2|B6T0T2_MAIZE;tr|B6T0Y8|B6T0Y8_MAIZE;tr|C0HIE2|C0HIE2_MAIZE;tr|B6T0P6|B6T0P6_MAIZE;tr|B6T3J3|B6T3J3_MAIZE;tr|A0A1D6NJW7|A0A1D6NJW7_MAIZE;tr|B6T101|B6T101_MAIZE;tr|B4FNQ0|B4FNQ0_MAIZE;…		Locus:1.1.1.874.3 File:"P170059_9.WIFF"
1462	IQEVPAMK	1522.9	4	0.000187507	28.4958	tr|A0A1D6FMB3|A0A1D6FMB3_MAIZE;tr|B6SJC8|B6SJC8_MAIZE;tr|A0A1D6LZB0|A0A1D6LZB0_MAIZE;tr|A0A1D6LZA7|A0A1D6LZA7_MAIZE;tr|B4FLV3|B4FLV3_MAIZE;tr|K7V254|K7V254_MAIZE		Locus:1.1.1.1190.3 File:"P170059_16.WIFF"
1554	MVTPGSDSK	1528.84	4	0.00055956	22.2556	tr|A0A1D6N430|A0A1D6N430_MAIZE		Locus:1.1.1.963.2 File:"P170059_9.WIFF"
1574	HTLAGPSLK	1530.93	4	0.000618703	21.6069	tr|A0A1D6NMZ2|A0A1D6NMZ2_MAIZE;tr|A0A1D6KN04|A0A1D6KN04_MAIZE;tr|A0A1D6PRA3|A0A1D6PRA3_MAIZE;tr|A0A1D6HJ21|A0A1D6HJ21_MAIZE;tr|B6T891|B6T891_MAIZE;tr|A0A1D6PRA2|A0A1D6PRA2_MAIZE;sp|Q9ATM3|SIP11_MAIZE		Locus:1.1.1.1024.4 File:"P170059_5.WIFF"
1597	QALDLMR	1149.65	3	0.00232745	15.1174	tr|B4FA45|B4FA45_MAIZE;tr|B4G0H5|B4G0H5_MAIZE		Locus:1.1.1.1176.3 File:"P170059_20.WIFF"
1622	IILGK	1150.79	3	0.00726149	10.0611	tr|A0A1D6QEI5|A0A1D6QEI5_MAIZE;tr|A0A1D6QEL2|A0A1D6QEL2_MAIZE;tr|A0A1D6QEJ7|A0A1D6QEJ7_MAIZE;tr|A0A1D6QEI2|A0A1D6QEI2_MAIZE;tr|A0A1D6QEI0|A0A1D6QEI0_MAIZE;tr|A0A1D6QEJ3|A0A1D6QEJ3_MAIZE;tr|A0A1D6QEJ0|A0A1D6QEJ0_MAIZE;tr|A0A1D6QEK1|A0A1D6QEK1_MAIZE;tr|A0A1D6QEJ2|A0A1D6QEJ2_MAIZE;tr|K7U2D9|K7U2D9_MAIZE		Locus:1.1.1.1169.2 File:"P170059_8.WIFF"
1669	LQLVEAEK	1536.93	4	0.00885453	9.30639	tr|B4FVD5|B4FVD5_MAIZE;tr|B6T2T0|B6T2T0_MAIZE;tr|B4FB71|B4FB71_MAIZE;tr|A0A1D6NGU8|A0A1D6NGU8_MAIZE;tr|Q9XGW8|Q9XGW8_MAIZE;tr|A0A1D6MFD1|A0A1D6MFD1_MAIZE;tr|A0A1D6G0U9|A0A1D6G0U9_MAIZE		Locus:1.1.1.1194.2 File:"P170059_11.WIFF"
1754	QDALHLR	1155.67	3	0.000706144	20.9626	tr|B4FDW2|B4FDW2_MAIZE;tr|B4FKA1|B4FKA1_MAIZE;tr|B6T731|B6T731_MAIZE;tr|C0PE59|C0PE59_MAIZE;tr|A0A1D6EIB4|A0A1D6EIB4_MAIZE;tr|A0A1D6QHG3|A0A1D6QHG3_MAIZE;tr|K7V2A0|K7V2A0_MAIZE;tr|K7U3D0|K7U3D0_MAIZE		Locus:1.1.1.1052.6 File:"P170059_14.WIFF"
1823	KHVVEGLR	1544.96	4	0.000508821	23.4024	tr|B4FMY9|B4FMY9_MAIZE;tr|C4J2K0|C4J2K0_MAIZE;tr|B6T7A1|B6T7A1_MAIZE;tr|K7U4N9|K7U4N9_MAIZE;tr|B6SGM5|B6SGM5_MAIZE		Locus:1.1.1.994.2 File:"P170059_10.WIFF"
1833	GLVHFQR	1159.68	3	0.00198809	16.0917	tr|A0A1D6HTL7|A0A1D6HTL7_MAIZE;tr|B6TWC3|B6TWC3_MAIZE;tr|A0A1D6HTL6|A0A1D6HTL6_MAIZE;tr|A0A1D6M3P4|A0A1D6M3P4_MAIZE		Locus:1.1.1.1070.3 File:"P170059_14.WIFF"
1892	ISQGGLQR	1161.68	3	0.00053009	23.0365	tr|K7V5Z8|K7V5Z8_MAIZE;tr|B6U1D7|B6U1D7_MAIZE;tr|B4FUL9|B4FUL9_MAIZE;tr|A0A1D6NT62|A0A1D6NT62_MAIZE;tr|K7VD27|K7VD27_MAIZE;tr|Q33293|Q33293_MAIZE;tr|K7VDR8|K7VDR8_MAIZE;tr|A0A1D6NT54|A0A1D6NT54_MAIZE;tr|A0A1D6P846|A0A1D6P846_MAIZE;tr|A0A1D6NT57|A0A1D6NT57_MAIZE;tr|C0P6F8|C0P6F8_MAIZE;tr|Q43706|Q43706_MAIZE;tr|B4FFF0|B4FFF0_MAIZE;tr|A0A1D6P844|A0A1D6P844_MAIZE;sp|P49036|SUS2_MAIZE;tr|A0A1D6NT44|A0…		Locus:1.1.1.990.2 File:"P170059_4.WIFF"
1901	VLDKDVPR	1548.94	4	0.000792924	20.4509	tr|B4F932|B4F932_MAIZE;tr|A0A1D6JSS7|A0A1D6JSS7_MAIZE;tr|A0A1D6PHH8|A0A1D6PHH8_MAIZE;tr|A0A1D6PHI2|A0A1D6PHI2_MAIZE;tr|K7VKM2|K7VKM2_MAIZE;tr|B6TG70|B6TG70_MAIZE;tr|A0A1D6JSS3|A0A1D6JSS3_MAIZE;tr|A0A1D6JSS6|A0A1D6JSS6_MAIZE;tr|A0A1D6PHI1|A0A1D6PHI1_MAIZE		Locus:1.1.1.1090.3 File:"P170059_15.WIFF"
2027	SIVNEFR	1167.66	3	0.00547435	11.2294	tr|K7UE97|K7UE97_MAIZE;tr|A0A1D6IY07|A0A1D6IY07_MAIZE;tr|A0A1D6IY06|A0A1D6IY06_MAIZE		Locus:1.1.1.1042.3 File:"P170059_15.WIFF"
2070	GIGHALAAR	1168.7	3	2.67362e-05	34.7862	tr|C0HDZ8|C0HDZ8_MAIZE;tr|K7UJR2|K7UJR2_MAIZE;tr|Q5GAQ8|Q5GAQ8_MAIZE;tr|Q5GAU6|Q5GAU6_MAIZE;tr|C0PCZ7|C0PCZ7_MAIZE;tr|A0A1D6E789|A0A1D6E789_MAIZE		Locus:1.1.1.967.5 File:"P170059_12.WIFF"
2089	MMPFGAGR	1169.6	3	0.000874344	20.0392	tr|A0A1D6GSA1|A0A1D6GSA1_MAIZE;tr|A0A1D6KQU9|A0A1D6KQU9_MAIZE;tr|C0PFY1|C0PFY1_MAIZE;tr|A0A1D6GTJ5|A0A1D6GTJ5_MAIZE;tr|B4FWG4|B4FWG4_MAIZE;tr|A0A1D6GY61|A0A1D6GY61_MAIZE;tr|C4J4Z2|C4J4Z2_MAIZE;tr|K7TX75|K7TX75_MAIZE;tr|A0A1D6E9V4|A0A1D6E9V4_MAIZE;tr|A0A1D6MLM6|A0A1D6MLM6_MAIZE;tr|A0A1D6MLM7|A0A1D6MLM7_MAIZE;tr|K7W1T9|K7W1T9_MAIZE;tr|A0A1D6LE97|A0A1D6LE97_MAIZE;tr|B6SSB8|B6SSB8_MAIZE		Locus:1.1.1.1214.2 File:"P170059_16.WIFF"
2099	LALEHER	1170.67	3	0.00170947	16.8836	tr|A0A1D6G3A9|A0A1D6G3A9_MAIZE;tr|C0PA34|C0PA34_MAIZE;tr|K7VKZ6|K7VKZ6_MAIZE		Locus:1.1.1.1043.3 File:"P170059_7.WIFF"
2196	RDPESILK	1564.94	4	0.00042451	24.3913	tr|A0A1D6HIR5|A0A1D6HIR5_MAIZE;tr|B6U1D6|B6U1D6_MAIZE		Locus:1.1.1.1056.4 File:"P170059_10.WIFF"
2200	KDAANLGLR	1564.95	4	0.00094578	19.6205	tr|A0A1D6PFS1|A0A1D6PFS1_MAIZE;tr|B4FSM7|B4FSM7_MAIZE;tr|K7WFP0|K7WFP0_MAIZE;sp|Q9FY42|HBL_MAIZE		Locus:1.1.1.1018.2 File:"P170059_3.WIFF"
2221	YLHGLLR	1174.71	3	0.000995733	19.3212	tr|A0A1D6KLD7|A0A1D6KLD7_MAIZE		Locus:1.1.1.1187.2 File:"P170059_8.WIFF"
2256	GTAIGMAPR	1176.66	3	0.000149375	29.1282	tr|K7U9N2|K7U9N2_MAIZE		Locus:1.1.1.1013.4 File:"P170059_10.WIFF"
2315	GVAINFVR	1178.71	3	0.000478207	23.6853	tr|Q2MJJ9|Q2MJJ9_MAIZE;tr|A0A1D6HQ86|A0A1D6HQ86_MAIZE;tr|A0A1D6HQ89|A0A1D6HQ89_MAIZE;tr|A0A1D6HQ85|A0A1D6HQ85_MAIZE;tr|A0A0B4J3A7|A0A0B4J3A7_MAIZE		Locus:1.1.1.1213.3 File:"P170059_15.WIFF"
2430	APPQTIPR	1182.7	3	0.000792924	20.4623	tr|C6KEM4|C6KEM4_MAIZE;tr|B4G044|B4G044_MAIZE;tr|B6SWI7|B6SWI7_MAIZE;tr|A0A1D6J864|A0A1D6J864_MAIZE;tr|A0A1D6J862|A0A1D6J862_MAIZE		Locus:1.1.1.1005.3 File:"P170059_2.WIFF"
2505	MVPDLHR	1186.64	3	0.00983169	8.89764	tr|K7UB12|K7UB12_MAIZE;tr|A0A1D6QHD5|A0A1D6QHD5_MAIZE	Oxidation (M) [15.99]	Locus:1.1.1.1030.5 File:"P170059_14.WIFF"
2507	SIEELHR	1186.66	3	0.000134488	29.5125	tr|A0A1D6L739|A0A1D6L739_MAIZE;tr|A0A1D6L738|A0A1D6L738_MAIZE;tr|A0A1D6L736|A0A1D6L736_MAIZE;tr|A0A1D6L733|A0A1D6L733_MAIZE;sp|O23887|ALDO1_MAIZE;tr|A0A1D6L744|A0A1D6L744_MAIZE;tr|A0A1D6L745|A0A1D6L745_MAIZE;tr|A0A1D6L727|A0A1D6L727_MAIZE;tr|A0A1D6L734|A0A1D6L734_MAIZE;tr|A0A1D6L740|A0A1D6L740_MAIZE;tr|A0A1D6L725|A0A1D6L725_MAIZE;tr|A0A1D6L742|A0A1D6L742_MAIZE;tr|A0A1D6L729|A0A1D6L729_MAIZE;tr|A0…		Locus:1.1.1.1041.3 File:"P170059_7.WIFF"
2528	DAGLL	791.47	2	0.00517566	11.4501	tr|B6SLS0|B6SLS0_MAIZE;tr|B4FF86|B4FF86_MAIZE;tr|B4FGQ7|B4FGQ7_MAIZE;tr|B6U2V3|B6U2V3_MAIZE		Locus:1.1.1.1104.2 File:"P170059_1.WIFF"
2545	DPNAPAPAPK	1584.91	4	0.00113158	18.8135	sp|Q9FYS5|HMGYA_MAIZE;tr|Q9FER8|Q9FER8_MAIZE;tr|Q9S7Z7|Q9S7Z7_MAIZE		Locus:1.1.1.979.6 File:"P170059_5.WIFF"
2561	LEILIER	1188.74	3	0.000982958	19.4011	tr|A0A1D6QPC7|A0A1D6QPC7_MAIZE;tr|K7V5D1|K7V5D1_MAIZE		Locus:1.1.1.1255.2 File:"P170059_17.WIFF"
2583	CGFAK	1189.67	3	0.00956233	8.99247	tr|A0A1D6M5F0|A0A1D6M5F0_MAIZE;tr|A0A1D6J5Y1|A0A1D6J5Y1_MAIZE;tr|K7V5Z3|K7V5Z3_MAIZE;tr|A0A1D6MTI1|A0A1D6MTI1_MAIZE;tr|A0A1D6MTI0|A0A1D6MTI0_MAIZE;tr|A0A1D6LL55|A0A1D6LL55_MAIZE;tr|B8A3K1|B8A3K1_MAIZE;tr|A0A1D6L691|A0A1D6L691_MAIZE;tr|A0A1D6MQD0|A0A1D6MQD0_MAIZE;tr|K7TJX9|K7TJX9_MAIZE;tr|A0A1D6M100|A0A1D6M100_MAIZE;tr|A0A1D6JIJ3|A0A1D6JIJ3_MAIZE;tr|A0A1D6QEA8|A0A1D6QEA8_MAIZE;tr|B6T7B6|B6T7B6_MAI…		Locus:1.1.1.1064.11 File:"P170059_18.WIFF"
2778	FLGSA	797.459	2	0.000299919	26.3299	tr|C4J9S6|C4J9S6_MAIZE;tr|B6T599|B6T599_MAIZE;tr|A0A1D6NNV9|A0A1D6NNV9_MAIZE		Locus:1.1.1.1232.2 File:"P170059_20.WIFF"
2779	FLGSA	797.459	2	5.02994e-05	32.3728	tr|C4J9S6|C4J9S6_MAIZE;tr|B6T599|B6T599_MAIZE;tr|A0A1D6NNV9|A0A1D6NNV9_MAIZE		Locus:1.1.1.1236.2 File:"P170059_20.WIFF"
2953	GLMTPIIR	1203.73	3	0.00211841	15.6442	tr|A0A1D6L8F2|A0A1D6L8F2_MAIZE;tr|A0A1D6L8E9|A0A1D6L8E9_MAIZE;tr|A0A1D6L8E8|A0A1D6L8E8_MAIZE;tr|A0A1D6L8F3|A0A1D6L8F3_MAIZE;tr|A0A1D6L8F0|A0A1D6L8F0_MAIZE		Locus:1.1.1.1281.2 File:"P170059_17.WIFF"
2980	QQGLDITPK	1606.95	4	0.000312176	25.8391	tr|K7V5Z8|K7V5Z8_MAIZE;tr|A0A1D6NT44|A0A1D6NT44_MAIZE;tr|B6U1D7|B6U1D7_MAIZE;tr|A0A1D6NT50|A0A1D6NT50_MAIZE;tr|A0A1D6NT62|A0A1D6NT62_MAIZE;tr|K7VR61|K7VR61_MAIZE;tr|K7VDR8|K7VDR8_MAIZE;tr|A0A1D6NT61|A0A1D6NT61_MAIZE;tr|A0A1D6NT56|A0A1D6NT56_MAIZE;tr|A0A1D6NT57|A0A1D6NT57_MAIZE;sp|P04712|SUS1_MAIZE;tr|A0A1D6NT60|A0A1D6NT60_MAIZE;tr|A0A1D6NT63|A0A1D6NT63_MAIZE;tr|A0A1D6NT59|A0A1D6NT59_MAIZE		Locus:1.1.1.1045.5 File:"P170059_12.WIFF"
3111	LVGEYGLR	1209.7	3	0.000192412	28.3319	tr|B6T8L0|B6T8L0_MAIZE;tr|B6T7B2|B6T7B2_MAIZE;tr|A0A1D6K4H8|A0A1D6K4H8_MAIZE;tr|A0A1D6K4H6|A0A1D6K4H6_MAIZE;tr|A0A1D6IKG2|A0A1D6IKG2_MAIZE;tr|B6SZS2|B6SZS2_MAIZE;tr|A0A1D6K4H7|A0A1D6K4H7_MAIZE;tr|B6TH64|B6TH64_MAIZE;tr|A0A1D6F247|A0A1D6F247_MAIZE		Locus:1.1.1.1170.3 File:"P170059_2.WIFF"
3140	LALNAYSR	1210.7	3	4.44633e-05	33.0048	tr|A0A1D6J9C1|A0A1D6J9C1_MAIZE;tr|C0HDZ8|C0HDZ8_MAIZE;tr|Q5GAQ8|Q5GAQ8_MAIZE;tr|Q5GAU6|Q5GAU6_MAIZE;tr|A0A1D6E789|A0A1D6E789_MAIZE;tr|K7TY10|K7TY10_MAIZE		Locus:1.1.1.1179.4 File:"P170059_13.WIFF"
3430	TVTINADGVK	1624.96	4	0.000302806	26.0516	tr|A0A1D6NVT9|A0A1D6NVT9_MAIZE;tr|B6TGL3|B6TGL3_MAIZE;tr|A0A1D6LKR2|A0A1D6LKR2_MAIZE;tr|B4FWX7|B4FWX7_MAIZE;tr|B4FRJ3|B4FRJ3_MAIZE;tr|B4FNK1|B4FNK1_MAIZE		Locus:1.1.1.1099.3 File:"P170059_14.WIFF"
3492	VLPAYEAR	1221.7	3	0.000840159	20.1979	tr|A0A1D6NAQ0|A0A1D6NAQ0_MAIZE;tr|C4J8R3|C4J8R3_MAIZE;tr|Q9FQD1|Q9FQD1_MAIZE;tr|B6SZY7|B6SZY7_MAIZE		Locus:1.1.1.1153.5 File:"P170059_19.WIFF"
3514	WSQIVMR	1222.68	3	0.000237452	27.5029	tr|B5AMJ8|B5AMJ8_MAIZE;tr|A0A1D6N719|A0A1D6N719_MAIZE;tr|A0A1D6N718|A0A1D6N718_MAIZE;tr|A0A1D6N722|A0A1D6N722_MAIZE		Locus:1.1.1.1316.3 File:"P170059_18.WIFF"
3580	GAAAGSVHEVK	1632.94	4	0.00188416	16.3887	tr|A0A1D6M043|A0A1D6M043_MAIZE;tr|A0A1D6HDG2|A0A1D6HDG2_MAIZE;tr|A0A1D6M047|A0A1D6M047_MAIZE;tr|A0A1D6LTB4|A0A1D6LTB4_MAIZE;tr|A0A1D6LTA9|A0A1D6LTA9_MAIZE;tr|A0A1D6M045|A0A1D6M045_MAIZE;tr|A0A1D6HDG6|A0A1D6HDG6_MAIZE;tr|A0A1D6HDG9|A0A1D6HDG9_MAIZE;tr|A0A1D6LT95|A0A1D6LT95_MAIZE;tr|A0A1D6LTA7|A0A1D6LTA7_MAIZE;tr|B4FRH5|B4FRH5_MAIZE;tr|A0A1D6HDG4|A0A1D6HDG4_MAIZE;tr|A0A1D6HDG8|A0A1D6HDG8_MAIZE;tr|A…		Locus:1.1.1.964.7 File:"P170059_10.WIFF"
3584	KDLEVHER	1632.94	4	0.00850165	9.47114	tr|A0A1D6FE27|A0A1D6FE27_MAIZE;tr|A0A1D6FE31|A0A1D6FE31_MAIZE;tr|B8A2W9|B8A2W9_MAIZE;tr|A0A1D6MLP7|A0A1D6MLP7_MAIZE;tr|B6T3Y2|B6T3Y2_MAIZE;tr|B6TLN7|B6TLN7_MAIZE;tr|B4FNM6|B4FNM6_MAIZE;tr|B8A2I4|B8A2I4_MAIZE;tr|K7UYI3|K7UYI3_MAIZE;tr|A0A1D6MLQ5|A0A1D6MLQ5_MAIZE;tr|A0A1D6FE30|A0A1D6FE30_MAIZE;tr|A0A1D6MLP8|A0A1D6MLP8_MAIZE		Locus:1.1.1.972.10 File:"P170059_5.WIFF"
3611	FAGGY	817.428	2	0.00208232	15.823	tr|Q9M4R1|Q9M4R1_MAIZE		Locus:1.1.1.1170.5 File:"P170059_14.WIFF"
3612	FAGGY	817.428	2	0.000521183	23.0698	tr|Q9M4R1|Q9M4R1_MAIZE		Locus:1.1.1.1190.3 File:"P170059_13.WIFF"
3801	SIPGWVNR	1231.7	3	0.000508821	23.3588	tr|A0A1D6E434|A0A1D6E434_MAIZE;tr|B4FP90|B4FP90_MAIZE;tr|B6SLY8|B6SLY8_MAIZE;tr|A0A1D6E435|A0A1D6E435_MAIZE;tr|B4FA92|B4FA92_MAIZE;tr|A0A1D6P1Q1|A0A1D6P1Q1_MAIZE;tr|A0A1D6P1P9|A0A1D6P1P9_MAIZE;tr|B4FXF6|B4FXF6_MAIZE;tr|B6UBK3|B6UBK3_MAIZE;tr|C0HDP7|C0HDP7_MAIZE;tr|B6TEF8|B6TEF8_MAIZE;tr|A0A1D6E433|A0A1D6E433_MAIZE		Locus:1.1.1.1207.6 File:"P170059_13.WIFF"
3812	GISLE	821.48	2	0.00617617	10.7996	tr|A0A1D6IU85|A0A1D6IU85_MAIZE;tr|C0P4K4|C0P4K4_MAIZE		Locus:1.1.1.1100.2 File:"P170059_3.WIFF"
3874	ALLVDSTGR	1234.72	3	0.000295495	26.5577	tr|A0A1D6MZJ6|A0A1D6MZJ6_MAIZE;tr|A0A1D6MZJ7|A0A1D6MZJ7_MAIZE;tr|A0A1D6MZJ9|A0A1D6MZJ9_MAIZE;tr|A0A1D6MZL7|A0A1D6MZL7_MAIZE;tr|A0A1D6ITS6|A0A1D6ITS6_MAIZE;tr|A0A1D6ITT7|A0A1D6ITT7_MAIZE;tr|A0A1D6MZJ3|A0A1D6MZJ3_MAIZE;tr|A0A1D6ITS5|A0A1D6ITS5_MAIZE;tr|A0A1D6MZJ8|A0A1D6MZJ8_MAIZE;tr|A0A1D6ITS4|A0A1D6ITS4_MAIZE;tr|A0A1D6ITT8|A0A1D6ITT8_MAIZE;tr|K7TXA3|K7TXA3_MAIZE;tr|A0A1D6MZK9|A0A1D6MZK9_MAIZE;tr|A…		Locus:1.1.1.1159.5 File:"P170059_19.WIFF"
3935	IGPDVK	1235.77	3	0.00975795	8.92522	tr|A0A1D6HTM7|A0A1D6HTM7_MAIZE;tr|B7ZXH0|B7ZXH0_MAIZE;tr|A0A1D6HTN1|A0A1D6HTN1_MAIZE;tr|A0A1D6HTM6|A0A1D6HTM6_MAIZE;tr|A0A1D6HTN0|A0A1D6HTN0_MAIZE;tr|A0A1D6HTM9|A0A1D6HTM9_MAIZE;tr|B4FEC3|B4FEC3_MAIZE		Locus:1.1.1.1021.3 File:"P170059_10.WIFF"
3949	LFPQDSAR	1236.68	3	0.00055956	22.2187	tr|B5U8J9|B5U8J9_MAIZE;tr|K7VES9|K7VES9_MAIZE;tr|A0A1D6JZD6|A0A1D6JZD6_MAIZE;tr|B6ETR5|B6ETR5_MAIZE;tr|A0A1D6JZD8|A0A1D6JZD8_MAIZE;tr|B5U8J8|B5U8J8_MAIZE;sp|P49094|ASNS_MAIZE;tr|B6ETR6|B6ETR6_MAIZE;tr|A0A1D6PCS4|A0A1D6PCS4_MAIZE		Locus:1.1.1.1156.3 File:"P170059_19.WIFF"
4065	VELLHAVR	1239.76	3	0.00917582	9.19247	tr|A0A1D6H3M4|A0A1D6H3M4_MAIZE;tr|A0A1D6H3P5|A0A1D6H3P5_MAIZE;tr|A0A1D6H3Q8|A0A1D6H3Q8_MAIZE;tr|A0A1D6H3M8|A0A1D6H3M8_MAIZE;tr|A0A1D6H3Q0|A0A1D6H3Q0_MAIZE;tr|A0A1D6H3N5|A0A1D6H3N5_MAIZE;tr|A0A1D6H3M3|A0A1D6H3M3_MAIZE;tr|A0A1D6H3N2|A0A1D6H3N2_MAIZE;tr|A0A1D6H3Q1|A0A1D6H3Q1_MAIZE;tr|A0A1D6H3P6|A0A1D6H3P6_MAIZE;tr|A0A1D6H3M2|A0A1D6H3M2_MAIZE;tr|A0A1D6H3P9|A0A1D6H3P9_MAIZE;tr|A0A1D6H3M6|A0A1D6H3M6_MA…		Locus:1.1.1.1220.2 File:"P170059_7.WIFF"
4067	VELLHAVR	1239.76	3	0.000455758	23.9306	tr|A0A1D6H3M4|A0A1D6H3M4_MAIZE;tr|A0A1D6H3P5|A0A1D6H3P5_MAIZE;tr|A0A1D6H3Q8|A0A1D6H3Q8_MAIZE;tr|A0A1D6H3M8|A0A1D6H3M8_MAIZE;tr|A0A1D6H3Q0|A0A1D6H3Q0_MAIZE;tr|A0A1D6H3N5|A0A1D6H3N5_MAIZE;tr|A0A1D6H3M3|A0A1D6H3M3_MAIZE;tr|A0A1D6H3N2|A0A1D6H3N2_MAIZE;tr|A0A1D6H3Q1|A0A1D6H3Q1_MAIZE;tr|A0A1D6H3P6|A0A1D6H3P6_MAIZE;tr|A0A1D6H3M2|A0A1D6H3M2_MAIZE;tr|A0A1D6H3P9|A0A1D6H3P9_MAIZE;tr|A0A1D6H3M6|A0A1D6H3M6_MA…		Locus:1.1.1.1221.2 File:"P170059_6.WIFF"
4113	DQFPK	1241.72	3	0.00224532	15.2893	tr|A0A1D6HN65|A0A1D6HN65_MAIZE;tr|A0A1D6HN71|A0A1D6HN71_MAIZE		Locus:1.1.1.1026.8 File:"P170059_10.WIFF"
4145	FPDEK	1242.71	3	0.00877473	9.34077	tr|A0A1D6IW94|A0A1D6IW94_MAIZE;tr|A0A1D6IW93|A0A1D6IW93_MAIZE;tr|B6T4C7|B6T4C7_MAIZE;tr|K7TWV7|K7TWV7_MAIZE;tr|B4FZZ2|B4FZZ2_MAIZE;sp|P21569|CYPH_MAIZE		Locus:1.1.1.1032.8 File:"P170059_2.WIFF"
4190	YPETK	1244.72	3	0.00637842	10.6601	tr|B6SS64|B6SS64_MAIZE;tr|B6U336|B6U336_MAIZE;tr|B4FCJ4|B4FCJ4_MAIZE;tr|B6SUM0|B6SUM0_MAIZE		Locus:1.1.1.1009.7 File:"P170059_6.WIFF"
4494	AAAGAGFEVR	1251.69	3	0	42.9206	tr|B6SKF9|B6SKF9_MAIZE;tr|C0PDR7|C0PDR7_MAIZE		Locus:1.1.1.1087.3 File:"P170059_15.WIFF"
4516	AGVVATFQR	1251.72	3	0.0021959	15.4358	tr|Q5UCF4|Q5UCF4_MAIZE		Locus:1.1.1.1180.3 File:"P170059_13.WIFF"
4565	NSPTVK	1252.76	3	0.00798851	9.71262	tr|A0A1D6L9Q5|A0A1D6L9Q5_MAIZE		Locus:1.1.1.1024.6 File:"P170059_10.WIFF"
4568	VASLQK	1252.8	3	0.00799103	9.70746	tr|K7V704|K7V704_MAIZE;tr|A0A1D6GHW0|A0A1D6GHW0_MAIZE		Locus:1.1.1.1077.11 File:"P170059_5.WIFF"
4636	TVALDK	1253.78	3	0.00644	10.6132	tr|B6U7Y1|B6U7Y1_MAIZE		Locus:1.1.1.974.4 File:"P170059_11.WIFF"
4649	WGEAGYIR	1254.67	3	1.41849e-05	39.3339	tr|B4FS90|B4FS90_MAIZE		Locus:1.1.1.1207.5 File:"P170059_19.WIFF"
4650	DSYPPLHGTGGLR	1672.88	4	0.00224532	15.2967	tr|C4J5F1|C4J5F1_MAIZE;tr|B6TWQ4|B6TWQ4_MAIZE;tr|A0A1D6EFW8|A0A1D6EFW8_MAIZE		Locus:1.1.1.1118.5 File:"P170059_18.WIFF"
4656	LMESTDEIK	1672.92	4	0.000653881	21.3495	tr|A0A1D6JH90|A0A1D6JH90_MAIZE;tr|A0A1D6JH93|A0A1D6JH93_MAIZE;tr|B4FRC4|B4FRC4_MAIZE;tr|A0A1D6DPZ4|A0A1D6DPZ4_MAIZE;tr|B4FQC4|B4FQC4_MAIZE;tr|A0A1D6F5R1|A0A1D6F5R1_MAIZE;tr|O82108|O82108_MAIZE;tr|A0A1D6PI98|A0A1D6PI98_MAIZE		Locus:1.1.1.1149.2 File:"P170059_3.WIFF"
4704	LEQMK	1255.74	3	0.00718367	10.1193	tr|A0A1D6QKB1|A0A1D6QKB1_MAIZE;tr|A0A1D6KI67|A0A1D6KI67_MAIZE;tr|B7ZZP9|B7ZZP9_MAIZE;tr|A0A1D6KI74|A0A1D6KI74_MAIZE;tr|Q9AR47|Q9AR47_MAIZE;tr|A0A1D6GUE6|A0A1D6GUE6_MAIZE;tr|K7VG09|K7VG09_MAIZE;tr|A0A1D6QKC3|A0A1D6QKC3_MAIZE;tr|K7UNA4|K7UNA4_MAIZE;tr|A0A1D6FQR2|A0A1D6FQR2_MAIZE;tr|B7ZZ22|B7ZZ22_MAIZE;tr|A0A1D6QKA7|A0A1D6QKA7_MAIZE;tr|A0A1D6QKA9|A0A1D6QKA9_MAIZE;tr|A0A1D6JY52|A0A1D6JY52_MAIZE;tr|A0…		Locus:1.1.1.1004.8 File:"P170059_11.WIFF"
4748	YGHAFEAFK	1676.91	4	0.00189117	16.3106	tr|A0A1D6PCL6|A0A1D6PCL6_MAIZE;tr|A0A1D6PCL2|A0A1D6PCL2_MAIZE;tr|A0A1D6JZL9|A0A1D6JZL9_MAIZE;tr|A0A1D6JZM1|A0A1D6JZM1_MAIZE;tr|B7ZZM7|B7ZZM7_MAIZE;tr|K7WEB1|K7WEB1_MAIZE;tr|A0A1D6JZM2|A0A1D6JZM2_MAIZE;tr|A0A1D6PCL1|A0A1D6PCL1_MAIZE;tr|A0A1D6JZM0|A0A1D6JZM0_MAIZE;tr|B4FGK8|B4FGK8_MAIZE		Locus:1.1.1.1179.4 File:"P170059_20.WIFF"
4974	GGAQLYVPR	1263.72	3	0.00141133	17.7205	tr|A0A1D6PNR8|A0A1D6PNR8_MAIZE;tr|C0P6I5|C0P6I5_MAIZE;tr|B4F8V7|B4F8V7_MAIZE;tr|B4FJY0|B4FJY0_MAIZE		Locus:1.1.1.1142.10 File:"P170059_18.WIFF"
5032	IPFGPK	1265.8	3	0.00430224	12.3633	tr|A0A1D6H2S0|A0A1D6H2S0_MAIZE;tr|A0A1D6P3X6|A0A1D6P3X6_MAIZE;tr|A0A1D6LQW1|A0A1D6LQW1_MAIZE;tr|A0A1D6P3X8|A0A1D6P3X8_MAIZE;tr|A0A1D6H2R7|A0A1D6H2R7_MAIZE;tr|A0A1D6H2R6|A0A1D6H2R6_MAIZE;tr|A0A1D6P3X5|A0A1D6P3X5_MAIZE;tr|K7VAV7|K7VAV7_MAIZE		Locus:1.1.1.1178.7 File:"P170059_8.WIFF"
5065	FFDHAIGINVPR	1688.93	4	0	61.0754	tr|C0P429|C0P429_MAIZE		Locus:1.1.1.1272.5 File:"P170059_11.WIFF"
5229	AILAR	846.559	2	0.0042609	12.4064	tr|A0A1D6GVA7|A0A1D6GVA7_MAIZE;tr|C0HEV5|C0HEV5_MAIZE;tr|A0A1D6L9Y0|A0A1D6L9Y0_MAIZE;tr|A0A1D6HW08|A0A1D6HW08_MAIZE;tr|Q41875|Q41875_MAIZE;tr|A0A1D6GVC2|A0A1D6GVC2_MAIZE;tr|A0A1D6GVB0|A0A1D6GVB0_MAIZE;tr|B7ZY21|B7ZY21_MAIZE;tr|A0A1D6HFA6|A0A1D6HFA6_MAIZE;tr|B6TNT8|B6TNT8_MAIZE;tr|K7TKF0|K7TKF0_MAIZE;tr|A0A1D6GVA8|A0A1D6GVA8_MAIZE;tr|A0A1D6IP07|A0A1D6IP07_MAIZE;tr|A0A1D6GVB7|A0A1D6GVB7_MAIZE		Locus:1.1.1.1038.5 File:"P170059_11.WIFF"
5231	AAIIR	846.559	2	0.00135958	17.9548	tr|A0A1D6LR31|A0A1D6LR31_MAIZE;tr|C0PDY8|C0PDY8_MAIZE;tr|C0PIA6|C0PIA6_MAIZE;tr|A0A1D6LR28|A0A1D6LR28_MAIZE		Locus:1.1.1.1026.7 File:"P170059_11.WIFF"
5232	AAIIR	846.559	2	0.00130052	18.1527	tr|A0A1D6LR31|A0A1D6LR31_MAIZE;tr|C0PDY8|C0PDY8_MAIZE;tr|C0PIA6|C0PIA6_MAIZE;tr|A0A1D6LR28|A0A1D6LR28_MAIZE		Locus:1.1.1.1022.6 File:"P170059_11.WIFF"
5254	LLMAP	847.514	2	0.000360434	25.2575	tr|A0A1D6PYZ2|A0A1D6PYZ2_MAIZE;tr|Q6PPF8|Q6PPF8_MAIZE;tr|A0A1D6KMQ7|A0A1D6KMQ7_MAIZE;tr|B6THD4|B6THD4_MAIZE;tr|A0A1D6QC87|A0A1D6QC87_MAIZE;tr|B4FE16|B4FE16_MAIZE;tr|B4FZ19|B4FZ19_MAIZE		Locus:1.1.1.1294.2 File:"P170059_3.WIFF"
5308	EPNALAYAIK	1697	4	0.00585791	10.9951	tr|A0A1D6EU25|A0A1D6EU25_MAIZE;tr|B4G1Z7|B4G1Z7_MAIZE;tr|A0A1D6IPW4|A0A1D6IPW4_MAIZE;tr|A0A1D6EU28|A0A1D6EU28_MAIZE;tr|B7ZXL4|B7ZXL4_MAIZE;tr|B4FS26|B4FS26_MAIZE;tr|B6TGN6|B6TGN6_MAIZE;tr|A0A1D6IPW9|A0A1D6IPW9_MAIZE;tr|A0A1D6IPW7|A0A1D6IPW7_MAIZE;tr|A0A1D6IPX1|A0A1D6IPX1_MAIZE;tr|B4G168|B4G168_MAIZE;tr|A0A1D6EU24|A0A1D6EU24_MAIZE;tr|A0A1D6EU26|A0A1D6EU26_MAIZE;tr|B6SJH0|B6SJH0_MAIZE;tr|A0A1D6IPX0…		Locus:1.1.1.1270.2 File:"P170059_18.WIFF"
5386	FLPAV	849.527	2	0.000508821	23.3994	tr|C0HG17|C0HG17_MAIZE;tr|K7VD78|K7VD78_MAIZE;tr|A0A1D6K5Y7|A0A1D6K5Y7_MAIZE;tr|B4FEB1|B4FEB1_MAIZE		Locus:1.1.1.1365.3 File:"P170059_4.WIFF"
5387	FLPAV	849.527	2	0.000556354	22.3578	tr|C0HG17|C0HG17_MAIZE;tr|K7VD78|K7VD78_MAIZE;tr|A0A1D6K5Y7|A0A1D6K5Y7_MAIZE;tr|B4FEB1|B4FEB1_MAIZE		Locus:1.1.1.1361.2 File:"P170059_4.WIFF"
5402	FEPPAAPSR	1274.69	3	0.00589381	10.9681	tr|A0A1D6IP55|A0A1D6IP55_MAIZE;tr|A0A1D6F4V7|A0A1D6F4V7_MAIZE;tr|A0A1D6IP54|A0A1D6IP54_MAIZE;tr|A0A1D6F4V9|A0A1D6F4V9_MAIZE		Locus:1.1.1.1089.8 File:"P170059_15.WIFF"
5470	FQSGHIER	1276.68	3	0.000145007	29.2838	tr|A0A1D6HFC6|A0A1D6HFC6_MAIZE;tr|A0A1D6HFD4|A0A1D6HFD4_MAIZE;tr|A0A1D6HFD7|A0A1D6HFD7_MAIZE;tr|A0A1D6HFD0|A0A1D6HFD0_MAIZE;tr|A0A1D6HFD3|A0A1D6HFD3_MAIZE;tr|A0A1D6HFD1|A0A1D6HFD1_MAIZE;tr|A0A1D6HFD2|A0A1D6HFD2_MAIZE;tr|A0A1D6HFC9|A0A1D6HFC9_MAIZE;tr|A0A1D6HFD8|A0A1D6HFD8_MAIZE;tr|A0A1D6HFC3|A0A1D6HFC3_MAIZE;tr|A0A1D6HFC4|A0A1D6HFC4_MAIZE;tr|A0A1D6HFD9|A0A1D6HFD9_MAIZE;tr|A0A1D6HFE0|A0A1D6HFE0_MA…		Locus:1.1.1.950.11 File:"P170059_12.WIFF"
5504	VFVIA	851.542	2	0.000295495	26.4475	tr|Q5QJA2|Q5QJA2_MAIZE		Locus:1.1.1.1417.2 File:"P170059_6.WIFF"
5505	VFVIA	851.542	2	0.000492038	23.5747	tr|Q5QJA2|Q5QJA2_MAIZE		Locus:1.1.1.1412.2 File:"P170059_6.WIFF"
5571	ALAVGLK	1278.85	3	0.00140294	17.7636	tr|B6THR6|B6THR6_MAIZE		Locus:1.1.1.1162.4 File:"P170059_8.WIFF"
5602	IPYSA	853.485	2	0.00512358	11.49	tr|A0A1D6MXK3|A0A1D6MXK3_MAIZE;tr|B6TLX4|B6TLX4_MAIZE;tr|A0A1D6MXJ8|A0A1D6MXJ8_MAIZE;tr|B6SJJ4|B6SJJ4_MAIZE		Locus:1.1.1.1159.5 File:"P170059_16.WIFF"
5677	AASLYGGALR	1281.73	3	0.00398368	12.7331	tr|A0A1D6EWR4|A0A1D6EWR4_MAIZE;tr|A0A1D6EWR6|A0A1D6EWR6_MAIZE;tr|K7VHX8|K7VHX8_MAIZE;tr|K7UYX2|K7UYX2_MAIZE;tr|B6TRC4|B6TRC4_MAIZE;tr|B6T6P3|B6T6P3_MAIZE;tr|A0A1D6EWR5|A0A1D6EWR5_MAIZE		Locus:1.1.1.1194.5 File:"P170059_13.WIFF"
5688	ALLEVVESGGK	1709.02	4	0	49.8061	tr|A3FMB9|A3FMB9_MAIZE;tr|B6TIY7|B6TIY7_MAIZE;tr|B4FFJ8|B4FFJ8_MAIZE;tr|K7V4Q5|K7V4Q5_MAIZE;tr|B4F822|B4F822_MAIZE;tr|B4FU28|B4FU28_MAIZE;tr|B6T206|B6T206_MAIZE;tr|A0A1D6QMT8|A0A1D6QMT8_MAIZE		Locus:1.1.1.1370.2 File:"P170059_15.WIFF"
5720	YNHDDAAAVK	1710.92	4	0.000487209	23.636	tr|B4FPA0|B4FPA0_MAIZE;tr|A0A1D6M3P0|A0A1D6M3P0_MAIZE		Locus:1.1.1.960.7 File:"P170059_4.WIFF"
5821	ELVSHLER	1285.73	3	0.000601703	21.7623	tr|C0PFQ0|C0PFQ0_MAIZE;tr|B4F870|B4F870_MAIZE;tr|B6SH67|B6SH67_MAIZE		Locus:1.1.1.1026.8 File:"P170059_11.WIFF"
5872	ALNAYK	1286.78	3	0.00873429	9.36374	tr|K7UGP3|K7UGP3_MAIZE;tr|A0A1D6J2F3|A0A1D6J2F3_MAIZE;tr|A0A1D6J2F4|A0A1D6J2F4_MAIZE;tr|K7TIT0|K7TIT0_MAIZE		Locus:1.1.1.1069.7 File:"P170059_4.WIFF"
5942	IPLGR	858.559	2	0.00545966	11.2347	tr|A0A1D6L1P3|A0A1D6L1P3_MAIZE		Locus:1.1.1.1032.8 File:"P170059_12.WIFF"
5944	IPLGR	858.559	2	0.00794634	9.73553	tr|A0A1D6L1P3|A0A1D6L1P3_MAIZE		Locus:1.1.1.1013.7 File:"P170059_11.WIFF"
6000	RGSSDNITVVIVR	1718.99	4	0.000295495	26.5081	tr|A0A1D6H100|A0A1D6H100_MAIZE;tr|B4FBQ5|B4FBQ5_MAIZE;tr|B4FBB9|B4FBB9_MAIZE;tr|A0A1D6H101|A0A1D6H101_MAIZE;tr|A0A1D6H0Z5|A0A1D6H0Z5_MAIZE		Locus:1.1.1.1148.4 File:"P170059_13.WIFF"
6001	VVIEP	859.532	2	0.00129281	18.1985	tr|A0A1D6HCK8|A0A1D6HCK8_MAIZE;tr|B6TNR9|B6TNR9_MAIZE;tr|K7U5U7|K7U5U7_MAIZE;tr|B4FCH9|B4FCH9_MAIZE		Locus:1.1.1.1148.5 File:"P170059_4.WIFF"
6006	VVIEP	859.532	2	0.00216924	15.5204	tr|A0A1D6HCK8|A0A1D6HCK8_MAIZE;tr|B6TNR9|B6TNR9_MAIZE;tr|K7U5U7|K7U5U7_MAIZE;tr|B4FCH9|B4FCH9_MAIZE		Locus:1.1.1.1148.3 File:"P170059_3.WIFF"
6007	VVIEP	859.532	2	0.00128929	18.2082	tr|A0A1D6HCK8|A0A1D6HCK8_MAIZE;tr|B6TNR9|B6TNR9_MAIZE;tr|K7U5U7|K7U5U7_MAIZE;tr|B4FCH9|B4FCH9_MAIZE		Locus:1.1.1.1151.3 File:"P170059_4.WIFF"
6011	SEVHVFIR	1289.74	3	0.00209888	15.691	tr|O64409|O64409_MAIZE;tr|A0A1D6JPH6|A0A1D6JPH6_MAIZE;tr|A0A1D6JPH5|A0A1D6JPH5_MAIZE;tr|A0A1D6JPH3|A0A1D6JPH3_MAIZE		Locus:1.1.1.1043.2 File:"P170059_1.WIFF"
6052	SQLQGVSLR	1290.76	3	0.000302806	25.9312	tr|B4FH14|B4FH14_MAIZE;tr|B6TJP8|B6TJP8_MAIZE;tr|A0A1D6PN30|A0A1D6PN30_MAIZE;tr|A0A1D6PZY5|A0A1D6PZY5_MAIZE;tr|A0A1D6JZ51|A0A1D6JZ51_MAIZE;tr|B6T4F7|B6T4F7_MAIZE;tr|B6TWF2|B6TWF2_MAIZE		Locus:1.1.1.1108.3 File:"P170059_7.WIFF"
6093	IGIVR	860.575	2	0.00781275	9.79419	tr|A0A1D6HAE6|A0A1D6HAE6_MAIZE;tr|A0A1D6HAE5|A0A1D6HAE5_MAIZE;tr|A0A1D6HAE8|A0A1D6HAE8_MAIZE;tr|A0A1D6HAE7|A0A1D6HAE7_MAIZE		Locus:1.1.1.1168.4 File:"P170059_14.WIFF"
6094	VAVLR	860.575	2	0.00808064	9.63902	tr|C0PMM3|C0PMM3_MAIZE;tr|A0A1D6Q8Q4|A0A1D6Q8Q4_MAIZE;tr|A0A1D6FMY6|A0A1D6FMY6_MAIZE;tr|A0A1D6HID7|A0A1D6HID7_MAIZE;tr|A0A1D6Q8R0|A0A1D6Q8R0_MAIZE;tr|A0A1D6HIB7|A0A1D6HIB7_MAIZE;tr|A0A1D6Q8N6|A0A1D6Q8N6_MAIZE;tr|A0A1D6HIE0|A0A1D6HIE0_MAIZE;tr|A0A1D6HID8|A0A1D6HID8_MAIZE;tr|A0A1D6HIC9|A0A1D6HIC9_MAIZE;tr|A0A1D6Q8Q5|A0A1D6Q8Q5_MAIZE;tr|A0A1D6L1Y6|A0A1D6L1Y6_MAIZE;tr|A0A1D6GJ77|A0A1D6GJ77_MAIZE;tr|K…		Locus:1.1.1.1066.5 File:"P170059_10.WIFF"
6095	VGILR	860.575	2	0.00222271	15.3663	tr|A0A1D6GYW1|A0A1D6GYW1_MAIZE;tr|A0A1D6GYV8|A0A1D6GYV8_MAIZE		Locus:1.1.1.1074.6 File:"P170059_12.WIFF"
6097	VGILR	860.575	2	0.00286613	14.0061	tr|A0A1D6GYW1|A0A1D6GYW1_MAIZE;tr|A0A1D6GYV8|A0A1D6GYV8_MAIZE		Locus:1.1.1.1082.10 File:"P170059_12.WIFF"
6151	ELSEIAEQAK	1724.98	4	1.41849e-05	36.6566	tr|K7TX67|K7TX67_MAIZE;tr|A0A1D6JGD3|A0A1D6JGD3_MAIZE;tr|A0A1D6Q0D6|A0A1D6Q0D6_MAIZE;tr|Q8S2U8|Q8S2U8_MAIZE;tr|A0A1D6JGC6|A0A1D6JGC6_MAIZE;tr|A0A1D6JGD6|A0A1D6JGD6_MAIZE;tr|Q8RUJ5|Q8RUJ5_MAIZE;tr|A0A1D6JGD9|A0A1D6JGD9_MAIZE;tr|K7U7J3|K7U7J3_MAIZE;tr|A0A1D6JGC0|A0A1D6JGC0_MAIZE;tr|A0A1D6JGD0|A0A1D6JGD0_MAIZE;tr|C0PDH2|C0PDH2_MAIZE;tr|Q8RUJ4|Q8RUJ4_MAIZE;tr|Q84L97|Q84L97_MAIZE;tr|A0A1D6JGE0|A0A1D6J…		Locus:1.1.1.1173.2 File:"P170059_3.WIFF"
6167	IVEGEQPGRPAIR	1724.98	4	0.00661048	10.5016	tr|B6TJ78|B6TJ78_MAIZE;tr|C0PDB6|C0PDB6_MAIZE		Locus:1.1.1.1062.6 File:"P170059_14.WIFF"
6169	LQLDA	862.507	2	1.41849e-05	38.5169	tr|B4FAB1|B4FAB1_MAIZE;tr|A0A1D6LEN4|A0A1D6LEN4_MAIZE;tr|B4FJ16|B4FJ16_MAIZE		Locus:1.1.1.1161.2 File:"P170059_5.WIFF"
6170	LQLDA	862.507	2	0.000228338	27.8293	tr|B4FAB1|B4FAB1_MAIZE;tr|A0A1D6LEN4|A0A1D6LEN4_MAIZE;tr|B4FJ16|B4FJ16_MAIZE		Locus:1.1.1.1157.3 File:"P170059_5.WIFF"
6389	IQTMTTSDTK	1732.95	4	0.00704844	10.2156	tr|A0A1D6HCJ4|A0A1D6HCJ4_MAIZE;tr|A0A1D6HCJ3|A0A1D6HCJ3_MAIZE;tr|B6UDL5|B6UDL5_MAIZE;tr|Q672R6|Q672R6_MAIZE;tr|B8A0F3|B8A0F3_MAIZE		Locus:1.1.1.1102.6 File:"P170059_13.WIFF"
6394	FITTADGSSVK	1732.98	4	0.00283652	14.0814	tr|K7VVS6|K7VVS6_MAIZE;tr|A0A1D6LSD9|A0A1D6LSD9_MAIZE;tr|A0A1D6LSE2|A0A1D6LSE2_MAIZE;tr|A0A1D6LSE3|A0A1D6LSE3_MAIZE;tr|A0A1D6P2Q4|A0A1D6P2Q4_MAIZE;tr|B6T3R6|B6T3R6_MAIZE;tr|B4G1G6|B4G1G6_MAIZE;tr|C0PKD2|C0PKD2_MAIZE;tr|A0A1D6LSE0|A0A1D6LSE0_MAIZE;tr|A0A1D6P2Q0|A0A1D6P2Q0_MAIZE;tr|A0A1D6P2Q6|A0A1D6P2Q6_MAIZE		Locus:1.1.1.1182.4 File:"P170059_17.WIFF"
6403	DAPPNLTLR	1299.75	3	0.000601703	21.7311	tr|A0A1D6QSQ3|A0A1D6QSQ3_MAIZE;tr|B4FB95|B4FB95_MAIZE;tr|A0A1D6KQI0|A0A1D6KQI0_MAIZE		Locus:1.1.1.1139.3 File:"P170059_16.WIFF"
6406	AAEAVVDWHK	1732.97	4	0.000543301	22.9298	tr|B6TPH0|B6TPH0_MAIZE;tr|C0PK05|C0PK05_MAIZE;tr|A0A1D6IYD6|A0A1D6IYD6_MAIZE		Locus:1.1.1.1198.9 File:"P170059_13.WIFF"
6549	TLSGIVPAIEK	1735.07	4	0.00446274	12.2013	tr|A0A1D6GNB0|A0A1D6GNB0_MAIZE;tr|A0A1D6GNC7|A0A1D6GNC7_MAIZE;tr|A0A1D6GNC6|A0A1D6GNC6_MAIZE;tr|A0A1D6GN75|A0A1D6GN75_MAIZE;tr|A0A1D6GN91|A0A1D6GN91_MAIZE;tr|A0A1D6GNA0|A0A1D6GNA0_MAIZE;tr|A0A1D6GN97|A0A1D6GN97_MAIZE;tr|A0A1D6GND0|A0A1D6GND0_MAIZE;tr|A0A1D6GN81|A0A1D6GN81_MAIZE;tr|A0A1D6GND4|A0A1D6GND4_MAIZE;tr|A0A1D6GNB1|A0A1D6GNB1_MAIZE;tr|A0A1D6GND5|A0A1D6GND5_MAIZE;tr|A0A1D6GND2|A0A1D6GND2_MA…		Locus:1.1.1.1365.4 File:"P170059_4.WIFF"
6686	QIYHVVSR	1304.75	3	0.0060714	10.8538	tr|B4FDQ9|B4FDQ9_MAIZE;tr|K7V0F4|K7V0F4_MAIZE;tr|A0A1D6NGC3|A0A1D6NGC3_MAIZE;tr|B6U632|B6U632_MAIZE		Locus:1.1.1.968.5 File:"P170059_11.WIFF"
6709	DVEAYIHR	1305.7	3	2.67362e-05	36.2686	tr|A0A1D6I8X2|A0A1D6I8X2_MAIZE;tr|A0A1D6I8W4|A0A1D6I8W4_MAIZE;tr|A0A1D6I8W2|A0A1D6I8W2_MAIZE;tr|A0A1D6I8W6|A0A1D6I8W6_MAIZE;tr|A0A1D6ET96|A0A1D6ET96_MAIZE;tr|A0A1D6I8W7|A0A1D6I8W7_MAIZE;tr|A0A1D6I8X3|A0A1D6I8X3_MAIZE;tr|A0A1D6ET97|A0A1D6ET97_MAIZE;tr|A0A1D6I8W8|A0A1D6I8W8_MAIZE;tr|B4FF50|B4FF50_MAIZE		Locus:1.1.1.1085.3 File:"P170059_10.WIFF"
6772	ADVPGLK	1306.81	3	0.00260281	14.5422	tr|B6TDB5|B6TDB5_MAIZE;tr|B4G250|B4G250_MAIZE;tr|C0PLX5|C0PLX5_MAIZE;tr|A0A0F6P1Q3|A0A0F6P1Q3_MAIZE;tr|A0A1D6JXF4|A0A1D6JXF4_MAIZE		Locus:1.1.1.1113.8 File:"P170059_13.WIFF"
6773	ADLPGVK	1306.81	3	0.00613129	10.8176	tr|Q43701|Q43701_MAIZE;tr|B6SIH3|B6SIH3_MAIZE;tr|B6SIX0|B6SIX0_MAIZE;tr|B6UGR5|B6UGR5_MAIZE;tr|B6T2J9|B6T2J9_MAIZE;tr|B6TGQ2|B6TGQ2_MAIZE;tr|B6TTC8|B6TTC8_MAIZE;tr|K7VA55|K7VA55_MAIZE;tr|B4G197|B4G197_MAIZE		Locus:1.1.1.1105.9 File:"P170059_13.WIFF"
6781	FEHIDMSEK	1742.91	4	0.000295495	26.4583	tr|A0A1D6LZY1|A0A1D6LZY1_MAIZE;tr|A0A1D6FN98|A0A1D6FN98_MAIZE;tr|A0A1D6LZY3|A0A1D6LZY3_MAIZE;tr|A0A1D6FNA8|A0A1D6FNA8_MAIZE;tr|A0A1D6FNA3|A0A1D6FNA3_MAIZE;tr|A0A1D6LZX9|A0A1D6LZX9_MAIZE;tr|A0A1D6FNA9|A0A1D6FNA9_MAIZE;tr|A0A1D6FNA2|A0A1D6FNA2_MAIZE;tr|A0A1D6LZY2|A0A1D6LZY2_MAIZE;tr|A0A1D6FNB3|A0A1D6FNB3_MAIZE;tr|A0A1D6LZY7|A0A1D6LZY7_MAIZE;tr|A0A1D6LZY0|A0A1D6LZY0_MAIZE;tr|B4FLU9|B4FLU9_MAIZE;tr|A…		Locus:1.1.1.1137.4 File:"P170059_8.WIFF"
6808	IILLP	871.605	2	0.000250757	26.9363	tr|K7U702|K7U702_MAIZE		Locus:1.1.1.1516.2 File:"P170059_10.WIFF"
6809	IILLP	871.605	2	0.000302806	25.9082	tr|K7U702|K7U702_MAIZE		Locus:1.1.1.1508.2 File:"P170059_10.WIFF"
6810	IILLP	871.605	2	0.000549117	22.5637	tr|K7U702|K7U702_MAIZE		Locus:1.1.1.1512.2 File:"P170059_10.WIFF"
7050	IGLLR	874.591	2	0.00188416	16.3506	tr|A0A1D6GWC8|A0A1D6GWC8_MAIZE;tr|A0A1D6GWC9|A0A1D6GWC9_MAIZE		Locus:1.1.1.1282.3 File:"P170059_19.WIFF"
7062	GAILFGK	1312.83	3	0.000241268	27.2537	tr|A0A1D6M5G7|A0A1D6M5G7_MAIZE;tr|A0A1D6M5H3|A0A1D6M5H3_MAIZE;tr|A0A1D6M5G4|A0A1D6M5G4_MAIZE;tr|A0A096R0K1|A0A096R0K1_MAIZE;tr|A0A1D6M5G6|A0A1D6M5G6_MAIZE;tr|A0A1D6M5G5|A0A1D6M5G5_MAIZE;tr|C0PIF3|C0PIF3_MAIZE;tr|A0A1D6M5G2|A0A1D6M5G2_MAIZE;tr|A0A1D6M5G3|A0A1D6M5G3_MAIZE		Locus:1.1.1.1164.6 File:"P170059_11.WIFF"
7088	LGLGGR	875.55	2	0.00480611	11.8291	tr|A0A1D6N7U0|A0A1D6N7U0_MAIZE;tr|C4IZC7|C4IZC7_MAIZE;tr|B6U5U4|B6U5U4_MAIZE;tr|A0A1D6N7T8|A0A1D6N7T8_MAIZE;tr|A0A1D6N7U2|A0A1D6N7U2_MAIZE;tr|B4F8W8|B4F8W8_MAIZE;tr|A0A1D6N7U1|A0A1D6N7U1_MAIZE		Locus:1.1.1.1062.6 File:"P170059_7.WIFF"
7097	FAVLEK	1313.82	3	0.00707442	10.206	tr|A0A1D6L1X4|A0A1D6L1X4_MAIZE;tr|A0A1D6GJB2|A0A1D6GJB2_MAIZE		Locus:1.1.1.1256.3 File:"P170059_20.WIFF"
7105	MGVGYTEVR	1314.69	3	0.00685442	10.3298	tr|A0A1D6JTD8|A0A1D6JTD8_MAIZE;tr|A0A1D6JTE8|A0A1D6JTE8_MAIZE		Locus:1.1.1.1271.2 File:"P170059_12.WIFF"
7199	VPVEM	877.489	2	0.0028019	14.149	tr|B4FDS5|B4FDS5_MAIZE;tr|B6SLF3|B6SLF3_MAIZE		Locus:1.1.1.1207.5 File:"P170059_7.WIFF"
7201	NAAWL	877.496	2	0.00644682	10.6028	tr|A0A1D6NYE7|A0A1D6NYE7_MAIZE;tr|B4FM48|B4FM48_MAIZE;tr|A0A1D6NYE8|A0A1D6NYE8_MAIZE;tr|Q94G64|Q94G64_MAIZE;tr|A0A1D6NYF1|A0A1D6NYF1_MAIZE;tr|Q43274|Q43274_MAIZE		Locus:1.1.1.1305.2 File:"P170059_17.WIFF"
7203	NAAWL	877.496	2	0.00683737	10.3497	tr|A0A1D6NYE7|A0A1D6NYE7_MAIZE;tr|B4FM48|B4FM48_MAIZE;tr|A0A1D6NYE8|A0A1D6NYE8_MAIZE;tr|Q94G64|Q94G64_MAIZE;tr|A0A1D6NYF1|A0A1D6NYF1_MAIZE;tr|Q43274|Q43274_MAIZE		Locus:1.1.1.1301.2 File:"P170059_17.WIFF"
7271	TMPYAK	1317.76	3	0.0068227	10.363	tr|C4JC55|C4JC55_MAIZE;tr|B4FKF9|B4FKF9_MAIZE;tr|B6U6Y1|B6U6Y1_MAIZE		Locus:1.1.1.1063.12 File:"P170059_20.WIFF"
7289	YTSIKPLGDR	1757.03	4	0.000145007	29.2727	tr|A0A1D6EQY8|A0A1D6EQY8_MAIZE;tr|B4FKC1|B4FKC1_MAIZE;tr|A0A1D6EQY9|A0A1D6EQY9_MAIZE;tr|B6T8U7|B6T8U7_MAIZE		Locus:1.1.1.1075.9 File:"P170059_5.WIFF"
7344	ALLYP	879.537	2	0.00932677	9.10529	tr|A0A1D6QIR7|A0A1D6QIR7_MAIZE		Locus:1.1.1.1282.4 File:"P170059_20.WIFF"
7442	SLHDALCIVK	1763.02	4	0	56.7704	tr|A0A1D6QCG3|A0A1D6QCG3_MAIZE;tr|K7U1J0|K7U1J0_MAIZE;tr|A0A1D6QCG0|A0A1D6QCG0_MAIZE;tr|A0A1D6QCG6|A0A1D6QCG6_MAIZE;tr|A0A1D6HN07|A0A1D6HN07_MAIZE;tr|A0A1D6QCG4|A0A1D6QCG4_MAIZE;tr|A0A1D6HN06|A0A1D6HN06_MAIZE;tr|A0A1D6QCF9|A0A1D6QCF9_MAIZE;tr|A0A1D6QCG5|A0A1D6QCG5_MAIZE;tr|B4FMY3|B4FMY3_MAIZE;tr|A0A1D6HN01|A0A1D6HN01_MAIZE;tr|A0A1D6QCF7|A0A1D6QCF7_MAIZE;tr|A0A1D6HN04|A0A1D6HN04_MAIZE;tr|B6TKY3|B6…		Locus:1.1.1.1170.2 File:"P170059_3.WIFF"
7451	LFADI	881.517	2	0.000112817	30.5581	tr|A0A1D6QCD8|A0A1D6QCD8_MAIZE;tr|A0A1D6QCD2|A0A1D6QCD2_MAIZE;tr|K7V0F3|K7V0F3_MAIZE;tr|A0A1D6QCD9|A0A1D6QCD9_MAIZE		Locus:1.1.1.1511.3 File:"P170059_14.WIFF"
7452	LFADI	881.517	2	3.90386e-05	33.5336	tr|A0A1D6QCD8|A0A1D6QCD8_MAIZE;tr|A0A1D6QCD2|A0A1D6QCD2_MAIZE;tr|K7V0F3|K7V0F3_MAIZE;tr|A0A1D6QCD9|A0A1D6QCD9_MAIZE		Locus:1.1.1.1507.3 File:"P170059_14.WIFF"
7453	LFADI	881.517	2	3.90386e-05	33.4394	tr|A0A1D6QCD8|A0A1D6QCD8_MAIZE;tr|A0A1D6QCD2|A0A1D6QCD2_MAIZE;tr|K7V0F3|K7V0F3_MAIZE;tr|A0A1D6QCD9|A0A1D6QCD9_MAIZE		Locus:1.1.1.1503.3 File:"P170059_14.WIFF"
7464	IISVF	881.553	2	0.00236618	15.0172	tr|C0PN13|C0PN13_MAIZE		Locus:1.1.1.1560.2 File:"P170059_10.WIFF"
7465	IISVF	881.553	2	0.00489192	11.7438	tr|C0PN13|C0PN13_MAIZE		Locus:1.1.1.1564.2 File:"P170059_10.WIFF"
7470	IISVF	881.553	2	0.00320501	13.5819	tr|C0PN13|C0PN13_MAIZE		Locus:1.1.1.1521.2 File:"P170059_11.WIFF"
7550	EGNAAAGK	1324.76	3	0.00116056	18.678	tr|B6UB37|B6UB37_MAIZE		Locus:1.1.1.1243.3 File:"P170059_11.WIFF"
7617	NFQFPTLR	1325.74	3	0.00236227	15.0271	tr|A0A1D6FJI2|A0A1D6FJI2_MAIZE;tr|A0A1D6NES0|A0A1D6NES0_MAIZE;tr|A0A1D6FJI4|A0A1D6FJI4_MAIZE;tr|A0A1D6MBQ4|A0A1D6MBQ4_MAIZE;tr|K7UWZ1|K7UWZ1_MAIZE;tr|A0A1D6FJI7|A0A1D6FJI7_MAIZE;tr|A0A1D6FJJ0|A0A1D6FJJ0_MAIZE;tr|A0A1D6FJJ2|A0A1D6FJJ2_MAIZE;tr|A0A1D6FJI5|A0A1D6FJI5_MAIZE;tr|C0P8L2|C0P8L2_MAIZE;tr|A0A1D6FJK3|A0A1D6FJK3_MAIZE;tr|A0A1D6MBQ1|A0A1D6MBQ1_MAIZE;tr|A0A1D6NES5|A0A1D6NES5_MAIZE;tr|A0A1D6MBQ…		Locus:1.1.1.1338.3 File:"P170059_18.WIFF"
7619	AALAAHLEAR	1325.77	3	8.10867e-06	41.3949	tr|B6TXM9|B6TXM9_MAIZE		Locus:1.1.1.1051.4 File:"P170059_1.WIFF"
7622	VPFIDK	1325.82	3	0.000384173	25.0105	tr|A0A1D6GNS7|A0A1D6GNS7_MAIZE;tr|A0A1D6GNT0|A0A1D6GNT0_MAIZE;tr|A0A1D6GNS8|A0A1D6GNS8_MAIZE;tr|B4FYP0|B4FYP0_MAIZE		Locus:1.1.1.1225.2 File:"P170059_2.WIFF"
7667	MLASIGK	1326.82	3	0.00310707	13.7021	tr|A0A1D6IJH6|A0A1D6IJH6_MAIZE;tr|A0A1D6K5E5|A0A1D6K5E5_MAIZE;tr|A0A1D6K5F0|A0A1D6K5F0_MAIZE;tr|A0A1D6IJH5|A0A1D6IJH5_MAIZE;tr|A0A1D6IJI4|A0A1D6IJI4_MAIZE;tr|A0A1D6IJI3|A0A1D6IJI3_MAIZE;tr|A0A1D6IJH8|A0A1D6IJH8_MAIZE;tr|A0A1D6K5F2|A0A1D6K5F2_MAIZE;tr|A0A1D6IJI2|A0A1D6IJI2_MAIZE;tr|B4FWM6|B4FWM6_MAIZE;tr|A0A1D6K5E7|A0A1D6K5E7_MAIZE;tr|A0A1D6IJI1|A0A1D6IJI1_MAIZE;tr|A0A1D6IJH7|A0A1D6IJH7_MAIZE;tr|A…		Locus:1.1.1.1139.4 File:"P170059_9.WIFF"
7803	LTVVYK	1329.85	3	0.00255752	14.6335	tr|A0A1D6IY09|A0A1D6IY09_MAIZE;sp|Q5GJ60|TPS6_MAIZE		Locus:1.1.1.1185.8 File:"P170059_7.WIFF"
7857	ILLLL	887.636	2	1.41849e-05	37.2349	tr|C0HG62|C0HG62_MAIZE		Locus:1.1.1.1682.2 File:"P170059_16.WIFF"
7858	ILLLL	887.636	2	5.02994e-05	32.1948	tr|C0HG62|C0HG62_MAIZE		Locus:1.1.1.1661.3 File:"P170059_15.WIFF"
7942	LIGHVLDDCK	1777	4	2.67362e-05	35.0405	tr|A0A1D6DZ09|A0A1D6DZ09_MAIZE;tr|A0A1D6DYZ1|A0A1D6DYZ1_MAIZE;tr|A0A1D6DZ22|A0A1D6DZ22_MAIZE;tr|A0A1D6DZ00|A0A1D6DZ00_MAIZE;tr|A0A1D6DZ17|A0A1D6DZ17_MAIZE;tr|A0A1D6DYZ5|A0A1D6DYZ5_MAIZE;tr|A0A1D6DZ21|A0A1D6DZ21_MAIZE;tr|A0A1D6DZ20|A0A1D6DZ20_MAIZE;tr|A0A1D6DZ19|A0A1D6DZ19_MAIZE;tr|A0A1D6DYZ2|A0A1D6DYZ2_MAIZE;tr|A0A1D6DZ12|A0A1D6DZ12_MAIZE;tr|A0A1D6DYZ7|A0A1D6DYZ7_MAIZE;tr|A0A1D6DZ03|A0A1D6DZ03_MA…		Locus:1.1.1.1270.3 File:"P170059_16.WIFF"
7946	HVNIYDLR	1332.75	3	0.000388959	24.9279	tr|B4F8F1|B4F8F1_MAIZE;tr|B6UH61|B6UH61_MAIZE;tr|K7VB23|K7VB23_MAIZE;tr|A0A1D6NVR5|A0A1D6NVR5_MAIZE;tr|A0A1D6NVR6|A0A1D6NVR6_MAIZE;tr|B4FRV7|B4FRV7_MAIZE;tr|A0A1D6NVR3|A0A1D6NVR3_MAIZE;tr|A0A1D6NVQ7|A0A1D6NVQ7_MAIZE;tr|A0A1D6NVQ9|A0A1D6NVQ9_MAIZE;tr|A0A1D6NVQ6|A0A1D6NVQ6_MAIZE;tr|A0A1D6NVQ8|A0A1D6NVQ8_MAIZE		Locus:1.1.1.1052.6 File:"P170059_1.WIFF"
8011	VVVIR	888.606	2	0.00905602	9.22836	tr|C0P869|C0P869_MAIZE;tr|A0A1D6KMC6|A0A1D6KMC6_MAIZE;tr|A0A1D6KMD3|A0A1D6KMD3_MAIZE;tr|A0A1D6PYS2|A0A1D6PYS2_MAIZE;tr|A0A1D6KMC8|A0A1D6KMC8_MAIZE;tr|B4FWX5|B4FWX5_MAIZE;tr|A0A1D6KMC9|A0A1D6KMC9_MAIZE		Locus:1.1.1.1061.11 File:"P170059_10.WIFF"
8015	IALIR	888.606	2	0.00779878	9.80365	tr|A0A1D6DVN2|A0A1D6DVN2_MAIZE		Locus:1.1.1.1276.5 File:"P170059_8.WIFF"
8097	WLLESDGGR	1335.71	3	0.000112817	30.2354	tr|B7ZZ56|B7ZZ56_MAIZE		Locus:1.1.1.1263.2 File:"P170059_15.WIFF"
8112	AMIGQVAGGGR	1335.72	3	0.00478013	11.8487	tr|B6TGT0|B6TGT0_MAIZE;tr|B6TIQ9|B6TIQ9_MAIZE;tr|B4F9R4|B4F9R4_MAIZE;tr|C0PMC5|C0PMC5_MAIZE	Oxidation (M) [15.99]	Locus:1.1.1.994.5 File:"P170059_3.WIFF"
8163	AILDR	890.549	2	0.00258429	14.5747	tr|A0A1D6GFJ9|A0A1D6GFJ9_MAIZE;tr|A0A1D6PWY0|A0A1D6PWY0_MAIZE;tr|A0A1D6L7P6|A0A1D6L7P6_MAIZE;tr|A0A1D6L7P3|A0A1D6L7P3_MAIZE;tr|A0A1D6L7Q2|A0A1D6L7Q2_MAIZE;tr|C4JB83|C4JB83_MAIZE;tr|A0A1D6L7Q0|A0A1D6L7Q0_MAIZE;tr|A0A1D6L7T1|A0A1D6L7T1_MAIZE;tr|A0A1D6PSD2|A0A1D6PSD2_MAIZE;tr|A0A1D6I1P2|A0A1D6I1P2_MAIZE;tr|A0A1D6L7T0|A0A1D6L7T0_MAIZE;tr|K7UA11|K7UA11_MAIZE;tr|B8A2V3|B8A2V3_MAIZE;tr|A0A1D6L7T2|A0A1D6…		Locus:1.1.1.1065.8 File:"P170059_14.WIFF"
8164	IEGIR	890.549	2	0.00894339	9.27254	tr|A0A1D6HXM2|A0A1D6HXM2_MAIZE;tr|A0A1D6JW74|A0A1D6JW74_MAIZE;tr|A0A1D6MVM9|A0A1D6MVM9_MAIZE;tr|C0PP98|C0PP98_MAIZE;tr|A0A1D6JW73|A0A1D6JW73_MAIZE		Locus:1.1.1.1008.9 File:"P170059_12.WIFF"
8167	IEAVR	890.549	2	0.00424954	12.4144	tr|C0PE61|C0PE61_MAIZE;tr|K7TTV9|K7TTV9_MAIZE;tr|A0A1D6JTD6|A0A1D6JTD6_MAIZE		Locus:1.1.1.1000.7 File:"P170059_12.WIFF"
8179	VISLR	890.586	2	0.00406972	12.6195	tr|A0A1D6FN25|A0A1D6FN25_MAIZE;tr|A0A1D6DTT0|A0A1D6DTT0_MAIZE		Locus:1.1.1.1156.8 File:"P170059_15.WIFF"
8182	ISIVR	890.586	2	0.00852895	9.44771	tr|A0A1D6HZS2|A0A1D6HZS2_MAIZE;tr|A0A1D6HZS3|A0A1D6HZS3_MAIZE		Locus:1.1.1.1171.5 File:"P170059_14.WIFF"
8226	FEPVP	891.501	2	0.000556354	22.368	tr|A0A1D6I9U3|A0A1D6I9U3_MAIZE;tr|A0A1D6I9T1|A0A1D6I9T1_MAIZE;tr|A0A1D6I9U1|A0A1D6I9U1_MAIZE;tr|A0A1D6I9U2|A0A1D6I9U2_MAIZE;tr|A0A1D6I9S9|A0A1D6I9S9_MAIZE;tr|A0A1D6I9U4|A0A1D6I9U4_MAIZE		Locus:1.1.1.1179.4 File:"P170059_4.WIFF"
8233	LVDEL	891.522	2	0.00494074	11.7127	tr|K7U1M0|K7U1M0_MAIZE		Locus:1.1.1.1272.2 File:"P170059_1.WIFF"
8234	LVDEL	891.522	2	0.000233314	27.6806	tr|K7U1M0|K7U1M0_MAIZE		Locus:1.1.1.1268.3 File:"P170059_1.WIFF"
8308	AVIMAVEFR	1338.76	3	0.00410296	12.5905	tr|A0A1D6NRI7|A0A1D6NRI7_MAIZE;tr|A0A1D6NRJ0|A0A1D6NRJ0_MAIZE;tr|A0A1D6NRJ5|A0A1D6NRJ5_MAIZE;tr|A0A1D6NRI5|A0A1D6NRI5_MAIZE;tr|K7V594|K7V594_MAIZE;tr|A0A1D6NRJ1|A0A1D6NRJ1_MAIZE;tr|A0A1D6NRI8|A0A1D6NRI8_MAIZE;tr|A0A1D6NRJ2|A0A1D6NRJ2_MAIZE;tr|A0A1D6NRJ8|A0A1D6NRJ8_MAIZE;tr|A0A1D6NRJ7|A0A1D6NRJ7_MAIZE;tr|A0A1D6NRJ6|A0A1D6NRJ6_MAIZE		Locus:1.1.1.1159.4 File:"P170059_18.WIFF"
8337	LHSLPEIAR	1338.79	3	3.90386e-05	33.8632	tr|A0A1D6FXM6|A0A1D6FXM6_MAIZE;tr|A0A1D6FXM0|A0A1D6FXM0_MAIZE;tr|B6T8U3|B6T8U3_MAIZE;tr|K7VJ23|K7VJ23_MAIZE;tr|A0A1D6FXM5|A0A1D6FXM5_MAIZE;tr|A0A1D6FXM2|A0A1D6FXM2_MAIZE		Locus:1.1.1.1124.4 File:"P170059_4.WIFF"
8346	MGILR	892.547	2	0.00547435	11.2264	tr|A0A1D6J6G9|A0A1D6J6G9_MAIZE		Locus:1.1.1.1206.8 File:"P170059_15.WIFF"
8372	TIGDHDVMYK	1785.95	4	0.00489555	11.7423	tr|A0A1D6FQV6|A0A1D6FQV6_MAIZE;tr|A0A1D6FQV5|A0A1D6FQV5_MAIZE;tr|A0A1D6FQW0|A0A1D6FQW0_MAIZE;tr|A0A1D6FQV1|A0A1D6FQV1_MAIZE;tr|A0A1D6FQW2|A0A1D6FQW2_MAIZE;tr|K7VG53|K7VG53_MAIZE;tr|A0A1D6FQV3|A0A1D6FQV3_MAIZE;tr|A0A1D6FQV4|A0A1D6FQV4_MAIZE;tr|A0A1D6FQW3|A0A1D6FQW3_MAIZE;tr|A0A1D6FQU9|A0A1D6FQU9_MAIZE;tr|A0A1D6FQW1|A0A1D6FQW1_MAIZE;tr|A0A1D6FQV8|A0A1D6FQV8_MAIZE		Locus:1.1.1.1057.7 File:"P170059_10.WIFF"
8376	VQLGFSDDR	1339.7	3	3.30462e-05	34.035	tr|A0A1D6GPB2|A0A1D6GPB2_MAIZE		Locus:1.1.1.1089.5 File:"P170059_11.WIFF"
8466	VSMVR	894.526	2	0.00994526	8.86033	tr|A0A1D6M5V2|A0A1D6M5V2_MAIZE;tr|B4FM69|B4FM69_MAIZE;tr|A0A1D6M5V0|A0A1D6M5V0_MAIZE;tr|A0A1D6M5U6|A0A1D6M5U6_MAIZE;tr|B4FW07|B4FW07_MAIZE;tr|B6SGX0|B6SGX0_MAIZE;tr|B6TAT4|B6TAT4_MAIZE;tr|B6TRR4|B6TRR4_MAIZE;tr|B6UCS3|B6UCS3_MAIZE		Locus:1.1.1.1025.10 File:"P170059_5.WIFF"
8470	VSMVR	894.526	2	0.00745384	9.97065	tr|A0A1D6M5V2|A0A1D6M5V2_MAIZE;tr|B4FM69|B4FM69_MAIZE;tr|A0A1D6M5V0|A0A1D6M5V0_MAIZE;tr|A0A1D6M5U6|A0A1D6M5U6_MAIZE;tr|B4FW07|B4FW07_MAIZE;tr|B6SGX0|B6SGX0_MAIZE;tr|B6TAT4|B6TAT4_MAIZE;tr|B6TRR4|B6TRR4_MAIZE;tr|B6UCS3|B6UCS3_MAIZE		Locus:1.1.1.1029.9 File:"P170059_5.WIFF"
8477	DKHEIIGDVR	1789.03	4	0.00303402	13.8056	tr|A0A1D6M6F3|A0A1D6M6F3_MAIZE;tr|A0A1D6M6H5|A0A1D6M6H5_MAIZE;tr|A0A1D6M6F5|A0A1D6M6F5_MAIZE;tr|A0A1D6M6F7|A0A1D6M6F7_MAIZE;tr|A0A1D6M6H3|A0A1D6M6H3_MAIZE;tr|A0A1D6M6F6|A0A1D6M6F6_MAIZE;tr|C4IZB3|C4IZB3_MAIZE;tr|A0A1D6M6F8|A0A1D6M6F8_MAIZE;tr|C4IZF8|C4IZF8_MAIZE;tr|A0A1D6M6G0|A0A1D6M6G0_MAIZE		Locus:1.1.1.970.10 File:"P170059_9.WIFF"
8544	FLLSL	895.569	2	0.000649967	21.4462	tr|B6U291|B6U291_MAIZE;tr|B8A0Q9|B8A0Q9_MAIZE;tr|Q9FUY4|Q9FUY4_MAIZE;tr|C0PKY5|C0PKY5_MAIZE;tr|A0A1D6GCY3|A0A1D6GCY3_MAIZE;tr|Q9FUY5|Q9FUY5_MAIZE;tr|A0A1D6LC79|A0A1D6LC79_MAIZE;tr|A0A1D6LC82|A0A1D6LC82_MAIZE		Locus:1.1.1.1541.2 File:"P170059_12.WIFF"
8545	FLLSL	895.569	2	0.00228928	15.2062	tr|B6U291|B6U291_MAIZE;tr|B8A0Q9|B8A0Q9_MAIZE;tr|Q9FUY4|Q9FUY4_MAIZE;tr|C0PKY5|C0PKY5_MAIZE;tr|A0A1D6GCY3|A0A1D6GCY3_MAIZE;tr|Q9FUY5|Q9FUY5_MAIZE;tr|A0A1D6LC79|A0A1D6LC79_MAIZE;tr|A0A1D6LC82|A0A1D6LC82_MAIZE		Locus:1.1.1.1533.2 File:"P170059_12.WIFF"
8546	FLLSL	895.569	2	0.000737062	20.8094	tr|B6U291|B6U291_MAIZE;tr|B8A0Q9|B8A0Q9_MAIZE;tr|Q9FUY4|Q9FUY4_MAIZE;tr|C0PKY5|C0PKY5_MAIZE;tr|A0A1D6GCY3|A0A1D6GCY3_MAIZE;tr|Q9FUY5|Q9FUY5_MAIZE;tr|A0A1D6LC79|A0A1D6LC79_MAIZE;tr|A0A1D6LC82|A0A1D6LC82_MAIZE		Locus:1.1.1.1537.2 File:"P170059_12.WIFF"
8558	VVDEFK	1343.79	3	0.00389387	12.8063	tr|B6UGD8|B6UGD8_MAIZE;tr|C0HGS1|C0HGS1_MAIZE		Locus:1.1.1.1173.7 File:"P170059_8.WIFF"
8624	EIVQHLFR	1344.78	3	3.90386e-05	33.5164	tr|B4FIQ1|B4FIQ1_MAIZE;tr|A0A1D6JSK0|A0A1D6JSK0_MAIZE;tr|A0A1D6JSL2|A0A1D6JSL2_MAIZE;tr|A0A1D6JSK4|A0A1D6JSK4_MAIZE;tr|A0A1D6JSL0|A0A1D6JSL0_MAIZE;tr|A0A1D6JSJ8|A0A1D6JSJ8_MAIZE;tr|A0A1D6JSI9|A0A1D6JSI9_MAIZE		Locus:1.1.1.1218.3 File:"P170059_10.WIFF"
8714	YAAESAK	1346.77	3	0.00254229	14.669	tr|B6T329|B6T329_MAIZE		Locus:1.1.1.1009.16 File:"P170059_6.WIFF"
8736	FGWVS	898.486	2	0.000552022	22.5016	tr|B6TSD1|B6TSD1_MAIZE;tr|B6TTB2|B6TTB2_MAIZE		Locus:1.1.1.1328.3 File:"P170059_5.WIFF"
8746	VAAAAAASSVAR	1347.78	3	0.00222667	15.3617	tr|A0A1D6FN34|A0A1D6FN34_MAIZE;tr|A0A1D6M3I3|A0A1D6M3I3_MAIZE;tr|A0A1D6M3I1|A0A1D6M3I1_MAIZE;tr|C0P9Q9|C0P9Q9_MAIZE;tr|A0A1D6M3I5|A0A1D6M3I5_MAIZE;tr|A0A1D6M3I4|A0A1D6M3I4_MAIZE		Locus:1.1.1.1037.7 File:"P170059_11.WIFF"
8770	YDIDMTK	1797.01	4	0.00470014	11.943	tr|A0A1D6GG99|A0A1D6GG99_MAIZE;tr|B4FUH1|B4FUH1_MAIZE;tr|A0A1D6GG96|A0A1D6GG96_MAIZE;tr|A0A1D6GG98|A0A1D6GG98_MAIZE;tr|A0A1D6L6B4|A0A1D6L6B4_MAIZE;tr|B6T8F0|B6T8F0_MAIZE	iTRAQ8plex (Y) [304.21]	Locus:1.1.1.1114.4 File:"P170059_15.WIFF"
8814	AIPAQGGK	1348.83	3	0.00312722	13.6741	tr|A0A1D6QIT0|A0A1D6QIT0_MAIZE;tr|K7TSI4|K7TSI4_MAIZE;tr|C0P461|C0P461_MAIZE;tr|B6TAY4|B6TAY4_MAIZE;tr|B6SUG6|B6SUG6_MAIZE;tr|K7V2Q7|K7V2Q7_MAIZE;tr|A0A1D6PTQ7|A0A1D6PTQ7_MAIZE;tr|K7U7D3|K7U7D3_MAIZE		Locus:1.1.1.1034.18 File:"P170059_17.WIFF"
8816	LPPTWK	1348.83	3	0.000719288	20.8861	sp|Q05761|RS13_MAIZE;tr|C0PBA7|C0PBA7_MAIZE;tr|B6T1J3|B6T1J3_MAIZE;tr|B4FML8|B4FML8_MAIZE;tr|B4FNG6|B4FNG6_MAIZE;tr|B4FJR7|B4FJR7_MAIZE;tr|K7TTY3|K7TTY3_MAIZE;tr|B6SJ18|B6SJ18_MAIZE;tr|A0A1D6PWX7|A0A1D6PWX7_MAIZE;tr|K7UD53|K7UD53_MAIZE		Locus:1.1.1.1170.6 File:"P170059_8.WIFF"
8848	FFPSV	899.506	2	0.00128156	18.2419	tr|A0A1D6HJY0|A0A1D6HJY0_MAIZE;tr|B6TEJ2|B6TEJ2_MAIZE;tr|A0A1D6I3M4|A0A1D6I3M4_MAIZE;tr|A0A1D6HJX8|A0A1D6HJX8_MAIZE;tr|B6T3L3|B6T3L3_MAIZE;tr|A0A1D6I3M6|A0A1D6I3M6_MAIZE;tr|A0A1D6HJX9|A0A1D6HJX9_MAIZE;tr|A0A1D6HJY1|A0A1D6HJY1_MAIZE;tr|A0A1D6KQ00|A0A1D6KQ00_MAIZE;tr|B4FW56|B4FW56_MAIZE;tr|A0A1D6KQ01|A0A1D6KQ01_MAIZE;tr|C0P5T2|C0P5T2_MAIZE;tr|C4JA61|C4JA61_MAIZE;tr|C0PH14|C0PH14_MAIZE;tr|A0A1D6I3M7…		Locus:1.1.1.1424.3 File:"P170059_6.WIFF"
8849	FFPSV	899.506	2	0.00094165	19.6246	tr|A0A1D6HJY0|A0A1D6HJY0_MAIZE;tr|B6TEJ2|B6TEJ2_MAIZE;tr|A0A1D6I3M4|A0A1D6I3M4_MAIZE;tr|A0A1D6HJX8|A0A1D6HJX8_MAIZE;tr|B6T3L3|B6T3L3_MAIZE;tr|A0A1D6I3M6|A0A1D6I3M6_MAIZE;tr|A0A1D6HJX9|A0A1D6HJX9_MAIZE;tr|A0A1D6HJY1|A0A1D6HJY1_MAIZE;tr|A0A1D6KQ00|A0A1D6KQ00_MAIZE;tr|B4FW56|B4FW56_MAIZE;tr|A0A1D6KQ01|A0A1D6KQ01_MAIZE;tr|C0P5T2|C0P5T2_MAIZE;tr|C4JA61|C4JA61_MAIZE;tr|C0PH14|C0PH14_MAIZE;tr|A0A1D6I3M7…		Locus:1.1.1.1393.4 File:"P170059_5.WIFF"
8856	SMVFI	899.509	2	0.00228928	15.2134	tr|A0A1D6P0Z5|A0A1D6P0Z5_MAIZE;tr|K7VUU0|K7VUU0_MAIZE;tr|K7VH97|K7VH97_MAIZE;tr|B6TU74|B6TU74_MAIZE		Locus:1.1.1.1360.2 File:"P170059_3.WIFF"
8871	FLGLF	899.542	2	0.000302806	26.0501	tr|B6TUA3|B6TUA3_MAIZE;tr|A0A1D6K6C8|A0A1D6K6C8_MAIZE;tr|A0A1D6K6C9|A0A1D6K6C9_MAIZE;tr|A0A1D6K6C7|A0A1D6K6C7_MAIZE;tr|A0A1D6PMT3|A0A1D6PMT3_MAIZE;tr|K7WHY0|K7WHY0_MAIZE;tr|B4FKT6|B4FKT6_MAIZE		Locus:1.1.1.1658.2 File:"P170059_15.WIFF"
8890	SQQVSASALR	1349.76	3	0.000891495	19.9272	tr|B6UEQ3|B6UEQ3_MAIZE;tr|A0A1D6NRA3|A0A1D6NRA3_MAIZE;tr|A0A1D6HJQ8|A0A1D6HJQ8_MAIZE;tr|C0HFG9|C0HFG9_MAIZE;tr|A0A1D6HJQ5|A0A1D6HJQ5_MAIZE;tr|A0A1D6HJQ4|A0A1D6HJQ4_MAIZE;tr|A0A1D6LW55|A0A1D6LW55_MAIZE;tr|A0A1D6NR99|A0A1D6NR99_MAIZE;tr|A0A1D6HJQ6|A0A1D6HJQ6_MAIZE;tr|A0A1D6NRB0|A0A1D6NRB0_MAIZE;tr|C0P4D8|C0P4D8_MAIZE;tr|A0A1D6NRA7|A0A1D6NRA7_MAIZE;tr|A0A1D6NRA2|A0A1D6NRA2_MAIZE;tr|A0A1D6NRA8|A0A1D6…		Locus:1.1.1.1023.16 File:"P170059_20.WIFF"
8918	AYVGDKPTWR	1800.01	4	0.000525885	23.0545	tr|B6TP19|B6TP19_MAIZE;tr|A0A1D6NZQ3|A0A1D6NZQ3_MAIZE;tr|B8A1M2|B8A1M2_MAIZE		Locus:1.1.1.1064.12 File:"P170059_4.WIFF"
8947	CSEVAAAALR	1350.72	3	0.00166834	16.9702	tr|A0A1D6FEB9|A0A1D6FEB9_MAIZE		Locus:1.1.1.1101.7 File:"P170059_15.WIFF"
8981	EDTIVIAMR	1350.75	3	0.000241268	27.2283	tr|A0A1D6P6S8|A0A1D6P6S8_MAIZE;tr|A0A1D6P6S7|A0A1D6P6S7_MAIZE;tr|A0A1D6P6T4|A0A1D6P6T4_MAIZE;tr|A0A1D6P6S0|A0A1D6P6S0_MAIZE;tr|A0A1D6P6S9|A0A1D6P6S9_MAIZE;tr|A0A1D6P6S5|A0A1D6P6S5_MAIZE;tr|A0A1D6P6T3|A0A1D6P6T3_MAIZE;tr|A0A1D6P6R3|A0A1D6P6R3_MAIZE;tr|A0A1D6P6S2|A0A1D6P6S2_MAIZE;tr|A0A1D6P6T1|A0A1D6P6T1_MAIZE		Locus:1.1.1.1170.4 File:"P170059_12.WIFF"
9017	GAVAEVVQDELLVR	1801.03	4	0.00239317	14.9666	tr|C0PHZ5|C0PHZ5_MAIZE		Locus:1.1.1.966.15 File:"P170059_2.WIFF"
9020	SFAAYGK	1350.78	3	0.00815464	9.6053	tr|B4FYQ8|B4FYQ8_MAIZE;tr|B6T5F2|B6T5F2_MAIZE;tr|K7V9W7|K7V9W7_MAIZE;tr|B6UIJ6|B6UIJ6_MAIZE		Locus:1.1.1.1071.5 File:"P170059_2.WIFF"
9025	SFAAYGK	1350.78	3	0.00121817	18.4547	tr|B4FYQ8|B4FYQ8_MAIZE;tr|B6T5F2|B6T5F2_MAIZE;tr|K7V9W7|K7V9W7_MAIZE;tr|B6UIJ6|B6UIJ6_MAIZE		Locus:1.1.1.1063.10 File:"P170059_2.WIFF"
9076	KPLHDPIAFR	1801.08	4	0.0010379	19.1209	tr|A0A1D6MQM1|A0A1D6MQM1_MAIZE;tr|C0P6Q6|C0P6Q6_MAIZE;tr|A0A1D6MQL8|A0A1D6MQL8_MAIZE;tr|A0A1D6MQL7|A0A1D6MQL7_MAIZE		Locus:1.1.1.1100.9 File:"P170059_14.WIFF"
9077	KPLHDPIAFR	1801.08	4	0.00330085	13.4555	tr|A0A1D6MQM1|A0A1D6MQM1_MAIZE;tr|C0P6Q6|C0P6Q6_MAIZE;tr|A0A1D6MQL8|A0A1D6MQL8_MAIZE;tr|A0A1D6MQL7|A0A1D6MQL7_MAIZE		Locus:1.1.1.1134.7 File:"P170059_13.WIFF"
9082	SLLADPK	1350.83	3	0.00845496	9.49106	tr|A0A1D6HPV8|A0A1D6HPV8_MAIZE;tr|A0A1D6DUP3|A0A1D6DUP3_MAIZE;tr|A0A1D6DUP2|A0A1D6DUP2_MAIZE;tr|B4FT34|B4FT34_MAIZE;tr|A0A1D6HPV9|A0A1D6HPV9_MAIZE;tr|A0A1D6NJV3|A0A1D6NJV3_MAIZE;tr|B6TH29|B6TH29_MAIZE		Locus:1.1.1.1104.11 File:"P170059_14.WIFF"
9099	EPIGISK	1350.83	3	0.00201051	15.991	tr|A0A1D6JN12|A0A1D6JN12_MAIZE;tr|A0A1D6JN07|A0A1D6JN07_MAIZE;tr|C0HER4|C0HER4_MAIZE;tr|A0A1D6PJK9|A0A1D6PJK9_MAIZE;tr|A0A1D6JN03|A0A1D6JN03_MAIZE;tr|A0A1D6JMZ9|A0A1D6JMZ9_MAIZE;tr|A0A1D6PJL1|A0A1D6PJL1_MAIZE;tr|A0A1D6JN16|A0A1D6JN16_MAIZE;tr|A0A1D6JN15|A0A1D6JN15_MAIZE;tr|A0A1D6PJL0|A0A1D6PJL0_MAIZE		Locus:1.1.1.1023.15 File:"P170059_12.WIFF"
9102	IAPDLSK	1350.83	3	0.00378083	12.9487	tr|B6U892|B6U892_MAIZE;tr|K7TTI0|K7TTI0_MAIZE		Locus:1.1.1.1119.5 File:"P170059_15.WIFF"
9138	LASFVSSLSGVK	1802.08	4	0.00663953	10.4848	tr|K7VS91|K7VS91_MAIZE;tr|C0PJH6|C0PJH6_MAIZE;tr|K7VCH3|K7VCH3_MAIZE;tr|B8A1V1|B8A1V1_MAIZE;tr|A0A1D6FIR0|A0A1D6FIR0_MAIZE;tr|K7V0L1|K7V0L1_MAIZE		Locus:1.1.1.1068.16 File:"P170059_18.WIFF"
9141	KLNAETSK	1802.1	4	0.000245746	27.0537	tr|B4FIZ5|B4FIZ5_MAIZE;tr|A0A1D6GXA2|A0A1D6GXA2_MAIZE		Locus:1.1.1.1031.20 File:"P170059_16.WIFF"
9149	VIPAPTPTPR	1351.81	3	0.00284364	14.0643	tr|B7ZZ67|B7ZZ67_MAIZE;tr|A0A1D6JPY3|A0A1D6JPY3_MAIZE;tr|A0A1D6JPX7|A0A1D6JPX7_MAIZE;tr|A0A1D6JPY2|A0A1D6JPY2_MAIZE;tr|A0A1D6KVE5|A0A1D6KVE5_MAIZE;tr|A0A1D6JPY4|A0A1D6JPY4_MAIZE;tr|A0A1D6JPX8|A0A1D6JPX8_MAIZE;tr|A0A1D6JPX6|A0A1D6JPX6_MAIZE;tr|B6SJQ2|B6SJQ2_MAIZE;tr|A0A1D6KVE3|A0A1D6KVE3_MAIZE;tr|A0A1D6JPY0|A0A1D6JPY0_MAIZE		Locus:1.1.1.1071.6 File:"P170059_10.WIFF"
9154	DAVLQAK	1351.83	3	0.00266078	14.4344	tr|A0A1D6PGB6|A0A1D6PGB6_MAIZE;tr|A0A1D6PG93|A0A1D6PG93_MAIZE;tr|A0A1D6PG80|A0A1D6PG80_MAIZE;tr|A0A1D6JTY2|A0A1D6JTY2_MAIZE;tr|A0A1D6JU00|A0A1D6JU00_MAIZE;tr|A0A1D6PGA7|A0A1D6PGA7_MAIZE;tr|A0A1D6JTS6|A0A1D6JTS6_MAIZE;tr|A0A1D6JTV7|A0A1D6JTV7_MAIZE;tr|A0A1D6PG88|A0A1D6PG88_MAIZE;tr|A0A1D6PG89|A0A1D6PG89_MAIZE;tr|A0A1D6JTT5|A0A1D6JTT5_MAIZE;tr|A0A1D6JTW5|A0A1D6JTW5_MAIZE;tr|A0A1D6PGA3|A0A1D6PGA3_MA…		Locus:1.1.1.1049.9 File:"P170059_10.WIFF"
9155	GVENVVK	1351.83	3	0.00284364	14.0563	tr|C0HHA6|C0HHA6_MAIZE;tr|C0P4S1|C0P4S1_MAIZE;tr|B6UBA1|B6UBA1_MAIZE		Locus:1.1.1.1018.8 File:"P170059_10.WIFF"
9211	EAISGGSTQSMK	1802.97	4	0.00272173	14.2933	tr|A0A1D6MUF0|A0A1D6MUF0_MAIZE;tr|A0A1D6MUF2|A0A1D6MUF2_MAIZE;tr|A0A1D6MUE9|A0A1D6MUE9_MAIZE;tr|A0A1D6MUF1|A0A1D6MUF1_MAIZE;tr|A0A1D6MUE8|A0A1D6MUE8_MAIZE		Locus:1.1.1.1002.8 File:"P170059_10.WIFF"
9214	DHWVPDEVAK	1802.98	4	0.000719288	20.9004	tr|A0A1D6IHH1|A0A1D6IHH1_MAIZE;tr|A0A1D6IHG5|A0A1D6IHG5_MAIZE;tr|C0PG82|C0PG82_MAIZE;tr|B7ZXJ2|B7ZXJ2_MAIZE;tr|A0A1D6IHG9|A0A1D6IHG9_MAIZE;tr|A0A1D6IHH0|A0A1D6IHH0_MAIZE;tr|A0A1D6IHG6|A0A1D6IHG6_MAIZE		Locus:1.1.1.1136.7 File:"P170059_7.WIFF"
9328	HADLVVDLTSK	1805.05	4	0.00310707	13.7004	tr|C4J4D1|C4J4D1_MAIZE;tr|Q94FY4|Q94FY4_MAIZE;tr|A0A1D6KJI7|A0A1D6KJI7_MAIZE;tr|C0PDG0|C0PDG0_MAIZE		Locus:1.1.1.1212.5 File:"P170059_15.WIFF"
9356	IICLSGPPGVGK	1805.07	4	2.11439e-05	36.487	tr|A0A1D6F4Q6|A0A1D6F4Q6_MAIZE;tr|A0A1D6IP25|A0A1D6IP25_MAIZE;tr|A0A1D6IP33|A0A1D6IP33_MAIZE;tr|A0A1D6F4R0|A0A1D6F4R0_MAIZE;tr|A0A1D6IP20|A0A1D6IP20_MAIZE;tr|A0A1D6IP18|A0A1D6IP18_MAIZE;tr|A0A1D6K094|A0A1D6K094_MAIZE;tr|A0A1D6IP31|A0A1D6IP31_MAIZE;tr|A0A1D6IP29|A0A1D6IP29_MAIZE;tr|A0A1D6IP19|A0A1D6IP19_MAIZE;tr|A0A1D6F4Q9|A0A1D6F4Q9_MAIZE;tr|A0A1D6F4Q7|A0A1D6F4Q7_MAIZE;tr|A0A1D6F4R8|A0A1D6F4R8_MA…		Locus:1.1.1.1225.5 File:"P170059_12.WIFF"
9359	GVAYNLEK	1805.08	4	0.00465732	12.0134	tr|A0A1D6IJX6|A0A1D6IJX6_MAIZE;tr|A0A1D6IJY3|A0A1D6IJY3_MAIZE;tr|A0A1D6IJY0|A0A1D6IJY0_MAIZE;tr|A0A1D6IJX7|A0A1D6IJX7_MAIZE;tr|A0A1D6IJX8|A0A1D6IJX8_MAIZE	iTRAQ8plex (Y) [304.21]	Locus:1.1.1.1161.11 File:"P170059_6.WIFF"
9371	VWNVTK	1353.82	3	0.0024982	14.7181	tr|B6TVI3|B6TVI3_MAIZE;tr|B6T1F2|B6T1F2_MAIZE;tr|C4J191|C4J191_MAIZE;tr|A0A1D6GPT9|A0A1D6GPT9_MAIZE;tr|B4FHA3|B4FHA3_MAIZE;tr|A0A1D6KTT8|A0A1D6KTT8_MAIZE;tr|B4FCL6|B4FCL6_MAIZE;tr|B4FCW1|B4FCW1_MAIZE;tr|B6T766|B6T766_MAIZE;tr|B6TSH6|B6TSH6_MAIZE;tr|C4J5F8|C4J5F8_MAIZE;tr|B6T2T6|B6T2T6_MAIZE		Locus:1.1.1.1168.10 File:"P170059_7.WIFF"
9391	GITIPV	902.574	2	0.0025653	14.6265	tr|A0A1D6JSE2|A0A1D6JSE2_MAIZE;tr|C4J7F2|C4J7F2_MAIZE;tr|B4FCA4|B4FCA4_MAIZE;tr|A0A1D6JSD8|A0A1D6JSD8_MAIZE		Locus:1.1.1.1235.2 File:"P170059_1.WIFF"
9439	NQLLL	903.57	2	0.00955903	8.99388	tr|A0A1D6GZN9|A0A1D6GZN9_MAIZE		Locus:1.1.1.1542.2 File:"P170059_18.WIFF"
9445	ALGILN	903.57	2	0.00338506	13.3542	tr|B6T7H1|B6T7H1_MAIZE		Locus:1.1.1.1255.3 File:"P170059_3.WIFF"
9478	SAAPPPGSQTLVGAPR	1809.01	4	0.00418209	12.4936	tr|A0A1D6M6X9|A0A1D6M6X9_MAIZE		Locus:1.1.1.1149.7 File:"P170059_18.WIFF"
9526	VPVMR	904.547	2	0.00931834	9.11559	tr|A0A060D8Z5|A0A060D8Z5_MAIZE;tr|A0A1D6GGM2|A0A1D6GGM2_MAIZE;tr|A0A1D6HLV3|A0A1D6HLV3_MAIZE;tr|B6TAG2|B6TAG2_MAIZE;tr|B6TWW1|B6TWW1_MAIZE;tr|A0A1D6GGM0|A0A1D6GGM0_MAIZE;tr|B4F8G4|B4F8G4_MAIZE;tr|A0A1D6GGL9|A0A1D6GGL9_MAIZE		Locus:1.1.1.1073.6 File:"P170059_7.WIFF"
9537	IIGLW	904.569	2	0.00906346	9.22599	tr|Q768R5|Q768R5_MAIZE;tr|C4JBI8|C4JBI8_MAIZE		Locus:1.1.1.1517.2 File:"P170059_12.WIFF"
9568	AFQVGTK	1357.82	3	0.00160355	17.14	tr|A0A1D6HTL7|A0A1D6HTL7_MAIZE;tr|B6TWC3|B6TWC3_MAIZE;tr|A0A1D6HTL6|A0A1D6HTL6_MAIZE		Locus:1.1.1.1038.12 File:"P170059_3.WIFF"
9585	DAYEHVDQAR	1810.94	4	0.000508821	23.3045	tr|A0A1D6NL93|A0A1D6NL93_MAIZE;tr|A0A060D314|A0A060D314_MAIZE	iTRAQ8plex (Y) [304.21]	Locus:1.1.1.975.14 File:"P170059_5.WIFF"
9615	GPTGLSA	905.512	2	0.00132979	18.0394	tr|C4JAT0|C4JAT0_MAIZE;tr|B4FFW5|B4FFW5_MAIZE		Locus:1.1.1.1057.5 File:"P170059_8.WIFF"
9642	LWGAPDAVAR	1358.76	3	8.59992e-05	31.3735	tr|C0PHK8|C0PHK8_MAIZE		Locus:1.1.1.1189.3 File:"P170059_3.WIFF"
9672	LCLEAQEHILAGR	1812.98	4	0.00660405	10.5095	tr|K7VAS4|K7VAS4_MAIZE;tr|A0A1D6FF79|A0A1D6FF79_MAIZE;tr|B6T6B3|B6T6B3_MAIZE		Locus:1.1.1.1292.6 File:"P170059_18.WIFF"
9783	LGSVASA	907.528	2	0.00480611	11.8219	tr|K7UXM0|K7UXM0_MAIZE;tr|K7VXF0|K7VXF0_MAIZE;tr|K7VHM9|K7VHM9_MAIZE		Locus:1.1.1.1125.7 File:"P170059_14.WIFF"
9784	LGSVASA	907.528	2	0.00257676	14.5959	tr|K7UXM0|K7UXM0_MAIZE;tr|K7VXF0|K7VXF0_MAIZE;tr|K7VHM9|K7VHM9_MAIZE		Locus:1.1.1.1123.11 File:"P170059_14.WIFF"
9787	SIQISG	907.528	2	0.00372163	13.0239	tr|B6TDB5|B6TDB5_MAIZE;tr|A0A1D6N716|A0A1D6N716_MAIZE;tr|B4G250|B4G250_MAIZE;tr|B6SIX0|B6SIX0_MAIZE;tr|B6UGR5|B6UGR5_MAIZE;tr|C0PLX5|C0PLX5_MAIZE;tr|B4FT59|B4FT59_MAIZE;tr|B6TGQ2|B6TGQ2_MAIZE;tr|A0A1D6JXF4|A0A1D6JXF4_MAIZE;tr|B6TLK8|B6TLK8_MAIZE		Locus:1.1.1.1109.13 File:"P170059_13.WIFF"
9808	LFVII	907.605	2	0.00012318	29.6706	tr|A0A1D6LX45|A0A1D6LX45_MAIZE;tr|A0A1D6LX16|A0A1D6LX16_MAIZE;tr|A0A1D6LX08|A0A1D6LX08_MAIZE;tr|A0A1D6LX22|A0A1D6LX22_MAIZE		Locus:1.1.1.1683.2 File:"P170059_16.WIFF"
9809	APSVEISSLR	1361.78	3	1.41849e-05	40.4017	tr|A0A1D6KCV5|A0A1D6KCV5_MAIZE;tr|C0HJ16|C0HJ16_MAIZE;tr|A0A1D6KCV2|A0A1D6KCV2_MAIZE;tr|A0A1D6KCV4|A0A1D6KCV4_MAIZE;tr|A0A1D6KCV3|A0A1D6KCV3_MAIZE		Locus:1.1.1.1189.5 File:"P170059_19.WIFF"
9811	HVLEEK	1361.81	3	0.000649967	21.4361	tr|A0A1D6ICM3|A0A1D6ICM3_MAIZE;tr|A0A1D6ICM1|A0A1D6ICM1_MAIZE;tr|A0A1D6ICM0|A0A1D6ICM0_MAIZE;tr|A0A1D6ICL9|A0A1D6ICL9_MAIZE;tr|B6UBU1|B6UBU1_MAIZE		Locus:1.1.1.985.19 File:"P170059_5.WIFF"
9976	LTLFI	909.584	2	0.00683737	10.3488	tr|A0A1D6LA42|A0A1D6LA42_MAIZE		Locus:1.1.1.1524.2 File:"P170059_10.WIFF"
10003	ILTDYGFEGHPLR	1820.97	4	0.000208506	28.2279	tr|Q5K097|Q5K097_MAIZE		Locus:1.1.1.1265.3 File:"P170059_3.WIFF"
10004	MDLGR	910.485	2	0.00841679	9.51108	tr|C4J4J7|C4J4J7_MAIZE	Oxidation (M) [15.99]	Locus:1.1.1.1405.3 File:"P170059_20.WIFF"
10025	ILTDYGFEGHPLR	1820.97	4	0.00459683	12.0652	tr|Q5K097|Q5K097_MAIZE		Locus:1.1.1.1149.4 File:"P170059_20.WIFF"
10028	LNVDF	910.507	2	0.000245746	26.9961	tr|A0A1D6N0E9|A0A1D6N0E9_MAIZE		Locus:1.1.1.1252.3 File:"P170059_11.WIFF"
10076	LQLFS	910.543	2	0.00472177	11.9179	tr|A0A1D6QKK5|A0A1D6QKK5_MAIZE;tr|A0A1D6QKK4|A0A1D6QKK4_MAIZE		Locus:1.1.1.1299.5 File:"P170059_20.WIFF"
10084	LFTAR	910.554	2	0.00584663	11.0147	tr|Q9FQC7|Q9FQC7_MAIZE;tr|A0A1D6JMX9|A0A1D6JMX9_MAIZE;tr|Q9FQC6|Q9FQC6_MAIZE;tr|K7WH19|K7WH19_MAIZE		Locus:1.1.1.1122.10 File:"P170059_15.WIFF"
10100	LEFGAAYHR	1366.73	3	0	53.3576	tr|A0A1D6ENT5|A0A1D6ENT5_MAIZE;tr|A0A1D6DUN1|A0A1D6DUN1_MAIZE		Locus:1.1.1.1106.3 File:"P170059_2.WIFF"
10101	SLGAAIVYNR	1366.79	3	0	44.2867	sp|Q9AR14|PIP15_MAIZE		Locus:1.1.1.1206.5 File:"P170059_13.WIFF"
10106	LEALEGK	1366.83	3	0.00345975	13.2958	tr|B6TP19|B6TP19_MAIZE;tr|A0A1D6NZQ3|A0A1D6NZQ3_MAIZE;tr|B8A1M2|B8A1M2_MAIZE		Locus:1.1.1.1193.6 File:"P170059_10.WIFF"
10127	LLEAY	911.527	2	0.00802176	9.68172	tr|A0A1D6HTB2|A0A1D6HTB2_MAIZE		Locus:1.1.1.1262.4 File:"P170059_8.WIFF"
10154	SDAVAAVK	1367.82	3	0.00674121	10.425	tr|B4FUT7|B4FUT7_MAIZE;tr|A0A1D6PDH2|A0A1D6PDH2_MAIZE;tr|C0HGQ2|C0HGQ2_MAIZE;tr|B6TMR7|B6TMR7_MAIZE;tr|B6T346|B6T346_MAIZE;tr|B4FQD9|B4FQD9_MAIZE;tr|A0A1D6JYA8|A0A1D6JYA8_MAIZE;tr|C0P493|C0P493_MAIZE		Locus:1.1.1.988.10 File:"P170059_9.WIFF"
10199	AIGVSNFTTR	1368.77	3	0.00055956	22.217	tr|K7TPL8|K7TPL8_MAIZE;tr|B4FQR3|B4FQR3_MAIZE;tr|B4F940|B4F940_MAIZE;tr|K7U3T6|K7U3T6_MAIZE;tr|B6TLR8|B6TLR8_MAIZE;tr|B6TH11|B6TH11_MAIZE;tr|B4G1H7|B4G1H7_MAIZE		Locus:1.1.1.1107.7 File:"P170059_12.WIFF"
10209	SIVQY	912.522	2	0.00948313	9.03073	tr|Q94KS7|Q94KS7_MAIZE		Locus:1.1.1.1173.10 File:"P170059_13.WIFF"
10248	VLPALP	912.595	2	0.000316182	25.6725	tr|K7URB1|K7URB1_MAIZE;tr|A0A1D6QRC6|A0A1D6QRC6_MAIZE;tr|B4FD30|B4FD30_MAIZE;tr|B4FBI6|B4FBI6_MAIZE;tr|B6T3P4|B6T3P4_MAIZE;tr|A0A1D6QRD4|A0A1D6QRD4_MAIZE		Locus:1.1.1.1363.3 File:"P170059_4.WIFF"
10249	VLPALP	912.595	2	0.000171599	28.7361	tr|K7URB1|K7URB1_MAIZE;tr|A0A1D6QRC6|A0A1D6QRC6_MAIZE;tr|B4FD30|B4FD30_MAIZE;tr|B4FBI6|B4FBI6_MAIZE;tr|B6T3P4|B6T3P4_MAIZE;tr|A0A1D6QRD4|A0A1D6QRD4_MAIZE		Locus:1.1.1.1351.2 File:"P170059_4.WIFF"
10250	VLPALP	912.595	2	0.000384173	24.9895	tr|K7URB1|K7URB1_MAIZE;tr|A0A1D6QRC6|A0A1D6QRC6_MAIZE;tr|B4FD30|B4FD30_MAIZE;tr|B4FBI6|B4FBI6_MAIZE;tr|B6T3P4|B6T3P4_MAIZE;tr|A0A1D6QRD4|A0A1D6QRD4_MAIZE		Locus:1.1.1.1355.4 File:"P170059_4.WIFF"
10251	VLPALP	912.595	2	0.000428643	24.2738	tr|K7URB1|K7URB1_MAIZE;tr|A0A1D6QRC6|A0A1D6QRC6_MAIZE;tr|B4FD30|B4FD30_MAIZE;tr|B4FBI6|B4FBI6_MAIZE;tr|B6T3P4|B6T3P4_MAIZE;tr|A0A1D6QRD4|A0A1D6QRD4_MAIZE		Locus:1.1.1.1359.4 File:"P170059_4.WIFF"
10272	ATGAYSHSQGIK	1827.01	4	0.00656336	10.5282	tr|A0A1D6IJP9|A0A1D6IJP9_MAIZE;tr|Q5GAU1|Q5GAU1_MAIZE;tr|Q5GAQ3|Q5GAQ3_MAIZE;tr|O82443|O82443_MAIZE;tr|A0A1D6GRA9|A0A1D6GRA9_MAIZE;tr|A0A1D6GRA6|A0A1D6GRA6_MAIZE;tr|A0A1D6KCZ2|A0A1D6KCZ2_MAIZE;tr|A0A1D6GRB4|A0A1D6GRB4_MAIZE;tr|B4FG03|B4FG03_MAIZE;tr|B6TBZ8|B6TBZ8_MAIZE;tr|A0A1D6F1Q8|A0A1D6F1Q8_MAIZE		Locus:1.1.1.1033.12 File:"P170059_19.WIFF"
10321	SFIGLVK	1370.87	3	0.00316968	13.6252	tr|A0A1D6DZH4|A0A1D6DZH4_MAIZE		Locus:1.1.1.1338.3 File:"P170059_13.WIFF"
10350	ALNDAGFGDTIK	1829.01	4	0.000618703	21.5927	tr|Q6JAD9|Q6JAD9_MAIZE;tr|A0A1D6GL68|A0A1D6GL68_MAIZE;tr|B6STZ9|B6STZ9_MAIZE		Locus:1.1.1.1161.4 File:"P170059_12.WIFF"
10441	LDMLYELAQK	1831.04	4	0.00408088	12.6044	tr|K7V2T7|K7V2T7_MAIZE		Locus:1.1.1.1445.5 File:"P170059_6.WIFF"
10451	VPHIF	915.548	2	0.000697365	21.0221	tr|K7UKL4|K7UKL4_MAIZE;tr|B4G167|B4G167_MAIZE;tr|B4FYF0|B4FYF0_MAIZE;tr|A0A1D6JB92|A0A1D6JB92_MAIZE		Locus:1.1.1.1207.3 File:"P170059_4.WIFF"
10452	VPHIF	915.548	2	0.00458998	12.0761	tr|K7UKL4|K7UKL4_MAIZE;tr|B4G167|B4G167_MAIZE;tr|B4FYF0|B4FYF0_MAIZE;tr|A0A1D6JB92|A0A1D6JB92_MAIZE		Locus:1.1.1.1211.3 File:"P170059_4.WIFF"
10480	FPGFETAMR	1374.69	3	0.000286584	26.6359	tr|B4FNN8|B4FNN8_MAIZE;tr|B6TD17|B6TD17_MAIZE;tr|B4FWQ7|B4FWQ7_MAIZE	Oxidation (M) [15.99]	Locus:1.1.1.1220.4 File:"P170059_6.WIFF"
10533	VVHGIDVFDPK	1833.06	4	3.30462e-05	34.0006	tr|B6U1D7|B6U1D7_MAIZE;tr|A0A1D6NT62|A0A1D6NT62_MAIZE;tr|K7VD27|K7VD27_MAIZE;tr|A0A1D6K2E4|A0A1D6K2E4_MAIZE;tr|K7VDR8|K7VDR8_MAIZE;tr|A0A1D6NT54|A0A1D6NT54_MAIZE;tr|A0A1D6P846|A0A1D6P846_MAIZE;tr|A0A1D6NT57|A0A1D6NT57_MAIZE;tr|Q43706|Q43706_MAIZE;tr|A0A1D6K2E9|A0A1D6K2E9_MAIZE;sp|P04712|SUS1_MAIZE;tr|A0A1D6FU36|A0A1D6FU36_MAIZE;sp|P49036|SUS2_MAIZE;tr|A0A1D6NT50|A0A1D6NT50_MAIZE;tr|A0A1D6K2E6|A0A…		Locus:1.1.1.1262.6 File:"P170059_16.WIFF"
10544	SSIIPAITNR	1374.81	3	0.00665092	10.4772	tr|A0A1D6P6S8|A0A1D6P6S8_MAIZE;tr|A0A1D6P6S7|A0A1D6P6S7_MAIZE;tr|A0A1D6P6T4|A0A1D6P6T4_MAIZE;tr|K7VK54|K7VK54_MAIZE;tr|A0A1D6P6S0|A0A1D6P6S0_MAIZE;tr|A0A1D6P6S5|A0A1D6P6S5_MAIZE;tr|K7VGP4|K7VGP4_MAIZE;tr|A0A1D6P6T3|A0A1D6P6T3_MAIZE;tr|A0A1D6P6R3|A0A1D6P6R3_MAIZE;tr|A0A1D6P6T6|A0A1D6P6T6_MAIZE;tr|A0A1D6P6S2|A0A1D6P6S2_MAIZE;tr|A0A1D6P6T1|A0A1D6P6T1_MAIZE		Locus:1.1.1.1229.4 File:"P170059_15.WIFF"
10569	LVIIR	916.638	2	0.00783764	9.78038	tr|K7UG81|K7UG81_MAIZE;tr|B4F9I2|B4F9I2_MAIZE;tr|A0A1D6GZE7|A0A1D6GZE7_MAIZE;tr|A0A1D6QTY2|A0A1D6QTY2_MAIZE;tr|B6T4C6|B6T4C6_MAIZE;tr|B4FRM0|B4FRM0_MAIZE;tr|K7UST9|K7UST9_MAIZE;tr|A0A1D6GZE9|A0A1D6GZE9_MAIZE;tr|K7V7Q7|K7V7Q7_MAIZE;tr|A0A1D6QTX9|A0A1D6QTX9_MAIZE;tr|A0A1D6QTX8|A0A1D6QTX8_MAIZE		Locus:1.1.1.1217.14 File:"P170059_17.WIFF"
10570	LVIIR	916.638	2	0.00690421	10.3012	tr|K7UG81|K7UG81_MAIZE;tr|B4F9I2|B4F9I2_MAIZE;tr|A0A1D6GZE7|A0A1D6GZE7_MAIZE;tr|A0A1D6QTY2|A0A1D6QTY2_MAIZE;tr|B6T4C6|B6T4C6_MAIZE;tr|B4FRM0|B4FRM0_MAIZE;tr|K7UST9|K7UST9_MAIZE;tr|A0A1D6GZE9|A0A1D6GZE9_MAIZE;tr|K7V7Q7|K7V7Q7_MAIZE;tr|A0A1D6QTX9|A0A1D6QTX9_MAIZE;tr|A0A1D6QTX8|A0A1D6QTX8_MAIZE		Locus:1.1.1.1221.9 File:"P170059_17.WIFF"
10574	VIIIR	916.638	2	0.00707442	10.2008	tr|B6TWK0|B6TWK0_MAIZE;tr|C0PEB8|C0PEB8_MAIZE;tr|K7W4Z4|K7W4Z4_MAIZE;tr|C0PBD3|C0PBD3_MAIZE		Locus:1.1.1.1259.3 File:"P170059_8.WIFF"
10575	VIIIR	916.638	2	0.00595722	10.9299	tr|B6TWK0|B6TWK0_MAIZE;tr|C0PEB8|C0PEB8_MAIZE;tr|K7W4Z4|K7W4Z4_MAIZE;tr|C0PBD3|C0PBD3_MAIZE		Locus:1.1.1.1254.4 File:"P170059_8.WIFF"
10576	IIIVR	916.638	2	0.00630018	10.7185	tr|B6TEJ0|B6TEJ0_MAIZE;tr|B6U7U6|B6U7U6_MAIZE		Locus:1.1.1.1246.2 File:"P170059_8.WIFF"
10640	IIGVGR	917.596	2	0.00708938	10.1968	tr|A0A1D6LD04|A0A1D6LD04_MAIZE;tr|B6TLK7|B6TLK7_MAIZE;tr|C0PLD7|C0PLD7_MAIZE;tr|A0A1D6LD05|A0A1D6LD05_MAIZE;tr|B4FRJ7|B4FRJ7_MAIZE;tr|B4FPN3|B4FPN3_MAIZE;tr|C0P3S5|C0P3S5_MAIZE;tr|B6TV71|B6TV71_MAIZE		Locus:1.1.1.1037.10 File:"P170059_12.WIFF"
10641	IIGVGR	917.596	2	0.00903854	9.236	tr|A0A1D6LD04|A0A1D6LD04_MAIZE;tr|B6TLK7|B6TLK7_MAIZE;tr|C0PLD7|C0PLD7_MAIZE;tr|A0A1D6LD05|A0A1D6LD05_MAIZE;tr|B4FRJ7|B4FRJ7_MAIZE;tr|B4FPN3|B4FPN3_MAIZE;tr|C0P3S5|C0P3S5_MAIZE;tr|B6TV71|B6TV71_MAIZE		Locus:1.1.1.1035.13 File:"P170059_12.WIFF"
10647	ALAAIR	917.596	2	0.00324331	13.5267	tr|K7UEL8|K7UEL8_MAIZE;tr|B6TZ41|B6TZ41_MAIZE;tr|C0PBR2|C0PBR2_MAIZE;tr|A0A1D6N584|A0A1D6N584_MAIZE;tr|A0A1D6IYR6|A0A1D6IYR6_MAIZE		Locus:1.1.1.1165.10 File:"P170059_13.WIFF"
10660	GGQFTMFMR	1377.68	3	0.00012318	29.6621	tr|B4FB81|B4FB81_MAIZE		Locus:1.1.1.1314.2 File:"P170059_20.WIFF"
10674	TAALEVWER	1377.76	3	0.000521183	23.1313	tr|A0A097PLH4|A0A097PLH4_MAIZE;tr|A0A096T0J9|A0A096T0J9_MAIZE		Locus:1.1.1.1291.2 File:"P170059_14.WIFF"
10685	TAALEVWER	1377.76	3	0.000117649	29.932	tr|A0A097PLH4|A0A097PLH4_MAIZE;tr|A0A096T0J9|A0A096T0J9_MAIZE		Locus:1.1.1.1297.2 File:"P170059_14.WIFF"
10708	VVLSPEQFR	1377.79	3	0.000653881	21.3633	tr|A0A096U2Y1|A0A096U2Y1_MAIZE;tr|B6T2C6|B6T2C6_MAIZE;tr|A0A0D5BXD3|A0A0D5BXD3_MAIZE		Locus:1.1.1.1193.2 File:"P170059_3.WIFF"
10740	LSALPPHALR	1377.84	3	0.00243375	14.8085	tr|C0PHF3|C0PHF3_MAIZE;tr|A0A1D6JTB4|A0A1D6JTB4_MAIZE;tr|A0A1D6JTC3|A0A1D6JTC3_MAIZE		Locus:1.1.1.1186.3 File:"P170059_19.WIFF"
10817	NTVEGITGIISK	1839.09	4	0	44.8705	tr|C0PC62|C0PC62_MAIZE;tr|A0A1D6FKV6|A0A1D6FKV6_MAIZE		Locus:1.1.1.1204.3 File:"P170059_1.WIFF"
10839	AASEGPLK	1379.82	3	0.00080452	20.345	tr|K7UBU0|K7UBU0_MAIZE;sp|P08735|G3PC1_MAIZE;tr|K7US90|K7US90_MAIZE;tr|B6T7A4|B6T7A4_MAIZE;tr|A0A1D6LER3|A0A1D6LER3_MAIZE;tr|A0A1D6LER1|A0A1D6LER1_MAIZE;tr|C4JBS8|C4JBS8_MAIZE;tr|K7U1H6|K7U1H6_MAIZE;tr|K7UBU3|K7UBU3_MAIZE;tr|B4FQW6|B4FQW6_MAIZE;tr|A0A1D6LER8|A0A1D6LER8_MAIZE;sp|Q09054|G3PC2_MAIZE;tr|A0A1D6PWR8|A0A1D6PWR8_MAIZE;tr|A0A1D6PWS2|A0A1D6PWS2_MAIZE		Locus:1.1.1.1034.19 File:"P170059_7.WIFF"
10859	EDAVGNIFGR	1380.73	3	0.000546067	22.7634	tr|A0A1D6KFE1|A0A1D6KFE1_MAIZE;tr|B7ZWU3|B7ZWU3_MAIZE;tr|A0A1D6KFE0|A0A1D6KFE0_MAIZE;tr|A0A1D6KFE3|A0A1D6KFE3_MAIZE;tr|C0P5R8|C0P5R8_MAIZE;tr|A0A1D6KFE2|A0A1D6KFE2_MAIZE;tr|A0A1D6KFD9|A0A1D6KFD9_MAIZE		Locus:1.1.1.1285.2 File:"P170059_16.WIFF"
10895	SLGAAIIYNR	1380.8	3	0.000187507	28.5758	tr|B4FQW8|B4FQW8_MAIZE;tr|B6TRG6|B6TRG6_MAIZE;tr|A0A1D6HFH2|A0A1D6HFH2_MAIZE;tr|B7ZXI0|B7ZXI0_MAIZE;sp|Q9AQU5|PIP13_MAIZE;sp|Q9XF59|PIP12_MAIZE		Locus:1.1.1.1252.6 File:"P170059_16.WIFF"
10931	TIIDR	920.56	2	0.00527478	11.3447	tr|A0A1D6L200|A0A1D6L200_MAIZE		Locus:1.1.1.1064.5 File:"P170059_14.WIFF"
10959	VLMCADLTR	1381.74	3	1.41849e-05	40.2428	tr|B7ZXC1|B7ZXC1_MAIZE;tr|B6SYY0|B6SYY0_MAIZE;tr|A0A1D6DUP7|A0A1D6DUP7_MAIZE		Locus:1.1.1.1204.3 File:"P170059_4.WIFF"
10979	GEPLTVQRPGTQTR	1843.02	4	0	42.5482	tr|B4FF24|B4FF24_MAIZE;tr|B6UIR3|B6UIR3_MAIZE;tr|A0A1D6PDI7|A0A1D6PDI7_MAIZE;tr|A0A1D6PDH9|A0A1D6PDH9_MAIZE;tr|A0A1D6PDI9|A0A1D6PDI9_MAIZE;tr|A0A1D6PDI5|A0A1D6PDI5_MAIZE		Locus:1.1.1.996.9 File:"P170059_2.WIFF"
11012	VQCPSGK	1382.78	3	0.00922909	9.17003	tr|A0A1D6FF42|A0A1D6FF42_MAIZE;tr|A0A1D6FF46|A0A1D6FF46_MAIZE;tr|C0PCY1|C0PCY1_MAIZE;tr|A0A1D6FF44|A0A1D6FF44_MAIZE;tr|A0A1D6FF48|A0A1D6FF48_MAIZE;tr|C0HE72|C0HE72_MAIZE;tr|A0A1D6FF40|A0A1D6FF40_MAIZE;tr|A0A1D6FF45|A0A1D6FF45_MAIZE;tr|K7UYX0|K7UYX0_MAIZE;tr|A0A1D6FF47|A0A1D6FF47_MAIZE		Locus:1.1.1.1015.13 File:"P170059_13.WIFF"
11051	QPLDF	922.507	2	0.000441458	24.0771	tr|A0A1D6Q868|A0A1D6Q868_MAIZE;tr|A0A1D6Q869|A0A1D6Q869_MAIZE;tr|B6TBW2|B6TBW2_MAIZE		Locus:1.1.1.1269.5 File:"P170059_7.WIFF"
11053	QPLDF	922.507	2	0.000478207	23.7679	tr|A0A1D6Q868|A0A1D6Q868_MAIZE;tr|A0A1D6Q869|A0A1D6Q869_MAIZE;tr|B6TBW2|B6TBW2_MAIZE		Locus:1.1.1.1265.8 File:"P170059_7.WIFF"
11054	QPLDF	922.507	2	0.000792924	20.448	tr|A0A1D6Q868|A0A1D6Q868_MAIZE;tr|A0A1D6Q869|A0A1D6Q869_MAIZE;tr|B6TBW2|B6TBW2_MAIZE		Locus:1.1.1.1252.4 File:"P170059_8.WIFF"
11055	QPLDF	922.507	2	0.00931834	9.11846	tr|A0A1D6Q868|A0A1D6Q868_MAIZE;tr|A0A1D6Q869|A0A1D6Q869_MAIZE;tr|B6TBW2|B6TBW2_MAIZE		Locus:1.1.1.1248.3 File:"P170059_8.WIFF"
11092	NTTVDVK	1383.82	3	0.00350532	13.2334	tr|A0A1D6JS29|A0A1D6JS29_MAIZE;tr|A0A1D6JS28|A0A1D6JS28_MAIZE;tr|C4IYM7|C4IYM7_MAIZE;tr|B6SS48|B6SS48_MAIZE		Locus:1.1.1.1020.14 File:"P170059_6.WIFF"
11102	GVMIGDGK	1383.8	3	0.00279887	14.1624	tr|B6SUD1|B6SUD1_MAIZE;tr|Q41766|Q41766_MAIZE;sp|P04707|ADH2_MAIZE;tr|B4FWA9|B4FWA9_MAIZE;tr|Q41767|Q41767_MAIZE		Locus:1.1.1.1103.9 File:"P170059_13.WIFF"
11155	ILNLF	922.579	2	0.00890862	9.29043	tr|C0HIS7|C0HIS7_MAIZE		Locus:1.1.1.1519.4 File:"P170059_11.WIFF"
11156	ILNLF	922.579	2	0.00237795	15.0041	tr|C0HIS7|C0HIS7_MAIZE		Locus:1.1.1.1515.4 File:"P170059_11.WIFF"
11161	IFALR	922.591	2	0.00719305	10.11	tr|A0A1D6IN70|A0A1D6IN70_MAIZE		Locus:1.1.1.1205.3 File:"P170059_9.WIFF"
11183	KPSSSSSGMESR	1846.97	4	0	43.8862	tr|K7VAG0|K7VAG0_MAIZE;tr|C0P6P2|C0P6P2_MAIZE;tr|A0A1D6FE96|A0A1D6FE96_MAIZE		Locus:1.1.1.980.8 File:"P170059_14.WIFF"
11193	HVWDIIEEAK	1847.04	4	4.44633e-05	33.2141	tr|A0A1D6KPM5|A0A1D6KPM5_MAIZE;tr|A0A1D6KPM2|A0A1D6KPM2_MAIZE;tr|A0A1D6KPM1|A0A1D6KPM1_MAIZE;tr|A0A1D6KPM0|A0A1D6KPM0_MAIZE;tr|A0A1D6KPL8|A0A1D6KPL8_MAIZE		Locus:1.1.1.1367.3 File:"P170059_13.WIFF"
11219	ALFGGR	923.55	2	0.00841313	9.51236	tr|B6U6C5|B6U6C5_MAIZE;tr|B6T8D3|B6T8D3_MAIZE;tr|B4FAV1|B4FAV1_MAIZE;tr|C0PAM9|C0PAM9_MAIZE;tr|B6TN50|B6TN50_MAIZE;tr|A0A1D6HDP8|A0A1D6HDP8_MAIZE		Locus:1.1.1.1132.12 File:"P170059_13.WIFF"
11221	ALFGGR	923.55	2	0.00257676	14.6078	tr|B6U6C5|B6U6C5_MAIZE;tr|B6T8D3|B6T8D3_MAIZE;tr|B4FAV1|B4FAV1_MAIZE;tr|C0PAM9|C0PAM9_MAIZE;tr|B6TN50|B6TN50_MAIZE;tr|A0A1D6HDP8|A0A1D6HDP8_MAIZE		Locus:1.1.1.1134.13 File:"P170059_13.WIFF"
11239	AGFLGSVK	1385.85	3	0.00864583	9.39801	tr|A0A1D6P6R3|A0A1D6P6R3_MAIZE		Locus:1.1.1.1218.5 File:"P170059_7.WIFF"
11240	ELVSYTSNAEK	1848.01	4	0.000546067	22.7455	tr|A0A1D6EH51|A0A1D6EH51_MAIZE;tr|A0A1D6MEM8|A0A1D6MEM8_MAIZE;tr|K7UY44|K7UY44_MAIZE;tr|B6TKC5|B6TKC5_MAIZE;tr|K7U074|K7U074_MAIZE;tr|C0PBY7|C0PBY7_MAIZE;tr|B6TMG4|B6TMG4_MAIZE;tr|C0PK64|C0PK64_MAIZE;tr|A0A1D6IZB9|A0A1D6IZB9_MAIZE		Locus:1.1.1.1047.3 File:"P170059_9.WIFF"
11272	VVFCP	924.505	2	0.0088186	9.32055	sp|P13867|IAAT_MAIZE;sp|P33679|ZEAM_MAIZE;tr|B6TL22|B6TL22_MAIZE		Locus:1.1.1.1250.4 File:"P170059_20.WIFF"
11312	DVLAGF	924.522	2	0.000302806	26.1192	tr|A0A1D6KXL4|A0A1D6KXL4_MAIZE;tr|C4J8C9|C4J8C9_MAIZE;tr|A0A1D6KXK8|A0A1D6KXK8_MAIZE;tr|A0A1D6KXK9|A0A1D6KXK9_MAIZE;tr|A0A1D6KXL1|A0A1D6KXL1_MAIZE;tr|A0A1D6KXL3|A0A1D6KXL3_MAIZE;tr|Q5YLM3|Q5YLM3_MAIZE		Locus:1.1.1.1292.3 File:"P170059_11.WIFF"
11313	DVLAGF	924.522	2	2.67362e-05	35.1732	tr|A0A1D6KXL4|A0A1D6KXL4_MAIZE;tr|C4J8C9|C4J8C9_MAIZE;tr|A0A1D6KXK8|A0A1D6KXK8_MAIZE;tr|A0A1D6KXK9|A0A1D6KXK9_MAIZE;tr|A0A1D6KXL1|A0A1D6KXL1_MAIZE;tr|A0A1D6KXL3|A0A1D6KXL3_MAIZE;tr|Q5YLM3|Q5YLM3_MAIZE		Locus:1.1.1.1309.6 File:"P170059_12.WIFF"
11316	INPNLGEFLPK	1849.09	4	0.000192412	28.4072	tr|B6TS72|B6TS72_MAIZE;tr|A0A1D6LBZ9|A0A1D6LBZ9_MAIZE;tr|A0A1D6LBZ6|A0A1D6LBZ6_MAIZE;tr|B4FT01|B4FT01_MAIZE;tr|A0A1D6LBZ7|A0A1D6LBZ7_MAIZE		Locus:1.1.1.1338.3 File:"P170059_4.WIFF"
11327	GPGGEGIEIVR	1386.78	3	0.00318519	13.6026	tr|A0A1D6KNM6|A0A1D6KNM6_MAIZE;tr|A0A1D6KNM7|A0A1D6KNM7_MAIZE		Locus:1.1.1.1130.4 File:"P170059_7.WIFF"
11337	RPENWALVEK	1849.07	4	0.00784092	9.77687	tr|A0A1D6HDK5|A0A1D6HDK5_MAIZE;tr|K7UH13|K7UH13_MAIZE;tr|A0A1D6HDK4|A0A1D6HDK4_MAIZE;tr|A0A1D6HDK2|A0A1D6HDK2_MAIZE;tr|Q9XGC6|Q9XGC6_MAIZE;tr|B4FFH8|B4FFH8_MAIZE		Locus:1.1.1.1166.10 File:"P170059_19.WIFF"
11343	RPENWALVEK	1849.07	4	0.00809751	9.62769	tr|A0A1D6HDK5|A0A1D6HDK5_MAIZE;tr|K7UH13|K7UH13_MAIZE;tr|A0A1D6HDK4|A0A1D6HDK4_MAIZE;tr|A0A1D6HDK2|A0A1D6HDK2_MAIZE;tr|Q9XGC6|Q9XGC6_MAIZE;tr|B4FFH8|B4FFH8_MAIZE		Locus:1.1.1.1174.7 File:"P170059_18.WIFF"
11380	ELATAFK	1386.83	3	0.00695062	10.2643	tr|A0A1D6FYW9|A0A1D6FYW9_MAIZE;tr|K7V744|K7V744_MAIZE;tr|A0A1D6FYV5|A0A1D6FYV5_MAIZE;tr|A0A1D6FYU6|A0A1D6FYU6_MAIZE;tr|A0A1D6FYV9|A0A1D6FYV9_MAIZE;tr|A0A1D6FYW6|A0A1D6FYW6_MAIZE;tr|A0A1D6FYV6|A0A1D6FYV6_MAIZE;tr|A0A1D6FYV2|A0A1D6FYV2_MAIZE;tr|A0A1D6FYV7|A0A1D6FYV7_MAIZE;tr|A0A1D6FYU9|A0A1D6FYU9_MAIZE		Locus:1.1.1.1209.7 File:"P170059_17.WIFF"
11467	IYVLD	925.543	2	0.0017129	16.8399	tr|A0A1D6KYW2|A0A1D6KYW2_MAIZE;tr|B6TBI1|B6TBI1_MAIZE;tr|C0HGI7|C0HGI7_MAIZE		Locus:1.1.1.1292.3 File:"P170059_12.WIFF"
11546	VMFNL	926.52	2	0.00500003	11.659	tr|A0A1D6KL27|A0A1D6KL27_MAIZE;tr|A0A1D6KL30|A0A1D6KL30_MAIZE;tr|Q0QWI2|Q0QWI2_MAIZE;tr|A0A1D6KL29|A0A1D6KL29_MAIZE;tr|A0A1D6KL28|A0A1D6KL28_MAIZE;tr|B6TEC1|B6TEC1_MAIZE		Locus:1.1.1.1444.4 File:"P170059_6.WIFF"
11547	VMFNL	926.52	2	0.00233068	15.1002	tr|A0A1D6KL27|A0A1D6KL27_MAIZE;tr|A0A1D6KL30|A0A1D6KL30_MAIZE;tr|Q0QWI2|Q0QWI2_MAIZE;tr|A0A1D6KL29|A0A1D6KL29_MAIZE;tr|A0A1D6KL28|A0A1D6KL28_MAIZE;tr|B6TEC1|B6TEC1_MAIZE		Locus:1.1.1.1448.4 File:"P170059_6.WIFF"
11561	ISTVAPNLVHVDER	1853.03	4	0	49.1721	tr|B4F8V5|B4F8V5_MAIZE;tr|B6U2J0|B6U2J0_MAIZE;tr|B8A3M9|B8A3M9_MAIZE;tr|B7ZXG1|B7ZXG1_MAIZE;tr|A0A1D6L210|A0A1D6L210_MAIZE;tr|B4FXU2|B4FXU2_MAIZE		Locus:1.1.1.1241.10 File:"P170059_19.WIFF"
11570	LAYDVLLATSTNLR	1853.06	4	0.00600129	10.9068	tr|B6TRG4|B6TRG4_MAIZE;tr|A0A1D6N0Q8|A0A1D6N0Q8_MAIZE		Locus:1.1.1.1302.7 File:"P170059_18.WIFF"
11574	GSFISI	926.538	2	0.00583283	11.0198	tr|A0A1D6NSM9|A0A1D6NSM9_MAIZE		Locus:1.1.1.1363.2 File:"P170059_20.WIFF"
11575	QLPIHHIPGPEGVR	1853.06	4	2.67362e-05	34.3308	tr|B8A373|B8A373_MAIZE;tr|B6TIL4|B6TIL4_MAIZE;tr|K7U9F9|K7U9F9_MAIZE		Locus:1.1.1.1034.2 File:"P170059_9.WIFF"
11596	ILQIH	926.586	2	0.000295495	26.4688	tr|A0A1D6LI77|A0A1D6LI77_MAIZE		Locus:1.1.1.1149.7 File:"P170059_4.WIFF"
11600	ILQIH	926.586	2	0.000302806	26.079	tr|A0A1D6LI77|A0A1D6LI77_MAIZE		Locus:1.1.1.1145.8 File:"P170059_4.WIFF"
11648	SFCTSFLAR	1391.72	3	1.41849e-05	36.5571	tr|A0A1D6MSC4|A0A1D6MSC4_MAIZE;tr|B4FU88|B4FU88_MAIZE		Locus:1.1.1.1279.3 File:"P170059_16.WIFF"
11688	VLVVDGGGSMR	1392.77	3	0.00327077	13.5051	tr|B6TN41|B6TN41_MAIZE		Locus:1.1.1.1163.4 File:"P170059_20.WIFF"
11742	AATVVTPK	1393.88	3	0.000350872	25.3298	tr|A0A1D6NSZ2|A0A1D6NSZ2_MAIZE;tr|B6TVH7|B6TVH7_MAIZE;tr|K7V9N5|K7V9N5_MAIZE;tr|B6TLT8|B6TLT8_MAIZE;tr|B4F848|B4F848_MAIZE		Locus:1.1.1.1042.26 File:"P170059_20.WIFF"
11820	DIGSGNFGVAR	1395.74	3	0.00150852	17.3777	tr|A0A1D6N660|A0A1D6N660_MAIZE;tr|B4FLM2|B4FLM2_MAIZE;tr|B4F888|B4F888_MAIZE;tr|A0A1D6L5V0|A0A1D6L5V0_MAIZE;tr|D5FGP1|D5FGP1_MAIZE;tr|B7ZXP0|B7ZXP0_MAIZE;tr|B4FKL1|B4FKL1_MAIZE;tr|K7U519|K7U519_MAIZE;tr|Q5XZE5|Q5XZE5_MAIZE;tr|B4FAU6|B4FAU6_MAIZE;tr|B4FAW6|B4FAW6_MAIZE;tr|A0A1D6GGG7|A0A1D6GGG7_MAIZE;tr|A0A1D6L5V8|A0A1D6L5V8_MAIZE;tr|B6UA53|B6UA53_MAIZE;tr|A0A1D6L5V4|A0A1D6L5V4_MAIZE;tr|A0A1D6G7V4|…		Locus:1.1.1.1144.7 File:"P170059_17.WIFF"
11893	ELPIR	930.58	2	0.00667653	10.4657	tr|B4F9P5|B4F9P5_MAIZE;tr|B6T3Q9|B6T3Q9_MAIZE;tr|A0A1D6K450|A0A1D6K450_MAIZE;tr|A0A1D6P9B7|A0A1D6P9B7_MAIZE;tr|A0A1D6P9A6|A0A1D6P9A6_MAIZE;tr|A0A1D6P9A5|A0A1D6P9A5_MAIZE;tr|C0HG44|C0HG44_MAIZE;tr|B4FGU7|B4FGU7_MAIZE;tr|A0A1D6P9B2|A0A1D6P9B2_MAIZE;tr|A0A1D6K449|A0A1D6K449_MAIZE;tr|A0A1D6P9B3|A0A1D6P9B3_MAIZE;tr|A0A1D6K443|A0A1D6K443_MAIZE;tr|O82423|O82423_MAIZE;tr|A0A1D6K444|A0A1D6K444_MAIZE;tr|O8…		Locus:1.1.1.1092.4 File:"P170059_15.WIFF"
11902	IILLR	930.653	2	0.00378083	12.9507	tr|A0A1D6I151|A0A1D6I151_MAIZE;tr|Q7XZQ2|Q7XZQ2_MAIZE;tr|C0HI30|C0HI30_MAIZE;tr|A0A1D6JF36|A0A1D6JF36_MAIZE;tr|B6TQ45|B6TQ45_MAIZE;tr|A0A1D6KQ60|A0A1D6KQ60_MAIZE;tr|C0HHU3|C0HHU3_MAIZE;tr|B6THJ8|B6THJ8_MAIZE;tr|C0HEU5|C0HEU5_MAIZE;tr|K7UM43|K7UM43_MAIZE;tr|C0PBK9|C0PBK9_MAIZE		Locus:1.1.1.1272.3 File:"P170059_10.WIFF"
11903	IILLR	930.653	2	0.000746101	20.7692	tr|A0A1D6I151|A0A1D6I151_MAIZE;tr|Q7XZQ2|Q7XZQ2_MAIZE;tr|C0HI30|C0HI30_MAIZE;tr|A0A1D6JF36|A0A1D6JF36_MAIZE;tr|B6TQ45|B6TQ45_MAIZE;tr|A0A1D6KQ60|A0A1D6KQ60_MAIZE;tr|C0HHU3|C0HHU3_MAIZE;tr|B6THJ8|B6THJ8_MAIZE;tr|C0HEU5|C0HEU5_MAIZE;tr|K7UM43|K7UM43_MAIZE;tr|C0PBK9|C0PBK9_MAIZE		Locus:1.1.1.1387.3 File:"P170059_13.WIFF"
11904	IILLR	930.653	2	0.00400538	12.6934	tr|A0A1D6I151|A0A1D6I151_MAIZE;tr|Q7XZQ2|Q7XZQ2_MAIZE;tr|C0HI30|C0HI30_MAIZE;tr|A0A1D6JF36|A0A1D6JF36_MAIZE;tr|B6TQ45|B6TQ45_MAIZE;tr|A0A1D6KQ60|A0A1D6KQ60_MAIZE;tr|C0HHU3|C0HHU3_MAIZE;tr|B6THJ8|B6THJ8_MAIZE;tr|C0HEU5|C0HEU5_MAIZE;tr|K7UM43|K7UM43_MAIZE;tr|C0PBK9|C0PBK9_MAIZE		Locus:1.1.1.1383.3 File:"P170059_13.WIFF"
11905	IILLR	930.653	2	0.00220805	15.4197	tr|A0A1D6I151|A0A1D6I151_MAIZE;tr|Q7XZQ2|Q7XZQ2_MAIZE;tr|C0HI30|C0HI30_MAIZE;tr|A0A1D6JF36|A0A1D6JF36_MAIZE;tr|B6TQ45|B6TQ45_MAIZE;tr|A0A1D6KQ60|A0A1D6KQ60_MAIZE;tr|C0HHU3|C0HHU3_MAIZE;tr|B6THJ8|B6THJ8_MAIZE;tr|C0HEU5|C0HEU5_MAIZE;tr|K7UM43|K7UM43_MAIZE;tr|C0PBK9|C0PBK9_MAIZE		Locus:1.1.1.1271.3 File:"P170059_7.WIFF"
11906	IILLR	930.653	2	0.00267246	14.408	tr|A0A1D6I151|A0A1D6I151_MAIZE;tr|Q7XZQ2|Q7XZQ2_MAIZE;tr|C0HI30|C0HI30_MAIZE;tr|A0A1D6JF36|A0A1D6JF36_MAIZE;tr|B6TQ45|B6TQ45_MAIZE;tr|A0A1D6KQ60|A0A1D6KQ60_MAIZE;tr|C0HHU3|C0HHU3_MAIZE;tr|B6THJ8|B6THJ8_MAIZE;tr|C0HEU5|C0HEU5_MAIZE;tr|K7UM43|K7UM43_MAIZE;tr|C0PBK9|C0PBK9_MAIZE		Locus:1.1.1.1303.2 File:"P170059_12.WIFF"
11907	IILLR	930.653	2	0.00181785	16.5453	tr|A0A1D6I151|A0A1D6I151_MAIZE;tr|Q7XZQ2|Q7XZQ2_MAIZE;tr|C0HI30|C0HI30_MAIZE;tr|A0A1D6JF36|A0A1D6JF36_MAIZE;tr|B6TQ45|B6TQ45_MAIZE;tr|A0A1D6KQ60|A0A1D6KQ60_MAIZE;tr|C0HHU3|C0HHU3_MAIZE;tr|B6THJ8|B6THJ8_MAIZE;tr|C0HEU5|C0HEU5_MAIZE;tr|K7UM43|K7UM43_MAIZE;tr|C0PBK9|C0PBK9_MAIZE		Locus:1.1.1.1256.4 File:"P170059_8.WIFF"
11909	IILLR	930.653	2	0.00316968	13.6171	tr|A0A1D6I151|A0A1D6I151_MAIZE;tr|Q7XZQ2|Q7XZQ2_MAIZE;tr|C0HI30|C0HI30_MAIZE;tr|A0A1D6JF36|A0A1D6JF36_MAIZE;tr|B6TQ45|B6TQ45_MAIZE;tr|A0A1D6KQ60|A0A1D6KQ60_MAIZE;tr|C0HHU3|C0HHU3_MAIZE;tr|B6THJ8|B6THJ8_MAIZE;tr|C0HEU5|C0HEU5_MAIZE;tr|K7UM43|K7UM43_MAIZE;tr|C0PBK9|C0PBK9_MAIZE		Locus:1.1.1.1273.8 File:"P170059_8.WIFF"
11910	IILLR	930.653	2	0.000762761	20.6457	tr|A0A1D6I151|A0A1D6I151_MAIZE;tr|Q7XZQ2|Q7XZQ2_MAIZE;tr|C0HI30|C0HI30_MAIZE;tr|A0A1D6JF36|A0A1D6JF36_MAIZE;tr|B6TQ45|B6TQ45_MAIZE;tr|A0A1D6KQ60|A0A1D6KQ60_MAIZE;tr|C0HHU3|C0HHU3_MAIZE;tr|B6THJ8|B6THJ8_MAIZE;tr|C0HEU5|C0HEU5_MAIZE;tr|K7UM43|K7UM43_MAIZE;tr|C0PBK9|C0PBK9_MAIZE		Locus:1.1.1.1269.5 File:"P170059_8.WIFF"
11913	GMKEDLP	1396.78	3	0.000410066	24.4854	tr|A0A1D6MI21|A0A1D6MI21_MAIZE;tr|B6TJ78|B6TJ78_MAIZE;tr|A0A1D6MI22|A0A1D6MI22_MAIZE;tr|C0PAS7|C0PAS7_MAIZE;tr|C0PDB6|C0PDB6_MAIZE		Locus:1.1.1.1048.8 File:"P170059_1.WIFF"
12001	LVAIGR	931.612	2	0.00881496	9.32171	tr|K7W0K8|K7W0K8_MAIZE;tr|A0A1D6JYK5|A0A1D6JYK5_MAIZE;tr|K7VJC3|K7VJC3_MAIZE		Locus:1.1.1.1139.14 File:"P170059_14.WIFF"
12002	IGLAVR	931.612	2	0.00230106	15.1931	tr|B6SYS3|B6SYS3_MAIZE;tr|A0A1D6N9D7|A0A1D6N9D7_MAIZE;tr|A0A1D6N9D6|A0A1D6N9D6_MAIZE;tr|A0A1D6N9D5|A0A1D6N9D5_MAIZE;tr|C0PMW1|C0PMW1_MAIZE		Locus:1.1.1.1287.2 File:"P170059_7.WIFF"
12054	IFTLGCTQR	1398.76	3	3.90386e-05	33.4401	tr|A0A1D6QMY6|A0A1D6QMY6_MAIZE;tr|A0A1D6E7P5|A0A1D6E7P5_MAIZE;tr|A0A1D6J956|A0A1D6J956_MAIZE;tr|A0A1D6J957|A0A1D6J957_MAIZE;tr|K7TLI5|K7TLI5_MAIZE;tr|A0A1D6E7P3|A0A1D6E7P3_MAIZE;tr|A0A1D6J954|A0A1D6J954_MAIZE;tr|A0A1D6H5F6|A0A1D6H5F6_MAIZE;tr|B6TIQ8|B6TIQ8_MAIZE		Locus:1.1.1.1282.4 File:"P170059_8.WIFF"
12074	NLAAQMK	1398.81	3	0.00133858	18.0086	tr|A0A1D6J318|A0A1D6J318_MAIZE;tr|A0A1D6EGC1|A0A1D6EGC1_MAIZE;tr|A0A1D6EGA5|A0A1D6EGA5_MAIZE;tr|A0A1D6EGB5|A0A1D6EGB5_MAIZE;tr|A0A1D6EGA6|A0A1D6EGA6_MAIZE;tr|A0A1D6EGB8|A0A1D6EGB8_MAIZE;tr|A0A1D6J326|A0A1D6J326_MAIZE;tr|A0A1D6J327|A0A1D6J327_MAIZE;tr|A0A1D6J331|A0A1D6J331_MAIZE;tr|A0A1D6J330|A0A1D6J330_MAIZE;tr|A0A1D6J329|A0A1D6J329_MAIZE;tr|B6SRL2|B6SRL2_MAIZE;tr|A0A1D6J325|A0A1D6J325_MAIZE;tr|A…	Oxidation (M) [15.99]	Locus:1.1.1.1021.19 File:"P170059_16.WIFF"
12115	VVAIID	932.585	2	0.000420043	24.4054	tr|A0A1D6LEE6|A0A1D6LEE6_MAIZE;tr|A0A1D6LEF5|A0A1D6LEF5_MAIZE;tr|A0A1D6LED5|A0A1D6LED5_MAIZE;tr|A0A1D6LEG8|A0A1D6LEG8_MAIZE;tr|A0A1D6LEF9|A0A1D6LEF9_MAIZE;tr|A0A1D6LEE5|A0A1D6LEE5_MAIZE;tr|A0A1D6LED8|A0A1D6LED8_MAIZE;tr|A0A1D6LED4|A0A1D6LED4_MAIZE;tr|A0A1D6LEG0|A0A1D6LEG0_MAIZE;tr|A0A1D6LEF2|A0A1D6LEF2_MAIZE;tr|C0PFZ8|C0PFZ8_MAIZE;tr|A0A1D6LEE9|A0A1D6LEE9_MAIZE;tr|A0A1D6LEG5|A0A1D6LEG5_MAIZE		Locus:1.1.1.1269.6 File:"P170059_11.WIFF"
12127	IIIDR	932.596	2	0.0083332	9.53989	tr|A0A1D6MXZ7|A0A1D6MXZ7_MAIZE;tr|A0A1D6MY00|A0A1D6MY00_MAIZE;tr|B6UB95|B6UB95_MAIZE;tr|B6TI13|B6TI13_MAIZE;tr|A0A1D6MY05|A0A1D6MY05_MAIZE;tr|B6T255|B6T255_MAIZE;tr|A0A1D6MY03|A0A1D6MY03_MAIZE;tr|B4F7T1|B4F7T1_MAIZE;tr|B4F8A7|B4F8A7_MAIZE		Locus:1.1.1.1155.10 File:"P170059_19.WIFF"
12132	IEVIR	932.596	2	0.00722146	10.0837	tr|B6TM85|B6TM85_MAIZE;tr|B6SYM1|B6SYM1_MAIZE;tr|B6SLS0|B6SLS0_MAIZE;tr|B4FF86|B4FF86_MAIZE;tr|B6U2V3|B6U2V3_MAIZE;tr|B4FUM8|B4FUM8_MAIZE;tr|A0A097PM21|A0A097PM21_MAIZE		Locus:1.1.1.1156.6 File:"P170059_17.WIFF"
12144	EIIVR	932.596	2	0.00608218	10.8432	tr|A0A1D6QMR8|A0A1D6QMR8_MAIZE;tr|A0A1D6F709|A0A1D6F709_MAIZE;tr|A0A1D6K570|A0A1D6K570_MAIZE;tr|A0A1D6GVQ3|A0A1D6GVQ3_MAIZE;tr|K7TX85|K7TX85_MAIZE;tr|A0A1D6LVZ9|A0A1D6LVZ9_MAIZE;tr|A0A1D6GVR0|A0A1D6GVR0_MAIZE;tr|B7ZXZ5|B7ZXZ5_MAIZE;tr|A0A1D6L6E9|A0A1D6L6E9_MAIZE;tr|A0A1D6GVQ9|A0A1D6GVQ9_MAIZE;tr|B4FXU5|B4FXU5_MAIZE;tr|A0A1D6GE49|A0A1D6GE49_MAIZE		Locus:1.1.1.1122.6 File:"P170059_16.WIFF"
12147	EVIIR	932.596	2	0.00975476	8.92844	tr|A0A1D6GRK2|A0A1D6GRK2_MAIZE;tr|A0A1D6MP53|A0A1D6MP53_MAIZE;tr|A0A1D6GRK3|A0A1D6GRK3_MAIZE;tr|A0A1D6I0E2|A0A1D6I0E2_MAIZE;tr|B6TUL7|B6TUL7_MAIZE;tr|A0A1D6QMW6|A0A1D6QMW6_MAIZE		Locus:1.1.1.1081.7 File:"P170059_14.WIFF"
12167	YLFAGVVDGR	1399.78	3	0	58.6759	tr|A0A1D6GL76|A0A1D6GL76_MAIZE;tr|A0A1D6GL75|A0A1D6GL75_MAIZE;tr|Q8W529|Q8W529_MAIZE;tr|A0A1D6KZ65|A0A1D6KZ65_MAIZE;tr|B6UF55|B6UF55_MAIZE;tr|B8A1R8|B8A1R8_MAIZE;tr|A0A1D6KGM3|A0A1D6KGM3_MAIZE;tr|A0A1D6KGM2|A0A1D6KGM2_MAIZE;tr|C0P5Y3|C0P5Y3_MAIZE		Locus:1.1.1.1330.2 File:"P170059_8.WIFF"
12170	AWFAVAK	1399.84	3	0.00507406	11.5588	tr|K7U3J0|K7U3J0_MAIZE;tr|A0A1D6J547|A0A1D6J547_MAIZE;tr|Q5EUD3|Q5EUD3_MAIZE;tr|A0A1D6J545|A0A1D6J545_MAIZE;tr|A0A1D6J546|A0A1D6J546_MAIZE;tr|A0A1D6EAJ9|A0A1D6EAJ9_MAIZE;tr|A0A1D6EAK1|A0A1D6EAK1_MAIZE;tr|Q5EUD2|Q5EUD2_MAIZE;tr|B6TWZ8|B6TWZ8_MAIZE;tr|A0A1D6EAK0|A0A1D6EAK0_MAIZE		Locus:1.1.1.1216.3 File:"P170059_12.WIFF"
12244	VYVTIAK	1400.89	3	0.00766074	9.8558	tr|Q5EUD7|Q5EUD7_MAIZE;tr|B6TMB2|B6TMB2_MAIZE		Locus:1.1.1.1184.7 File:"P170059_6.WIFF"
12245	SIAVLYK	1400.89	3	0.000410066	24.4688	tr|A0A1D6HL34|A0A1D6HL34_MAIZE		Locus:1.1.1.1203.10 File:"P170059_8.WIFF"
12279	ELVSNASDALDK	1869.03	4	1.41849e-05	38.0484	tr|B6UCZ5|B6UCZ5_MAIZE;tr|A0A1D6MXW5|A0A1D6MXW5_MAIZE;tr|C0PDG3|C0PDG3_MAIZE;tr|A0A1D6QK75|A0A1D6QK75_MAIZE;tr|A0A1D6LFA5|A0A1D6LFA5_MAIZE;tr|A0A1D6LFA7|A0A1D6LFA7_MAIZE;tr|A0A1D6LFA6|A0A1D6LFA6_MAIZE;tr|K7V364|K7V364_MAIZE;tr|B8A158|B8A158_MAIZE;tr|A0A1D6I6H5|A0A1D6I6H5_MAIZE		Locus:1.1.1.1208.5 File:"P170059_6.WIFF"
12282	AFMEAHLPAFK	1869.04	4	0	48.6773	tr|B6TSZ2|B6TSZ2_MAIZE;tr|A0A096PS68|A0A096PS68_MAIZE;tr|B6T6X8|B6T6X8_MAIZE;tr|B4FA94|B4FA94_MAIZE		Locus:1.1.1.1315.2 File:"P170059_6.WIFF"
12321	TILER	934.575	2	0.0094655	9.03664	tr|A0A1D6F8V4|A0A1D6F8V4_MAIZE;tr|C4J4J7|C4J4J7_MAIZE;tr|C0PG57|C0PG57_MAIZE		Locus:1.1.1.1204.8 File:"P170059_20.WIFF"
12386	GHSNVWNSHPK	1870.01	4	0.000615364	21.6517	tr|B6T0H3|B6T0H3_MAIZE;tr|B6U2I7|B6U2I7_MAIZE;tr|B6U9V0|B6U9V0_MAIZE;tr|B6SMC7|B6SMC7_MAIZE;tr|B6TIE3|B6TIE3_MAIZE;tr|B6T7H7|B6T7H7_MAIZE;tr|B6T147|B6T147_MAIZE;tr|B6UE01|B6UE01_MAIZE;tr|A0A1D6L690|A0A1D6L690_MAIZE;tr|A0A1D6PQ36|A0A1D6PQ36_MAIZE		Locus:1.1.1.991.11 File:"P170059_8.WIFF"
12523	FIDTSSK	1404.81	3	0.00486142	11.7662	tr|A0A1D6EHR5|A0A1D6EHR5_MAIZE;tr|C0P5V7|C0P5V7_MAIZE;tr|B4FBM9|B4FBM9_MAIZE;tr|A0A1D6EAY0|A0A1D6EAY0_MAIZE;tr|B4FFZ6|B4FFZ6_MAIZE;tr|A0A096RRR4|A0A096RRR4_MAIZE		Locus:1.1.1.1135.4 File:"P170059_16.WIFF"
12544	GFSLPL	936.559	2	0.0017129	16.8656	tr|A0A1D6F578|A0A1D6F578_MAIZE;tr|B7ZZM4|B7ZZM4_MAIZE;tr|A0A1D6F580|A0A1D6F580_MAIZE;tr|A0A1D6F581|A0A1D6F581_MAIZE		Locus:1.1.1.1452.3 File:"P170059_6.WIFF"
12604	ALPEAIGK	1405.88	3	0.00254229	14.6673	tr|B6SVK6|B6SVK6_MAIZE;tr|A0A1D6K9E8|A0A1D6K9E8_MAIZE;tr|B4FPP5|B4FPP5_MAIZE;tr|A0A1D6P6J2|A0A1D6P6J2_MAIZE		Locus:1.1.1.1145.11 File:"P170059_15.WIFF"
12662	AAGIFR	937.565	2	0.00211841	15.6533	tr|B8A095|B8A095_MAIZE		Locus:1.1.1.1069.10 File:"P170059_12.WIFF"
12674	VMAGMLPDGGR	1406.73	3	0	42.8382	tr|B7ZWW7|B7ZWW7_MAIZE;tr|A0A1D6QM74|A0A1D6QM74_MAIZE;tr|A0A1D6QM75|A0A1D6QM75_MAIZE		Locus:1.1.1.1213.5 File:"P170059_4.WIFF"
12692	SLGLGNEDGSR	1407.73	3	0.00195228	16.1811	tr|B6TMU3|B6TMU3_MAIZE		Locus:1.1.1.1025.12 File:"P170059_2.WIFF"
12710	TPVSLDMLGR	1407.77	3	0.00506368	11.5773	tr|B6UHI4|B6UHI4_MAIZE;tr|A0A1D6LSP7|A0A1D6LSP7_MAIZE;tr|A0A1D6P247|A0A1D6P247_MAIZE;tr|A0A1D6P248|A0A1D6P248_MAIZE;tr|A0A1D6LSP9|A0A1D6LSP9_MAIZE;tr|A0A1D6P249|A0A1D6P249_MAIZE;tr|A0A1D6LSP8|A0A1D6LSP8_MAIZE;tr|B6T9C0|B6T9C0_MAIZE	Oxidation (M) [15.99]	Locus:1.1.1.1164.6 File:"P170059_5.WIFF"
12795	LPGNAAIGHVR	1407.83	3	2.67362e-05	35.0026	tr|B6SRU6|B6SRU6_MAIZE;tr|A0A1D6N617|A0A1D6N617_MAIZE		Locus:1.1.1.1015.16 File:"P170059_12.WIFF"
12808	AAAVVQNK	1407.87	3	0.00673752	10.4288	tr|C0PJR9|C0PJR9_MAIZE;tr|K7TVD1|K7TVD1_MAIZE		Locus:1.1.1.1071.22 File:"P170059_19.WIFF"
12837	LLDHGFTFR	1408.78	3	3.90386e-05	33.3918	tr|Q9SAN4|Q9SAN4_MAIZE;tr|B4FS33|B4FS33_MAIZE;tr|O82104|O82104_MAIZE		Locus:1.1.1.1264.5 File:"P170059_10.WIFF"
12905	VIPDFLCSR	1409.76	3	1.41849e-05	37.4316	tr|C0PBS1|C0PBS1_MAIZE;tr|C4J0Z0|C4J0Z0_MAIZE;tr|A0A1D6NV44|A0A1D6NV44_MAIZE;tr|K7VEH8|K7VEH8_MAIZE		Locus:1.1.1.1359.2 File:"P170059_10.WIFF"
12946	DPIWHNLGR	1410.77	3	0.0029943	13.8483	tr|A0A1D6LMX8|A0A1D6LMX8_MAIZE;tr|B6SWZ9|B6SWZ9_MAIZE;tr|A0A1D6MPG3|A0A1D6MPG3_MAIZE		Locus:1.1.1.1133.3 File:"P170059_3.WIFF"
12958	DIYAR	940.528	2	0.00576936	11.0521	tr|A0A1D6LJM7|A0A1D6LJM7_MAIZE;tr|A0A1D6LJN5|A0A1D6LJN5_MAIZE;tr|A0A1D6LJN6|A0A1D6LJN6_MAIZE;tr|A0A1D6LJN4|A0A1D6LJN4_MAIZE;tr|A0A1D6LJN7|A0A1D6LJN7_MAIZE		Locus:1.1.1.1131.5 File:"P170059_4.WIFF"
12982	IGYVQFPQR	1410.79	3	0.000108606	30.6359	tr|A0A1D6NWY7|A0A1D6NWY7_MAIZE;tr|A0A1D6NWZ0|A0A1D6NWZ0_MAIZE;tr|C0PGY9|C0PGY9_MAIZE;tr|A0A1D6NWY9|A0A1D6NWY9_MAIZE;tr|K7V7T5|K7V7T5_MAIZE		Locus:1.1.1.1276.4 File:"P170059_16.WIFF"
13091	FGYQYK	1412.79	3	0.00273767	14.2774	tr|A0A1D6NKR9|A0A1D6NKR9_MAIZE;tr|B6SGJ5|B6SGJ5_MAIZE		Locus:1.1.1.1107.11 File:"P170059_5.WIFF"
13092	ISESEIK	1412.83	3	0.000675663	21.1794	tr|A0A1D6FZR0|A0A1D6FZR0_MAIZE;tr|A0A1D6NIC5|A0A1D6NIC5_MAIZE;tr|B6UF43|B6UF43_MAIZE;tr|A0A1D6NIC6|A0A1D6NIC6_MAIZE;tr|A0A1D6NIC4|A0A1D6NIC4_MAIZE;tr|C0PHI0|C0PHI0_MAIZE;tr|A0A1D6FZQ8|A0A1D6FZQ8_MAIZE;tr|A0A1D6FZQ9|A0A1D6FZQ9_MAIZE		Locus:1.1.1.1013.7 File:"P170059_1.WIFF"
13150	HFNVIDPLR	1413.8	3	1.41849e-05	39.7941	tr|K7WFZ8|K7WFZ8_MAIZE;tr|A0A1D6PHL7|A0A1D6PHL7_MAIZE;tr|A0A1D6PHN8|A0A1D6PHN8_MAIZE;tr|A0A096PQM6|A0A096PQM6_MAIZE;tr|A0A1D6PHN1|A0A1D6PHN1_MAIZE;tr|A0A1D6PHM0|A0A1D6PHM0_MAIZE;tr|A0A1D6PHL6|A0A1D6PHL6_MAIZE;tr|A0A1D6PHM2|A0A1D6PHM2_MAIZE		Locus:1.1.1.1200.6 File:"P170059_5.WIFF"
13245	QIVLPA	943.601	2	0.000987256	19.348	tr|A0A1D6LDZ3|A0A1D6LDZ3_MAIZE		Locus:1.1.1.1229.7 File:"P170059_20.WIFF"
13248	ALAPLR	943.612	2	0.00727625	10.0543	tr|B4FUD2|B4FUD2_MAIZE;tr|A0A1D6G7L1|A0A1D6G7L1_MAIZE;tr|A0A1D6N5L6|A0A1D6N5L6_MAIZE;tr|A0A1D6G7L2|A0A1D6G7L2_MAIZE;tr|A0A1D6N5L5|A0A1D6N5L5_MAIZE;tr|K7VMX2|K7VMX2_MAIZE;tr|B4FQS1|B4FQS1_MAIZE		Locus:1.1.1.1005.20 File:"P170059_11.WIFF"
13331	GDLALAADIVR	1416.82	3	4.44633e-05	32.7812	tr|B6TCV9|B6TCV9_MAIZE;tr|A0A1D6KRT3|A0A1D6KRT3_MAIZE		Locus:1.1.1.1360.2 File:"P170059_16.WIFF"
13359	LVGTVGFHER	1417.8	3	0	50.8414	tr|A0A1D6HIZ6|A0A1D6HIZ6_MAIZE;tr|A0A1D6HIZ5|A0A1D6HIZ5_MAIZE;tr|B4FGB4|B4FGB4_MAIZE;tr|A0A1D6HIZ9|A0A1D6HIZ9_MAIZE;tr|A0A1D6HJ00|A0A1D6HJ00_MAIZE;tr|B4FCF8|B4FCF8_MAIZE;tr|B6TCG6|B6TCG6_MAIZE;tr|K7U3S1|K7U3S1_MAIZE;tr|B6TKT6|B6TKT6_MAIZE		Locus:1.1.1.1122.4 File:"P170059_4.WIFF"
13375	GFQYQ	945.486	2	0.00757995	9.91055	tr|A0A1D6HWK7|A0A1D6HWK7_MAIZE		Locus:1.1.1.1230.7 File:"P170059_16.WIFF"
13385	NQDNDLNVHSK	1891	4	0.00248597	14.7542	tr|A0A1D6II60|A0A1D6II60_MAIZE;tr|A0A1D6II59|A0A1D6II59_MAIZE;tr|B6UD98|B6UD98_MAIZE;tr|A0A173G2R7|A0A173G2R7_MAIZE		Locus:1.1.1.968.16 File:"P170059_2.WIFF"
13386	NQDNDLNVHSK	1891	4	0.000166155	28.7811	tr|A0A1D6II60|A0A1D6II60_MAIZE;tr|A0A1D6II59|A0A1D6II59_MAIZE;tr|B6UD98|B6UD98_MAIZE;tr|A0A173G2R7|A0A173G2R7_MAIZE		Locus:1.1.1.960.15 File:"P170059_3.WIFF"
13441	IVAAIR	945.628	2	0.00710524	10.1782	tr|B6THR6|B6THR6_MAIZE;tr|A0A1D6E672|A0A1D6E672_MAIZE;tr|B4FR39|B4FR39_MAIZE;tr|A0A1D6E671|A0A1D6E671_MAIZE		Locus:1.1.1.1240.9 File:"P170059_18.WIFF"
13498	SFVQY	946.507	2	0.00813018	9.61702	tr|Q94KS8|Q94KS8_MAIZE		Locus:1.1.1.1217.8 File:"P170059_16.WIFF"
13546	VLDVYEAHLAR	1893.09	4	0.00186105	16.4637	sp|P04907|GSTF3_MAIZE;tr|B4FK84|B4FK84_MAIZE;tr|B4FTD1|B4FTD1_MAIZE;tr|Q9SM20|Q9SM20_MAIZE;tr|Q9ZP62|Q9ZP62_MAIZE	iTRAQ8plex (Y) [304.21]	Locus:1.1.1.1190.3 File:"P170059_4.WIFF"
13548	GSGFVAFK	1419.83	3	0.00149656	17.4228	tr|A0A1D6ELG3|A0A1D6ELG3_MAIZE;tr|A0A1D6ELG6|A0A1D6ELG6_MAIZE;tr|A0A1D6ELH2|A0A1D6ELH2_MAIZE;tr|A0A1D6ELH1|A0A1D6ELH1_MAIZE;tr|A0A1D6ELH4|A0A1D6ELH4_MAIZE;tr|A0A1D6ELG5|A0A1D6ELG5_MAIZE;tr|A0A1D6ELH0|A0A1D6ELH0_MAIZE;tr|A0A1D6ELH3|A0A1D6ELH3_MAIZE;tr|A0A1D6ELH6|A0A1D6ELH6_MAIZE;tr|A0A1D6ELH5|A0A1D6ELH5_MAIZE;tr|A0A1D6ELG4|A0A1D6ELG4_MAIZE;tr|A0A1D6ELG7|A0A1D6ELG7_MAIZE;tr|A0A1D6ELG8|A0A1D6ELG8_MA…		Locus:1.1.1.1198.5 File:"P170059_6.WIFF"
13581	IEILR	946.612	2	0.00467106	11.9751	tr|A0A1D6KJH1|A0A1D6KJH1_MAIZE;tr|A0A1D6PY24|A0A1D6PY24_MAIZE;tr|A0A1D6G929|A0A1D6G929_MAIZE;tr|K7UCA1|K7UCA1_MAIZE;tr|A0A1D6P588|A0A1D6P588_MAIZE;tr|A0A1D6KJG9|A0A1D6KJG9_MAIZE;tr|A0A1D6GIG7|A0A1D6GIG7_MAIZE;tr|A0A1D6P585|A0A1D6P585_MAIZE		Locus:1.1.1.1262.2 File:"P170059_5.WIFF"
13589	LTPQQVK	1420.89	3	0.000706144	20.9835	tr|B4FKE8|B4FKE8_MAIZE;tr|B6SYB8|B6SYB8_MAIZE;tr|B6SZZ7|B6SZZ7_MAIZE		Locus:1.1.1.1058.22 File:"P170059_20.WIFF"
13630	AGSLPSL	947.559	2	3.90386e-05	33.5642	tr|B6SJN4|B6SJN4_MAIZE		Locus:1.1.1.1293.9 File:"P170059_18.WIFF"
13631	AGSLPSL	947.559	2	2.67362e-05	35.2392	tr|B6SJN4|B6SJN4_MAIZE		Locus:1.1.1.1297.8 File:"P170059_18.WIFF"
13696	IGIVSR	947.607	2	0.00763859	9.86674	tr|A0A1D6EZI2|A0A1D6EZI2_MAIZE;tr|A0A1D6EZI0|A0A1D6EZI0_MAIZE;tr|A0A1D6IHT1|A0A1D6IHT1_MAIZE;tr|B6TH57|B6TH57_MAIZE;tr|B4FIV0|B4FIV0_MAIZE;tr|A0A1D6IHT0|A0A1D6IHT0_MAIZE;tr|B6T428|B6T428_MAIZE;tr|A0A1D6IHT2|A0A1D6IHT2_MAIZE;tr|C0P723|C0P723_MAIZE;tr|A0A1D6EZI1|A0A1D6EZI1_MAIZE		Locus:1.1.1.1030.15 File:"P170059_11.WIFF"
13704	LSGTGSVGATIR	1421.81	3	0	41.9023	sp|P93805|PGMC2_MAIZE;tr|A0A1D6L1Z1|A0A1D6L1Z1_MAIZE;tr|A0A1D6GJ74|A0A1D6GJ74_MAIZE;sp|P93804|PGMC1_MAIZE;tr|A0A1D6GJ72|A0A1D6GJ72_MAIZE;tr|A0A1D6L1Z0|A0A1D6L1Z0_MAIZE;tr|A0A1D6L1Y9|A0A1D6L1Y9_MAIZE;tr|A0A1D6L1Z2|A0A1D6L1Z2_MAIZE;tr|A0A1D6GJ73|A0A1D6GJ73_MAIZE;tr|A0A1D6LQ83|A0A1D6LQ83_MAIZE;tr|A0A1D6GJ75|A0A1D6GJ75_MAIZE		Locus:1.1.1.1101.11 File:"P170059_8.WIFF"
13710	ALAEIAVK	1421.91	3	0.00056777	22.0891	tr|B4FS49|B4FS49_MAIZE;tr|A0A1D6FAH2|A0A1D6FAH2_MAIZE;tr|A0A1D6FAH3|A0A1D6FAH3_MAIZE;tr|A0A1D6HRM3|A0A1D6HRM3_MAIZE;tr|B6TSC6|B6TSC6_MAIZE;tr|A0A1D6HRM5|A0A1D6HRM5_MAIZE;tr|B4FQL5|B4FQL5_MAIZE;tr|A0A1D6HRM1|A0A1D6HRM1_MAIZE;tr|A0A1D6FAH0|A0A1D6FAH0_MAIZE		Locus:1.1.1.1257.10 File:"P170059_18.WIFF"
13850	VANGSLQK	1423.86	3	0.0038785	12.821	tr|K7VPY5|K7VPY5_MAIZE;tr|K7W4I7|K7W4I7_MAIZE		Locus:1.1.1.1046.25 File:"P170059_20.WIFF"
13876	ESALNL	949.539	2	0.00364781	13.0837	sp|P05494|ATPAM_MAIZE		Locus:1.1.1.1175.3 File:"P170059_3.WIFF"
13881	ESALNL	949.539	2	0.00200673	16.0005	sp|P05494|ATPAM_MAIZE		Locus:1.1.1.1175.2 File:"P170059_2.WIFF"
13883	ESALNL	949.539	2	0.00261793	14.4873	sp|P05494|ATPAM_MAIZE		Locus:1.1.1.1179.3 File:"P170059_2.WIFF"
13884	ESALNL	949.539	2	0.00330085	13.4587	sp|P05494|ATPAM_MAIZE		Locus:1.1.1.1171.3 File:"P170059_2.WIFF"
13932	GATVGDAVK	1424.84	3	0.00237795	15.0102	tr|O80413|O80413_MAIZE;tr|A0A1D6I5Q9|A0A1D6I5Q9_MAIZE;tr|B4FTJ6|B4FTJ6_MAIZE		Locus:1.1.1.1015.13 File:"P170059_8.WIFF"
13963	FTLVNMGANR	1425.77	3	3.90386e-05	33.5578	tr|A0A1D6DZ67|A0A1D6DZ67_MAIZE;tr|A0A1D6DZ43|A0A1D6DZ43_MAIZE;tr|A0A1D6DZ34|A0A1D6DZ34_MAIZE;tr|A0A1D6DZ58|A0A1D6DZ58_MAIZE;tr|A0A1D6DZ32|A0A1D6DZ32_MAIZE;tr|A0A1D6DZ27|A0A1D6DZ27_MAIZE;tr|A0A1D6DZ68|A0A1D6DZ68_MAIZE;tr|A0A1D6DZ69|A0A1D6DZ69_MAIZE;tr|A0A1D6DZ59|A0A1D6DZ59_MAIZE;tr|A0A1D6DZ51|A0A1D6DZ51_MAIZE;tr|A0A1D6DZ41|A0A1D6DZ41_MAIZE;tr|A0A1D6DZ57|A0A1D6DZ57_MAIZE;tr|A0A1D6DZ56|A0A1D6DZ56_MA…		Locus:1.1.1.1292.4 File:"P170059_7.WIFF"
14043	EGDVLTGK	1425.83	3	0.00878557	9.33365	tr|A0A1D6M796|A0A1D6M796_MAIZE;tr|A0A1D6M793|A0A1D6M793_MAIZE;tr|A0A1D6M7A5|A0A1D6M7A5_MAIZE;tr|A0A1D6M795|A0A1D6M795_MAIZE;tr|A0A1D6M7A3|A0A1D6M7A3_MAIZE;tr|A0A1D6M7A1|A0A1D6M7A1_MAIZE;tr|A0A1D6M7A2|A0A1D6M7A2_MAIZE;tr|A0A1D6M797|A0A1D6M797_MAIZE;tr|A0A1D6M794|A0A1D6M794_MAIZE		Locus:1.1.1.998.12 File:"P170059_1.WIFF"
14050	VISELS	950.559	2	0.00330085	13.4575	tr|B4FAR4|B4FAR4_MAIZE;tr|A0A1D6QUK3|A0A1D6QUK3_MAIZE		Locus:1.1.1.1193.2 File:"P170059_9.WIFF"
14053	VISELS	950.559	2	0.000649967	21.3987	tr|B4FAR4|B4FAR4_MAIZE;tr|A0A1D6QUK3|A0A1D6QUK3_MAIZE		Locus:1.1.1.1269.6 File:"P170059_8.WIFF"
14082	IYVPR	950.586	2	0.00565674	11.1049	tr|A1XCI4|A1XCI4_MAIZE;tr|B7ZX28|B7ZX28_MAIZE;tr|A0A1D6JQF0|A0A1D6JQF0_MAIZE;tr|A0A1D6JQE9|A0A1D6JQE9_MAIZE;tr|A0A1D6JQF2|A0A1D6JQF2_MAIZE;tr|A0A1D6JQF1|A0A1D6JQF1_MAIZE		Locus:1.1.1.1067.15 File:"P170059_10.WIFF"
14100	VFLEALK	1426.9	3	0.000891495	19.9205	tr|A0A1D6II60|A0A1D6II60_MAIZE;tr|A0A1D6II62|A0A1D6II62_MAIZE;tr|A0A1D6EZU2|A0A1D6EZU2_MAIZE;tr|A0A1D6II59|A0A1D6II59_MAIZE;tr|A0A1D6II64|A0A1D6II64_MAIZE;tr|A0A1D6EZT6|A0A1D6EZT6_MAIZE;tr|A0A1D6EZU1|A0A1D6EZU1_MAIZE;tr|A0A1D6EZU3|A0A1D6EZU3_MAIZE;tr|A0A1D6EZT8|A0A1D6EZT8_MAIZE;tr|B6UD98|B6UD98_MAIZE;tr|A0A173G2R6|A0A173G2R6_MAIZE;tr|A0A173G2R7|A0A173G2R7_MAIZE;tr|A0A1D6II63|A0A1D6II63_MAIZE		Locus:1.1.1.1337.2 File:"P170059_4.WIFF"
14161	ALAAFR	951.581	2	0.00517566	11.4494	tr|A0A1D6L9H5|A0A1D6L9H5_MAIZE;tr|A0A1D6L9F5|A0A1D6L9F5_MAIZE;tr|A0A1D6L9H1|A0A1D6L9H1_MAIZE;tr|A0A1D6L9E9|A0A1D6L9E9_MAIZE;tr|A0A1D6L9H6|A0A1D6L9H6_MAIZE;tr|A0A1D6L9F8|A0A1D6L9F8_MAIZE;tr|A0A1D6L9F9|A0A1D6L9F9_MAIZE;tr|A0A1D6L9H3|A0A1D6L9H3_MAIZE;tr|A0A1D6L9G6|A0A1D6L9G6_MAIZE;tr|A0A1D6L9F2|A0A1D6L9F2_MAIZE;tr|A0A1D6L9D2|A0A1D6L9D2_MAIZE;tr|A0A1D6L9E7|A0A1D6L9E7_MAIZE;tr|A0A1D6L9E4|A0A1D6L9E4_MA…		Locus:1.1.1.1181.12 File:"P170059_16.WIFF"
14164	ALAAFR	951.581	2	0.00402775	12.6642	tr|A0A1D6L9H5|A0A1D6L9H5_MAIZE;tr|A0A1D6L9F5|A0A1D6L9F5_MAIZE;tr|A0A1D6L9H1|A0A1D6L9H1_MAIZE;tr|A0A1D6L9E9|A0A1D6L9E9_MAIZE;tr|A0A1D6L9H6|A0A1D6L9H6_MAIZE;tr|A0A1D6L9F8|A0A1D6L9F8_MAIZE;tr|A0A1D6L9F9|A0A1D6L9F9_MAIZE;tr|A0A1D6L9H3|A0A1D6L9H3_MAIZE;tr|A0A1D6L9G6|A0A1D6L9G6_MAIZE;tr|A0A1D6L9F2|A0A1D6L9F2_MAIZE;tr|A0A1D6L9D2|A0A1D6L9D2_MAIZE;tr|A0A1D6L9E7|A0A1D6L9E7_MAIZE;tr|A0A1D6L9E4|A0A1D6L9E4_MA…		Locus:1.1.1.1188.10 File:"P170059_16.WIFF"
14169	AAFLAR	951.581	2	0.00213697	15.5979	tr|B6SI53|B6SI53_MAIZE;tr|B4FWP0|B4FWP0_MAIZE;sp|P08440|ALF_MAIZE;tr|B4FAL9|B4FAL9_MAIZE;tr|A0A1D6N430|A0A1D6N430_MAIZE		Locus:1.1.1.1129.14 File:"P170059_15.WIFF"
14170	AAFLAR	951.581	2	0.000870363	20.0423	tr|B6SI53|B6SI53_MAIZE;tr|B4FWP0|B4FWP0_MAIZE;sp|P08440|ALF_MAIZE;tr|B4FAL9|B4FAL9_MAIZE;tr|A0A1D6N430|A0A1D6N430_MAIZE		Locus:1.1.1.1125.14 File:"P170059_15.WIFF"
14173	AAFLAR	951.581	2	0.00180252	16.6236	tr|B6SI53|B6SI53_MAIZE;tr|B4FWP0|B4FWP0_MAIZE;sp|P08440|ALF_MAIZE;tr|B4FAL9|B4FAL9_MAIZE;tr|A0A1D6N430|A0A1D6N430_MAIZE		Locus:1.1.1.1142.15 File:"P170059_14.WIFF"
14174	AAFLAR	951.581	2	0.00924671	9.16136	tr|B6SI53|B6SI53_MAIZE;tr|B4FWP0|B4FWP0_MAIZE;sp|P08440|ALF_MAIZE;tr|B4FAL9|B4FAL9_MAIZE;tr|A0A1D6N430|A0A1D6N430_MAIZE		Locus:1.1.1.1134.10 File:"P170059_14.WIFF"
14175	AAFLAR	951.581	2	0.00441243	12.2717	tr|B6SI53|B6SI53_MAIZE;tr|B4FWP0|B4FWP0_MAIZE;sp|P08440|ALF_MAIZE;tr|B4FAL9|B4FAL9_MAIZE;tr|A0A1D6N430|A0A1D6N430_MAIZE		Locus:1.1.1.1130.13 File:"P170059_14.WIFF"
14176	AAFLAR	951.581	2	0.000584495	21.8834	tr|B6SI53|B6SI53_MAIZE;tr|B4FWP0|B4FWP0_MAIZE;sp|P08440|ALF_MAIZE;tr|B4FAL9|B4FAL9_MAIZE;tr|A0A1D6N430|A0A1D6N430_MAIZE		Locus:1.1.1.1126.16 File:"P170059_14.WIFF"
14177	AAFLAR	951.581	2	0.000966138	19.4427	tr|B6SI53|B6SI53_MAIZE;tr|B4FWP0|B4FWP0_MAIZE;sp|P08440|ALF_MAIZE;tr|B4FAL9|B4FAL9_MAIZE;tr|A0A1D6N430|A0A1D6N430_MAIZE		Locus:1.1.1.1122.17 File:"P170059_14.WIFF"
14178	AAFLAR	951.581	2	0.000513316	23.248	tr|B6SI53|B6SI53_MAIZE;tr|B4FWP0|B4FWP0_MAIZE;sp|P08440|ALF_MAIZE;tr|B4FAL9|B4FAL9_MAIZE;tr|A0A1D6N430|A0A1D6N430_MAIZE		Locus:1.1.1.1138.11 File:"P170059_14.WIFF"
14180	AAFLAR	951.581	2	0.000112817	30.3311	tr|B6SI53|B6SI53_MAIZE;tr|B4FWP0|B4FWP0_MAIZE;sp|P08440|ALF_MAIZE;tr|B4FAL9|B4FAL9_MAIZE;tr|A0A1D6N430|A0A1D6N430_MAIZE		Locus:1.1.1.1161.16 File:"P170059_13.WIFF"
14181	AAFLAR	951.581	2	0.000701847	20.9962	tr|B6SI53|B6SI53_MAIZE;tr|B4FWP0|B4FWP0_MAIZE;sp|P08440|ALF_MAIZE;tr|B4FAL9|B4FAL9_MAIZE;tr|A0A1D6N430|A0A1D6N430_MAIZE		Locus:1.1.1.1165.14 File:"P170059_13.WIFF"
14250	ESTDEIK	1428.79	3	0.00443094	12.2411	tr|A0A1D6PI99|A0A1D6PI99_MAIZE;tr|A0A1D6F5R2|A0A1D6F5R2_MAIZE		Locus:1.1.1.1139.8 File:"P170059_4.WIFF"
14279	GYSLPL	952.554	2	0.00689773	10.3053	tr|C0HIZ0|C0HIZ0_MAIZE;tr|A0A1D6HCR9|A0A1D6HCR9_MAIZE;tr|A0A1D6HCS2|A0A1D6HCS2_MAIZE;tr|B6TXK4|B6TXK4_MAIZE;tr|A0A1D6Q4L8|A0A1D6Q4L8_MAIZE		Locus:1.1.1.1253.5 File:"P170059_1.WIFF"
14319	LIESHLTVPVPLQR	1905.14	4	0	67.6831	tr|A0A1D6N681|A0A1D6N681_MAIZE;tr|B4FSQ0|B4FSQ0_MAIZE;tr|B4FHK5|B4FHK5_MAIZE		Locus:1.1.1.1268.4 File:"P170059_11.WIFF"
14355	TAGAEVIPGGVR	1429.82	3	0.000117649	29.7077	tr|A0A1D6GGM6|A0A1D6GGM6_MAIZE;tr|A0A1D6GGN0|A0A1D6GGN0_MAIZE;tr|C0PN65|C0PN65_MAIZE;tr|C0HI73|C0HI73_MAIZE;tr|A0A1D6GGM9|A0A1D6GGM9_MAIZE		Locus:1.1.1.1121.5 File:"P170059_16.WIFF"
14390	ALGSFR	953.56	2	0.00369801	13.0443	tr|A0A1D6HYR4|A0A1D6HYR4_MAIZE;tr|A0A1D6EMF7|A0A1D6EMF7_MAIZE;tr|B6TR18|B6TR18_MAIZE;tr|A0A1D6EMG0|A0A1D6EMG0_MAIZE;tr|A0A1D6EMF6|A0A1D6EMF6_MAIZE;tr|A0A1D6EMF9|A0A1D6EMF9_MAIZE;tr|A0A1D6HYR0|A0A1D6HYR0_MAIZE;tr|B4FCN0|B4FCN0_MAIZE;tr|A0A1D6EMF8|A0A1D6EMF8_MAIZE;tr|A0A1D6HYR6|A0A1D6HYR6_MAIZE;tr|A0A1D6EMF3|A0A1D6EMF3_MAIZE;tr|A0A1D6HYQ8|A0A1D6HYQ8_MAIZE;tr|A0A1D6HYR9|A0A1D6HYR9_MAIZE;tr|A0A1D6EMG…		Locus:1.1.1.1029.15 File:"P170059_11.WIFF"
14514	LLLVGH	954.617	2	0.00532785	11.3107	tr|C4J935|C4J935_MAIZE;tr|B6T7U2|B6T7U2_MAIZE;tr|B6T6Q7|B6T6Q7_MAIZE		Locus:1.1.1.1177.4 File:"P170059_9.WIFF"
14520	SFSLMLK	1432.86	3	0.00309251	13.7361	tr|A0A1D6IVN2|A0A1D6IVN2_MAIZE;tr|A0A1D6MU84|A0A1D6MU84_MAIZE;tr|A0A1D6MUA8|A0A1D6MUA8_MAIZE;tr|A0A1D6MU64|A0A1D6MU64_MAIZE;tr|A0A1D6IVR4|A0A1D6IVR4_MAIZE;tr|A0A1D6IVP5|A0A1D6IVP5_MAIZE;tr|A0A1D6IVP9|A0A1D6IVP9_MAIZE;tr|A0A1D6MU98|A0A1D6MU98_MAIZE;tr|A0A1D6IVM2|A0A1D6IVM2_MAIZE;tr|A0A1D6MUC0|A0A1D6MUC0_MAIZE;tr|A0A1D6MUB9|A0A1D6MUB9_MAIZE;tr|A0A1D6IVQ7|A0A1D6IVQ7_MAIZE;tr|A0A1D6MUB2|A0A1D6MUB2_MA…		Locus:1.1.1.1339.4 File:"P170059_13.WIFF"
14548	ELIFM	955.536	2	0.000245746	26.9872	tr|B6TVM7|B6TVM7_MAIZE;tr|C0PIM0|C0PIM0_MAIZE		Locus:1.1.1.1501.2 File:"P170059_16.WIFF"
14549	ELIFM	955.536	2	0.00109443	18.9976	tr|B6TVM7|B6TVM7_MAIZE;tr|C0PIM0|C0PIM0_MAIZE		Locus:1.1.1.1505.4 File:"P170059_16.WIFF"
14550	ELIFM	955.536	2	0.000508821	23.2907	tr|B6TVM7|B6TVM7_MAIZE;tr|C0PIM0|C0PIM0_MAIZE		Locus:1.1.1.1507.4 File:"P170059_17.WIFF"
14609	DAPMFVVGVNEK	1913.05	4	0.000245746	27.1001	tr|A0A0N9YMA1|A0A0N9YMA1_MAIZE;tr|Q43359|Q43359_MAIZE;tr|F2YHN5|F2YHN5_MAIZE;sp|Q43247|G3PC3_MAIZE;tr|B4G0L9|B4G0L9_MAIZE;tr|B6TG76|B6TG76_MAIZE;tr|A0A1D6HCF4|A0A1D6HCF4_MAIZE;tr|K7UGF5|K7UGF5_MAIZE		Locus:1.1.1.1278.6 File:"P170059_15.WIFF"
14648	AYIMR	956.542	2	0.00997524	8.85546	tr|B4F8P1|B4F8P1_MAIZE		Locus:1.1.1.1073.10 File:"P170059_10.WIFF"
14650	VVETQTGLER	1434.8	3	0.00776253	9.81832	tr|A0A1D6G850|A0A1D6G850_MAIZE;tr|A0A1D6G849|A0A1D6G849_MAIZE;tr|C0PAK6|C0PAK6_MAIZE		Locus:1.1.1.1054.12 File:"P170059_5.WIFF"
14690	QTGILAYIPR	1434.85	3	1.41849e-05	38.8151	tr|A0A1D6KXL4|A0A1D6KXL4_MAIZE;tr|A0A1D6KXL2|A0A1D6KXL2_MAIZE;tr|A0A1D6KXK8|A0A1D6KXK8_MAIZE;tr|A0A1D6KXL1|A0A1D6KXL1_MAIZE;tr|A0A1D6KXL3|A0A1D6KXL3_MAIZE;tr|Q5YLM3|Q5YLM3_MAIZE		Locus:1.1.1.1384.4 File:"P170059_20.WIFF"
14705	ITVHLA	956.596	2	0.00128929	18.21	tr|A0A1D6JNH0|A0A1D6JNH0_MAIZE		Locus:1.1.1.1135.7 File:"P170059_2.WIFF"
14712	QAAINAIK	1435.9	3	0.000543301	22.9393	tr|B8A1D8|B8A1D8_MAIZE;tr|Q49HD7|Q49HD7_MAIZE;tr|B6TAL4|B6TAL4_MAIZE		Locus:1.1.1.1099.8 File:"P170059_2.WIFF"
14714	VGLSLVLK	1435.96	3	0.000487209	23.6493	tr|B4FH98|B4FH98_MAIZE;tr|A0A1D6FYA3|A0A1D6FYA3_MAIZE;tr|A0A1D6FYA6|A0A1D6FYA6_MAIZE;sp|P42057|VDAC_MAIZE;tr|A0A1D6NKW9|A0A1D6NKW9_MAIZE;tr|K7VJ77|K7VJ77_MAIZE;tr|B4FX24|B4FX24_MAIZE;tr|A0A1D6FYA4|A0A1D6FYA4_MAIZE;tr|B6SLD1|B6SLD1_MAIZE;tr|B6U9C1|B6U9C1_MAIZE		Locus:1.1.1.1346.3 File:"P170059_14.WIFF"
14719	CDVFN	957.453	2	0.00270982	14.3259	tr|A0A1D6L5P7|A0A1D6L5P7_MAIZE		Locus:1.1.1.1048.11 File:"P170059_1.WIFF"
14859	GVVETQLIAHDK	1917.11	4	0.000501355	23.4895	tr|Q3V810|Q3V810_MAIZE		Locus:1.1.1.1093.9 File:"P170059_12.WIFF"
15004	ALILAR	959.643	2	0.00635046	10.6857	tr|A0A1D6IRD6|A0A1D6IRD6_MAIZE;tr|B4G038|B4G038_MAIZE;tr|B6T9N8|B6T9N8_MAIZE		Locus:1.1.1.1202.7 File:"P170059_18.WIFF"
15008	LAAILR	959.643	2	0.00382828	12.8721	tr|C0PD54|C0PD54_MAIZE;tr|B6TYR9|B6TYR9_MAIZE		Locus:1.1.1.1285.4 File:"P170059_11.WIFF"
15016	RFGDIFLLR	1439.86	3	0.000149375	28.9618	tr|B4FQS9|B4FQS9_MAIZE;tr|A0A1D6FME5|A0A1D6FME5_MAIZE;tr|A0A1D6M125|A0A1D6M125_MAIZE;tr|A0A1D6FME4|A0A1D6FME4_MAIZE;tr|B6TBC9|B6TBC9_MAIZE;tr|B4FQH2|B4FQH2_MAIZE		Locus:1.1.1.1405.2 File:"P170059_18.WIFF"
15017	DLVNMLK	1439.86	3	0.00295905	13.8785	tr|B6T555|B6T555_MAIZE;tr|C0P5M7|C0P5M7_MAIZE		Locus:1.1.1.1205.4 File:"P170059_1.WIFF"
15068	DEVFVPK	1440.84	3	0.00994526	8.8604	tr|C0HHQ4|C0HHQ4_MAIZE;tr|Q1T6Y2|Q1T6Y2_MAIZE;tr|B4FTK2|B4FTK2_MAIZE;tr|B6TK00|B6TK00_MAIZE;tr|A0A1D6IVG6|A0A1D6IVG6_MAIZE;tr|A0A1D6IVG7|A0A1D6IVG7_MAIZE;tr|B4F8F5|B4F8F5_MAIZE		Locus:1.1.1.1138.7 File:"P170059_8.WIFF"
15069	VVPGFGHGVLR	1440.85	3	0.00557414	11.1542	tr|A0A1D6H4D1|A0A1D6H4D1_MAIZE;tr|A0A1D6H4C4|A0A1D6H4C4_MAIZE;tr|B4FIC0|B4FIC0_MAIZE;tr|A0A1D6QRJ0|A0A1D6QRJ0_MAIZE;tr|B7ZYT5|B7ZYT5_MAIZE;tr|A0A1D6H4D6|A0A1D6H4D6_MAIZE;tr|A0A1D6H4C1|A0A1D6H4C1_MAIZE;tr|B6TAE5|B6TAE5_MAIZE;tr|A0A1D6QRJ7|A0A1D6QRJ7_MAIZE;tr|B7ZWY9|B7ZWY9_MAIZE;tr|A0A1D6H4D5|A0A1D6H4D5_MAIZE		Locus:1.1.1.1220.7 File:"P170059_13.WIFF"
15106	AGLAGLR	960.602	2	0.00181785	16.5938	tr|B4FAW7|B4FAW7_MAIZE;tr|B6SHC2|B6SHC2_MAIZE;tr|B6TRS1|B6TRS1_MAIZE		Locus:1.1.1.1070.9 File:"P170059_10.WIFF"
15110	AITQGIIPAVR	1441.89	3	0.000149375	28.9863	tr|A0A1D6L0K1|A0A1D6L0K1_MAIZE;tr|Q8W0V2|Q8W0V2_MAIZE;tr|A0A1D6L0K4|A0A1D6L0K4_MAIZE;tr|A0A1D6L0J4|A0A1D6L0J4_MAIZE;tr|A0A1D6L0J1|A0A1D6L0J1_MAIZE;tr|Q9XFL9|Q9XFL9_MAIZE;tr|A0A1D6L0J3|A0A1D6L0J3_MAIZE;tr|Q9AXG8|Q9AXG8_MAIZE;tr|A0A1D6L0J5|A0A1D6L0J5_MAIZE;tr|A0A1D6L0J6|A0A1D6L0J6_MAIZE;tr|A0A1D6L0K0|A0A1D6L0K0_MAIZE		Locus:1.1.1.1307.7 File:"P170059_18.WIFF"
15188	AADLLR	961.586	2	0.00548519	11.2203	tr|B6UG02|B6UG02_MAIZE;tr|C0P7Z1|C0P7Z1_MAIZE;tr|A0A1D6FF26|A0A1D6FF26_MAIZE;tr|B6U1T9|B6U1T9_MAIZE;tr|B4FAJ4|B4FAJ4_MAIZE		Locus:1.1.1.1160.12 File:"P170059_17.WIFF"
15269	LANDTQGTVEAAK	1925.07	4	0.000546067	22.7359	tr|B4FRC9|B4FRC9_MAIZE;tr|C0PC61|C0PC61_MAIZE;tr|B6TS84|B6TS84_MAIZE		Locus:1.1.1.1053.9 File:"P170059_3.WIFF"
15315	LLVNVWAIGR	1443.89	3	0.000580417	21.9815	tr|K7WDA5|K7WDA5_MAIZE;tr|A0A1D6P9C1|A0A1D6P9C1_MAIZE;tr|B6U3N8|B6U3N8_MAIZE;tr|A0A1D6P9C2|A0A1D6P9C2_MAIZE		Locus:1.1.1.1550.2 File:"P170059_17.WIFF"
15377	EQLLSA	963.554	2	0.000420043	24.4052	sp|Q9FQA3|GST23_MAIZE		Locus:1.1.1.1186.10 File:"P170059_5.WIFF"
15378	EQLLSA	963.554	2	0.00781998	9.79042	sp|Q9FQA3|GST23_MAIZE		Locus:1.1.1.1190.8 File:"P170059_5.WIFF"
15385	EQLLSA	963.554	2	0.00207028	15.8523	sp|Q9FQA3|GST23_MAIZE		Locus:1.1.1.1211.4 File:"P170059_6.WIFF"
15389	EQLLSA	963.554	2	0.000299919	26.3044	sp|Q9FQA3|GST23_MAIZE		Locus:1.1.1.1215.6 File:"P170059_6.WIFF"
15407	AAMLVR	963.584	2	0.00195228	16.1845	tr|C0HJ40|C0HJ40_MAIZE;tr|B8A046|B8A046_MAIZE;tr|B6SRL9|B6SRL9_MAIZE;tr|A0A1D6HDL0|A0A1D6HDL0_MAIZE;sp|Q8VXG7|PALY_MAIZE;tr|A0A1D6E5Y8|A0A1D6E5Y8_MAIZE;tr|A0A1D6KXF9|A0A1D6KXF9_MAIZE;tr|A0A1D6E5Z0|A0A1D6E5Z0_MAIZE;tr|K7UX63|K7UX63_MAIZE;tr|A0A1D6JJB6|A0A1D6JJB6_MAIZE;tr|B6SWA0|B6SWA0_MAIZE;tr|B6U4D6|B6U4D6_MAIZE;tr|A0A1D6HDL7|A0A1D6HDL7_MAIZE;tr|A0A1D6E5Y9|A0A1D6E5Y9_MAIZE;tr|C0PL14|C0PL14_MAIZE;…		Locus:1.1.1.1148.15 File:"P170059_13.WIFF"
15422	VGDALEFVHR	1445.79	3	0	42.4298	tr|Q5YFA2|Q5YFA2_MAIZE;tr|B4FMS8|B4FMS8_MAIZE;tr|A0A096QRL6|A0A096QRL6_MAIZE;tr|A0A096QRL3|A0A096QRL3_MAIZE;tr|A0A1D6GX74|A0A1D6GX74_MAIZE		Locus:1.1.1.1291.9 File:"P170059_19.WIFF"
15442	VPLLGDGETSR	1446.8	3	0.0068227	10.3581	tr|B6U4J2|B6U4J2_MAIZE;tr|B8A1R5|B8A1R5_MAIZE;tr|A0A1D6GGW1|A0A1D6GGW1_MAIZE		Locus:1.1.1.1198.13 File:"P170059_13.WIFF"
15478	AVVEIM	964.557	2	3.30462e-05	34.1743	tr|C0PBE2|C0PBE2_MAIZE		Locus:1.1.1.1262.8 File:"P170059_10.WIFF"
15484	AVVEIM	964.557	2	2.67362e-05	35.6042	tr|C0PBE2|C0PBE2_MAIZE		Locus:1.1.1.1266.5 File:"P170059_10.WIFF"
15486	QITPSILSER	1446.83	3	0.000844121	20.1384	tr|A0A1D6PYT7|A0A1D6PYT7_MAIZE;tr|K7UD13|K7UD13_MAIZE;tr|B6SX33|B6SX33_MAIZE;tr|B6SMC3|B6SMC3_MAIZE;tr|B4FSL2|B4FSL2_MAIZE;tr|B4FG22|B4FG22_MAIZE		Locus:1.1.1.1124.6 File:"P170059_11.WIFF"
15512	VIPGIY	964.59	2	0.000149375	29.0431	tr|A0A1D6H7Y6|A0A1D6H7Y6_MAIZE;tr|A0A1D6H7Z4|A0A1D6H7Z4_MAIZE;tr|A0A1D6H7Y7|A0A1D6H7Y7_MAIZE;tr|B4FWK5|B4FWK5_MAIZE;tr|A0A1D6H7Y1|A0A1D6H7Y1_MAIZE;tr|A0A1D6H7Z0|A0A1D6H7Z0_MAIZE;tr|A0A1D6H7Y8|A0A1D6H7Y8_MAIZE;tr|A0A1D6H7Z3|A0A1D6H7Z3_MAIZE		Locus:1.1.1.1334.4 File:"P170059_5.WIFF"
15513	VIPGIY	964.59	2	0.00195912	16.1302	tr|A0A1D6H7Y6|A0A1D6H7Y6_MAIZE;tr|A0A1D6H7Z4|A0A1D6H7Z4_MAIZE;tr|A0A1D6H7Y7|A0A1D6H7Y7_MAIZE;tr|B4FWK5|B4FWK5_MAIZE;tr|A0A1D6H7Y1|A0A1D6H7Y1_MAIZE;tr|A0A1D6H7Z0|A0A1D6H7Z0_MAIZE;tr|A0A1D6H7Y8|A0A1D6H7Y8_MAIZE;tr|A0A1D6H7Z3|A0A1D6H7Z3_MAIZE		Locus:1.1.1.1330.4 File:"P170059_5.WIFF"
15517	LYLPR	964.601	2	0.00678913	10.3983	tr|B6TRC0|B6TRC0_MAIZE;tr|A0A1D6KLB5|A0A1D6KLB5_MAIZE;tr|B6TC25|B6TC25_MAIZE;tr|K7U051|K7U051_MAIZE;tr|A0A1D6HSR3|A0A1D6HSR3_MAIZE		Locus:1.1.1.1171.10 File:"P170059_14.WIFF"
15518	LYLPR	964.601	2	0.00569382	11.082	tr|B6TRC0|B6TRC0_MAIZE;tr|A0A1D6KLB5|A0A1D6KLB5_MAIZE;tr|B6TC25|B6TC25_MAIZE;tr|K7U051|K7U051_MAIZE;tr|A0A1D6HSR3|A0A1D6HSR3_MAIZE		Locus:1.1.1.1167.8 File:"P170059_14.WIFF"
15521	LYLPR	964.601	2	0.00878921	9.3316	tr|B6TRC0|B6TRC0_MAIZE;tr|A0A1D6KLB5|A0A1D6KLB5_MAIZE;tr|B6TC25|B6TC25_MAIZE;tr|K7U051|K7U051_MAIZE;tr|A0A1D6HSR3|A0A1D6HSR3_MAIZE		Locus:1.1.1.1191.12 File:"P170059_13.WIFF"
15579	GVPSFR	965.56	2	0.00473243	11.8999	tr|A0A1D6IAN8|A0A1D6IAN8_MAIZE;tr|A0A1D6IAN9|A0A1D6IAN9_MAIZE		Locus:1.1.1.1090.6 File:"P170059_7.WIFF"
15580	TLAAMR	965.563	2	0.00920432	9.18063	tr|B7ZZ56|B7ZZ56_MAIZE;tr|A0A0H4PB35|A0A0H4PB35_MAIZE;tr|B6TEJ5|B6TEJ5_MAIZE;tr|B6SUB6|B6SUB6_MAIZE;tr|C0HFA0|C0HFA0_MAIZE		Locus:1.1.1.1071.16 File:"P170059_7.WIFF"
15608	IGGFIR	965.596	2	0.00652174	10.5461	tr|B6TD54|B6TD54_MAIZE		Locus:1.1.1.1253.7 File:"P170059_16.WIFF"
15669	AIQESTGATIR	1449.81	3	0.000149375	29.2105	tr|B6T6U2|B6T6U2_MAIZE;tr|K7WC74|K7WC74_MAIZE;tr|A0A1D6DPV6|A0A1D6DPV6_MAIZE		Locus:1.1.1.1075.12 File:"P170059_13.WIFF"
15696	SFSIPL	966.569	2	0.00253418	14.6713	tr|A0A1D6H8X3|A0A1D6H8X3_MAIZE;tr|B6TMG9|B6TMG9_MAIZE		Locus:1.1.1.1396.5 File:"P170059_5.WIFF"
15816	GFATLR	967.576	2	0.00594959	10.9316	tr|B4G0P3|B4G0P3_MAIZE;tr|B6TGL5|B6TGL5_MAIZE;tr|B4F9B1|B4F9B1_MAIZE;tr|A0A1D6ND66|A0A1D6ND66_MAIZE;tr|B4F8J5|B4F8J5_MAIZE;tr|B6T616|B6T616_MAIZE		Locus:1.1.1.1070.10 File:"P170059_10.WIFF"
15817	GFATLR	967.576	2	0.00316968	13.6268	tr|B4G0P3|B4G0P3_MAIZE;tr|B6TGL5|B6TGL5_MAIZE;tr|B4F9B1|B4F9B1_MAIZE;tr|A0A1D6ND66|A0A1D6ND66_MAIZE;tr|B4F8J5|B4F8J5_MAIZE;tr|B6T616|B6T616_MAIZE		Locus:1.1.1.1074.13 File:"P170059_10.WIFF"
15820	FSAAIR	967.576	2	0.00190686	16.2482	tr|B4G080|B4G080_MAIZE;tr|B6UF45|B6UF45_MAIZE;tr|K7U827|K7U827_MAIZE		Locus:1.1.1.1087.8 File:"P170059_10.WIFF"
15824	YNLVR	967.576	2	0.00126914	18.2944	tr|A0A1D6HTG4|A0A1D6HTG4_MAIZE;tr|B6TI56|B6TI56_MAIZE		Locus:1.1.1.1095.10 File:"P170059_7.WIFF"
15836	IPSYEQQQR	1451.77	3	2.67362e-05	35.9476	tr|A0A1D6M6T6|A0A1D6M6T6_MAIZE;tr|B4FSX9|B4FSX9_MAIZE		Locus:1.1.1.1057.15 File:"P170059_14.WIFF"
15866	LDCLAGFTPR	1452.77	3	0.000108606	30.6897	tr|B6TSW1|B6TSW1_MAIZE		Locus:1.1.1.1353.3 File:"P170059_8.WIFF"
15924	ILDGPPGVPER	1452.82	3	0.000513316	23.2571	tr|A0A1D6GLL4|A0A1D6GLL4_MAIZE;tr|A0A1D6GLL2|A0A1D6GLL2_MAIZE;tr|B6U2B4|B6U2B4_MAIZE;tr|A0A1D6GLL3|A0A1D6GLL3_MAIZE;tr|A0A1D6GLL9|A0A1D6GLL9_MAIZE		Locus:1.1.1.1221.6 File:"P170059_14.WIFF"
15978	KPVIAGDTLIMR	1937.16	4	0.00319286	13.5905	tr|C0P624|C0P624_MAIZE;tr|B6TG22|B6TG22_MAIZE;tr|B4FWB5|B4FWB5_MAIZE;tr|C0HJ53|C0HJ53_MAIZE;tr|B8A3I6|B8A3I6_MAIZE	Oxidation (M) [15.99]	Locus:1.1.1.1100.6 File:"P170059_12.WIFF"
15990	MLVILEK	1452.92	3	0.00888708	9.29655	tr|A0A1D6KWM4|A0A1D6KWM4_MAIZE;tr|A0A1D6KWM5|A0A1D6KWM5_MAIZE		Locus:1.1.1.1407.2 File:"P170059_5.WIFF"
16078	DGGGPSKPGEK	1940.11	4	0.00600129	10.8974	tr|A0A1D6L840|A0A1D6L840_MAIZE		Locus:1.1.1.980.18 File:"P170059_8.WIFF"
16117	VGADLSHVFCTK	1941.06	4	0.000521183	23.1076	tr|K7TRV3|K7TRV3_MAIZE;tr|A0A1D6PS83|A0A1D6PS83_MAIZE;tr|B4FJJ9|B4FJJ9_MAIZE;tr|K7TZM3|K7TZM3_MAIZE		Locus:1.1.1.1234.4 File:"P170059_4.WIFF"
16130	ELEHAADVIR	1455.8	3	0	50.383	tr|A0A1D6LGE4|A0A1D6LGE4_MAIZE		Locus:1.1.1.1165.15 File:"P170059_7.WIFF"
16167	GDYVPGLK	1455.85	3	0.000203275	28.255	tr|B6TD83|B6TD83_MAIZE;tr|A0A1D6HJS1|A0A1D6HJS1_MAIZE;tr|B6TD94|B6TD94_MAIZE;tr|B6TMS5|B6TMS5_MAIZE;tr|B6UI91|B6UI91_MAIZE;tr|A0A1D6QF20|A0A1D6QF20_MAIZE;tr|B4FML9|B4FML9_MAIZE;tr|B4FGJ4|B4FGJ4_MAIZE;tr|A0A1D6HJS4|A0A1D6HJS4_MAIZE;tr|Q9ZQY0|Q9ZQY0_MAIZE;tr|B6TP75|B6TP75_MAIZE;tr|A0A1D6HJS3|A0A1D6HJS3_MAIZE		Locus:1.1.1.1165.11 File:"P170059_16.WIFF"
16168	GDYVPGLK	1455.85	3	0.000241268	27.3186	tr|B6TD83|B6TD83_MAIZE;tr|A0A1D6HJS1|A0A1D6HJS1_MAIZE;tr|B6TD94|B6TD94_MAIZE;tr|B6TMS5|B6TMS5_MAIZE;tr|B6UI91|B6UI91_MAIZE;tr|A0A1D6QF20|A0A1D6QF20_MAIZE;tr|B4FML9|B4FML9_MAIZE;tr|B4FGJ4|B4FGJ4_MAIZE;tr|A0A1D6HJS4|A0A1D6HJS4_MAIZE;tr|Q9ZQY0|Q9ZQY0_MAIZE;tr|B6TP75|B6TP75_MAIZE;tr|A0A1D6HJS3|A0A1D6HJS3_MAIZE		Locus:1.1.1.1161.11 File:"P170059_16.WIFF"
16185	ATSCHPILVR	1456.81	3	0.00755541	9.92192	tr|B4FG49|B4FG49_MAIZE;tr|K7TF57|K7TF57_MAIZE;tr|A0A1D6IU85|A0A1D6IU85_MAIZE;tr|C0P4K4|C0P4K4_MAIZE		Locus:1.1.1.954.17 File:"P170059_11.WIFF"
16189	GPVVGILTNQR	1456.87	3	0	43.023	tr|A0A1D6KYD8|A0A1D6KYD8_MAIZE;tr|A0A1D6KYA7|A0A1D6KYA7_MAIZE;tr|A0A1D6KYD2|A0A1D6KYD2_MAIZE;tr|A0A1D6KYF4|A0A1D6KYF4_MAIZE;tr|A0A1D6KYF8|A0A1D6KYF8_MAIZE;tr|A0A1D6KYA1|A0A1D6KYA1_MAIZE;tr|A0A1D6KYD4|A0A1D6KYD4_MAIZE;tr|A0A1D6KYE3|A0A1D6KYE3_MAIZE;tr|C0PL68|C0PL68_MAIZE;tr|A0A1D6KYE6|A0A1D6KYE6_MAIZE;tr|A0A1D6KYF5|A0A1D6KYF5_MAIZE;tr|A0A1D6KYC9|A0A1D6KYC9_MAIZE;tr|A0A1D6KYB4|A0A1D6KYB4_MAIZE;tr|A…		Locus:1.1.1.1283.7 File:"P170059_18.WIFF"
16273	VLPAIR	971.643	2	0.00330876	13.4504	tr|B6TKQ4|B6TKQ4_MAIZE		Locus:1.1.1.1176.13 File:"P170059_14.WIFF"
16277	VLPAIR	971.643	2	0.00850504	9.46887	tr|B6TKQ4|B6TKQ4_MAIZE		Locus:1.1.1.1212.10 File:"P170059_16.WIFF"
16280	VPVVVR	971.643	2	0.00511666	11.5046	tr|A0A1D6Q571|A0A1D6Q571_MAIZE;tr|A0A1D6Q567|A0A1D6Q567_MAIZE;tr|A0A1D6HDG2|A0A1D6HDG2_MAIZE;tr|A0A1D6HDH0|A0A1D6HDH0_MAIZE;tr|B6TS21|B6TS21_MAIZE;tr|A0A1D6HDG3|A0A1D6HDG3_MAIZE;tr|A0A1D6Q574|A0A1D6Q574_MAIZE;tr|B4FRH5|B4FRH5_MAIZE;tr|A0A1D6Q569|A0A1D6Q569_MAIZE;tr|A0A1D6Q570|A0A1D6Q570_MAIZE		Locus:1.1.1.1025.8 File:"P170059_9.WIFF"
16287	EIAQDFK	1457.83	3	0.00418209	12.4928	tr|B6TTP0|B6TTP0_MAIZE;tr|B6TP58|B6TP58_MAIZE;tr|K7VBG5|K7VBG5_MAIZE;tr|K7U3E1|K7U3E1_MAIZE;tr|K7V7E6|K7V7E6_MAIZE;tr|B6SIV8|B6SIV8_MAIZE;tr|K7W2V5|K7W2V5_MAIZE;tr|B6SJQ5|B6SJQ5_MAIZE;tr|A0A1D6EBC0|A0A1D6EBC0_MAIZE;tr|B4FCH2|B4FCH2_MAIZE;tr|K7VSQ3|K7VSQ3_MAIZE;tr|B6T1G0|B6T1G0_MAIZE;tr|B6SJN8|B6SJN8_MAIZE;tr|B6UH77|B6UH77_MAIZE;sp|P69246|H32_MAIZE;tr|B6UHK8|B6UHK8_MAIZE;tr|B6SYV0|B6SYV0_MAIZE;tr|…		Locus:1.1.1.1147.10 File:"P170059_7.WIFF"
16323	IVYDEYNHER	1945.02	4	0.000508821	23.3088	tr|A0A1D6H9C0|A0A1D6H9C0_MAIZE;tr|B4F892|B4F892_MAIZE	iTRAQ8plex (Y) [304.21]	Locus:1.1.1.1060.12 File:"P170059_10.WIFF"
16350	AFIMST	972.526	2	0.00449694	12.1634	tr|A0A1D6IYG0|A0A1D6IYG0_MAIZE;tr|C4IY65|C4IY65_MAIZE;tr|A0A1D6IYF6|A0A1D6IYF6_MAIZE;tr|K7UEH3|K7UEH3_MAIZE;tr|A0A1D6PUD9|A0A1D6PUD9_MAIZE;tr|A0A1D6PUD8|A0A1D6PUD8_MAIZE		Locus:1.1.1.1225.2 File:"P170059_3.WIFF"
16406	YQAIAASK	1458.87	3	0.000800717	20.4009	tr|A0A060D7D2|A0A060D7D2_MAIZE;tr|A0A1D6KE60|A0A1D6KE60_MAIZE;tr|A0A1D6MWT0|A0A1D6MWT0_MAIZE		Locus:1.1.1.1088.11 File:"P170059_2.WIFF"
16425	AVAVPGR	972.602	2	0.00129711	18.161	tr|G9I6E1|G9I6E1_MAIZE;tr|B6UBI2|B6UBI2_MAIZE;tr|K7TXQ3|K7TXQ3_MAIZE;tr|K7VA74|K7VA74_MAIZE;tr|H2BJB6|H2BJB6_MAIZE;tr|E7DDV3|E7DDV3_MAIZE;tr|A0A1D6JIH7|A0A1D6JIH7_MAIZE;tr|A0A1D6IUB8|A0A1D6IUB8_MAIZE		Locus:1.1.1.984.15 File:"P170059_3.WIFF"
16427	NLPAVR	972.602	2	0.00636861	10.6716	tr|B4FS49|B4FS49_MAIZE;tr|A0A1D6FAH2|A0A1D6FAH2_MAIZE;tr|B6TSC6|B6TSC6_MAIZE;tr|A0A1D6HRM5|A0A1D6HRM5_MAIZE;tr|B4FQL5|B4FQL5_MAIZE;tr|A0A1D6HRM1|A0A1D6HRM1_MAIZE;tr|A0A1D6FAH0|A0A1D6FAH0_MAIZE		Locus:1.1.1.1008.16 File:"P170059_4.WIFF"
16465	LIYDF	973.543	2	0.0013671	17.8943	tr|B6SXY1|B6SXY1_MAIZE;tr|B4FTM5|B4FTM5_MAIZE;tr|B4FII0|B4FII0_MAIZE;tr|B4FIA2|B4FIA2_MAIZE		Locus:1.1.1.1514.2 File:"P170059_16.WIFF"
16466	LIYDF	973.543	2	0.000776014	20.5649	tr|B6SXY1|B6SXY1_MAIZE;tr|B4FTM5|B4FTM5_MAIZE;tr|B4FII0|B4FII0_MAIZE;tr|B4FIA2|B4FIA2_MAIZE		Locus:1.1.1.1518.2 File:"P170059_16.WIFF"
16477	MVPAPR	973.569	2	0.0020027	16.0045	tr|B6TNR8|B6TNR8_MAIZE;tr|C4J880|C4J880_MAIZE;tr|C0PCC4|C0PCC4_MAIZE;tr|C0PPD4|C0PPD4_MAIZE;tr|A0A1D6GF42|A0A1D6GF42_MAIZE;tr|C0PCQ6|C0PCQ6_MAIZE		Locus:1.1.1.1007.16 File:"P170059_5.WIFF"
16478	MVPAPR	973.569	2	0.00584663	11.011	tr|B6TNR8|B6TNR8_MAIZE;tr|C4J880|C4J880_MAIZE;tr|C0PCC4|C0PCC4_MAIZE;tr|C0PPD4|C0PPD4_MAIZE;tr|A0A1D6GF42|A0A1D6GF42_MAIZE;tr|C0PCQ6|C0PCQ6_MAIZE		Locus:1.1.1.1015.14 File:"P170059_5.WIFF"
16479	MVPAPR	973.569	2	0.00477033	11.8704	tr|B6TNR8|B6TNR8_MAIZE;tr|C4J880|C4J880_MAIZE;tr|C0PCC4|C0PCC4_MAIZE;tr|C0PPD4|C0PPD4_MAIZE;tr|A0A1D6GF42|A0A1D6GF42_MAIZE;tr|C0PCQ6|C0PCQ6_MAIZE		Locus:1.1.1.1011.17 File:"P170059_5.WIFF"
16498	LIPDGR	973.586	2	0.000441458	24.0393	tr|C4JAJ7|C4JAJ7_MAIZE;tr|K7VDF2|K7VDF2_MAIZE;tr|C4J2I7|C4J2I7_MAIZE;tr|A0A1D6I8C9|A0A1D6I8C9_MAIZE;tr|K7VUL0|K7VUL0_MAIZE;tr|A0A1D6P1B4|A0A1D6P1B4_MAIZE;tr|A0A1D6P1B2|A0A1D6P1B2_MAIZE;tr|A0A1D6I8D5|A0A1D6I8D5_MAIZE;tr|A0A1D6I8D0|A0A1D6I8D0_MAIZE;tr|A0A1D6P1B7|A0A1D6P1B7_MAIZE;tr|K7VDF7|K7VDF7_MAIZE;tr|K7W941|K7W941_MAIZE;tr|A0A1D6P1A8|A0A1D6P1A8_MAIZE;tr|A0A1D6I8D8|A0A1D6I8D8_MAIZE;tr|A0A1D6I8D3…		Locus:1.1.1.1111.7 File:"P170059_16.WIFF"
16499	LIPDGR	973.586	2	0.000961706	19.532	tr|C4JAJ7|C4JAJ7_MAIZE;tr|K7VDF2|K7VDF2_MAIZE;tr|C4J2I7|C4J2I7_MAIZE;tr|A0A1D6I8C9|A0A1D6I8C9_MAIZE;tr|K7VUL0|K7VUL0_MAIZE;tr|A0A1D6P1B4|A0A1D6P1B4_MAIZE;tr|A0A1D6P1B2|A0A1D6P1B2_MAIZE;tr|A0A1D6I8D5|A0A1D6I8D5_MAIZE;tr|A0A1D6I8D0|A0A1D6I8D0_MAIZE;tr|A0A1D6P1B7|A0A1D6P1B7_MAIZE;tr|K7VDF7|K7VDF7_MAIZE;tr|K7W941|K7W941_MAIZE;tr|A0A1D6P1A8|A0A1D6P1A8_MAIZE;tr|A0A1D6I8D8|A0A1D6I8D8_MAIZE;tr|A0A1D6I8D3…		Locus:1.1.1.1115.8 File:"P170059_16.WIFF"
16520	HETLPEK	1460.84	3	0.00102134	19.2421	tr|A0A1D6I8Y0|A0A1D6I8Y0_MAIZE;tr|C0PA28|C0PA28_MAIZE;tr|B6T7Q4|B6T7Q4_MAIZE;tr|A0A1D6ETA3|A0A1D6ETA3_MAIZE;tr|A0A1D6ETA4|A0A1D6ETA4_MAIZE;tr|B4FAA3|B4FAA3_MAIZE		Locus:1.1.1.971.21 File:"P170059_4.WIFF"
16549	DVLFHLEQGT	1461.78	3	0.00274127	14.2687	tr|C0P359|C0P359_MAIZE		Locus:1.1.1.1353.3 File:"P170059_2.WIFF"
16552	SSVGSQPVEIR	1461.81	3	0.000295495	26.3985	tr|B6TZV5|B6TZV5_MAIZE		Locus:1.1.1.988.15 File:"P170059_12.WIFF"
16568	NMLSELQELHK	1949.09	4	0.000549117	22.6296	tr|A0A1D6EP68|A0A1D6EP68_MAIZE;tr|A0A096RIV3|A0A096RIV3_MAIZE;tr|A0A1D6EP71|A0A1D6EP71_MAIZE;tr|A0A1D6EP74|A0A1D6EP74_MAIZE		Locus:1.1.1.1322.3 File:"P170059_17.WIFF"
16627	VLAPLVDK	1461.94	3	0.00521334	11.4194	tr|A0A1D6NU98|A0A1D6NU98_MAIZE;tr|A0A1D6NUA0|A0A1D6NUA0_MAIZE;tr|A0A1D6NU95|A0A1D6NU95_MAIZE;tr|A0A1D6NU87|A0A1D6NU87_MAIZE;tr|A0A1D6NUA1|A0A1D6NUA1_MAIZE;tr|A0A1D6NU96|A0A1D6NU96_MAIZE;tr|A0A1D6NU91|A0A1D6NU91_MAIZE;tr|A0A1D6NUA2|A0A1D6NUA2_MAIZE;tr|A0A1D6NUA3|A0A1D6NUA3_MAIZE;tr|A0A1D6NU97|A0A1D6NU97_MAIZE;tr|A0A1D6NU99|A0A1D6NU99_MAIZE;tr|A0A1D6NU93|A0A1D6NU93_MAIZE		Locus:1.1.1.1370.6 File:"P170059_6.WIFF"
16628	IGVVQR	974.618	2	0.00680556	10.3841	tr|A0A1D6NFP6|A0A1D6NFP6_MAIZE;tr|A0A1D6NFP7|A0A1D6NFP7_MAIZE;tr|A0A1D6NFP4|A0A1D6NFP4_MAIZE;tr|A0A1D6NFN5|A0A1D6NFN5_MAIZE;tr|A0A1D6NFK0|A0A1D6NFK0_MAIZE;tr|A0A1D6NFM1|A0A1D6NFM1_MAIZE;tr|A0A1D6NFN0|A0A1D6NFN0_MAIZE;tr|A0A1D6NFP8|A0A1D6NFP8_MAIZE;tr|A0A1D6NFI9|A0A1D6NFI9_MAIZE;tr|A0A1D6NFQ5|A0A1D6NFQ5_MAIZE;tr|A0A1D6NFL0|A0A1D6NFL0_MAIZE;tr|A0A1D6NFN7|A0A1D6NFN7_MAIZE;tr|A0A1D6NFK1|A0A1D6NFK1_MA…		Locus:1.1.1.1069.23 File:"P170059_7.WIFF"
16629	IGVVQR	974.618	2	0.00307728	13.7583	tr|A0A1D6NFP6|A0A1D6NFP6_MAIZE;tr|A0A1D6NFP7|A0A1D6NFP7_MAIZE;tr|A0A1D6NFP4|A0A1D6NFP4_MAIZE;tr|A0A1D6NFN5|A0A1D6NFN5_MAIZE;tr|A0A1D6NFK0|A0A1D6NFK0_MAIZE;tr|A0A1D6NFM1|A0A1D6NFM1_MAIZE;tr|A0A1D6NFN0|A0A1D6NFN0_MAIZE;tr|A0A1D6NFP8|A0A1D6NFP8_MAIZE;tr|A0A1D6NFI9|A0A1D6NFI9_MAIZE;tr|A0A1D6NFQ5|A0A1D6NFQ5_MAIZE;tr|A0A1D6NFL0|A0A1D6NFL0_MAIZE;tr|A0A1D6NFN7|A0A1D6NFN7_MAIZE;tr|A0A1D6NFK1|A0A1D6NFK1_MA…		Locus:1.1.1.1073.12 File:"P170059_7.WIFF"
16639	VGAVIGR	974.618	2	0.00217598	15.4736	tr|C0P3W2|C0P3W2_MAIZE;tr|A0A1D6KFE5|A0A1D6KFE5_MAIZE;tr|B6T5L0|B6T5L0_MAIZE		Locus:1.1.1.1038.16 File:"P170059_11.WIFF"
16640	VGAVIGR	974.618	2	0.00208232	15.8234	tr|C0P3W2|C0P3W2_MAIZE;tr|A0A1D6KFE5|A0A1D6KFE5_MAIZE;tr|B6T5L0|B6T5L0_MAIZE		Locus:1.1.1.1034.16 File:"P170059_11.WIFF"
16641	VAVLNR	974.618	2	0.00164435	17.0342	sp|Q7SIC9|TKTC_MAIZE;tr|B4G177|B4G177_MAIZE;tr|A0A1D6NVZ7|A0A1D6NVZ7_MAIZE;tr|B7ZYI1|B7ZYI1_MAIZE;tr|K7V7B1|K7V7B1_MAIZE		Locus:1.1.1.1010.20 File:"P170059_11.WIFF"
16650	LMSGNPSLGQR	1462.79	3	0.000134488	29.5819	tr|C4JBI7|C4JBI7_MAIZE;tr|A0A1D6IN46|A0A1D6IN46_MAIZE;tr|A0A1D6IN39|A0A1D6IN39_MAIZE;tr|A0A1D6IN33|A0A1D6IN33_MAIZE;tr|A0A1D6IN47|A0A1D6IN47_MAIZE;tr|A0A1D6IN38|A0A1D6IN38_MAIZE;tr|A0A1D6IN41|A0A1D6IN41_MAIZE;tr|B4FAQ4|B4FAQ4_MAIZE;tr|A0A1D6IN40|A0A1D6IN40_MAIZE		Locus:1.1.1.1049.11 File:"P170059_11.WIFF"
16735	LDVVAR	975.602	2	0.00137137	17.8878	tr|B6TQZ4|B6TQZ4_MAIZE;tr|B4FB96|B4FB96_MAIZE		Locus:1.1.1.1142.6 File:"P170059_17.WIFF"
16745	ELALAR	975.602	2	0.00461222	12.056	tr|B4FJY4|B4FJY4_MAIZE;tr|K7TLD5|K7TLD5_MAIZE;tr|A0A1D6J8V3|A0A1D6J8V3_MAIZE;tr|C0PGU3|C0PGU3_MAIZE;tr|C0PIH7|C0PIH7_MAIZE;tr|K7UW36|K7UW36_MAIZE;tr|C4JBU6|C4JBU6_MAIZE;tr|K7UJG7|K7UJG7_MAIZE		Locus:1.1.1.1083.11 File:"P170059_14.WIFF"
16746	LDVVAR	975.602	2	0.00482816	11.7951	tr|B6TQZ4|B6TQZ4_MAIZE;tr|B4FB96|B4FB96_MAIZE		Locus:1.1.1.1138.7 File:"P170059_17.WIFF"
16749	VLVWR	975.617	2	0.00221434	15.3709	tr|A0A1D6G2X5|A0A1D6G2X5_MAIZE;tr|C0PFY3|C0PFY3_MAIZE;tr|A0A1D6LS98|A0A1D6LS98_MAIZE;tr|K7W0M6|K7W0M6_MAIZE;tr|B4FQ20|B4FQ20_MAIZE;tr|A0A1D6NEJ4|A0A1D6NEJ4_MAIZE		Locus:1.1.1.1266.5 File:"P170059_7.WIFF"
16763	LTVALR	975.638	2	0.00121817	18.4406	tr|B6TDQ0|B6TDQ0_MAIZE;tr|A0A1D6KMZ9|A0A1D6KMZ9_MAIZE;tr|B6TBG8|B6TBG8_MAIZE;tr|B4FQZ2|B4FQZ2_MAIZE;tr|A0A1D6KMZ8|A0A1D6KMZ8_MAIZE;tr|K7U5U6|K7U5U6_MAIZE;tr|A0A1D6QMX7|A0A1D6QMX7_MAIZE;tr|C0P531|C0P531_MAIZE;tr|A0A1D6QMX5|A0A1D6QMX5_MAIZE;tr|B6TAE2|B6TAE2_MAIZE;tr|A0A1D6QMY3|A0A1D6QMY3_MAIZE;tr|K7UDL2|K7UDL2_MAIZE;tr|A0A1D6QMY0|A0A1D6QMY0_MAIZE;tr|A0A1D6QMX6|A0A1D6QMX6_MAIZE		Locus:1.1.1.1176.14 File:"P170059_14.WIFF"
16767	LTVALR	975.638	2	0.00597618	10.9236	tr|B6TDQ0|B6TDQ0_MAIZE;tr|A0A1D6KMZ9|A0A1D6KMZ9_MAIZE;tr|B6TBG8|B6TBG8_MAIZE;tr|B4FQZ2|B4FQZ2_MAIZE;tr|A0A1D6KMZ8|A0A1D6KMZ8_MAIZE;tr|K7U5U6|K7U5U6_MAIZE;tr|A0A1D6QMX7|A0A1D6QMX7_MAIZE;tr|C0P531|C0P531_MAIZE;tr|A0A1D6QMX5|A0A1D6QMX5_MAIZE;tr|B6TAE2|B6TAE2_MAIZE;tr|A0A1D6QMY3|A0A1D6QMY3_MAIZE;tr|K7UDL2|K7UDL2_MAIZE;tr|A0A1D6QMY0|A0A1D6QMY0_MAIZE;tr|A0A1D6QMX6|A0A1D6QMX6_MAIZE		Locus:1.1.1.1172.12 File:"P170059_15.WIFF"
16769	LTVALR	975.638	2	0.00948313	9.02937	tr|B6TDQ0|B6TDQ0_MAIZE;tr|A0A1D6KMZ9|A0A1D6KMZ9_MAIZE;tr|B6TBG8|B6TBG8_MAIZE;tr|B4FQZ2|B4FQZ2_MAIZE;tr|A0A1D6KMZ8|A0A1D6KMZ8_MAIZE;tr|K7U5U6|K7U5U6_MAIZE;tr|A0A1D6QMX7|A0A1D6QMX7_MAIZE;tr|C0P531|C0P531_MAIZE;tr|A0A1D6QMX5|A0A1D6QMX5_MAIZE;tr|B6TAE2|B6TAE2_MAIZE;tr|A0A1D6QMY3|A0A1D6QMY3_MAIZE;tr|K7UDL2|K7UDL2_MAIZE;tr|A0A1D6QMY0|A0A1D6QMY0_MAIZE;tr|A0A1D6QMX6|A0A1D6QMX6_MAIZE		Locus:1.1.1.1173.10 File:"P170059_15.WIFF"
16770	LTVALR	975.638	2	0.00550378	11.2048	tr|B6TDQ0|B6TDQ0_MAIZE;tr|A0A1D6KMZ9|A0A1D6KMZ9_MAIZE;tr|B6TBG8|B6TBG8_MAIZE;tr|B4FQZ2|B4FQZ2_MAIZE;tr|A0A1D6KMZ8|A0A1D6KMZ8_MAIZE;tr|K7U5U6|K7U5U6_MAIZE;tr|A0A1D6QMX7|A0A1D6QMX7_MAIZE;tr|C0P531|C0P531_MAIZE;tr|A0A1D6QMX5|A0A1D6QMX5_MAIZE;tr|B6TAE2|B6TAE2_MAIZE;tr|A0A1D6QMY3|A0A1D6QMY3_MAIZE;tr|K7UDL2|K7UDL2_MAIZE;tr|A0A1D6QMY0|A0A1D6QMY0_MAIZE;tr|A0A1D6QMX6|A0A1D6QMX6_MAIZE		Locus:1.1.1.1169.12 File:"P170059_15.WIFF"
16772	IAVTLR	975.638	2	0.00247033	14.7661	tr|B6TZ66|B6TZ66_MAIZE		Locus:1.1.1.1157.13 File:"P170059_15.WIFF"
16773	IAVTLR	975.638	2	0.00883316	9.31502	tr|B6TZ66|B6TZ66_MAIZE		Locus:1.1.1.1161.16 File:"P170059_15.WIFF"
16857	EIIDAL	976.575	2	0.000395403	24.6297	tr|B6SWH5|B6SWH5_MAIZE;tr|A0A1D6HQ95|A0A1D6HQ95_MAIZE		Locus:1.1.1.1348.3 File:"P170059_2.WIFF"
16878	GIQISR	976.597	2	0.00712639	10.1684	tr|A0A1D6IHT3|A0A1D6IHT3_MAIZE;tr|B4F818|B4F818_MAIZE		Locus:1.1.1.1018.19 File:"P170059_5.WIFF"
16902	IAGSAPETNFR	1465.78	3	0.00157503	17.2448	tr|A0A1D6KIE5|A0A1D6KIE5_MAIZE;tr|B6T1Z6|B6T1Z6_MAIZE		Locus:1.1.1.1138.8 File:"P170059_17.WIFF"
16936	ELLAASA	977.57	2	2.67362e-05	35.5575	tr|B4FQ98|B4FQ98_MAIZE;tr|B4FTE2|B4FTE2_MAIZE;tr|A0A1D6IL83|A0A1D6IL83_MAIZE;tr|A0A1D6F2H7|A0A1D6F2H7_MAIZE;tr|B6T6U3|B6T6U3_MAIZE;tr|A0A1D6IL84|A0A1D6IL84_MAIZE;tr|B7ZYZ3|B7ZYZ3_MAIZE		Locus:1.1.1.1192.7 File:"P170059_6.WIFF"
16937	ELLAASA	977.57	2	1.41849e-05	41.0465	tr|B4FQ98|B4FQ98_MAIZE;tr|B4FTE2|B4FTE2_MAIZE;tr|A0A1D6IL83|A0A1D6IL83_MAIZE;tr|A0A1D6F2H7|A0A1D6F2H7_MAIZE;tr|B6T6U3|B6T6U3_MAIZE;tr|A0A1D6IL84|A0A1D6IL84_MAIZE;tr|B7ZYZ3|B7ZYZ3_MAIZE		Locus:1.1.1.1196.4 File:"P170059_6.WIFF"
17005	LITITN	977.606	2	3.90386e-05	33.4898	tr|K7UST5|K7UST5_MAIZE		Locus:1.1.1.1218.2 File:"P170059_3.WIFF"
17006	LITITN	977.606	2	0.000237452	27.6125	tr|K7UST5|K7UST5_MAIZE		Locus:1.1.1.1216.4 File:"P170059_3.WIFF"
17007	LITITN	977.606	2	4.44633e-05	32.5123	tr|K7UST5|K7UST5_MAIZE		Locus:1.1.1.1212.4 File:"P170059_3.WIFF"
17029	GVGDIGDVK	1466.86	3	0.000312176	25.8096	tr|A0A1D6DZI5|A0A1D6DZI5_MAIZE;tr|A0A1D6JE99|A0A1D6JE99_MAIZE;tr|A0A1D6JE98|A0A1D6JE98_MAIZE;tr|A0A1D6JE85|A0A1D6JE85_MAIZE;tr|C0PD42|C0PD42_MAIZE;tr|A0A1D6JE90|A0A1D6JE90_MAIZE;tr|A0A1D6DZI6|A0A1D6DZI6_MAIZE;tr|A0A1D6DZJ4|A0A1D6DZJ4_MAIZE;tr|A0A1D6DZJ6|A0A1D6DZJ6_MAIZE;tr|A0A1D6DZI1|A0A1D6DZI1_MAIZE;tr|K7TSE6|K7TSE6_MAIZE;tr|A0A1D6DZI3|A0A1D6DZI3_MAIZE;tr|A0A1D6DZI4|A0A1D6DZI4_MAIZE;tr|K7TWB5|K7…		Locus:1.1.1.1103.8 File:"P170059_6.WIFF"
17057	DVLDSIEFAR	1467.79	3	4.44633e-05	32.989	tr|A0A1D6QH28|A0A1D6QH28_MAIZE;tr|A0A1D6QH25|A0A1D6QH25_MAIZE;tr|K7U6T4|K7U6T4_MAIZE;tr|A0A1D6QH26|A0A1D6QH26_MAIZE;tr|K7V253|K7V253_MAIZE;tr|A0A1D6QH29|A0A1D6QH29_MAIZE;tr|C0PF13|C0PF13_MAIZE;tr|B4FXI9|B4FXI9_MAIZE;tr|A0A1D6QH38|A0A1D6QH38_MAIZE;tr|A0A1D6QH21|A0A1D6QH21_MAIZE;tr|A0A1D6QH23|A0A1D6QH23_MAIZE;tr|K7UM26|K7UM26_MAIZE;tr|A0A1D6QH22|A0A1D6QH22_MAIZE;tr|B6T9B9|B6T9B9_MAIZE;tr|A0A1D6QH24…		Locus:1.1.1.1330.2 File:"P170059_12.WIFF"
17067	VIFCH	978.526	2	0.0010379	19.123	tr|A0A1D6N7J6|A0A1D6N7J6_MAIZE;tr|B6SKP5|B6SKP5_MAIZE		Locus:1.1.1.1116.9 File:"P170059_2.WIFF"
17068	VIFCH	978.526	2	0.00596467	10.9252	tr|A0A1D6N7J6|A0A1D6N7J6_MAIZE;tr|B6SKP5|B6SKP5_MAIZE		Locus:1.1.1.1120.5 File:"P170059_2.WIFF"
17101	VPILQEFYR	1467.84	3	0.000281719	26.7295	tr|A0A1D6GFA1|A0A1D6GFA1_MAIZE;tr|O22106|O22106_MAIZE;tr|A0A1D6L8A8|A0A1D6L8A8_MAIZE;tr|A0A1D6L8A9|A0A1D6L8A9_MAIZE;tr|B4F9F4|B4F9F4_MAIZE;tr|A0A1D6L8A5|A0A1D6L8A5_MAIZE;tr|A0A1D6L8A7|A0A1D6L8A7_MAIZE;tr|A0A1D6L8A6|A0A1D6L8A6_MAIZE;tr|A0A1D6GFA4|A0A1D6GFA4_MAIZE		Locus:1.1.1.1397.2 File:"P170059_11.WIFF"
17114	LMADLL	978.573	2	0.00128156	18.247	tr|B6SPT8|B6SPT8_MAIZE;tr|B6TUW2|B6TUW2_MAIZE;tr|A0A1D6GU50|A0A1D6GU50_MAIZE		Locus:1.1.1.1604.2 File:"P170059_18.WIFF"
17115	LMADLL	978.573	2	0.000302806	26.202	tr|B6SPT8|B6SPT8_MAIZE;tr|B6TUW2|B6TUW2_MAIZE;tr|A0A1D6GU50|A0A1D6GU50_MAIZE		Locus:1.1.1.1600.2 File:"P170059_18.WIFF"
17166	YIEDHGK	1468.81	3	0.000478207	23.7486	tr|A0A1D6LZN6|A0A1D6LZN6_MAIZE;tr|A0A1D6GPS3|A0A1D6GPS3_MAIZE;tr|A0A1D6Q4X5|A0A1D6Q4X5_MAIZE;tr|A0A1D6KTV2|A0A1D6KTV2_MAIZE;tr|A0A1D6KTU9|A0A1D6KTU9_MAIZE;tr|A0A1D6KTV0|A0A1D6KTV0_MAIZE;tr|A0A1D6GPS2|A0A1D6GPS2_MAIZE;tr|A0A1D6GPS4|A0A1D6GPS4_MAIZE;tr|A0A1D6GPT0|A0A1D6GPT0_MAIZE;tr|A0A1D6GPS5|A0A1D6GPS5_MAIZE;tr|B4FAF0|B4FAF0_MAIZE;tr|B6TRQ7|B6TRQ7_MAIZE		Locus:1.1.1.998.20 File:"P170059_5.WIFF"
17225	VASMLR	979.579	2	0.00435931	12.321	tr|A0A1D6LDZ3|A0A1D6LDZ3_MAIZE		Locus:1.1.1.1172.11 File:"P170059_14.WIFF"
17231	GMLSLR	979.579	2	0.00307351	13.7609	tr|A0A1D6DZR9|A0A1D6DZR9_MAIZE		Locus:1.1.1.1178.11 File:"P170059_13.WIFF"
17266	LQLFR	979.612	2	0.00761828	9.88062	tr|A0A1D6KA74|A0A1D6KA74_MAIZE;tr|B4FVB8|B4FVB8_MAIZE;tr|B6UD10|B6UD10_MAIZE;tr|C0PAT5|C0PAT5_MAIZE;tr|A0A1D6JNX4|A0A1D6JNX4_MAIZE;tr|B6SXS7|B6SXS7_MAIZE;tr|A0A1D6KUI9|A0A1D6KUI9_MAIZE;tr|A0A1D6GQ42|A0A1D6GQ42_MAIZE;tr|A0A1D6KUI8|A0A1D6KUI8_MAIZE;tr|A0A1D6MBR1|A0A1D6MBR1_MAIZE;tr|A0A1D6PJZ1|A0A1D6PJZ1_MAIZE;tr|A0A1D6MBR0|A0A1D6MBR0_MAIZE;tr|A0A1D6JNX2|A0A1D6JNX2_MAIZE;tr|A0A1D6PJZ3|A0A1D6PJZ3_MAI…		Locus:1.1.1.1295.5 File:"P170059_8.WIFF"
17268	LQLFR	979.612	2	0.00966555	8.95783	tr|A0A1D6KA74|A0A1D6KA74_MAIZE;tr|B4FVB8|B4FVB8_MAIZE;tr|B6UD10|B6UD10_MAIZE;tr|C0PAT5|C0PAT5_MAIZE;tr|A0A1D6JNX4|A0A1D6JNX4_MAIZE;tr|B6SXS7|B6SXS7_MAIZE;tr|A0A1D6KUI9|A0A1D6KUI9_MAIZE;tr|A0A1D6GQ42|A0A1D6GQ42_MAIZE;tr|A0A1D6KUI8|A0A1D6KUI8_MAIZE;tr|A0A1D6MBR1|A0A1D6MBR1_MAIZE;tr|A0A1D6PJZ1|A0A1D6PJZ1_MAIZE;tr|A0A1D6MBR0|A0A1D6MBR0_MAIZE;tr|A0A1D6JNX2|A0A1D6JNX2_MAIZE;tr|A0A1D6PJZ3|A0A1D6PJZ3_MAI…		Locus:1.1.1.1291.4 File:"P170059_8.WIFF"
17277	RFSDASVQSDIK	1960.08	4	0.00348148	13.2605	tr|A0A1D6MWU8|A0A1D6MWU8_MAIZE;tr|B4FSP6|B4FSP6_MAIZE;tr|A0A1D6KE25|A0A1D6KE25_MAIZE;tr|B7ZZ42|B7ZZ42_MAIZE;tr|A0A1D6MWU6|A0A1D6MWU6_MAIZE;tr|A0A1D6KE29|A0A1D6KE29_MAIZE;tr|A0A1D6KE31|A0A1D6KE31_MAIZE;tr|A0A1D6KE24|A0A1D6KE24_MAIZE;tr|K7TQM1|K7TQM1_MAIZE		Locus:1.1.1.1107.16 File:"P170059_13.WIFF"
17322	IDHIFEHTR	1470.79	3	0.00208804	15.7426	tr|A0A1D6H7T9|A0A1D6H7T9_MAIZE;tr|A0A1D6H7T0|A0A1D6H7T0_MAIZE;tr|A0A1D6H7S2|A0A1D6H7S2_MAIZE;tr|K7US41|K7US41_MAIZE;tr|A0A1D6PWC8|A0A1D6PWC8_MAIZE;tr|A0A1D6H7T1|A0A1D6H7T1_MAIZE;tr|A0A1D6H7S8|A0A1D6H7S8_MAIZE;tr|A0A1D6H7S7|A0A1D6H7S7_MAIZE;tr|A0A1D6H7R5|A0A1D6H7R5_MAIZE;tr|A0A1D6H7U6|A0A1D6H7U6_MAIZE;tr|A0A1D6H7T3|A0A1D6H7T3_MAIZE;tr|A0A1D6H7U5|A0A1D6H7U5_MAIZE;tr|A0A1D6H7V0|A0A1D6H7V0_MAIZE;tr|A…		Locus:1.1.1.1156.10 File:"P170059_18.WIFF"
17364	QMSEAGIK	1470.83	3	0.00671869	10.4364	tr|A0A1D6GL76|A0A1D6GL76_MAIZE;tr|A0A1D6GL75|A0A1D6GL75_MAIZE;tr|B6UF55|B6UF55_MAIZE;tr|B8A1R8|B8A1R8_MAIZE		Locus:1.1.1.1010.12 File:"P170059_10.WIFF"
17401	VALVNYGK	1470.9	3	0.00111941	18.8744	tr|A0A1D6IB46|A0A1D6IB46_MAIZE;tr|B6TMP6|B6TMP6_MAIZE;tr|B6TD95|B6TD95_MAIZE;tr|B4FUA9|B4FUA9_MAIZE;tr|B4FC17|B4FC17_MAIZE		Locus:1.1.1.1174.10 File:"P170059_8.WIFF"
17458	STDPPAAPAWR	1471.77	3	0.00319286	13.5895	tr|B6TE59|B6TE59_MAIZE		Locus:1.1.1.1092.12 File:"P170059_15.WIFF"
17549	SGFYDLQLAR	1472.79	3	0.000149375	28.9168	tr|A0A1D6ENT6|A0A1D6ENT6_MAIZE;tr|A0A1D6ENT5|A0A1D6ENT5_MAIZE;tr|A0A1D6DUN1|A0A1D6DUN1_MAIZE		Locus:1.1.1.1239.4 File:"P170059_4.WIFF"
17551	RTPVEALLDR	1472.86	3	4.44633e-05	33.0049	tr|A0A1D6LTC0|A0A1D6LTC0_MAIZE		Locus:1.1.1.1218.2 File:"P170059_5.WIFF"
17605	LAGQYQ	982.539	2	0.00174184	16.777	tr|A0A1D6HHV1|A0A1D6HHV1_MAIZE		Locus:1.1.1.994.17 File:"P170059_11.WIFF"
17625	SLHDAIMIVR	1473.83	3	0.000521183	23.1349	tr|B4FBP0|B4FBP0_MAIZE;tr|A0A1D6QSU2|A0A1D6QSU2_MAIZE;tr|K7U818|K7U818_MAIZE;tr|A0A1D6QST7|A0A1D6QST7_MAIZE;tr|A0A1D6QST5|A0A1D6QST5_MAIZE	Oxidation (M) [15.99]	Locus:1.1.1.1139.10 File:"P170059_5.WIFF"
17672	IVMGLF	982.583	2	1.41849e-05	38.0223	sp|Q10724|PPIM_MAIZE		Locus:1.1.1.1539.3 File:"P170059_12.WIFF"
17673	IVMGLF	982.583	2	6.82235e-05	31.6757	sp|Q10724|PPIM_MAIZE		Locus:1.1.1.1535.5 File:"P170059_12.WIFF"
17705	VGIAVALKP	1474.97	3	0.000601703	21.7131	tr|A0A1D6I2X6|A0A1D6I2X6_MAIZE;tr|Q9SPD8|Q9SPD8_MAIZE;tr|A0A1D6I2X3|A0A1D6I2X3_MAIZE;tr|Q9SPD9|Q9SPD9_MAIZE;tr|B4FT85|B4FT85_MAIZE;tr|A0A1D6I2X5|A0A1D6I2X5_MAIZE		Locus:1.1.1.1329.7 File:"P170059_13.WIFF"
17719	VGFAESA	983.523	2	0.000340602	25.3687	tr|A0A1D6MD17|A0A1D6MD17_MAIZE;tr|A0A1D6IFM2|A0A1D6IFM2_MAIZE;tr|A0A1D6MD07|A0A1D6MD07_MAIZE;tr|A0A1D6LHL1|A0A1D6LHL1_MAIZE;tr|A0A1D6IFM1|A0A1D6IFM1_MAIZE;tr|B6TSQ9|B6TSQ9_MAIZE;tr|B4FJM8|B4FJM8_MAIZE;tr|A0A1D6FKG0|A0A1D6FKG0_MAIZE;tr|A0A1D6LHL0|A0A1D6LHL0_MAIZE;tr|A0A1D6MD18|A0A1D6MD18_MAIZE;tr|A0A1D6FKF4|A0A1D6FKF4_MAIZE;tr|K7UXH3|K7UXH3_MAIZE;tr|A0A1D6MD06|A0A1D6MD06_MAIZE;tr|K7V6R3|K7V6R3_MAI…		Locus:1.1.1.1122.10 File:"P170059_3.WIFF"
17720	VGFAESA	983.523	2	0.000556354	22.3606	tr|A0A1D6MD17|A0A1D6MD17_MAIZE;tr|A0A1D6IFM2|A0A1D6IFM2_MAIZE;tr|A0A1D6MD07|A0A1D6MD07_MAIZE;tr|A0A1D6LHL1|A0A1D6LHL1_MAIZE;tr|A0A1D6IFM1|A0A1D6IFM1_MAIZE;tr|B6TSQ9|B6TSQ9_MAIZE;tr|B4FJM8|B4FJM8_MAIZE;tr|A0A1D6FKG0|A0A1D6FKG0_MAIZE;tr|A0A1D6LHL0|A0A1D6LHL0_MAIZE;tr|A0A1D6MD18|A0A1D6MD18_MAIZE;tr|A0A1D6FKF4|A0A1D6FKF4_MAIZE;tr|K7UXH3|K7UXH3_MAIZE;tr|A0A1D6MD06|A0A1D6MD06_MAIZE;tr|K7V6R3|K7V6R3_MAI…		Locus:1.1.1.1118.7 File:"P170059_3.WIFF"
17722	VGFAESA	983.523	2	0.000549117	22.5868	tr|A0A1D6MD17|A0A1D6MD17_MAIZE;tr|A0A1D6IFM2|A0A1D6IFM2_MAIZE;tr|A0A1D6MD07|A0A1D6MD07_MAIZE;tr|A0A1D6LHL1|A0A1D6LHL1_MAIZE;tr|A0A1D6IFM1|A0A1D6IFM1_MAIZE;tr|B6TSQ9|B6TSQ9_MAIZE;tr|B4FJM8|B4FJM8_MAIZE;tr|A0A1D6FKG0|A0A1D6FKG0_MAIZE;tr|A0A1D6LHL0|A0A1D6LHL0_MAIZE;tr|A0A1D6MD18|A0A1D6MD18_MAIZE;tr|A0A1D6FKF4|A0A1D6FKF4_MAIZE;tr|K7UXH3|K7UXH3_MAIZE;tr|A0A1D6MD06|A0A1D6MD06_MAIZE;tr|K7V6R3|K7V6R3_MAI…		Locus:1.1.1.1130.9 File:"P170059_2.WIFF"
17723	VGFAESA	983.523	2	0.000299919	26.3004	tr|A0A1D6MD17|A0A1D6MD17_MAIZE;tr|A0A1D6IFM2|A0A1D6IFM2_MAIZE;tr|A0A1D6MD07|A0A1D6MD07_MAIZE;tr|A0A1D6LHL1|A0A1D6LHL1_MAIZE;tr|A0A1D6IFM1|A0A1D6IFM1_MAIZE;tr|B6TSQ9|B6TSQ9_MAIZE;tr|B4FJM8|B4FJM8_MAIZE;tr|A0A1D6FKG0|A0A1D6FKG0_MAIZE;tr|A0A1D6LHL0|A0A1D6LHL0_MAIZE;tr|A0A1D6MD18|A0A1D6MD18_MAIZE;tr|A0A1D6FKF4|A0A1D6FKF4_MAIZE;tr|K7UXH3|K7UXH3_MAIZE;tr|A0A1D6MD06|A0A1D6MD06_MAIZE;tr|K7V6R3|K7V6R3_MAI…		Locus:1.1.1.1126.8 File:"P170059_2.WIFF"
17748	SLSAFR	983.571	2	0.00621929	10.772	tr|B7ZXF6|B7ZXF6_MAIZE;tr|A0A1D6HL48|A0A1D6HL48_MAIZE;tr|B6SS66|B6SS66_MAIZE		Locus:1.1.1.1078.13 File:"P170059_10.WIFF"
17764	GAPLPII	983.632	2	6.82235e-05	31.5949	tr|A0A1D6KXF9|A0A1D6KXF9_MAIZE		Locus:1.1.1.1354.2 File:"P170059_2.WIFF"
17765	GAPLPII	983.632	2	0.000108606	30.7568	tr|A0A1D6KXF9|A0A1D6KXF9_MAIZE		Locus:1.1.1.1358.2 File:"P170059_2.WIFF"
17775	QVQLSEAEIR	1475.83	3	0.00130848	18.0686	tr|B4FWT1|B4FWT1_MAIZE;tr|K7UU84|K7UU84_MAIZE;tr|A0A1D6LZA4|A0A1D6LZA4_MAIZE;tr|A0A1D6FMA8|A0A1D6FMA8_MAIZE;tr|K7VTY5|K7VTY5_MAIZE		Locus:1.1.1.1105.19 File:"P170059_5.WIFF"
17833	SVQVEGLTWGASK	1969.11	4	0.00666166	10.4717	tr|B6T1G9|B6T1G9_MAIZE		Locus:1.1.1.1335.5 File:"P170059_3.WIFF"
17895	DPFWFAVHR	1477.78	3	0	41.8674	tr|A0A1D6MM31|A0A1D6MM31_MAIZE		Locus:1.1.1.1301.2 File:"P170059_10.WIFF"
17935	GFGFVR	985.565	2	0.00853608	9.4466	tr|A0A1D6ID39|A0A1D6ID39_MAIZE;tr|A0A1D6KEB3|A0A1D6KEB3_MAIZE;tr|A0A1D6KEC1|A0A1D6KEC1_MAIZE;tr|A0A1D6KJD8|A0A1D6KJD8_MAIZE;tr|A0A1D6PQ98|A0A1D6PQ98_MAIZE;tr|Q8H6I9|Q8H6I9_MAIZE;tr|A0A1D6KJD5|A0A1D6KJD5_MAIZE;tr|A0A1D6KEB0|A0A1D6KEB0_MAIZE;tr|A0A1D6PXR9|A0A1D6PXR9_MAIZE;tr|A0A1D6KEA9|A0A1D6KEA9_MAIZE;tr|A0A1D6K2U4|A0A1D6K2U4_MAIZE;tr|A0A1D6PXS3|A0A1D6PXS3_MAIZE;tr|B6T5W5|B6T5W5_MAIZE;tr|B6T3L2|B6…		Locus:1.1.1.1184.10 File:"P170059_15.WIFF"
17937	GFGFVR	985.565	2	0.00111941	18.8967	tr|A0A1D6ID39|A0A1D6ID39_MAIZE;tr|A0A1D6KEB3|A0A1D6KEB3_MAIZE;tr|A0A1D6KEC1|A0A1D6KEC1_MAIZE;tr|A0A1D6KJD8|A0A1D6KJD8_MAIZE;tr|A0A1D6PQ98|A0A1D6PQ98_MAIZE;tr|Q8H6I9|Q8H6I9_MAIZE;tr|A0A1D6KJD5|A0A1D6KJD5_MAIZE;tr|A0A1D6KEB0|A0A1D6KEB0_MAIZE;tr|A0A1D6PXR9|A0A1D6PXR9_MAIZE;tr|A0A1D6KEA9|A0A1D6KEA9_MAIZE;tr|A0A1D6K2U4|A0A1D6K2U4_MAIZE;tr|A0A1D6PXS3|A0A1D6PXS3_MAIZE;tr|B6T5W5|B6T5W5_MAIZE;tr|B6T3L2|B6…		Locus:1.1.1.1187.14 File:"P170059_15.WIFF"
17985	LLALPR	985.659	2	0.00544047	11.2429	tr|A0A1D6FYP8|A0A1D6FYP8_MAIZE;tr|A0A1D6FYP9|A0A1D6FYP9_MAIZE;tr|B7ZXG4|B7ZXG4_MAIZE;tr|B6U4R4|B6U4R4_MAIZE;tr|B4G0C1|B4G0C1_MAIZE;tr|A0A1D6FYP7|A0A1D6FYP7_MAIZE;tr|B4FXM8|B4FXM8_MAIZE		Locus:1.1.1.1272.4 File:"P170059_8.WIFF"
17988	GMLNPDPK	1478.84	3	0.00864068	9.40808	tr|A0A1D6EZ58|A0A1D6EZ58_MAIZE;tr|A0A1D6IGX0|A0A1D6IGX0_MAIZE;tr|A0A1D6IGW9|A0A1D6IGW9_MAIZE;tr|A0A0B4J305|A0A0B4J305_MAIZE;tr|B6SKK9|B6SKK9_MAIZE;tr|A0A1D6IGX2|A0A1D6IGX2_MAIZE;tr|A0A1D6EZ59|A0A1D6EZ59_MAIZE;tr|B6U1G2|B6U1G2_MAIZE;tr|A0A1D6IGW8|A0A1D6IGW8_MAIZE;tr|A0A1D6EZ61|A0A1D6EZ61_MAIZE		Locus:1.1.1.1019.17 File:"P170059_12.WIFF"
18103	AWAEEEAKK	1973.13	4	0.000340602	25.3516	tr|A0A1D6LCQ1|A0A1D6LCQ1_MAIZE;tr|A0A1D6LCQ2|A0A1D6LCQ2_MAIZE;tr|A0A1D6MUN2|A0A1D6MUN2_MAIZE;tr|A0A1D6I4E2|A0A1D6I4E2_MAIZE;tr|A0A1D6LCQ5|A0A1D6LCQ5_MAIZE		Locus:1.1.1.1032.12 File:"P170059_4.WIFF"
18209	EGLPLR	987.602	2	0.00136278	17.9212	tr|A0A1D6GL76|A0A1D6GL76_MAIZE;tr|A0A1D6KGM6|A0A1D6KGM6_MAIZE;tr|A0A1D6GL75|A0A1D6GL75_MAIZE;tr|Q8W529|Q8W529_MAIZE;tr|B4G1T4|B4G1T4_MAIZE;tr|A0A1D6KZ65|A0A1D6KZ65_MAIZE;tr|B6UF55|B6UF55_MAIZE;tr|B8A1R8|B8A1R8_MAIZE;tr|A0A1D6KGM2|A0A1D6KGM2_MAIZE;tr|C0P5Y3|C0P5Y3_MAIZE		Locus:1.1.1.1076.13 File:"P170059_14.WIFF"
18210	EGLPLR	987.602	2	0.00182066	16.5199	tr|A0A1D6GL76|A0A1D6GL76_MAIZE;tr|A0A1D6KGM6|A0A1D6KGM6_MAIZE;tr|A0A1D6GL75|A0A1D6GL75_MAIZE;tr|Q8W529|Q8W529_MAIZE;tr|B4G1T4|B4G1T4_MAIZE;tr|A0A1D6KZ65|A0A1D6KZ65_MAIZE;tr|B6UF55|B6UF55_MAIZE;tr|B8A1R8|B8A1R8_MAIZE;tr|A0A1D6KGM2|A0A1D6KGM2_MAIZE;tr|C0P5Y3|C0P5Y3_MAIZE		Locus:1.1.1.1080.11 File:"P170059_14.WIFF"
18211	EGLPLR	987.602	2	0.00977798	8.91158	tr|A0A1D6GL76|A0A1D6GL76_MAIZE;tr|A0A1D6KGM6|A0A1D6KGM6_MAIZE;tr|A0A1D6GL75|A0A1D6GL75_MAIZE;tr|Q8W529|Q8W529_MAIZE;tr|B4G1T4|B4G1T4_MAIZE;tr|A0A1D6KZ65|A0A1D6KZ65_MAIZE;tr|B6UF55|B6UF55_MAIZE;tr|B8A1R8|B8A1R8_MAIZE;tr|A0A1D6KGM2|A0A1D6KGM2_MAIZE;tr|C0P5Y3|C0P5Y3_MAIZE		Locus:1.1.1.1078.9 File:"P170059_14.WIFF"
18266	MEAVALENFR	1482.78	3	0.00505269	11.5869	tr|A0A1D6F1U9|A0A1D6F1U9_MAIZE;tr|C4IZS6|C4IZS6_MAIZE;tr|A0A1D6F1V0|A0A1D6F1V0_MAIZE		Locus:1.1.1.1375.2 File:"P170059_17.WIFF"
18294	ALKDEQFSEFR	1977.08	4	0.00056421	22.1924	tr|B6SSV3|B6SSV3_MAIZE		Locus:1.1.1.1093.7 File:"P170059_11.WIFF"
18349	MEELLLK	1482.89	3	0.00199883	16.0274	tr|A0A1D6ML60|A0A1D6ML60_MAIZE;tr|A0A1D6ML56|A0A1D6ML56_MAIZE;tr|A0A1D6ML59|A0A1D6ML59_MAIZE;tr|A0A1D6PDB4|A0A1D6PDB4_MAIZE;tr|A0A1D6PDB5|A0A1D6PDB5_MAIZE;tr|K7VEZ9|K7VEZ9_MAIZE;tr|C0HEW3|C0HEW3_MAIZE;tr|K7VMY2|K7VMY2_MAIZE;tr|A0A1D6ML62|A0A1D6ML62_MAIZE;tr|A0A1D6PDB3|A0A1D6PDB3_MAIZE;tr|A0A1D6ML58|A0A1D6ML58_MAIZE		Locus:1.1.1.1386.3 File:"P170059_15.WIFF"
18359	TALAMGIAK	1482.91	3	0.0011524	18.7207	tr|B6T4M0|B6T4M0_MAIZE;tr|B6TN62|B6TN62_MAIZE;tr|B7ZXC9|B7ZXC9_MAIZE;tr|A0A1D6IHW8|A0A1D6IHW8_MAIZE		Locus:1.1.1.1199.14 File:"P170059_8.WIFF"
18371	ALVVAGR	988.634	2	0.00282503	14.1133	tr|A0A1D6GH11|A0A1D6GH11_MAIZE;tr|A0A1D6L4P4|A0A1D6L4P4_MAIZE;tr|A0A1D6GH07|A0A1D6GH07_MAIZE;tr|A0A1D6L4Q3|A0A1D6L4Q3_MAIZE;tr|B6TMX4|B6TMX4_MAIZE;tr|B4FHP0|B4FHP0_MAIZE;tr|A0A1D6KYZ4|A0A1D6KYZ4_MAIZE;tr|B6TFJ2|B6TFJ2_MAIZE;tr|A0A1D6L4Q6|A0A1D6L4Q6_MAIZE		Locus:1.1.1.1234.5 File:"P170059_4.WIFF"
18372	ALVVAGR	988.634	2	0.000982958	19.4034	tr|A0A1D6GH11|A0A1D6GH11_MAIZE;tr|A0A1D6L4P4|A0A1D6L4P4_MAIZE;tr|A0A1D6GH07|A0A1D6GH07_MAIZE;tr|A0A1D6L4Q3|A0A1D6L4Q3_MAIZE;tr|B6TMX4|B6TMX4_MAIZE;tr|B4FHP0|B4FHP0_MAIZE;tr|A0A1D6KYZ4|A0A1D6KYZ4_MAIZE;tr|B6TFJ2|B6TFJ2_MAIZE;tr|A0A1D6L4Q6|A0A1D6L4Q6_MAIZE		Locus:1.1.1.1230.4 File:"P170059_4.WIFF"
18377	LQALQL	988.622	2	0.000549117	22.6473	tr|A0A1D6KD91|A0A1D6KD91_MAIZE		Locus:1.1.1.1388.4 File:"P170059_5.WIFF"
18382	AAALALR	988.634	2	0.0053499	11.2936	tr|B4G1V0|B4G1V0_MAIZE;tr|A0A1D6H6Z3|A0A1D6H6Z3_MAIZE;tr|B6TUA2|B6TUA2_MAIZE;tr|K7V5R7|K7V5R7_MAIZE;tr|A0A1D6H6Z2|A0A1D6H6Z2_MAIZE;tr|A0A1D6QQE1|A0A1D6QQE1_MAIZE;tr|A0A1D6H6Z1|A0A1D6H6Z1_MAIZE;tr|A0A1D6QQD9|A0A1D6QQD9_MAIZE;tr|A0A1D6QQE0|A0A1D6QQE0_MAIZE;tr|B6SP59|B6SP59_MAIZE;tr|K7U670|K7U670_MAIZE;tr|A0A1D6QQD8|A0A1D6QQD8_MAIZE;tr|Q9SWR9|Q9SWR9_MAIZE		Locus:1.1.1.1135.15 File:"P170059_14.WIFF"
18396	ISGLIYEETR	1483.82	3	0.000103135	30.8131	tr|A0A1D6FCY6|A0A1D6FCY6_MAIZE;tr|B6TGA3|B6TGA3_MAIZE;tr|B6T2G0|B6T2G0_MAIZE;tr|A0A1D6FCY5|A0A1D6FCY5_MAIZE;sp|P62787|H4_MAIZE;tr|K7VQC2|K7VQC2_MAIZE;tr|B6T0U6|B6T0U6_MAIZE;tr|B6TIH3|B6TIH3_MAIZE;tr|B6T5U3|B6T5U3_MAIZE;tr|B6SYV9|B6SYV9_MAIZE;tr|B6T4M7|B6T4M7_MAIZE;tr|B6T0V1|B6T0V1_MAIZE;tr|B6T0G9|B6T0G9_MAIZE;tr|B6U980|B6U980_MAIZE;tr|B6U9E1|B6U9E1_MAIZE;tr|B6TFY8|B6TFY8_MAIZE;tr|B6T0P4|B6T0P4_MA…		Locus:1.1.1.1285.3 File:"P170059_1.WIFF"
18416	NPVHNGHALLMTDTR	1979.03	4	0.000546067	22.8175	tr|C0P6J3|C0P6J3_MAIZE;tr|O48888|O48888_MAIZE;tr|A7YF66|A7YF66_MAIZE;tr|C0PFQ7|C0PFQ7_MAIZE;tr|B6U759|B6U759_MAIZE		Locus:1.1.1.1109.14 File:"P170059_16.WIFF"
18469	ILLDGR	989.618	2	0.00756299	9.9212	tr|B4G066|B4G066_MAIZE;tr|A0A1D6HUQ4|A0A1D6HUQ4_MAIZE;tr|A0A1D6HUQ3|A0A1D6HUQ3_MAIZE		Locus:1.1.1.1171.9 File:"P170059_19.WIFF"
18482	LDAVLR	989.618	2	0.00964398	8.96292	tr|B4FRS6|B4FRS6_MAIZE		Locus:1.1.1.1192.5 File:"P170059_2.WIFF"
18491	DAVILR	989.618	2	0.00650766	10.5542	tr|K7VW39|K7VW39_MAIZE;tr|B7ZYN5|B7ZYN5_MAIZE;tr|A0A1D6FRG8|A0A1D6FRG8_MAIZE;tr|K7UWE8|K7UWE8_MAIZE		Locus:1.1.1.1133.7 File:"P170059_16.WIFF"
18559	LVAEFVDPQEVK	1981.13	4	0.00467106	11.9813	tr|K7VKP3|K7VKP3_MAIZE;tr|A0A1D6K4K9|A0A1D6K4K9_MAIZE;tr|C0P2G1|C0P2G1_MAIZE;tr|A0A1D6K4K6|A0A1D6K4K6_MAIZE;tr|A0A1D6K4L0|A0A1D6K4L0_MAIZE;tr|A0A1D6P7N9|A0A1D6P7N9_MAIZE;tr|A0A1D6P7P0|A0A1D6P7P0_MAIZE;tr|A0A1D6P7N8|A0A1D6P7N8_MAIZE;tr|A0A1D6K4K5|A0A1D6K4K5_MAIZE;tr|A0A1D6P7N7|A0A1D6P7N7_MAIZE		Locus:1.1.1.1368.2 File:"P170059_12.WIFF"
18566	IPDDLAVNVAR	1485.85	3	0.000117649	29.8677	tr|B4F8J5|B4F8J5_MAIZE		Locus:1.1.1.1282.6 File:"P170059_16.WIFF"
18570	GAGAIWL	990.581	2	0.00123558	18.3914	tr|K7UD43|K7UD43_MAIZE		Locus:1.1.1.1372.2 File:"P170059_3.WIFF"
18602	EQLFTLK	1485.9	3	0.00822391	9.57775	tr|A0A1D6FB78|A0A1D6FB78_MAIZE;tr|A0A1D6MQP5|A0A1D6MQP5_MAIZE;tr|A0A1D6FB88|A0A1D6FB88_MAIZE;tr|A0A1D6MQR1|A0A1D6MQR1_MAIZE;tr|A0A1D6MQQ3|A0A1D6MQQ3_MAIZE;tr|A0A1D6MQR0|A0A1D6MQR0_MAIZE;tr|C0HGZ0|C0HGZ0_MAIZE;tr|A0A1D6FB90|A0A1D6FB90_MAIZE;tr|A0A1D6FB94|A0A1D6FB94_MAIZE;tr|A0A1D6FB95|A0A1D6FB95_MAIZE;tr|A0A1D6FB91|A0A1D6FB91_MAIZE;tr|A0A1D6FB81|A0A1D6FB81_MAIZE		Locus:1.1.1.1295.8 File:"P170059_20.WIFF"
18611	AQILSR	990.613	2	0.00801858	9.68487	tr|A0A1D6GD68|A0A1D6GD68_MAIZE;tr|A0A1D6GD65|A0A1D6GD65_MAIZE;tr|A0A1D6FHL3|A0A1D6FHL3_MAIZE;tr|A0A1D6HPZ2|A0A1D6HPZ2_MAIZE;tr|A0A1D6HQ04|A0A1D6HQ04_MAIZE;tr|A0A1D6GD67|A0A1D6GD67_MAIZE;tr|A0A1D6HPZ0|A0A1D6HPZ0_MAIZE;tr|A0A1D6HPZ4|A0A1D6HPZ4_MAIZE;tr|A0A1D6HPZ1|A0A1D6HPZ1_MAIZE;tr|C0P4D6|C0P4D6_MAIZE;tr|A0A1D6HPZ6|A0A1D6HPZ6_MAIZE;tr|A0A1D6HQ06|A0A1D6HQ06_MAIZE;tr|A0A1D6G6C7|A0A1D6G6C7_MAIZE;tr|K…		Locus:1.1.1.1074.13 File:"P170059_8.WIFF"
18612	AQILSR	990.613	2	0.00187328	16.4139	tr|A0A1D6GD68|A0A1D6GD68_MAIZE;tr|A0A1D6GD65|A0A1D6GD65_MAIZE;tr|A0A1D6FHL3|A0A1D6FHL3_MAIZE;tr|A0A1D6HPZ2|A0A1D6HPZ2_MAIZE;tr|A0A1D6HQ04|A0A1D6HQ04_MAIZE;tr|A0A1D6GD67|A0A1D6GD67_MAIZE;tr|A0A1D6HPZ0|A0A1D6HPZ0_MAIZE;tr|A0A1D6HPZ4|A0A1D6HPZ4_MAIZE;tr|A0A1D6HPZ1|A0A1D6HPZ1_MAIZE;tr|C0P4D6|C0P4D6_MAIZE;tr|A0A1D6HPZ6|A0A1D6HPZ6_MAIZE;tr|A0A1D6HQ06|A0A1D6HQ06_MAIZE;tr|A0A1D6G6C7|A0A1D6G6C7_MAIZE;tr|K…		Locus:1.1.1.1080.13 File:"P170059_8.WIFF"
18613	AQILSR	990.613	2	0.00829347	9.55539	tr|A0A1D6GD68|A0A1D6GD68_MAIZE;tr|A0A1D6GD65|A0A1D6GD65_MAIZE;tr|A0A1D6FHL3|A0A1D6FHL3_MAIZE;tr|A0A1D6HPZ2|A0A1D6HPZ2_MAIZE;tr|A0A1D6HQ04|A0A1D6HQ04_MAIZE;tr|A0A1D6GD67|A0A1D6GD67_MAIZE;tr|A0A1D6HPZ0|A0A1D6HPZ0_MAIZE;tr|A0A1D6HPZ4|A0A1D6HPZ4_MAIZE;tr|A0A1D6HPZ1|A0A1D6HPZ1_MAIZE;tr|C0P4D6|C0P4D6_MAIZE;tr|A0A1D6HPZ6|A0A1D6HPZ6_MAIZE;tr|A0A1D6HQ06|A0A1D6HQ06_MAIZE;tr|A0A1D6G6C7|A0A1D6G6C7_MAIZE;tr|K…		Locus:1.1.1.1078.15 File:"P170059_8.WIFF"
18615	LTGLGAR	990.613	2	0.000715107	20.9222	tr|Q8W521|Q8W521_MAIZE;tr|C4JBE3|C4JBE3_MAIZE;tr|A0A1D6Q0V9|A0A1D6Q0V9_MAIZE;tr|B6TQ06|B6TQ06_MAIZE		Locus:1.1.1.1014.21 File:"P170059_11.WIFF"
18628	DILMIMK	1486.87	3	0.00878921	9.33134	tr|K7UDS6|K7UDS6_MAIZE;sp|Q41761|HGGL2_MAIZE;tr|G0YVY6|G0YVY6_MAIZE;tr|K7TGE1|K7TGE1_MAIZE;tr|A0A1D6IXD5|A0A1D6IXD5_MAIZE	Oxidation (M) [15.99]	Locus:1.1.1.1260.5 File:"P170059_14.WIFF"
18629	AAGVSVTFK	1486.9	3	0.00375134	12.9819	tr|K7UFJ8|K7UFJ8_MAIZE		Locus:1.1.1.1138.14 File:"P170059_5.WIFF"
18667	EQLWI	991.565	2	0.00579561	11.0391	tr|B6U6N6|B6U6N6_MAIZE;tr|A0A1D6GLI2|A0A1D6GLI2_MAIZE;tr|C0PFK2|C0PFK2_MAIZE		Locus:1.1.1.1333.4 File:"P170059_11.WIFF"
18698	SAPTVIT	991.586	2	0.00147292	17.5486	sp|P93805|PGMC2_MAIZE;tr|A0A1D6L1Z1|A0A1D6L1Z1_MAIZE;tr|A0A1D6GJ74|A0A1D6GJ74_MAIZE;sp|P93804|PGMC1_MAIZE;tr|A0A1D6GJ72|A0A1D6GJ72_MAIZE;tr|A0A1D6L1Y8|A0A1D6L1Y8_MAIZE;tr|A0A1D6L1Z0|A0A1D6L1Z0_MAIZE;tr|A0A1D6L1Y9|A0A1D6L1Y9_MAIZE;tr|A0A1D6L1Z2|A0A1D6L1Z2_MAIZE;tr|A0A1D6GJ73|A0A1D6GJ73_MAIZE;tr|A0A1D6GJ75|A0A1D6GJ75_MAIZE		Locus:1.1.1.1006.23 File:"P170059_11.WIFF"
18699	SAPTVIT	991.586	2	0	42.3274	sp|P93805|PGMC2_MAIZE;tr|A0A1D6L1Z1|A0A1D6L1Z1_MAIZE;tr|A0A1D6GJ74|A0A1D6GJ74_MAIZE;sp|P93804|PGMC1_MAIZE;tr|A0A1D6GJ72|A0A1D6GJ72_MAIZE;tr|A0A1D6L1Y8|A0A1D6L1Y8_MAIZE;tr|A0A1D6L1Z0|A0A1D6L1Z0_MAIZE;tr|A0A1D6L1Y9|A0A1D6L1Y9_MAIZE;tr|A0A1D6L1Z2|A0A1D6L1Z2_MAIZE;tr|A0A1D6GJ73|A0A1D6GJ73_MAIZE;tr|A0A1D6GJ75|A0A1D6GJ75_MAIZE		Locus:1.1.1.998.20 File:"P170059_11.WIFF"
18701	SAPTVIT	991.586	2	0	44.0105	sp|P93805|PGMC2_MAIZE;tr|A0A1D6L1Z1|A0A1D6L1Z1_MAIZE;tr|A0A1D6GJ74|A0A1D6GJ74_MAIZE;sp|P93804|PGMC1_MAIZE;tr|A0A1D6GJ72|A0A1D6GJ72_MAIZE;tr|A0A1D6L1Y8|A0A1D6L1Y8_MAIZE;tr|A0A1D6L1Z0|A0A1D6L1Z0_MAIZE;tr|A0A1D6L1Y9|A0A1D6L1Y9_MAIZE;tr|A0A1D6L1Z2|A0A1D6L1Z2_MAIZE;tr|A0A1D6GJ73|A0A1D6GJ73_MAIZE;tr|A0A1D6GJ75|A0A1D6GJ75_MAIZE		Locus:1.1.1.1002.21 File:"P170059_11.WIFF"
18716	ASLIER	991.597	2	0.00480611	11.8257	tr|A0A1D6N4X2|A0A1D6N4X2_MAIZE;tr|A0A1D6PR49|A0A1D6PR49_MAIZE;tr|K7W2F4|K7W2F4_MAIZE;tr|B6THG9|B6THG9_MAIZE;tr|B6TYP7|B6TYP7_MAIZE;tr|A0A1D6N4X3|A0A1D6N4X3_MAIZE;tr|C4JA45|C4JA45_MAIZE;tr|C0P865|C0P865_MAIZE;tr|K7VA99|K7VA99_MAIZE;tr|A0A1D6N4X7|A0A1D6N4X7_MAIZE;tr|K7V6H8|K7V6H8_MAIZE		Locus:1.1.1.1093.16 File:"P170059_14.WIFF"
18742	GFVLPR	991.612	2	0.000192412	28.4476	tr|K7UK27|K7UK27_MAIZE		Locus:1.1.1.1186.13 File:"P170059_14.WIFF"
18743	GFVLPR	991.612	2	0.0028019	14.1584	tr|K7UK27|K7UK27_MAIZE		Locus:1.1.1.1178.10 File:"P170059_14.WIFF"
18744	GFVLPR	991.612	2	0.00102134	19.2242	tr|K7UK27|K7UK27_MAIZE		Locus:1.1.1.1185.13 File:"P170059_15.WIFF"
18746	GFVLPR	991.612	2	0.00056777	22.1679	tr|K7UK27|K7UK27_MAIZE		Locus:1.1.1.1182.8 File:"P170059_14.WIFF"
18764	AFDLGGHQIAR	1487.82	3	0	47.5886	tr|A0A1D6MPP6|A0A1D6MPP6_MAIZE;tr|B6TG58|B6TG58_MAIZE;tr|K7V0C6|K7V0C6_MAIZE;tr|K7US79|K7US79_MAIZE;tr|Q6PLR8|Q6PLR8_MAIZE;tr|B4FPT6|B4FPT6_MAIZE;tr|A0A1D6FI64|A0A1D6FI64_MAIZE;tr|B7ZZP2|B7ZZP2_MAIZE		Locus:1.1.1.1096.12 File:"P170059_3.WIFF"
18766	VEYDGVAK	1487.84	3	0.000375026	25.1243	tr|B7ZYV3|B7ZYV3_MAIZE;tr|B6SW37|B6SW37_MAIZE;tr|K7VPD6|K7VPD6_MAIZE		Locus:1.1.1.1040.19 File:"P170059_2.WIFF"
18768	YIADHILPHPWYR	1984.06	4	0	69.2651	tr|A0A060D314|A0A060D314_MAIZE		Locus:1.1.1.1344.4 File:"P170059_13.WIFF"
18872	SNILSR	992.592	2	0.00841679	9.51096	tr|B4FC99|B4FC99_MAIZE;tr|K7W3A9|K7W3A9_MAIZE;tr|B4FLV9|B4FLV9_MAIZE;tr|B4FJ62|B4FJ62_MAIZE;tr|B4F7V4|B4F7V4_MAIZE;tr|A0A1D6LA12|A0A1D6LA12_MAIZE;tr|C0P464|C0P464_MAIZE;tr|A0A1D6M115|A0A1D6M115_MAIZE;tr|A0A1D6GE41|A0A1D6GE41_MAIZE;tr|C4J0F3|C4J0F3_MAIZE;tr|A0A1D6FND6|A0A1D6FND6_MAIZE		Locus:1.1.1.1074.14 File:"P170059_7.WIFF"
18881	SLLLPF	992.621	2	0.00691775	10.2799	tr|A0A1D6FRS0|A0A1D6FRS0_MAIZE;tr|A0A1D6FRR5|A0A1D6FRR5_MAIZE		Locus:1.1.1.1470.3 File:"P170059_11.WIFF"
18902	GALDWE	993.507	2	0.00454628	12.1256	tr|Q6R9F4|Q6R9F4_MAIZE;sp|P16265|NU3M_MAIZE		Locus:1.1.1.1166.7 File:"P170059_1.WIFF"
18942	GGSSGVAR	993.551	2	0.00202267	15.9741	tr|A0A1D6I5X9|A0A1D6I5X9_MAIZE;tr|A0A1D6I5X8|A0A1D6I5X8_MAIZE;tr|A0A1D6I5X7|A0A1D6I5X7_MAIZE		Locus:1.1.1.993.15 File:"P170059_12.WIFF"
18961	QYPALV	993.58	2	2.67362e-05	36.051	tr|B6SIV2|B6SIV2_MAIZE;tr|K7WD30|K7WD30_MAIZE;tr|B6U7Z4|B6U7Z4_MAIZE;tr|A0A1D6K7I4|A0A1D6K7I4_MAIZE;tr|B6TAV9|B6TAV9_MAIZE;tr|A0A1D6K7I5|A0A1D6K7I5_MAIZE		Locus:1.1.1.1263.8 File:"P170059_17.WIFF"
18962	QYPALV	993.58	2	8.10867e-06	41.4605	tr|B6SIV2|B6SIV2_MAIZE;tr|K7WD30|K7WD30_MAIZE;tr|B6U7Z4|B6U7Z4_MAIZE;tr|A0A1D6K7I4|A0A1D6K7I4_MAIZE;tr|B6TAV9|B6TAV9_MAIZE;tr|A0A1D6K7I5|A0A1D6K7I5_MAIZE		Locus:1.1.1.1259.11 File:"P170059_17.WIFF"
18964	SQVLML	993.584	2	0.000241268	27.2903	tr|A0A1D6L9T6|A0A1D6L9T6_MAIZE;tr|A0A1D6L9R1|A0A1D6L9R1_MAIZE;tr|A0A1D6L9U4|A0A1D6L9U4_MAIZE;tr|A0A1D6L9R2|A0A1D6L9R2_MAIZE;tr|B4FEB2|B4FEB2_MAIZE;tr|A0A1D6L9S6|A0A1D6L9S6_MAIZE;tr|A0A1D6L9S1|A0A1D6L9S1_MAIZE;tr|A0A1D6L9R0|A0A1D6L9R0_MAIZE;tr|A0A1D6L9T7|A0A1D6L9T7_MAIZE;tr|A0A1D6L9R3|A0A1D6L9R3_MAIZE;tr|A0A1D6L9U3|A0A1D6L9U3_MAIZE		Locus:1.1.1.1284.3 File:"P170059_1.WIFF"
18965	SQVLML	993.584	2	0.000441458	24.0285	tr|A0A1D6L9T6|A0A1D6L9T6_MAIZE;tr|A0A1D6L9R1|A0A1D6L9R1_MAIZE;tr|A0A1D6L9U4|A0A1D6L9U4_MAIZE;tr|A0A1D6L9R2|A0A1D6L9R2_MAIZE;tr|B4FEB2|B4FEB2_MAIZE;tr|A0A1D6L9S6|A0A1D6L9S6_MAIZE;tr|A0A1D6L9S1|A0A1D6L9S1_MAIZE;tr|A0A1D6L9R0|A0A1D6L9R0_MAIZE;tr|A0A1D6L9T7|A0A1D6L9T7_MAIZE;tr|A0A1D6L9R3|A0A1D6L9R3_MAIZE;tr|A0A1D6L9U3|A0A1D6L9U3_MAIZE		Locus:1.1.1.1280.2 File:"P170059_1.WIFF"
19013	TSIITR	993.613	2	0.00294316	13.903	tr|A0A1D6EW87|A0A1D6EW87_MAIZE;tr|A0A1D6EW85|A0A1D6EW85_MAIZE;tr|A0A1D6IC32|A0A1D6IC32_MAIZE;tr|A0A1D6F1Y3|A0A1D6F1Y3_MAIZE;tr|B4FRS1|B4FRS1_MAIZE;tr|B4G1R3|B4G1R3_MAIZE;tr|A0A1D6IC33|A0A1D6IC33_MAIZE		Locus:1.1.1.1062.11 File:"P170059_6.WIFF"
19014	TSIITR	993.613	2	0.00446274	12.1934	tr|A0A1D6EW87|A0A1D6EW87_MAIZE;tr|A0A1D6EW85|A0A1D6EW85_MAIZE;tr|A0A1D6IC32|A0A1D6IC32_MAIZE;tr|A0A1D6F1Y3|A0A1D6F1Y3_MAIZE;tr|B4FRS1|B4FRS1_MAIZE;tr|B4G1R3|B4G1R3_MAIZE;tr|A0A1D6IC33|A0A1D6IC33_MAIZE		Locus:1.1.1.1066.14 File:"P170059_6.WIFF"
19016	IQVFIA	993.617	2	3.90386e-05	33.6328	tr|A0A1D6JAN9|A0A1D6JAN9_MAIZE;tr|B4FH92|B4FH92_MAIZE;tr|C0P4Z5|C0P4Z5_MAIZE;tr|A0A1D6JAN7|A0A1D6JAN7_MAIZE;tr|C0P618|C0P618_MAIZE		Locus:1.1.1.1451.2 File:"P170059_8.WIFF"
19025	VFGVLR	993.628	2	0.00652174	10.5451	tr|A0A1D6JZP0|A0A1D6JZP0_MAIZE;tr|A0A1D6NVB4|A0A1D6NVB4_MAIZE;tr|B4FI47|B4FI47_MAIZE;tr|A0A1D6ED98|A0A1D6ED98_MAIZE;tr|A0A1D6HMW3|A0A1D6HMW3_MAIZE;tr|A0A1D6HMW8|A0A1D6HMW8_MAIZE;tr|A0A1D6QCJ3|A0A1D6QCJ3_MAIZE;tr|B6SJI7|B6SJI7_MAIZE		Locus:1.1.1.1312.5 File:"P170059_7.WIFF"
19027	VFGVLR	993.628	2	0.00904858	9.22956	tr|A0A1D6JZP0|A0A1D6JZP0_MAIZE;tr|A0A1D6NVB4|A0A1D6NVB4_MAIZE;tr|B4FI47|B4FI47_MAIZE;tr|A0A1D6ED98|A0A1D6ED98_MAIZE;tr|A0A1D6HMW3|A0A1D6HMW3_MAIZE;tr|A0A1D6HMW8|A0A1D6HMW8_MAIZE;tr|A0A1D6QCJ3|A0A1D6QCJ3_MAIZE;tr|B6SJI7|B6SJI7_MAIZE		Locus:1.1.1.1308.4 File:"P170059_7.WIFF"
19034	RGGNLAMLAER	1490.83	3	6.82235e-05	31.6512	tr|A0A097PND9|A0A097PND9_MAIZE;tr|B4F7U1|B4F7U1_MAIZE;tr|B6TKF5|B6TKF5_MAIZE		Locus:1.1.1.1127.14 File:"P170059_19.WIFF"
19080	GLVESMHIFR	1491.82	3	0.000340602	25.4252	tr|A0A1D6MI21|A0A1D6MI21_MAIZE;tr|B6TJ78|B6TJ78_MAIZE;tr|C0PDB6|C0PDB6_MAIZE		Locus:1.1.1.1234.10 File:"P170059_11.WIFF"
19114	KHIDATLGSGNLR	1989.16	4	0.000302806	26.1341	tr|B6U9F2|B6U9F2_MAIZE;tr|A0A1D6PVR4|A0A1D6PVR4_MAIZE;tr|K7TT69|K7TT69_MAIZE;tr|B6UC80|B6UC80_MAIZE;tr|C4JAY0|C4JAY0_MAIZE;tr|B6TBL6|B6TBL6_MAIZE		Locus:1.1.1.1020.22 File:"P170059_10.WIFF"
19163	LLEGDPLK	1491.91	3	0.00195544	16.172	tr|K7U545|K7U545_MAIZE;tr|A0A1D6MV31|A0A1D6MV31_MAIZE;tr|A0A1D6NTT8|A0A1D6NTT8_MAIZE;tr|K7VRG8|K7VRG8_MAIZE;sp|P15718|POLB_MAIZE;tr|K7U7J3|K7U7J3_MAIZE;tr|C0PDH2|C0PDH2_MAIZE;tr|A0A1D6JJK6|A0A1D6JJK6_MAIZE;tr|A0A1D6HUU8|A0A1D6HUU8_MAIZE;tr|A0A1D6QC28|A0A1D6QC28_MAIZE;tr|A0A1D6MV35|A0A1D6MV35_MAIZE;tr|A0A1D6JGC8|A0A1D6JGC8_MAIZE;tr|A0A1D6MV33|A0A1D6MV33_MAIZE;tr|Q43243|Q43243_MAIZE;tr|A0A1D6QC29|A…		Locus:1.1.1.1219.11 File:"P170059_12.WIFF"
19172	DSTLIMQLLR	1492.86	3	0.000228338	27.8525	tr|B6TJV4|B6TJV4_MAIZE;tr|A0A1D6JRX5|A0A1D6JRX5_MAIZE;tr|A0A1D6F6I5|A0A1D6F6I5_MAIZE;tr|C4IY62|C4IY62_MAIZE;tr|A0A1D6LLA1|A0A1D6LLA1_MAIZE;sp|P49106|14331_MAIZE;tr|B6TDI1|B6TDI1_MAIZE;tr|K7UJ05|K7UJ05_MAIZE;tr|A0A1D6M7R9|A0A1D6M7R9_MAIZE;tr|Q6PLR9|Q6PLR9_MAIZE;tr|A0A1D6MFZ9|A0A1D6MFZ9_MAIZE;tr|B6T7L9|B6T7L9_MAIZE;tr|B6U284|B6U284_MAIZE;tr|A0A1D6M7S0|A0A1D6M7S0_MAIZE;tr|A0A1D6L945|A0A1D6L945_MAIZE…		Locus:1.1.1.1438.2 File:"P170059_15.WIFF"
19233	TLTAMR	995.574	2	0.00146912	17.5488	tr|C0HFC9|C0HFC9_MAIZE;tr|A0A1D6PTK2|A0A1D6PTK2_MAIZE;tr|A0A1D6PSX8|A0A1D6PSX8_MAIZE;tr|B6T5F5|B6T5F5_MAIZE;tr|B6T9T0|B6T9T0_MAIZE;sp|B1P123|BX7_MAIZE;tr|A0A1D6PSX7|A0A1D6PSX7_MAIZE;tr|K7UQQ3|K7UQQ3_MAIZE;tr|B4FJF9|B4FJF9_MAIZE		Locus:1.1.1.1058.20 File:"P170059_6.WIFF"
19249	AGLYLR	995.607	2	0.00644	10.6143	tr|A0A1D6NPN5|A0A1D6NPN5_MAIZE;tr|A0A1D6NPM1|A0A1D6NPM1_MAIZE;tr|A0A1D6QFT6|A0A1D6QFT6_MAIZE;tr|A0A1D6EJR2|A0A1D6EJR2_MAIZE;tr|A0A1D6QFJ4|A0A1D6QFJ4_MAIZE;tr|A0A1D6IQB0|A0A1D6IQB0_MAIZE;tr|A0A1D6NPT4|A0A1D6NPT4_MAIZE;tr|A0A1D6IQ58|A0A1D6IQ58_MAIZE;tr|A0A1D6QFQ5|A0A1D6QFQ5_MAIZE;tr|A0A1D6NPQ7|A0A1D6NPQ7_MAIZE;tr|A0A1D6NPJ8|A0A1D6NPJ8_MAIZE;tr|A0A1D6EJD0|A0A1D6EJD0_MAIZE;tr|A0A1D6QFY2|A0A1D6QFY2_MA…		Locus:1.1.1.1160.16 File:"P170059_13.WIFF"
19264	AGLYLR	995.607	2	0.00161092	17.1111	tr|A0A1D6NPN5|A0A1D6NPN5_MAIZE;tr|A0A1D6NPM1|A0A1D6NPM1_MAIZE;tr|A0A1D6QFT6|A0A1D6QFT6_MAIZE;tr|A0A1D6EJR2|A0A1D6EJR2_MAIZE;tr|A0A1D6QFJ4|A0A1D6QFJ4_MAIZE;tr|A0A1D6IQB0|A0A1D6IQB0_MAIZE;tr|A0A1D6NPT4|A0A1D6NPT4_MAIZE;tr|A0A1D6IQ58|A0A1D6IQ58_MAIZE;tr|A0A1D6QFQ5|A0A1D6QFQ5_MAIZE;tr|A0A1D6NPQ7|A0A1D6NPQ7_MAIZE;tr|A0A1D6NPJ8|A0A1D6NPJ8_MAIZE;tr|A0A1D6EJD0|A0A1D6EJD0_MAIZE;tr|A0A1D6QFY2|A0A1D6QFY2_MA…		Locus:1.1.1.1082.16 File:"P170059_12.WIFF"
19266	AGLYLR	995.607	2	0.00208804	15.7586	tr|A0A1D6NPN5|A0A1D6NPN5_MAIZE;tr|A0A1D6NPM1|A0A1D6NPM1_MAIZE;tr|A0A1D6QFT6|A0A1D6QFT6_MAIZE;tr|A0A1D6EJR2|A0A1D6EJR2_MAIZE;tr|A0A1D6QFJ4|A0A1D6QFJ4_MAIZE;tr|A0A1D6IQB0|A0A1D6IQB0_MAIZE;tr|A0A1D6NPT4|A0A1D6NPT4_MAIZE;tr|A0A1D6IQ58|A0A1D6IQ58_MAIZE;tr|A0A1D6QFQ5|A0A1D6QFQ5_MAIZE;tr|A0A1D6NPQ7|A0A1D6NPQ7_MAIZE;tr|A0A1D6NPJ8|A0A1D6NPJ8_MAIZE;tr|A0A1D6EJD0|A0A1D6EJD0_MAIZE;tr|A0A1D6QFY2|A0A1D6QFY2_MA…		Locus:1.1.1.1078.12 File:"P170059_12.WIFF"
19267	GIYALR	995.607	2	0.00357076	13.1617	tr|B6T715|B6T715_MAIZE;tr|A0A1D6Q9M6|A0A1D6Q9M6_MAIZE;tr|Q8RUR9|Q8RUR9_MAIZE;tr|A0A1D6Q9M0|A0A1D6Q9M0_MAIZE;tr|Q7FWR0|Q7FWR0_MAIZE;tr|A0A1D6Q9M2|A0A1D6Q9M2_MAIZE		Locus:1.1.1.1047.9 File:"P170059_11.WIFF"
19307	WGGAFR	996.545	2	0.00620587	10.7849	tr|A0A1D6MPA5|A0A1D6MPA5_MAIZE		Locus:1.1.1.1173.12 File:"P170059_14.WIFF"
19369	YILER	996.591	2	0.00207028	15.851	tr|K7VP14|K7VP14_MAIZE;tr|A0A1D6JTN6|A0A1D6JTN6_MAIZE;tr|A0A1D6Q9W1|A0A1D6Q9W1_MAIZE;sp|P38560|GLNA2_MAIZE;tr|A0A1D6Q9W2|A0A1D6Q9W2_MAIZE;tr|A0A1D6L1Z7|A0A1D6L1Z7_MAIZE;tr|A0A1D6L1Z5|A0A1D6L1Z5_MAIZE;tr|B4FMX4|B4FMX4_MAIZE;tr|K7U4A8|K7U4A8_MAIZE;tr|K7W1Q7|K7W1Q7_MAIZE;tr|B9TSW5|B9TSW5_MAIZE;sp|P38559|GLNA1_MAIZE;tr|B4FT28|B4FT28_MAIZE;sp|P25462|GLNAC_MAIZE;tr|B4F9A2|B4F9A2_MAIZE;tr|A0A1D6L1Z6|A0A…		Locus:1.1.1.1138.10 File:"P170059_16.WIFF"
19372	EHIPVTQLVR	1494.88	3	0.00212142	15.6183	tr|A0A1D6Q5L0|A0A1D6Q5L0_MAIZE;tr|A0A1D6HE64|A0A1D6HE64_MAIZE;tr|B4FFX7|B4FFX7_MAIZE;tr|A0A1D6Q5M3|A0A1D6Q5M3_MAIZE;tr|A0A1D6Q5K3|A0A1D6Q5K3_MAIZE;tr|A0A1D6HE74|A0A1D6HE74_MAIZE;tr|A0A1D6HE75|A0A1D6HE75_MAIZE;tr|A0A1D6Q5M1|A0A1D6Q5M1_MAIZE;tr|A0A1D6Q5M4|A0A1D6Q5M4_MAIZE;tr|B6T969|B6T969_MAIZE;tr|A0A1D6Q5L9|A0A1D6Q5L9_MAIZE;tr|A0A1D6Q5N1|A0A1D6Q5N1_MAIZE;tr|A0A1D6Q5M2|A0A1D6Q5M2_MAIZE;tr|B6TS78|B6…		Locus:1.1.1.1090.11 File:"P170059_3.WIFF"
19375	YILER	996.591	2	0.00519058	11.4361	tr|K7VP14|K7VP14_MAIZE;tr|A0A1D6JTN6|A0A1D6JTN6_MAIZE;tr|A0A1D6Q9W1|A0A1D6Q9W1_MAIZE;sp|P38560|GLNA2_MAIZE;tr|A0A1D6Q9W2|A0A1D6Q9W2_MAIZE;tr|A0A1D6L1Z7|A0A1D6L1Z7_MAIZE;tr|A0A1D6L1Z5|A0A1D6L1Z5_MAIZE;tr|B4FMX4|B4FMX4_MAIZE;tr|K7U4A8|K7U4A8_MAIZE;tr|K7W1Q7|K7W1Q7_MAIZE;tr|B9TSW5|B9TSW5_MAIZE;sp|P38559|GLNA1_MAIZE;tr|B4FT28|B4FT28_MAIZE;sp|P25462|GLNAC_MAIZE;tr|B4F9A2|B4F9A2_MAIZE;tr|A0A1D6L1Z6|A0A…		Locus:1.1.1.1142.12 File:"P170059_16.WIFF"
19385	NTITLTPK	1494.92	3	0.00262582	14.4762	tr|A0A1D6LL74|A0A1D6LL74_MAIZE;tr|A0A1D6LL79|A0A1D6LL79_MAIZE;tr|A0A1D6LL73|A0A1D6LL73_MAIZE;tr|B8A049|B8A049_MAIZE;tr|B6U6D5|B6U6D5_MAIZE;tr|A0A1D6NVA9|A0A1D6NVA9_MAIZE;tr|K7VEM6|K7VEM6_MAIZE;tr|A0A1D6NVB0|A0A1D6NVB0_MAIZE		Locus:1.1.1.1061.11 File:"P170059_3.WIFF"
19403	LTEVEGIK	1495.91	3	0.00828255	9.55998	tr|B6TJ89|B6TJ89_MAIZE;tr|C0P5Z6|C0P5Z6_MAIZE		Locus:1.1.1.1184.6 File:"P170059_10.WIFF"
19426	IGFAESA	997.539	2	0.000459717	23.8732	tr|A0A1D6J1S4|A0A1D6J1S4_MAIZE;tr|S5U3A5|S5U3A5_MAIZE;tr|C0P7L5|C0P7L5_MAIZE;tr|K7TME9|K7TME9_MAIZE;tr|B8A2B0|B8A2B0_MAIZE		Locus:1.1.1.1212.10 File:"P170059_8.WIFF"
19486	LGYVSR	997.586	2	0.00439728	12.283	tr|B4G0T3|B4G0T3_MAIZE;tr|C0HEE0|C0HEE0_MAIZE;tr|A0A1D6MCY7|A0A1D6MCY7_MAIZE;tr|B4FWK0|B4FWK0_MAIZE;tr|B6U4Q2|B6U4Q2_MAIZE;tr|C0PIZ0|C0PIZ0_MAIZE		Locus:1.1.1.1084.10 File:"P170059_8.WIFF"
19568	VVDEVLGPNPR	1497.85	3	0.000576382	22.0094	tr|A0A1D6I1E5|A0A1D6I1E5_MAIZE		Locus:1.1.1.1263.4 File:"P170059_14.WIFF"
19575	GEGVCGLAK	1497.84	3	0.0011524	18.7079	tr|B6TYT3|B6TYT3_MAIZE;tr|A0A1D6GGX8|A0A1D6GGX8_MAIZE		Locus:1.1.1.1035.17 File:"P170059_10.WIFF"
19609	IQILINLNGYTK	1997.21	4	0.00865222	9.39374	tr|A0A1D6H8C2|A0A1D6H8C2_MAIZE;tr|A0A1D6H8D2|A0A1D6H8D2_MAIZE;tr|A0A1D6H8D0|A0A1D6H8D0_MAIZE;tr|A0A1D6H8B6|A0A1D6H8B6_MAIZE;tr|A0A1D6H8B8|A0A1D6H8B8_MAIZE;tr|A0A1D6H8C3|A0A1D6H8C3_MAIZE;tr|A0A1D6H8C1|A0A1D6H8C1_MAIZE;tr|A0A1D6H8B5|A0A1D6H8B5_MAIZE;tr|A0A1D6H8C6|A0A1D6H8C6_MAIZE;tr|A0A1D6H8B2|A0A1D6H8B2_MAIZE;tr|A0A1D6Q187|A0A1D6Q187_MAIZE;tr|A0A1D6H8C8|A0A1D6H8C8_MAIZE;tr|A0A1D6H8A9|A0A1D6H8A9_MA…		Locus:1.1.1.1192.5 File:"P170059_3.WIFF"
19626	FVDVLGLK	1497.94	3	0.00186105	16.4492	tr|B6SWH5|B6SWH5_MAIZE		Locus:1.1.1.1450.3 File:"P170059_7.WIFF"
19688	GVFGFGI	999.57	2	2.67362e-05	34.5507	tr|B6U7Y1|B6U7Y1_MAIZE		Locus:1.1.1.1492.2 File:"P170059_10.WIFF"
19689	GVFGFGI	999.57	2	2.67362e-05	35.0438	tr|B6U7Y1|B6U7Y1_MAIZE		Locus:1.1.1.1488.3 File:"P170059_10.WIFF"
19690	GVFGFGI	999.57	2	6.82235e-05	31.8615	tr|B6U7Y1|B6U7Y1_MAIZE		Locus:1.1.1.1488.2 File:"P170059_10.WIFF"
19692	GVFGFGI	999.57	2	0.000584495	21.9249	tr|B6U7Y1|B6U7Y1_MAIZE		Locus:1.1.1.1465.3 File:"P170059_12.WIFF"
19740	AIMAFE	1000.52	2	0.00843449	9.50336	tr|A0A1D6Q9M8|A0A1D6Q9M8_MAIZE;tr|A0A1D6Q9M9|A0A1D6Q9M9_MAIZE	Oxidation (M) [15.99]	Locus:1.1.1.1210.9 File:"P170059_19.WIFF"
19834	QLTQYLK	1500.91	3	0.00243083	14.8337	tr|Q8LK06|Q8LK06_MAIZE;tr|A0A1D6KWW9|A0A1D6KWW9_MAIZE;tr|Q5I204|Q5I204_MAIZE;tr|A0A1D6GLD8|A0A1D6GLD8_MAIZE;tr|C0PA71|C0PA71_MAIZE		Locus:1.1.1.1220.9 File:"P170059_6.WIFF"
19858	AVFPSIVGRPR	1501.9	3	8.59992e-05	31.3525	tr|A0A1D6GVY6|A0A1D6GVY6_MAIZE;tr|P93634|P93634_MAIZE;tr|A0A1D6L7I8|A0A1D6L7I8_MAIZE;tr|A0A1D6MDU9|A0A1D6MDU9_MAIZE;tr|K7VYC4|K7VYC4_MAIZE;tr|A0A1D6LI44|A0A1D6LI44_MAIZE;tr|A0A1D6LQ92|A0A1D6LQ92_MAIZE;tr|C0HDZ6|C0HDZ6_MAIZE;sp|P02582|ACT1_MAIZE;tr|B6T5K6|B6T5K6_MAIZE;tr|K7V663|K7V663_MAIZE;tr|P93637|P93637_MAIZE;tr|A0A1D6LAN8|A0A1D6LAN8_MAIZE;tr|A0A1D6HZE0|A0A1D6HZE0_MAIZE;tr|B4FRH8|B4FRH8_MAIZE;…		Locus:1.1.1.1197.7 File:"P170059_7.WIFF"
19859	AVFPSIVGRPR	1501.9	3	1.41849e-05	39.4384	tr|A0A1D6GVY6|A0A1D6GVY6_MAIZE;tr|P93634|P93634_MAIZE;tr|A0A1D6L7I8|A0A1D6L7I8_MAIZE;tr|A0A1D6MDU9|A0A1D6MDU9_MAIZE;tr|K7VYC4|K7VYC4_MAIZE;tr|A0A1D6LI44|A0A1D6LI44_MAIZE;tr|A0A1D6LQ92|A0A1D6LQ92_MAIZE;tr|C0HDZ6|C0HDZ6_MAIZE;sp|P02582|ACT1_MAIZE;tr|B6T5K6|B6T5K6_MAIZE;tr|K7V663|K7V663_MAIZE;tr|P93637|P93637_MAIZE;tr|A0A1D6LAN8|A0A1D6LAN8_MAIZE;tr|A0A1D6HZE0|A0A1D6HZE0_MAIZE;tr|B4FRH8|B4FRH8_MAIZE;…		Locus:1.1.1.1217.6 File:"P170059_13.WIFF"
19928	IDVPVR	1001.62	2	0.00312318	13.6754	tr|A0A1D6L6W0|A0A1D6L6W0_MAIZE;tr|A0A1D6L6W2|A0A1D6L6W2_MAIZE;tr|A0A1D6L6W1|A0A1D6L6W1_MAIZE		Locus:1.1.1.1118.13 File:"P170059_16.WIFF"
19932	ILPSLR	1001.65	2	0.00757995	9.91408	tr|C4J4F3|C4J4F3_MAIZE		Locus:1.1.1.1252.12 File:"P170059_19.WIFF"
19937	ISIIPR	1001.65	2	0.00630344	10.7152	tr|C4JB77|C4JB77_MAIZE;tr|C0PIL7|C0PIL7_MAIZE;tr|A0A096S2Q4|A0A096S2Q4_MAIZE		Locus:1.1.1.1247.9 File:"P170059_16.WIFF"
19938	TVLIPR	1001.65	2	0.00623436	10.7645	tr|A0A1D6MV89|A0A1D6MV89_MAIZE;tr|A0A1D6PDJ4|A0A1D6PDJ4_MAIZE;tr|A0A1D6FRN5|A0A1D6FRN5_MAIZE;tr|A0A1D6IH98|A0A1D6IH98_MAIZE;tr|A0A1D6G8N2|A0A1D6G8N2_MAIZE;tr|A0A1D6IN29|A0A1D6IN29_MAIZE;tr|A0A1D6JY70|A0A1D6JY70_MAIZE;tr|A0A1D6N7I2|A0A1D6N7I2_MAIZE		Locus:1.1.1.1079.15 File:"P170059_12.WIFF"
19939	TVLIPR	1001.65	2	0.00378083	12.9534	tr|A0A1D6MV89|A0A1D6MV89_MAIZE;tr|A0A1D6PDJ4|A0A1D6PDJ4_MAIZE;tr|A0A1D6FRN5|A0A1D6FRN5_MAIZE;tr|A0A1D6IH98|A0A1D6IH98_MAIZE;tr|A0A1D6G8N2|A0A1D6G8N2_MAIZE;tr|A0A1D6IN29|A0A1D6IN29_MAIZE;tr|A0A1D6JY70|A0A1D6JY70_MAIZE;tr|A0A1D6N7I2|A0A1D6N7I2_MAIZE		Locus:1.1.1.1080.15 File:"P170059_12.WIFF"
19941	TGGPFGTMK	1502.84	3	0.00563006	11.1164	tr|B4FS18|B4FS18_MAIZE;tr|A0A1D6F521|A0A1D6F521_MAIZE;tr|A0A1D6JYX4|A0A1D6JYX4_MAIZE;tr|A0A1D6PD08|A0A1D6PD08_MAIZE;tr|A0A1D6F519|A0A1D6F519_MAIZE;tr|A0A1D6JYW8|A0A1D6JYW8_MAIZE;tr|A0A1D6JYW9|A0A1D6JYW9_MAIZE;tr|A0A1D6JYX5|A0A1D6JYX5_MAIZE;tr|Q41772|Q41772_MAIZE;tr|K7VEW5|K7VEW5_MAIZE;tr|B4G031|B4G031_MAIZE;tr|A0A1D6F788|A0A1D6F788_MAIZE;tr|A0A1D6PD09|A0A1D6PD09_MAIZE;tr|B6UB73|B6UB73_MAIZE;tr|A0…		Locus:1.1.1.1062.17 File:"P170059_4.WIFF"
19944	LADETIHDLLEK	2004.14	4	0	64.7573	tr|B4FP34|B4FP34_MAIZE		Locus:1.1.1.1390.2 File:"P170059_10.WIFF"
19975	EYFAAV	1002.53	2	0.00193186	16.2155	tr|B6TDA9|B6TDA9_MAIZE;tr|B4FM07|B4FM07_MAIZE		Locus:1.1.1.1201.3 File:"P170059_9.WIFF"
19976	EYFAAV	1002.53	2	0.00209571	15.7264	tr|B6TDA9|B6TDA9_MAIZE;tr|B4FM07|B4FM07_MAIZE		Locus:1.1.1.1197.3 File:"P170059_9.WIFF"
19996	GGADTGYGAK	1503.81	3	0.00858038	9.43499	tr|A0A1D6MWG9|A0A1D6MWG9_MAIZE;tr|C0P7F1|C0P7F1_MAIZE;tr|A0A1D6MWH2|A0A1D6MWH2_MAIZE;tr|A0A096ST13|A0A096ST13_MAIZE		Locus:1.1.1.959.17 File:"P170059_3.WIFF"
19997	SGLSLDDQLPR	1503.82	3	1.41849e-05	37.9392	tr|A0A1D6F7U6|A0A1D6F7U6_MAIZE;tr|C4JA40|C4JA40_MAIZE;tr|A0A1D6M0B4|A0A1D6M0B4_MAIZE;tr|A0A1D6M0B3|A0A1D6M0B3_MAIZE		Locus:1.1.1.1227.5 File:"P170059_13.WIFF"
20046	EGISAEVINLR	1503.86	3	8.10867e-06	41.4489	tr|A0A1D6KKD1|A0A1D6KKD1_MAIZE;tr|Q9ZQY2|Q9ZQY2_MAIZE;tr|B6TKX6|B6TKX6_MAIZE;tr|B6T6H3|B6T6H3_MAIZE;tr|C0P3K5|C0P3K5_MAIZE;tr|A0A1D6ESW5|A0A1D6ESW5_MAIZE;tr|Q9ZQY3|Q9ZQY3_MAIZE;tr|B6TC14|B6TC14_MAIZE;tr|A0A1D6I872|A0A1D6I872_MAIZE;tr|Q9ZQY1|Q9ZQY1_MAIZE		Locus:1.1.1.1268.6 File:"P170059_15.WIFF"
20050	ALQHYAELPDIK	2005.15	4	0.000302806	26.1943	tr|A0A1D6EJH5|A0A1D6EJH5_MAIZE;tr|A0A1D6EJR2|A0A1D6EJR2_MAIZE;tr|A0A1D6EJR0|A0A1D6EJR0_MAIZE;tr|A0A1D6EJH0|A0A1D6EJH0_MAIZE;tr|M4QAY6|M4QAY6_MAIZE;tr|A0A1D6EJD0|A0A1D6EJD0_MAIZE;tr|A0A1D6EJN0|A0A1D6EJN0_MAIZE;tr|A0A1D6EJE7|A0A1D6EJE7_MAIZE;tr|A0A1D6EJJ7|A0A1D6EJJ7_MAIZE;tr|A0A1D6EJ77|A0A1D6EJ77_MAIZE;tr|A0A1D6EJ91|A0A1D6EJ91_MAIZE;tr|A0A1D6EJR4|A0A1D6EJR4_MAIZE;tr|A0A1D6EJE6|A0A1D6EJE6_MAIZE;tr|A…		Locus:1.1.1.1276.12 File:"P170059_17.WIFF"
20094	LLGSGPR	1002.61	2	0.000966138	19.4417	tr|B8A0E6|B8A0E6_MAIZE;tr|C0PDA6|C0PDA6_MAIZE		Locus:1.1.1.1026.19 File:"P170059_12.WIFF"
20097	LLGSGPR	1002.61	2	0.00931569	9.12116	tr|B8A0E6|B8A0E6_MAIZE;tr|C0PDA6|C0PDA6_MAIZE		Locus:1.1.1.1008.20 File:"P170059_11.WIFF"
20114	GLQILR	1002.65	2	0.00322073	13.5642	tr|K7UDG8|K7UDG8_MAIZE;tr|B4FJP0|B4FJP0_MAIZE		Locus:1.1.1.1180.10 File:"P170059_14.WIFF"
20115	VGLIAAR	1002.65	2	0.000697365	21.0144	tr|B6TGT0|B6TGT0_MAIZE;tr|B6TIQ9|B6TIQ9_MAIZE;tr|B4F9R4|B4F9R4_MAIZE;tr|B4FCE7|B4FCE7_MAIZE		Locus:1.1.1.1185.15 File:"P170059_15.WIFF"
20116	VGLIAAR	1002.65	2	0.00779878	9.80385	tr|B6TGT0|B6TGT0_MAIZE;tr|B6TIQ9|B6TIQ9_MAIZE;tr|B4F9R4|B4F9R4_MAIZE;tr|B4FCE7|B4FCE7_MAIZE		Locus:1.1.1.1186.9 File:"P170059_15.WIFF"
20117	VGLIAAR	1002.65	2	0.000856887	20.0779	tr|B6TGT0|B6TGT0_MAIZE;tr|B6TIQ9|B6TIQ9_MAIZE;tr|B4F9R4|B4F9R4_MAIZE;tr|B4FCE7|B4FCE7_MAIZE		Locus:1.1.1.1174.15 File:"P170059_15.WIFF"
20118	VGLIAAR	1002.65	2	0.000455758	23.9506	tr|B6TGT0|B6TGT0_MAIZE;tr|B6TIQ9|B6TIQ9_MAIZE;tr|B4F9R4|B4F9R4_MAIZE;tr|B4FCE7|B4FCE7_MAIZE		Locus:1.1.1.1182.10 File:"P170059_15.WIFF"
20119	VGLIAAR	1002.65	2	0.000549117	22.6648	tr|B6TGT0|B6TGT0_MAIZE;tr|B6TIQ9|B6TIQ9_MAIZE;tr|B4F9R4|B4F9R4_MAIZE;tr|B4FCE7|B4FCE7_MAIZE		Locus:1.1.1.1178.17 File:"P170059_15.WIFF"
20120	VGLIAAR	1002.65	2	0.000521183	23.1704	tr|B6TGT0|B6TGT0_MAIZE;tr|B6TIQ9|B6TIQ9_MAIZE;tr|B4F9R4|B4F9R4_MAIZE;tr|B4FCE7|B4FCE7_MAIZE		Locus:1.1.1.1166.15 File:"P170059_15.WIFF"
20121	VGLIAAR	1002.65	2	0.000299919	26.2782	tr|B6TGT0|B6TGT0_MAIZE;tr|B6TIQ9|B6TIQ9_MAIZE;tr|B4F9R4|B4F9R4_MAIZE;tr|B4FCE7|B4FCE7_MAIZE		Locus:1.1.1.1170.17 File:"P170059_15.WIFF"
20129	FSSDFAAAMVR	1504.77	3	0	49.465	tr|A0A1D6II57|A0A1D6II57_MAIZE		Locus:1.1.1.1362.4 File:"P170059_7.WIFF"
20132	VMVPLTWSIR	1504.87	3	0.00402006	12.6699	tr|A0A1D6JP47|A0A1D6JP47_MAIZE;tr|B4FGQ3|B4FGQ3_MAIZE;tr|A0A1D6JP46|A0A1D6JP46_MAIZE		Locus:1.1.1.1481.3 File:"P170059_14.WIFF"
20221	GELLLR	1003.63	2	0.00511666	11.5075	tr|B8A3K0|B8A3K0_MAIZE;tr|B6T8R4|B6T8R4_MAIZE;tr|Q9ZP61|Q9ZP61_MAIZE;tr|B8A3S1|B8A3S1_MAIZE		Locus:1.1.1.1199.9 File:"P170059_19.WIFF"
20222	GELLLR	1003.63	2	0.00681995	10.3659	tr|B8A3K0|B8A3K0_MAIZE;tr|B6T8R4|B6T8R4_MAIZE;tr|Q9ZP61|Q9ZP61_MAIZE;tr|B8A3S1|B8A3S1_MAIZE		Locus:1.1.1.1195.6 File:"P170059_19.WIFF"
20230	ALELVR	1003.63	2	0.00875352	9.34955	tr|A0A1D6G272|A0A1D6G272_MAIZE;tr|A0A1D6G2C4|A0A1D6G2C4_MAIZE;tr|A0A1D6G285|A0A1D6G285_MAIZE;tr|A0A1D6G295|A0A1D6G295_MAIZE;tr|A0A1D6G2B5|A0A1D6G2B5_MAIZE;tr|A0A1D6G271|A0A1D6G271_MAIZE;tr|A0A1D6G259|A0A1D6G259_MAIZE;tr|A0A1D6G2A4|A0A1D6G2A4_MAIZE;tr|A0A1D6G275|A0A1D6G275_MAIZE;tr|A0A1D6G261|A0A1D6G261_MAIZE;tr|A0A1D6G2B1|A0A1D6G2B1_MAIZE;tr|A0A1D6G262|A0A1D6G262_MAIZE;tr|A0A1D6G256|A0A1D6G256_MA…		Locus:1.1.1.1190.12 File:"P170059_20.WIFF"
20251	VVVVER	1003.63	2	0.00631496	10.7094	tr|B6SNW7|B6SNW7_MAIZE;tr|C0PIC7|C0PIC7_MAIZE		Locus:1.1.1.1116.9 File:"P170059_16.WIFF"
20253	VALLER	1003.63	2	0.00627794	10.7272	tr|K7V1D8|K7V1D8_MAIZE;tr|A0A1D6MCT7|A0A1D6MCT7_MAIZE;tr|A0A1D6MCT3|A0A1D6MCT3_MAIZE;tr|A0A1D6MCT0|A0A1D6MCT0_MAIZE;tr|A0A1D6MCS8|A0A1D6MCS8_MAIZE		Locus:1.1.1.1137.5 File:"P170059_1.WIFF"
20258	ILEAVR	1003.63	2	0.00512031	11.4995	tr|K7TWH6|K7TWH6_MAIZE		Locus:1.1.1.1180.3 File:"P170059_2.WIFF"
20259	VLEAIR	1003.63	2	0.00126914	18.2793	tr|Q9SAQ3|Q9SAQ3_MAIZE;sp|Q43266|PCNA_MAIZE;tr|B4FGB1|B4FGB1_MAIZE;tr|B4FGZ9|B4FGZ9_MAIZE;tr|A0A1D6QBT1|A0A1D6QBT1_MAIZE		Locus:1.1.1.1176.2 File:"P170059_2.WIFF"
20267	LQLTLI	1003.66	2	0.000228338	27.8842	tr|A0A1D6JMG0|A0A1D6JMG0_MAIZE;tr|C0HGV6|C0HGV6_MAIZE;tr|A0A1D6JMI1|A0A1D6JMI1_MAIZE;tr|B4FIK4|B4FIK4_MAIZE;tr|A0A1D6JMG8|A0A1D6JMG8_MAIZE;tr|A0A1D6JMH3|A0A1D6JMH3_MAIZE;tr|A0A1D6JMF6|A0A1D6JMF6_MAIZE		Locus:1.1.1.1426.3 File:"P170059_9.WIFF"
20354	AVPMAAAA	1004.56	2	0.000455758	23.9761	tr|Q9ZQY2|Q9ZQY2_MAIZE;tr|B6T6H3|B6T6H3_MAIZE;tr|A0A1D6ESW5|A0A1D6ESW5_MAIZE;tr|B6TC14|B6TC14_MAIZE;tr|A0A1D6I872|A0A1D6I872_MAIZE;tr|Q9ZQY1|Q9ZQY1_MAIZE		Locus:1.1.1.1115.23 File:"P170059_14.WIFF"
20355	AVPMAAAA	1004.56	2	0.00207028	15.8519	tr|Q9ZQY2|Q9ZQY2_MAIZE;tr|B6T6H3|B6T6H3_MAIZE;tr|A0A1D6ESW5|A0A1D6ESW5_MAIZE;tr|B6TC14|B6TC14_MAIZE;tr|A0A1D6I872|A0A1D6I872_MAIZE;tr|Q9ZQY1|Q9ZQY1_MAIZE		Locus:1.1.1.1119.21 File:"P170059_14.WIFF"
20382	LADNLR	1004.59	2	0.00202603	15.9552	tr|C0HF79|C0HF79_MAIZE;tr|B6TL75|B6TL75_MAIZE;tr|A0A1D6LZQ6|A0A1D6LZQ6_MAIZE		Locus:1.1.1.1075.16 File:"P170059_14.WIFF"
20411	SVVLAGR	1004.63	2	0.00292789	13.92	tr|A0A1D6NDP2|A0A1D6NDP2_MAIZE;tr|A0A1D6NDP3|A0A1D6NDP3_MAIZE;tr|B4FFZ2|B4FFZ2_MAIZE;tr|C0PC62|C0PC62_MAIZE;tr|A0A1D6FKV6|A0A1D6FKV6_MAIZE;tr|B6TF69|B6TF69_MAIZE		Locus:1.1.1.1071.19 File:"P170059_7.WIFF"
20412	SVVLAGR	1004.63	2	0.000552022	22.5199	tr|A0A1D6NDP2|A0A1D6NDP2_MAIZE;tr|A0A1D6NDP3|A0A1D6NDP3_MAIZE;tr|B4FFZ2|B4FFZ2_MAIZE;tr|C0PC62|C0PC62_MAIZE;tr|A0A1D6FKV6|A0A1D6FKV6_MAIZE;tr|B6TF69|B6TF69_MAIZE		Locus:1.1.1.1067.13 File:"P170059_7.WIFF"
20413	VGSIIGR	1004.63	2	0.000683696	21.0909	tr|A0A1D6K8Q0|A0A1D6K8Q0_MAIZE;tr|A0A1D6K8P9|A0A1D6K8P9_MAIZE;tr|B6T6U2|B6T6U2_MAIZE;tr|K7WC74|K7WC74_MAIZE;tr|A0A1D6DPV6|A0A1D6DPV6_MAIZE;tr|B6TJ76|B6TJ76_MAIZE;tr|B8A3G9|B8A3G9_MAIZE		Locus:1.1.1.1181.12 File:"P170059_13.WIFF"
20422	VVSGIALLK	1507	3	0.00118615	18.5985	tr|C4IYZ9|C4IYZ9_MAIZE;tr|A0A1D6HTK5|A0A1D6HTK5_MAIZE;tr|A0A1D6HTK0|A0A1D6HTK0_MAIZE;tr|A0A1D6F969|A0A1D6F969_MAIZE;tr|A0A1D6F970|A0A1D6F970_MAIZE;tr|A0A1D6F965|A0A1D6F965_MAIZE;tr|A0A1D6HTK2|A0A1D6HTK2_MAIZE;tr|A0A1D6F959|A0A1D6F959_MAIZE;tr|A0A1D6HTK4|A0A1D6HTK4_MAIZE;tr|A0A1D6HTJ9|A0A1D6HTJ9_MAIZE;tr|A0A1D6F958|A0A1D6F958_MAIZE;tr|A0A1D6F963|A0A1D6F963_MAIZE;tr|A0A1D6F968|A0A1D6F968_MAIZE		Locus:1.1.1.1360.4 File:"P170059_14.WIFF"
20423	GLVESMHIFR	1507.81	3	1.41849e-05	37.5565	tr|A0A1D6MI21|A0A1D6MI21_MAIZE;tr|B6TJ78|B6TJ78_MAIZE;tr|C0PDB6|C0PDB6_MAIZE	Oxidation (M) [15.99]	Locus:1.1.1.1111.5 File:"P170059_10.WIFF"
20467	WGVANR	1005.57	2	0.00343302	13.3248	tr|K7VP14|K7VP14_MAIZE;sp|P38563|GLNA5_MAIZE;tr|B6UDS5|B6UDS5_MAIZE;tr|A0A1D6PGQ1|A0A1D6PGQ1_MAIZE;tr|B4FR61|B4FR61_MAIZE;tr|K7W1Q7|K7W1Q7_MAIZE;sp|P38559|GLNA1_MAIZE		Locus:1.1.1.1069.14 File:"P170059_8.WIFF"
20468	WGVANR	1005.57	2	0.00398731	12.7314	tr|K7VP14|K7VP14_MAIZE;sp|P38563|GLNA5_MAIZE;tr|B6UDS5|B6UDS5_MAIZE;tr|A0A1D6PGQ1|A0A1D6PGQ1_MAIZE;tr|B4FR61|B4FR61_MAIZE;tr|K7W1Q7|K7W1Q7_MAIZE;sp|P38559|GLNA1_MAIZE		Locus:1.1.1.1065.16 File:"P170059_8.WIFF"
20469	HVVIVDDLVQSGGTLR	2011.14	4	0	47.0506	tr|B8A0F9|B8A0F9_MAIZE;tr|C0HGQ7|C0HGQ7_MAIZE;tr|B6SK13|B6SK13_MAIZE;tr|B6TXX0|B6TXX0_MAIZE;tr|K7UYT7|K7UYT7_MAIZE		Locus:1.1.1.1221.5 File:"P170059_1.WIFF"
20472	LAANSNL	1005.58	2	0.00143496	17.5992	tr|A0A1D6MDG5|A0A1D6MDG5_MAIZE;tr|C0PD27|C0PD27_MAIZE;tr|B4FN97|B4FN97_MAIZE		Locus:1.1.1.1085.13 File:"P170059_12.WIFF"
20473	LAANSNL	1005.58	2	0.000182396	28.6389	tr|A0A1D6MDG5|A0A1D6MDG5_MAIZE;tr|C0PD27|C0PD27_MAIZE;tr|B4FN97|B4FN97_MAIZE		Locus:1.1.1.1089.12 File:"P170059_12.WIFF"
20478	LAANSNL	1005.58	2	0.00323556	13.5377	tr|A0A1D6MDG5|A0A1D6MDG5_MAIZE;tr|C0PD27|C0PD27_MAIZE;tr|B4FN97|B4FN97_MAIZE		Locus:1.1.1.1167.9 File:"P170059_13.WIFF"
20524	SVIEVR	1005.61	2	0.00318519	13.6041	tr|A0A1D6EUP8|A0A1D6EUP8_MAIZE;tr|A0A1D6IAT3|A0A1D6IAT3_MAIZE;tr|A0A1D6IAT4|A0A1D6IAT4_MAIZE;tr|A0A1D6EUP3|A0A1D6EUP3_MAIZE;tr|A0A1D6EUN9|A0A1D6EUN9_MAIZE;tr|B4FAD9|B4FAD9_MAIZE;tr|A0A1D6IAT8|A0A1D6IAT8_MAIZE;tr|B6T4R3|B6T4R3_MAIZE;tr|A0A1D6IAT0|A0A1D6IAT0_MAIZE;tr|A0A1D6IAS6|A0A1D6IAS6_MAIZE;tr|A0A1D6IAU1|A0A1D6IAU1_MAIZE;tr|C0P429|C0P429_MAIZE;tr|A0A1D6IAS8|A0A1D6IAS8_MAIZE;tr|A0A1D6EUP7|A0A1D6…		Locus:1.1.1.1079.13 File:"P170059_13.WIFF"
20525	SVIEVR	1005.61	2	0.00616509	10.8043	tr|A0A1D6EUP8|A0A1D6EUP8_MAIZE;tr|A0A1D6IAT3|A0A1D6IAT3_MAIZE;tr|A0A1D6IAT4|A0A1D6IAT4_MAIZE;tr|A0A1D6EUP3|A0A1D6EUP3_MAIZE;tr|A0A1D6EUN9|A0A1D6EUN9_MAIZE;tr|B4FAD9|B4FAD9_MAIZE;tr|A0A1D6IAT8|A0A1D6IAT8_MAIZE;tr|B6T4R3|B6T4R3_MAIZE;tr|A0A1D6IAT0|A0A1D6IAT0_MAIZE;tr|A0A1D6IAS6|A0A1D6IAS6_MAIZE;tr|A0A1D6IAU1|A0A1D6IAU1_MAIZE;tr|C0P429|C0P429_MAIZE;tr|A0A1D6IAS8|A0A1D6IAS8_MAIZE;tr|A0A1D6EUP7|A0A1D6…		Locus:1.1.1.1083.13 File:"P170059_13.WIFF"
20534	SVIEVR	1005.61	2	0.00232745	15.1135	tr|A0A1D6EUP8|A0A1D6EUP8_MAIZE;tr|A0A1D6IAT3|A0A1D6IAT3_MAIZE;tr|A0A1D6IAT4|A0A1D6IAT4_MAIZE;tr|A0A1D6EUP3|A0A1D6EUP3_MAIZE;tr|A0A1D6EUN9|A0A1D6EUN9_MAIZE;tr|B4FAD9|B4FAD9_MAIZE;tr|A0A1D6IAT8|A0A1D6IAT8_MAIZE;tr|B6T4R3|B6T4R3_MAIZE;tr|A0A1D6IAT0|A0A1D6IAT0_MAIZE;tr|A0A1D6IAS6|A0A1D6IAS6_MAIZE;tr|A0A1D6IAU1|A0A1D6IAU1_MAIZE;tr|C0P429|C0P429_MAIZE;tr|A0A1D6IAS8|A0A1D6IAS8_MAIZE;tr|A0A1D6EUP7|A0A1D6…		Locus:1.1.1.996.16 File:"P170059_12.WIFF"
20559	LMLIGR	1005.63	2	0.00477674	11.8536	tr|A0A1D6PBI3|A0A1D6PBI3_MAIZE;tr|A0A1D6PBJ1|A0A1D6PBJ1_MAIZE;tr|A0A1D6PBK3|A0A1D6PBK3_MAIZE;tr|B4FM49|B4FM49_MAIZE;tr|A0A1D6PBJ4|A0A1D6PBJ4_MAIZE;tr|A0A1D6PBJ5|A0A1D6PBJ5_MAIZE;tr|A0A1D6PBK0|A0A1D6PBK0_MAIZE;tr|B6TEP3|B6TEP3_MAIZE;tr|A0A1D6K172|A0A1D6K172_MAIZE;tr|A0A1D6PBI5|A0A1D6PBI5_MAIZE;tr|A0A1D6PBI8|A0A1D6PBI8_MAIZE;tr|A0A1D6PBK6|A0A1D6PBK6_MAIZE;tr|K7VE98|K7VE98_MAIZE;tr|B4FUG9|B4FUG9_MAI…		Locus:1.1.1.1209.4 File:"P170059_9.WIFF"
20566	IMGIIR	1005.63	2	0.00565674	11.1052	tr|A0A1D6FB18|A0A1D6FB18_MAIZE;tr|B6TIW9|B6TIW9_MAIZE;tr|K7UX38|K7UX38_MAIZE;tr|C0HFZ9|C0HFZ9_MAIZE;tr|A0A1D6MQX2|A0A1D6MQX2_MAIZE;tr|A0A1D6MQX3|A0A1D6MQX3_MAIZE;tr|K7USR8|K7USR8_MAIZE;tr|A0A1D6FB20|A0A1D6FB20_MAIZE;tr|A0A1D6FB24|A0A1D6FB24_MAIZE;tr|A0A1D6MQX5|A0A1D6MQX5_MAIZE		Locus:1.1.1.1321.4 File:"P170059_7.WIFF"
20567	IMGIIR	1005.63	2	0.00660042	10.5127	tr|A0A1D6FB18|A0A1D6FB18_MAIZE;tr|B6TIW9|B6TIW9_MAIZE;tr|K7UX38|K7UX38_MAIZE;tr|C0HFZ9|C0HFZ9_MAIZE;tr|A0A1D6MQX2|A0A1D6MQX2_MAIZE;tr|A0A1D6MQX3|A0A1D6MQX3_MAIZE;tr|K7USR8|K7USR8_MAIZE;tr|A0A1D6FB20|A0A1D6FB20_MAIZE;tr|A0A1D6FB24|A0A1D6FB24_MAIZE;tr|A0A1D6MQX5|A0A1D6MQX5_MAIZE		Locus:1.1.1.1325.2 File:"P170059_7.WIFF"
20590	NYFLF	1006.54	2	0.00159079	17.1595	tr|A0A1D6FAD9|A0A1D6FAD9_MAIZE;tr|A0A1D6FAD8|A0A1D6FAD8_MAIZE;tr|A0A1D6FAC5|A0A1D6FAC5_MAIZE;tr|A0A1D6FAD6|A0A1D6FAD6_MAIZE;tr|A0A1D6FAC6|A0A1D6FAC6_MAIZE;tr|A0A1D6FAC7|A0A1D6FAC7_MAIZE;tr|A0A1D6FAD3|A0A1D6FAD3_MAIZE;tr|A0A1D6FAC8|A0A1D6FAC8_MAIZE;tr|A0A1D6FAD1|A0A1D6FAD1_MAIZE;tr|A0A1D6FAD0|A0A1D6FAD0_MAIZE;tr|A0A1D6FAD5|A0A1D6FAD5_MAIZE		Locus:1.1.1.1504.3 File:"P170059_8.WIFF"
20604	VNEWR	1006.55	2	0.00800728	9.69376	tr|A0A1D6GZZ1|A0A1D6GZZ1_MAIZE;tr|A0A1D6GZZ0|A0A1D6GZZ0_MAIZE;tr|A0A1D6GZZ2|A0A1D6GZZ2_MAIZE;tr|A0A1D6GZY9|A0A1D6GZY9_MAIZE		Locus:1.1.1.982.16 File:"P170059_11.WIFF"
20614	SATTAAVPFWR	1509.82	3	0.000410066	24.4623	tr|B6UHU2|B6UHU2_MAIZE;tr|B6TFL5|B6TFL5_MAIZE;tr|A0A1D6NLS9|A0A1D6NLS9_MAIZE;tr|B6TF45|B6TF45_MAIZE;tr|A0A1D6FYU5|A0A1D6FYU5_MAIZE;sp|Q41898|ATP5E_MAIZE		Locus:1.1.1.1327.7 File:"P170059_18.WIFF"
20641	WLGVTQ	1006.58	2	0.00146912	17.5528	tr|B4F8D2|B4F8D2_MAIZE;tr|C0P455|C0P455_MAIZE;tr|B6SK79|B6SK79_MAIZE;tr|B6T3L6|B6T3L6_MAIZE;tr|B4F9G0|B4F9G0_MAIZE;tr|B4FVJ0|B4FVJ0_MAIZE		Locus:1.1.1.1267.4 File:"P170059_4.WIFF"
20642	WLGVTQ	1006.58	2	0.000316182	25.6758	tr|B4F8D2|B4F8D2_MAIZE;tr|C0P455|C0P455_MAIZE;tr|B6SK79|B6SK79_MAIZE;tr|B6T3L6|B6T3L6_MAIZE;tr|B4F9G0|B4F9G0_MAIZE;tr|B4FVJ0|B4FVJ0_MAIZE		Locus:1.1.1.1275.3 File:"P170059_4.WIFF"
20643	WLGVTQ	1006.58	2	0.000112817	30.3865	tr|B4F8D2|B4F8D2_MAIZE;tr|C0P455|C0P455_MAIZE;tr|B6SK79|B6SK79_MAIZE;tr|B6T3L6|B6T3L6_MAIZE;tr|B4F9G0|B4F9G0_MAIZE;tr|B4FVJ0|B4FVJ0_MAIZE		Locus:1.1.1.1271.5 File:"P170059_4.WIFF"
20666	IQLGVSS	1006.6	2	2.67362e-05	36.1022	tr|B4FAV4|B4FAV4_MAIZE;tr|A0A1D6PC82|A0A1D6PC82_MAIZE;tr|A0A1D6PC80|A0A1D6PC80_MAIZE;tr|A0A1D6PC83|A0A1D6PC83_MAIZE		Locus:1.1.1.1202.9 File:"P170059_19.WIFF"
20695	LLLDMLGK	1509.94	3	0.00181785	16.5969	tr|A0A1D6KRR5|A0A1D6KRR5_MAIZE;tr|A0A1D6KRQ8|A0A1D6KRQ8_MAIZE;tr|A0A1D6KRQ7|A0A1D6KRQ7_MAIZE;tr|A0A1D6KRR1|A0A1D6KRR1_MAIZE;tr|A0A1D6KRQ9|A0A1D6KRQ9_MAIZE;tr|A0A1D6KRQ6|A0A1D6KRQ6_MAIZE;tr|A0A1D6KRS3|A0A1D6KRS3_MAIZE;tr|A0A1D6KRR9|A0A1D6KRR9_MAIZE;tr|A0A1D6KRR0|A0A1D6KRR0_MAIZE;tr|A0A1D6KRS1|A0A1D6KRS1_MAIZE		Locus:1.1.1.1494.2 File:"P170059_10.WIFF"
20717	RPMPEPGSDDYK	2015.02	4	0.00669723	10.4511	tr|M1H6U4|M1H6U4_MAIZE;tr|M1H6E9|M1H6E9_MAIZE;tr|M1GRC4|M1GRC4_MAIZE;tr|M1H246|M1H246_MAIZE;tr|M1H239|M1H239_MAIZE;tr|M1H230|M1H230_MAIZE;tr|M1H7I4|M1H7I4_MAIZE;tr|A0A1D6L0M4|A0A1D6L0M4_MAIZE;tr|M1H2C6|M1H2C6_MAIZE;tr|M1H6J2|M1H6J2_MAIZE;tr|M1H7H2|M1H7H2_MAIZE;tr|B4FLR8|B4FLR8_MAIZE;tr|M1H779|M1H779_MAIZE;tr|C0P840|C0P840_MAIZE;tr|M1HG66|M1HG66_MAIZE;tr|M1H7E8|M1H7E8_MAIZE;tr|M1H7D0|M1H7D0_MAIZE;…	Oxidation (M) [15.99]	Locus:1.1.1.963.21 File:"P170059_3.WIFF"
20755	EFVPGR	1007.57	2	0.00201051	15.9857	tr|B6SUP5|B6SUP5_MAIZE;tr|A0A096PQR7|A0A096PQR7_MAIZE;tr|B7ZY42|B7ZY42_MAIZE		Locus:1.1.1.1082.13 File:"P170059_13.WIFF"
20809	LTMIAR	1007.61	2	0.00550757	11.2031	tr|A0A1D6L7E1|A0A1D6L7E1_MAIZE;tr|A0A1D6MEX7|A0A1D6MEX7_MAIZE;tr|A0A1D6L7D9|A0A1D6L7D9_MAIZE;tr|A0A1D6L7E0|A0A1D6L7E0_MAIZE;tr|B6TMY9|B6TMY9_MAIZE;tr|A0A1D6L7E6|A0A1D6L7E6_MAIZE;tr|A0A1D6L7E4|A0A1D6L7E4_MAIZE;tr|A0A1D6L7E3|A0A1D6L7E3_MAIZE;tr|A0A1D6MEX8|A0A1D6MEX8_MAIZE		Locus:1.1.1.1216.11 File:"P170059_16.WIFF"
20817	IALQLF	1007.63	2	0.00148462	17.4856	tr|A0A1D6IE07|A0A1D6IE07_MAIZE;tr|A0A1D6EXJ7|A0A1D6EXJ7_MAIZE;tr|A0A1D6EXH2|A0A1D6EXH2_MAIZE;tr|A0A1D6EXJ1|A0A1D6EXJ1_MAIZE;tr|A0A1D6IDZ9|A0A1D6IDZ9_MAIZE;tr|A0A1D6EXJ9|A0A1D6EXJ9_MAIZE;tr|A0A1D6EXG7|A0A1D6EXG7_MAIZE;tr|A0A1D6IE10|A0A1D6IE10_MAIZE;tr|A0A1D6IDZ6|A0A1D6IDZ6_MAIZE;tr|C0PEX1|C0PEX1_MAIZE;tr|A0A1D6P5E8|A0A1D6P5E8_MAIZE;tr|A0A1D6IE01|A0A1D6IE01_MAIZE		Locus:1.1.1.1469.6 File:"P170059_11.WIFF"
20818	IALQLF	1007.63	2	0.000571667	22.0148	tr|A0A1D6IE07|A0A1D6IE07_MAIZE;tr|A0A1D6EXJ7|A0A1D6EXJ7_MAIZE;tr|A0A1D6EXH2|A0A1D6EXH2_MAIZE;tr|A0A1D6EXJ1|A0A1D6EXJ1_MAIZE;tr|A0A1D6IDZ9|A0A1D6IDZ9_MAIZE;tr|A0A1D6EXJ9|A0A1D6EXJ9_MAIZE;tr|A0A1D6EXG7|A0A1D6EXG7_MAIZE;tr|A0A1D6IE10|A0A1D6IE10_MAIZE;tr|A0A1D6IDZ6|A0A1D6IDZ6_MAIZE;tr|C0PEX1|C0PEX1_MAIZE;tr|A0A1D6P5E8|A0A1D6P5E8_MAIZE;tr|A0A1D6IE01|A0A1D6IE01_MAIZE		Locus:1.1.1.1477.2 File:"P170059_11.WIFF"
20819	IALQLF	1007.63	2	0.000451265	23.9845	tr|A0A1D6IE07|A0A1D6IE07_MAIZE;tr|A0A1D6EXJ7|A0A1D6EXJ7_MAIZE;tr|A0A1D6EXH2|A0A1D6EXH2_MAIZE;tr|A0A1D6EXJ1|A0A1D6EXJ1_MAIZE;tr|A0A1D6IDZ9|A0A1D6IDZ9_MAIZE;tr|A0A1D6EXJ9|A0A1D6EXJ9_MAIZE;tr|A0A1D6EXG7|A0A1D6EXG7_MAIZE;tr|A0A1D6IE10|A0A1D6IE10_MAIZE;tr|A0A1D6IDZ6|A0A1D6IDZ6_MAIZE;tr|C0PEX1|C0PEX1_MAIZE;tr|A0A1D6P5E8|A0A1D6P5E8_MAIZE;tr|A0A1D6IE01|A0A1D6IE01_MAIZE		Locus:1.1.1.1473.2 File:"P170059_11.WIFF"
20822	IVIFGR	1007.64	2	0.0089569	9.26494	tr|A0A1D6F151|A0A1D6F151_MAIZE;tr|A0A1D6F149|A0A1D6F149_MAIZE;tr|B4FD83|B4FD83_MAIZE;tr|A0A1D6F150|A0A1D6F150_MAIZE		Locus:1.1.1.1276.6 File:"P170059_8.WIFF"
20824	AVVLFR	1007.64	2	0.00667653	10.4679	tr|K7VJQ9|K7VJQ9_MAIZE;tr|C9DQ40|C9DQ40_MAIZE		Locus:1.1.1.1254.8 File:"P170059_7.WIFF"
20829	LFVAVR	1007.64	2	0.00420836	12.4613	tr|A0A1D6EDJ2|A0A1D6EDJ2_MAIZE;tr|A0A1D6EDJ0|A0A1D6EDJ0_MAIZE;tr|A0A1D6J573|A0A1D6J573_MAIZE;tr|A0A1D6MEE8|A0A1D6MEE8_MAIZE;tr|A0A1D6J575|A0A1D6J575_MAIZE;tr|A0A1D6J574|A0A1D6J574_MAIZE;tr|A0A1D6EDJ5|A0A1D6EDJ5_MAIZE;tr|A0A1D6EDJ4|A0A1D6EDJ4_MAIZE;tr|A0A1D6EDJ1|A0A1D6EDJ1_MAIZE;tr|K7TSL0|K7TSL0_MAIZE		Locus:1.1.1.1267.7 File:"P170059_7.WIFF"
20833	EIAEEWK	1511.84	3	0.0070819	10.1995	tr|C0P6D0|C0P6D0_MAIZE;tr|B4FY12|B4FY12_MAIZE;tr|A0A1D6IIK3|A0A1D6IIK3_MAIZE		Locus:1.1.1.1144.6 File:"P170059_2.WIFF"
20838	LPLTWFK	1511.93	3	0.000999985	19.3073	tr|K7WB31|K7WB31_MAIZE;tr|B8A1R0|B8A1R0_MAIZE		Locus:1.1.1.1492.3 File:"P170059_7.WIFF"
20860	AFFDDYK	1512.81	3	0.0084099	9.51426	tr|B6UB73|B6UB73_MAIZE;tr|A0A1D6QVA2|A0A1D6QVA2_MAIZE;tr|B4FS18|B4FS18_MAIZE;tr|A0A1D6JYW7|A0A1D6JYW7_MAIZE;tr|A0A1D6PD14|A0A1D6PD14_MAIZE;tr|A0A1D6PD08|A0A1D6PD08_MAIZE;tr|A0A1D6Q9R4|A0A1D6Q9R4_MAIZE;tr|A0A1D6MBH1|A0A1D6MBH1_MAIZE;tr|A0A1D6PD18|A0A1D6PD18_MAIZE;tr|A0A1D6Q9R5|A0A1D6Q9R5_MAIZE;tr|A0A1D6JYX3|A0A1D6JYX3_MAIZE;tr|A0A1D6FCM2|A0A1D6FCM2_MAIZE;tr|B6TM55|B6TM55_MAIZE;tr|A0A1D6KDY5|A0A1D6…		Locus:1.1.1.1267.2 File:"P170059_13.WIFF"
20864	LTGDPSFLFGR	1512.82	3	1.41849e-05	36.951	tr|A0A1D6E8I8|A0A1D6E8I8_MAIZE		Locus:1.1.1.1370.2 File:"P170059_10.WIFF"
20866	RIEAAVTETLNHGFR	2017.1	4	0.00627794	10.7308	tr|C0PD04|C0PD04_MAIZE;tr|B6THR9|B6THR9_MAIZE		Locus:1.1.1.1237.4 File:"P170059_9.WIFF"
20899	LAPEYENAAK	2017.16	4	0.00594265	10.9381	tr|A0A1D6PSB8|A0A1D6PSB8_MAIZE;sp|P52588|PDI_MAIZE;tr|A0A1D6PSB7|A0A1D6PSB7_MAIZE;tr|K7VE57|K7VE57_MAIZE;tr|A5A5E7|A5A5E7_MAIZE;tr|A0A1D6PSC0|A0A1D6PSC0_MAIZE;tr|A0A1D6PSC2|A0A1D6PSC2_MAIZE;tr|A0A1D6PSC4|A0A1D6PSC4_MAIZE;tr|A0A1D6LH59|A0A1D6LH59_MAIZE;tr|Q5EUE1|Q5EUE1_MAIZE;tr|K7UA05|K7UA05_MAIZE	iTRAQ8plex (Y) [304.21]	Locus:1.1.1.1099.17 File:"P170059_13.WIFF"
20997	AFLDAVA	1009.58	2	0	45.3564	tr|B4FPT8|B4FPT8_MAIZE;sp|P45633|RL10_MAIZE;tr|B6UGR9|B6UGR9_MAIZE;tr|D2DMN0|D2DMN0_MAIZE		Locus:1.1.1.1341.6 File:"P170059_14.WIFF"
20998	AFLDAVA	1009.58	2	0	46.7046	tr|B4FPT8|B4FPT8_MAIZE;sp|P45633|RL10_MAIZE;tr|B6UGR9|B6UGR9_MAIZE;tr|D2DMN0|D2DMN0_MAIZE		Locus:1.1.1.1349.8 File:"P170059_14.WIFF"
20999	AFLDAVA	1009.58	2	2.67362e-05	35.8789	tr|B4FPT8|B4FPT8_MAIZE;sp|P45633|RL10_MAIZE;tr|B6UGR9|B6UGR9_MAIZE;tr|D2DMN0|D2DMN0_MAIZE		Locus:1.1.1.1345.7 File:"P170059_14.WIFF"
21001	AFLDAVA	1009.58	2	0.000241268	27.1801	tr|B4FPT8|B4FPT8_MAIZE;sp|P45633|RL10_MAIZE;tr|B6UGR9|B6UGR9_MAIZE;tr|D2DMN0|D2DMN0_MAIZE		Locus:1.1.1.1348.6 File:"P170059_15.WIFF"
21017	EFAALR	1009.59	2	0.00621929	10.7723	tr|A0A1D6KLF7|A0A1D6KLF7_MAIZE;tr|A0A1D6KLG0|A0A1D6KLG0_MAIZE;tr|B4FS99|B4FS99_MAIZE		Locus:1.1.1.1150.16 File:"P170059_16.WIFF"
21019	WLAAFV	1009.59	2	0.000375026	25.1291	tr|C0PP36|C0PP36_MAIZE;tr|A0A1D6F8J6|A0A1D6F8J6_MAIZE;tr|A0A096RF35|A0A096RF35_MAIZE		Locus:1.1.1.1656.2 File:"P170059_15.WIFF"
21047	AILAYR	1009.62	2	0.00935528	9.0953	tr|B6TJE0|B6TJE0_MAIZE		Locus:1.1.1.1157.18 File:"P170059_13.WIFF"
21049	DGQIELMLHR	1514.82	3	6.82235e-05	31.8233	tr|A0A1D6F5U7|A0A1D6F5U7_MAIZE;tr|A0A1D6F5U0|A0A1D6F5U0_MAIZE;tr|A0A1D6F5T1|A0A1D6F5T1_MAIZE;tr|A0A1D6F5U9|A0A1D6F5U9_MAIZE;tr|A0A1D6F5U8|A0A1D6F5U8_MAIZE;tr|A0A1D6F5T2|A0A1D6F5T2_MAIZE;tr|A0A1D6F5U4|A0A1D6F5U4_MAIZE;tr|A0A1D6F5T3|A0A1D6F5T3_MAIZE		Locus:1.1.1.1237.11 File:"P170059_16.WIFF"
21085	APTHAVVNEEGLDLPR	2021.08	4	0.000683696	21.0693	tr|C4JBL2|C4JBL2_MAIZE;tr|K7WFR7|K7WFR7_MAIZE;tr|B6UCN1|B6UCN1_MAIZE;tr|B7ZY79|B7ZY79_MAIZE;tr|C4J0P6|C4J0P6_MAIZE;tr|K7VP18|K7VP18_MAIZE		Locus:1.1.1.1073.4 File:"P170059_9.WIFF"
21157	AVNFLTPANPIEK	2021.18	4	0.00374766	12.9935	tr|K7W9C3|K7W9C3_MAIZE;tr|A0A1D6P0W9|A0A1D6P0W9_MAIZE;tr|C0PI84|C0PI84_MAIZE;tr|A0A1D6P0X0|A0A1D6P0X0_MAIZE;tr|Q304Z5|Q304Z5_MAIZE		Locus:1.1.1.1280.8 File:"P170059_4.WIFF"
21171	VSVDLSEVPLR	1516.88	3	0	64.3433	tr|A0A1D6IBK1|A0A1D6IBK1_MAIZE		Locus:1.1.1.1340.3 File:"P170059_18.WIFF"
21205	DAFLSR	1011.57	2	0.00983457	8.89363	tr|B4FNW7|B4FNW7_MAIZE;tr|B6U7Y1|B6U7Y1_MAIZE;tr|K7TVD2|K7TVD2_MAIZE		Locus:1.1.1.1102.14 File:"P170059_15.WIFF"
21240	YASVIR	1011.6	2	0.00140294	17.7319	tr|C0P5V7|C0P5V7_MAIZE;tr|B4FBM9|B4FBM9_MAIZE;tr|A0A1D6EAY0|A0A1D6EAY0_MAIZE;tr|B4FFZ6|B4FFZ6_MAIZE;tr|A0A096RRR4|A0A096RRR4_MAIZE		Locus:1.1.1.1106.16 File:"P170059_7.WIFF"
21241	YASVIR	1011.6	2	0.00372924	13.016	tr|C0P5V7|C0P5V7_MAIZE;tr|B4FBM9|B4FBM9_MAIZE;tr|A0A1D6EAY0|A0A1D6EAY0_MAIZE;tr|B4FFZ6|B4FFZ6_MAIZE;tr|A0A096RRR4|A0A096RRR4_MAIZE		Locus:1.1.1.1102.16 File:"P170059_7.WIFF"
21244	LSGYIR	1011.6	2	0.0059275	10.9508	tr|C0PG24|C0PG24_MAIZE;tr|A0A1D6MR40|A0A1D6MR40_MAIZE;tr|A0A1D6MR41|A0A1D6MR41_MAIZE;tr|A0A1D6MR42|A0A1D6MR42_MAIZE;tr|K7USP8|K7USP8_MAIZE;tr|A0A1D6FAZ4|A0A1D6FAZ4_MAIZE;tr|A0A1D6MR35|A0A1D6MR35_MAIZE;tr|A0A1D6MR46|A0A1D6MR46_MAIZE;tr|A0A1D6FAZ2|A0A1D6FAZ2_MAIZE;tr|C4J0J2|C4J0J2_MAIZE;tr|A0A1D6FAZ3|A0A1D6FAZ3_MAIZE;tr|A0A1D6FAY4|A0A1D6FAY4_MAIZE		Locus:1.1.1.1109.11 File:"P170059_12.WIFF"
21245	IASYVR	1011.6	2	0.00177054	16.7122	tr|B6SGF3|B6SGF3_MAIZE		Locus:1.1.1.1053.12 File:"P170059_11.WIFF"
21319	VVEAYEASPPEVK	2025.12	4	0.00943003	9.05005	tr|B6UG58|B6UG58_MAIZE;tr|K7W895|K7W895_MAIZE;tr|E9NMH5|E9NMH5_MAIZE;tr|B4FAQ9|B4FAQ9_MAIZE;tr|B6TNI6|B6TNI6_MAIZE;tr|A0A1D6MEZ6|A0A1D6MEZ6_MAIZE;tr|A0A1D6NZI7|A0A1D6NZI7_MAIZE		Locus:1.1.1.1219.15 File:"P170059_7.WIFF"
21386	VVGQANPVK	1518.93	3	0.00502069	11.6231	tr|B6TIB2|B6TIB2_MAIZE		Locus:1.1.1.1053.21 File:"P170059_20.WIFF"
21397	GGPGLVVAGGK	1518.93	3	0.00379125	12.9181	tr|A0A1D6HW85|A0A1D6HW85_MAIZE		Locus:1.1.1.1044.14 File:"P170059_4.WIFF"
21398	KGLGAIAEEVK	2026.26	4	0.000117649	30.0142	tr|A0A1D6H6Z1|A0A1D6H6Z1_MAIZE;tr|A0A1D6H6Z3|A0A1D6H6Z3_MAIZE;tr|A0A1D6H6Z2|A0A1D6H6Z2_MAIZE;tr|Q9SWR9|Q9SWR9_MAIZE		Locus:1.1.1.1196.7 File:"P170059_14.WIFF"
21401	DVPNNILK	1519.92	3	0.00700021	10.2317	tr|A0A1D6PK83|A0A1D6PK83_MAIZE;tr|K7VLX1|K7VLX1_MAIZE;tr|A0A1D6PK84|A0A1D6PK84_MAIZE;tr|A0A1D6PK70|A0A1D6PK70_MAIZE;tr|A0A1D6PK79|A0A1D6PK79_MAIZE;tr|A0A1D6JP35|A0A1D6JP35_MAIZE;tr|A0A1D6JP41|A0A1D6JP41_MAIZE;tr|A0A1D6JP28|A0A1D6JP28_MAIZE;tr|C0PHH0|C0PHH0_MAIZE;tr|A0A1D6JP29|A0A1D6JP29_MAIZE;tr|A0A1D6JP37|A0A1D6JP37_MAIZE;tr|C0P3Y3|C0P3Y3_MAIZE;tr|A0A1D6PK85|A0A1D6PK85_MAIZE;tr|A0A1D6PK71|A0A1D6…		Locus:1.1.1.1151.18 File:"P170059_15.WIFF"
21435	LGMAYR	1013.56	2	0.00456464	12.1111	tr|A0A1D6E225|A0A1D6E225_MAIZE;tr|A0A1D6E224|A0A1D6E224_MAIZE;tr|A0A1D6E226|A0A1D6E226_MAIZE;tr|A0A1D6E222|A0A1D6E222_MAIZE;tr|A0A1D6E223|A0A1D6E223_MAIZE		Locus:1.1.1.1036.15 File:"P170059_11.WIFF"
21460	FVAAFR	1013.6	2	0.00843449	9.50205	tr|A0A1D6MEH7|A0A1D6MEH7_MAIZE;tr|B6T999|B6T999_MAIZE		Locus:1.1.1.1255.10 File:"P170059_20.WIFF"
21461	GFAFLR	1013.6	2	0.00347838	13.2668	tr|A0A1D6E480|A0A1D6E480_MAIZE;tr|A0A1D6DQ59|A0A1D6DQ59_MAIZE;tr|A0A1D6E493|A0A1D6E493_MAIZE;tr|A0A1D6E496|A0A1D6E496_MAIZE;tr|A0A096Q2M8|A0A096Q2M8_MAIZE;tr|A0A1D6JBG2|A0A1D6JBG2_MAIZE;tr|A0A1D6JBG6|A0A1D6JBG6_MAIZE;tr|A0A1D6E494|A0A1D6E494_MAIZE;tr|A0A1D6E491|A0A1D6E491_MAIZE;tr|A0A1D6E495|A0A1D6E495_MAIZE;tr|A0A1D6E492|A0A1D6E492_MAIZE		Locus:1.1.1.1299.4 File:"P170059_7.WIFF"
21462	GFAFLR	1013.6	2	0.00195544	16.1525	tr|A0A1D6E480|A0A1D6E480_MAIZE;tr|A0A1D6DQ59|A0A1D6DQ59_MAIZE;tr|A0A1D6E493|A0A1D6E493_MAIZE;tr|A0A1D6E496|A0A1D6E496_MAIZE;tr|A0A096Q2M8|A0A096Q2M8_MAIZE;tr|A0A1D6JBG2|A0A1D6JBG2_MAIZE;tr|A0A1D6JBG6|A0A1D6JBG6_MAIZE;tr|A0A1D6E494|A0A1D6E494_MAIZE;tr|A0A1D6E491|A0A1D6E491_MAIZE;tr|A0A1D6E495|A0A1D6E495_MAIZE;tr|A0A1D6E492|A0A1D6E492_MAIZE		Locus:1.1.1.1303.4 File:"P170059_7.WIFF"
21480	DVEVVAPGK	1520.9	3	1.41849e-05	41.2871	tr|B6SZL4|B6SZL4_MAIZE;tr|A0A1D6GQ48|A0A1D6GQ48_MAIZE;tr|B6TVS4|B6TVS4_MAIZE;tr|B4FCZ7|B4FCZ7_MAIZE		Locus:1.1.1.1097.10 File:"P170059_7.WIFF"
21484	AFLVDTLALVR	1520.92	3	0	54.5082	tr|A0A1D6LN01|A0A1D6LN01_MAIZE;tr|A0A1D6LN02|A0A1D6LN02_MAIZE;tr|B6UC57|B6UC57_MAIZE;tr|A0A1D6LN00|A0A1D6LN00_MAIZE		Locus:1.1.1.1579.2 File:"P170059_15.WIFF"
21520	ANEIFDLGIAR	1521.85	3	0.00561506	11.1301	tr|B4FGX8|B4FGX8_MAIZE;tr|K7UF31|K7UF31_MAIZE;tr|A0A1D6H4F3|A0A1D6H4F3_MAIZE		Locus:1.1.1.1593.3 File:"P170059_8.WIFF"
21542	LSAMEHVK	1521.88	3	0.000800717	20.3524	tr|A0A1D6H7I0|A0A1D6H7I0_MAIZE		Locus:1.1.1.1154.9 File:"P170059_17.WIFF"
21594	SQVGSIFEVLNTK	2029.17	4	1.41849e-05	38.0591	tr|A0A1D6PER6|A0A1D6PER6_MAIZE;tr|A0A1D6PER4|A0A1D6PER4_MAIZE;tr|A0A1D6PER5|A0A1D6PER5_MAIZE;tr|A0A1D6PER2|A0A1D6PER2_MAIZE		Locus:1.1.1.1443.3 File:"P170059_7.WIFF"
21595	SHPWFLK	1521.89	3	0.0088508	9.30876	tr|C0PN78|C0PN78_MAIZE;tr|K7VAQ8|K7VAQ8_MAIZE;tr|A0A1D6N660|A0A1D6N660_MAIZE;tr|A0A1D6M5I2|A0A1D6M5I2_MAIZE;tr|B4FLM2|B4FLM2_MAIZE;tr|B4F888|B4F888_MAIZE;tr|A0A1D6G7V3|A0A1D6G7V3_MAIZE;tr|D5FGP5|D5FGP5_MAIZE;tr|B4FXT6|B4FXT6_MAIZE;tr|A0A1D6KXU5|A0A1D6KXU5_MAIZE;tr|A0A1D6N665|A0A1D6N665_MAIZE;tr|A0A1D6N662|A0A1D6N662_MAIZE;tr|A0A1D6M5I6|A0A1D6M5I6_MAIZE;tr|B6T6P6|B6T6P6_MAIZE;tr|B6UA53|B6UA53_MAIZ…		Locus:1.1.1.1210.11 File:"P170059_15.WIFF"
21601	YIIFR	1014.62	2	0.00373316	13.0142	tr|K7TXS0|K7TXS0_MAIZE;tr|A0A1D6F5Z9|A0A1D6F5Z9_MAIZE;tr|A0A1D6IUQ3|A0A1D6IUQ3_MAIZE;tr|A0A1D6IUQ1|A0A1D6IUQ1_MAIZE;tr|C0PNP7|C0PNP7_MAIZE;tr|A0A1D6IUQ2|A0A1D6IUQ2_MAIZE;tr|A0A1D6IUP9|A0A1D6IUP9_MAIZE;tr|B6UEG7|B6UEG7_MAIZE;tr|A0A1D6IUQ4|A0A1D6IUQ4_MAIZE;tr|A0A1D6F600|A0A1D6F600_MAIZE;tr|B4FFF5|B4FFF5_MAIZE;tr|B6SGC0|B6SGC0_MAIZE;tr|A0A1D6IUP7|A0A1D6IUP7_MAIZE;tr|A0A1D6IUP8|A0A1D6IUP8_MAIZE		Locus:1.1.1.1287.13 File:"P170059_19.WIFF"
21610	LFIYR	1014.62	2	0.00274942	14.2642	tr|B4FWH2|B4FWH2_MAIZE;tr|A0A1D6GU17|A0A1D6GU17_MAIZE		Locus:1.1.1.1266.8 File:"P170059_8.WIFF"
21625	LSVGQLGLK	1521.97	3	0.00424954	12.4152	tr|C0P672|C0P672_MAIZE		Locus:1.1.1.1226.7 File:"P170059_10.WIFF"
21690	FNLYR	1015.58	2	0.00340897	13.3397	tr|B6SWB3|B6SWB3_MAIZE;tr|K7TYS8|K7TYS8_MAIZE;tr|A0A1D6Q5Y0|A0A1D6Q5Y0_MAIZE;tr|B6T965|B6T965_MAIZE;tr|A0A1D6Q5Y4|A0A1D6Q5Y4_MAIZE;tr|A0A1D6HEI7|A0A1D6HEI7_MAIZE;tr|B8A2Z7|B8A2Z7_MAIZE;tr|A0A1D6HEH8|A0A1D6HEH8_MAIZE;tr|A0A1D6Q5Y1|A0A1D6Q5Y1_MAIZE;tr|B7ZX78|B7ZX78_MAIZE;tr|A0A1D6KRB7|A0A1D6KRB7_MAIZE;tr|A0A1D6Q5Y2|A0A1D6Q5Y2_MAIZE;tr|A0A1D6GNJ3|A0A1D6GNJ3_MAIZE;tr|A0A1D6Q5X9|A0A1D6Q5X9_MAIZE;tr|A0…		Locus:1.1.1.1177.11 File:"P170059_14.WIFF"
21766	YFPMR	1016.54	2	0.00620587	10.7852	tr|A0A1D6ED46|A0A1D6ED46_MAIZE;tr|K7TNL5|K7TNL5_MAIZE;tr|B6SZ64|B6SZ64_MAIZE;tr|B6T0L1|B6T0L1_MAIZE;tr|B6TIR8|B6TIR8_MAIZE;tr|B6T2K5|B6T2K5_MAIZE;tr|B6SX73|B6SX73_MAIZE		Locus:1.1.1.1192.9 File:"P170059_13.WIFF"
21779	EYFAAI	1016.55	2	0.00113158	18.8036	tr|C4J9M7|C4J9M7_MAIZE;tr|B6T9B3|B6T9B3_MAIZE		Locus:1.1.1.1283.6 File:"P170059_11.WIFF"
21780	EYFAAI	1016.55	2	0.00585791	10.9943	tr|C4J9M7|C4J9M7_MAIZE;tr|B6T9B3|B6T9B3_MAIZE		Locus:1.1.1.1279.12 File:"P170059_11.WIFF"
21790	EVFYR	1016.56	2	0.00188817	16.3338	tr|B6TEY2|B6TEY2_MAIZE;tr|A0A1D6HAE3|A0A1D6HAE3_MAIZE;tr|B4G232|B4G232_MAIZE;tr|A0A1D6EAC2|A0A1D6EAC2_MAIZE;tr|A0A1D6EAC6|A0A1D6EAC6_MAIZE;tr|A0A1D6IU85|A0A1D6IU85_MAIZE;tr|A0A1D6EAC1|A0A1D6EAC1_MAIZE;tr|B4FHN3|B4FHN3_MAIZE;tr|C0P4K4|C0P4K4_MAIZE;tr|A0A1D6EAC4|A0A1D6EAC4_MAIZE;tr|B4FG49|B4FG49_MAIZE;tr|K7TF57|K7TF57_MAIZE;tr|C0PBT8|C0PBT8_MAIZE;tr|A0A1D6HAE2|A0A1D6HAE2_MAIZE		Locus:1.1.1.1092.13 File:"P170059_15.WIFF"
21797	EIVNRPDAEIYAALR	2033.12	4	0.00305374	13.7822	tr|A0A1D6G0X6|A0A1D6G0X6_MAIZE;tr|A0A1D6NGH1|A0A1D6NGH1_MAIZE;tr|A0A1D6NGH3|A0A1D6NGH3_MAIZE;tr|K7VK88|K7VK88_MAIZE;tr|K7V0B9|K7V0B9_MAIZE;tr|A0A1D6NGH2|A0A1D6NGH2_MAIZE;tr|K7V7W6|K7V7W6_MAIZE;tr|A0A1D6G0W8|A0A1D6G0W8_MAIZE		Locus:1.1.1.1313.6 File:"P170059_18.WIFF"
21860	LASLPGR	1016.63	2	0.00518694	11.4374	tr|B6SIP2|B6SIP2_MAIZE;tr|A0A1D6NDN1|A0A1D6NDN1_MAIZE;tr|B6TC18|B6TC18_MAIZE;tr|B4FKG6|B4FKG6_MAIZE;tr|B4FJB5|B4FJB5_MAIZE		Locus:1.1.1.1050.15 File:"P170059_11.WIFF"
21863	AGTIVPR	1016.63	2	0.00367544	13.0743	tr|A0A1D6JTB8|A0A1D6JTB8_MAIZE;tr|C0PHF3|C0PHF3_MAIZE;tr|A0A1D6PGW1|A0A1D6PGW1_MAIZE;tr|A0A1D6JTB9|A0A1D6JTB9_MAIZE;tr|C0HHG1|C0HHG1_MAIZE;tr|K7WFT4|K7WFT4_MAIZE;tr|A0A1D6JTC3|A0A1D6JTC3_MAIZE;tr|A0A1D6PGW3|A0A1D6PGW3_MAIZE;tr|K7VP34|K7VP34_MAIZE		Locus:1.1.1.1020.17 File:"P170059_5.WIFF"
21865	LASLPGR	1016.63	2	0.00157503	17.2373	tr|B6SIP2|B6SIP2_MAIZE;tr|A0A1D6NDN1|A0A1D6NDN1_MAIZE;tr|B6TC18|B6TC18_MAIZE;tr|B4FKG6|B4FKG6_MAIZE;tr|B4FJB5|B4FJB5_MAIZE		Locus:1.1.1.1080.19 File:"P170059_12.WIFF"
21866	LASLPGR	1016.63	2	0.000615364	21.649	tr|B6SIP2|B6SIP2_MAIZE;tr|A0A1D6NDN1|A0A1D6NDN1_MAIZE;tr|B6TC18|B6TC18_MAIZE;tr|B4FKG6|B4FKG6_MAIZE;tr|B4FJB5|B4FJB5_MAIZE		Locus:1.1.1.1076.13 File:"P170059_12.WIFF"
21879	LLAAIGR	1016.66	2	0.00848005	9.47984	tr|B6SHI1|B6SHI1_MAIZE;tr|A0A1D6LIV4|A0A1D6LIV4_MAIZE;tr|A0A1D6LIV5|A0A1D6LIV5_MAIZE;tr|A0A1D6LIV3|A0A1D6LIV3_MAIZE;tr|A0A1D6LIV1|A0A1D6LIV1_MAIZE		Locus:1.1.1.1292.7 File:"P170059_10.WIFF"
21882	LLAAIGR	1016.66	2	0.00964038	8.96323	tr|B6SHI1|B6SHI1_MAIZE;tr|A0A1D6LIV4|A0A1D6LIV4_MAIZE;tr|A0A1D6LIV5|A0A1D6LIV5_MAIZE;tr|A0A1D6LIV3|A0A1D6LIV3_MAIZE;tr|A0A1D6LIV1|A0A1D6LIV1_MAIZE		Locus:1.1.1.1300.4 File:"P170059_10.WIFF"
21885	AGIIALR	1016.66	2	0.0042535	12.4128	tr|A0A1D6F4L0|A0A1D6F4L0_MAIZE;tr|B4FF57|B4FF57_MAIZE;tr|B6U118|B6U118_MAIZE;tr|B6T8Q5|B6T8Q5_MAIZE		Locus:1.1.1.1198.11 File:"P170059_15.WIFF"
21886	AGIIALR	1016.66	2	0.00113158	18.8306	tr|A0A1D6F4L0|A0A1D6F4L0_MAIZE;tr|B4FF57|B4FF57_MAIZE;tr|B6U118|B6U118_MAIZE;tr|B6T8Q5|B6T8Q5_MAIZE		Locus:1.1.1.1202.11 File:"P170059_15.WIFF"
21888	AVAIALR	1016.66	2	0.00406655	12.6267	tr|A0A1D6L8F2|A0A1D6L8F2_MAIZE;tr|A0A1D6L8E9|A0A1D6L8E9_MAIZE;tr|A0A1D6L8E8|A0A1D6L8E8_MAIZE;tr|A0A1D6L8F3|A0A1D6L8F3_MAIZE;tr|A0A1D6L8F0|A0A1D6L8F0_MAIZE		Locus:1.1.1.1167.15 File:"P170059_15.WIFF"
21889	AVAIALR	1016.66	2	0.00630018	10.7175	tr|A0A1D6L8F2|A0A1D6L8F2_MAIZE;tr|A0A1D6L8E9|A0A1D6L8E9_MAIZE;tr|A0A1D6L8E8|A0A1D6L8E8_MAIZE;tr|A0A1D6L8F3|A0A1D6L8F3_MAIZE;tr|A0A1D6L8F0|A0A1D6L8F0_MAIZE		Locus:1.1.1.1163.12 File:"P170059_15.WIFF"
21892	LVVGVAR	1016.66	2	0.00725791	10.0619	tr|C0PB61|C0PB61_MAIZE;tr|C4J119|C4J119_MAIZE;tr|C4IZK7|C4IZK7_MAIZE		Locus:1.1.1.1029.20 File:"P170059_11.WIFF"
21894	LSEIIESK	1525.92	3	0.00539442	11.2578	tr|A0A1D6N363|A0A1D6N363_MAIZE;tr|B4FMW4|B4FMW4_MAIZE		Locus:1.1.1.1346.7 File:"P170059_13.WIFF"
21907	TLYGFGG	1017.54	2	0.00984851	8.8859	tr|B6T0X0|B6T0X0_MAIZE;tr|K7V4E0|K7V4E0_MAIZE;tr|B6T2G0|B6T2G0_MAIZE;sp|P62787|H4_MAIZE;tr|K7VQC2|K7VQC2_MAIZE;tr|B6T1T4|B6T1T4_MAIZE;tr|B6TP44|B6TP44_MAIZE;tr|B6TIH3|B6TIH3_MAIZE;tr|B6T5U3|B6T5U3_MAIZE;tr|B6T152|B6T152_MAIZE;tr|A0A1D6IAU4|A0A1D6IAU4_MAIZE;tr|B6SKW0|B6SKW0_MAIZE;tr|B4FNQ5|B4FNQ5_MAIZE;tr|B6T4M7|B6T4M7_MAIZE;tr|B6TJ90|B6TJ90_MAIZE;tr|B6T0V1|B6T0V1_MAIZE;tr|K7VGM5|K7VGM5_MAIZE;tr|B…		Locus:1.1.1.1282.3 File:"P170059_6.WIFF"
21909	TLYGFGG	1017.54	2	0.000521183	23.2229	tr|B6T0X0|B6T0X0_MAIZE;tr|K7V4E0|K7V4E0_MAIZE;tr|B6T2G0|B6T2G0_MAIZE;sp|P62787|H4_MAIZE;tr|K7VQC2|K7VQC2_MAIZE;tr|B6T1T4|B6T1T4_MAIZE;tr|B6TP44|B6TP44_MAIZE;tr|B6TIH3|B6TIH3_MAIZE;tr|B6T5U3|B6T5U3_MAIZE;tr|B6T152|B6T152_MAIZE;tr|A0A1D6IAU4|A0A1D6IAU4_MAIZE;tr|B6SKW0|B6SKW0_MAIZE;tr|B4FNQ5|B4FNQ5_MAIZE;tr|B6T4M7|B6T4M7_MAIZE;tr|B6TJ90|B6TJ90_MAIZE;tr|B6T0V1|B6T0V1_MAIZE;tr|K7VGM5|K7VGM5_MAIZE;tr|B…		Locus:1.1.1.1278.5 File:"P170059_6.WIFF"
21911	TLYGFGG	1017.54	2	0.000758915	20.7049	tr|B6T0X0|B6T0X0_MAIZE;tr|K7V4E0|K7V4E0_MAIZE;tr|B6T2G0|B6T2G0_MAIZE;sp|P62787|H4_MAIZE;tr|K7VQC2|K7VQC2_MAIZE;tr|B6T1T4|B6T1T4_MAIZE;tr|B6TP44|B6TP44_MAIZE;tr|B6TIH3|B6TIH3_MAIZE;tr|B6T5U3|B6T5U3_MAIZE;tr|B6T152|B6T152_MAIZE;tr|A0A1D6IAU4|A0A1D6IAU4_MAIZE;tr|B6SKW0|B6SKW0_MAIZE;tr|B4FNQ5|B4FNQ5_MAIZE;tr|B6T4M7|B6T4M7_MAIZE;tr|B6TJ90|B6TJ90_MAIZE;tr|B6T0V1|B6T0V1_MAIZE;tr|K7VGM5|K7VGM5_MAIZE;tr|B…		Locus:1.1.1.1242.6 File:"P170059_10.WIFF"
21914	TLYGFGG	1017.54	2	0.00120262	18.5201	tr|B6T0X0|B6T0X0_MAIZE;tr|K7V4E0|K7V4E0_MAIZE;tr|B6T2G0|B6T2G0_MAIZE;sp|P62787|H4_MAIZE;tr|K7VQC2|K7VQC2_MAIZE;tr|B6T1T4|B6T1T4_MAIZE;tr|B6TP44|B6TP44_MAIZE;tr|B6TIH3|B6TIH3_MAIZE;tr|B6T5U3|B6T5U3_MAIZE;tr|B6T152|B6T152_MAIZE;tr|A0A1D6IAU4|A0A1D6IAU4_MAIZE;tr|B6SKW0|B6SKW0_MAIZE;tr|B4FNQ5|B4FNQ5_MAIZE;tr|B6T4M7|B6T4M7_MAIZE;tr|B6TJ90|B6TJ90_MAIZE;tr|B6T0V1|B6T0V1_MAIZE;tr|K7VGM5|K7VGM5_MAIZE;tr|B…		Locus:1.1.1.1293.5 File:"P170059_16.WIFF"
21915	TLYGFGG	1017.54	2	0.000556354	22.3315	tr|B6T0X0|B6T0X0_MAIZE;tr|K7V4E0|K7V4E0_MAIZE;tr|B6T2G0|B6T2G0_MAIZE;sp|P62787|H4_MAIZE;tr|K7VQC2|K7VQC2_MAIZE;tr|B6T1T4|B6T1T4_MAIZE;tr|B6TP44|B6TP44_MAIZE;tr|B6TIH3|B6TIH3_MAIZE;tr|B6T5U3|B6T5U3_MAIZE;tr|B6T152|B6T152_MAIZE;tr|A0A1D6IAU4|A0A1D6IAU4_MAIZE;tr|B6SKW0|B6SKW0_MAIZE;tr|B4FNQ5|B4FNQ5_MAIZE;tr|B6T4M7|B6T4M7_MAIZE;tr|B6TJ90|B6TJ90_MAIZE;tr|B6T0V1|B6T0V1_MAIZE;tr|K7VGM5|K7VGM5_MAIZE;tr|B…		Locus:1.1.1.1297.8 File:"P170059_16.WIFF"
21919	TLYGFGG	1017.54	2	0.000241268	27.3911	tr|B6T0X0|B6T0X0_MAIZE;tr|K7V4E0|K7V4E0_MAIZE;tr|B6T2G0|B6T2G0_MAIZE;sp|P62787|H4_MAIZE;tr|K7VQC2|K7VQC2_MAIZE;tr|B6T1T4|B6T1T4_MAIZE;tr|B6TP44|B6TP44_MAIZE;tr|B6TIH3|B6TIH3_MAIZE;tr|B6T5U3|B6T5U3_MAIZE;tr|B6T152|B6T152_MAIZE;tr|A0A1D6IAU4|A0A1D6IAU4_MAIZE;tr|B6SKW0|B6SKW0_MAIZE;tr|B4FNQ5|B4FNQ5_MAIZE;tr|B6T4M7|B6T4M7_MAIZE;tr|B6TJ90|B6TJ90_MAIZE;tr|B6T0V1|B6T0V1_MAIZE;tr|K7VGM5|K7VGM5_MAIZE;tr|B…		Locus:1.1.1.1235.2 File:"P170059_3.WIFF"
21921	TLYGFGG	1017.54	2	1.41849e-05	36.8112	tr|B6T0X0|B6T0X0_MAIZE;tr|K7V4E0|K7V4E0_MAIZE;tr|B6T2G0|B6T2G0_MAIZE;sp|P62787|H4_MAIZE;tr|K7VQC2|K7VQC2_MAIZE;tr|B6T1T4|B6T1T4_MAIZE;tr|B6TP44|B6TP44_MAIZE;tr|B6TIH3|B6TIH3_MAIZE;tr|B6T5U3|B6T5U3_MAIZE;tr|B6T152|B6T152_MAIZE;tr|A0A1D6IAU4|A0A1D6IAU4_MAIZE;tr|B6SKW0|B6SKW0_MAIZE;tr|B4FNQ5|B4FNQ5_MAIZE;tr|B6T4M7|B6T4M7_MAIZE;tr|B6TJ90|B6TJ90_MAIZE;tr|B6T0V1|B6T0V1_MAIZE;tr|K7VGM5|K7VGM5_MAIZE;tr|B…		Locus:1.1.1.1235.10 File:"P170059_2.WIFF"
21922	TLYGFGG	1017.54	2	3.90386e-05	33.7849	tr|B6T0X0|B6T0X0_MAIZE;tr|K7V4E0|K7V4E0_MAIZE;tr|B6T2G0|B6T2G0_MAIZE;sp|P62787|H4_MAIZE;tr|K7VQC2|K7VQC2_MAIZE;tr|B6T1T4|B6T1T4_MAIZE;tr|B6TP44|B6TP44_MAIZE;tr|B6TIH3|B6TIH3_MAIZE;tr|B6T5U3|B6T5U3_MAIZE;tr|B6T152|B6T152_MAIZE;tr|A0A1D6IAU4|A0A1D6IAU4_MAIZE;tr|B6SKW0|B6SKW0_MAIZE;tr|B4FNQ5|B4FNQ5_MAIZE;tr|B6T4M7|B6T4M7_MAIZE;tr|B6TJ90|B6TJ90_MAIZE;tr|B6T0V1|B6T0V1_MAIZE;tr|K7VGM5|K7VGM5_MAIZE;tr|B…		Locus:1.1.1.1231.13 File:"P170059_2.WIFF"
21924	TLYGFGG	1017.54	2	0.000933692	19.6975	tr|B6T0X0|B6T0X0_MAIZE;tr|K7V4E0|K7V4E0_MAIZE;tr|B6T2G0|B6T2G0_MAIZE;sp|P62787|H4_MAIZE;tr|K7VQC2|K7VQC2_MAIZE;tr|B6T1T4|B6T1T4_MAIZE;tr|B6TP44|B6TP44_MAIZE;tr|B6TIH3|B6TIH3_MAIZE;tr|B6T5U3|B6T5U3_MAIZE;tr|B6T152|B6T152_MAIZE;tr|A0A1D6IAU4|A0A1D6IAU4_MAIZE;tr|B6SKW0|B6SKW0_MAIZE;tr|B4FNQ5|B4FNQ5_MAIZE;tr|B6T4M7|B6T4M7_MAIZE;tr|B6TJ90|B6TJ90_MAIZE;tr|B6T0V1|B6T0V1_MAIZE;tr|K7VGM5|K7VGM5_MAIZE;tr|B…		Locus:1.1.1.1239.7 File:"P170059_2.WIFF"
21929	TLYGFGG	1017.54	2	0.00150473	17.4016	tr|B6T0X0|B6T0X0_MAIZE;tr|K7V4E0|K7V4E0_MAIZE;tr|B6T2G0|B6T2G0_MAIZE;sp|P62787|H4_MAIZE;tr|K7VQC2|K7VQC2_MAIZE;tr|B6T1T4|B6T1T4_MAIZE;tr|B6TP44|B6TP44_MAIZE;tr|B6TIH3|B6TIH3_MAIZE;tr|B6T5U3|B6T5U3_MAIZE;tr|B6T152|B6T152_MAIZE;tr|A0A1D6IAU4|A0A1D6IAU4_MAIZE;tr|B6SKW0|B6SKW0_MAIZE;tr|B4FNQ5|B4FNQ5_MAIZE;tr|B6T4M7|B6T4M7_MAIZE;tr|B6TJ90|B6TJ90_MAIZE;tr|B6T0V1|B6T0V1_MAIZE;tr|K7VGM5|K7VGM5_MAIZE;tr|B…		Locus:1.1.1.1231.2 File:"P170059_3.WIFF"
21959	LLGNLGQ	1017.61	2	0.000237452	27.6222	tr|A0A1D6P916|A0A1D6P916_MAIZE;tr|C0PFA7|C0PFA7_MAIZE;tr|A0A1D6K7S0|A0A1D6K7S0_MAIZE;tr|A0A1D6K7R8|A0A1D6K7R8_MAIZE;tr|A0A1D6P909|A0A1D6P909_MAIZE;tr|A0A1D6K7R4|A0A1D6K7R4_MAIZE;tr|C0P3N5|C0P3N5_MAIZE;tr|A0A1D6K7R6|A0A1D6K7R6_MAIZE		Locus:1.1.1.1306.6 File:"P170059_5.WIFF"
21965	LPIESR	1017.61	2	0.009502	9.01336	tr|C4JAH3|C4JAH3_MAIZE;tr|A0A1D6K874|A0A1D6K874_MAIZE;tr|C0P9Q0|C0P9Q0_MAIZE;tr|A0A1D6K875|A0A1D6K875_MAIZE;tr|A0A1D6K876|A0A1D6K876_MAIZE;tr|A0A1D6K873|A0A1D6K873_MAIZE		Locus:1.1.1.1114.15 File:"P170059_16.WIFF"
21967	ETVLPR	1017.61	2	0.00381807	12.8945	tr|A0A1D6GFD7|A0A1D6GFD7_MAIZE;tr|A0A1D6GFD6|A0A1D6GFD6_MAIZE;tr|A0A1D6GFF4|A0A1D6GFF4_MAIZE;tr|A0A1D6L7Z8|A0A1D6L7Z8_MAIZE;tr|A0A1D6GFE4|A0A1D6GFE4_MAIZE;tr|A0A1D6GFF3|A0A1D6GFF3_MAIZE;tr|A0A1D6GFE3|A0A1D6GFE3_MAIZE;tr|A0A1D6L821|A0A1D6L821_MAIZE;tr|A0A1D6L809|A0A1D6L809_MAIZE;tr|A0A1D6L817|A0A1D6L817_MAIZE;tr|A0A1D6L802|A0A1D6L802_MAIZE;tr|B6U2K5|B6U2K5_MAIZE;tr|B7ZXA7|B7ZXA7_MAIZE;tr|A0A1D6GFD…		Locus:1.1.1.969.18 File:"P170059_11.WIFF"
21997	EIAILR	1017.65	2	0.00508349	11.5363	tr|K7UX86|K7UX86_MAIZE;tr|A0A1D6IJP2|A0A1D6IJP2_MAIZE;tr|B6SPS6|B6SPS6_MAIZE;tr|K7V635|K7V635_MAIZE;tr|B6SK56|B6SK56_MAIZE;tr|A0A1D6QCK6|A0A1D6QCK6_MAIZE;tr|Q94EV7|Q94EV7_MAIZE;tr|D5LMH2|D5LMH2_MAIZE;tr|A0A1D6HMS7|A0A1D6HMS7_MAIZE;tr|B0ZBJ2|B0ZBJ2_MAIZE		Locus:1.1.1.1188.10 File:"P170059_20.WIFF"
22010	VLDLVR	1017.65	2	0.00489555	11.7408	tr|A0A1D6DTX7|A0A1D6DTX7_MAIZE;tr|B4F871|B4F871_MAIZE;tr|A0A1D6DTX5|A0A1D6DTX5_MAIZE;tr|A0A1D6DTX6|A0A1D6DTX6_MAIZE;tr|B4FPM1|B4FPM1_MAIZE		Locus:1.1.1.1315.4 File:"P170059_6.WIFF"
22011	VLDLVR	1017.65	2	0.00279159	14.1841	tr|A0A1D6DTX7|A0A1D6DTX7_MAIZE;tr|B4F871|B4F871_MAIZE;tr|A0A1D6DTX5|A0A1D6DTX5_MAIZE;tr|A0A1D6DTX6|A0A1D6DTX6_MAIZE;tr|B4FPM1|B4FPM1_MAIZE		Locus:1.1.1.1316.2 File:"P170059_6.WIFF"
22017	VVDLIR	1017.65	2	0.00846576	9.48627	sp|P08735|G3PC1_MAIZE;tr|A0A1D6LER3|A0A1D6LER3_MAIZE;tr|Q43359|Q43359_MAIZE;tr|B4F911|B4F911_MAIZE;tr|A0A1D6JP88|A0A1D6JP88_MAIZE;tr|C4JBS8|C4JBS8_MAIZE;sp|Q43247|G3PC3_MAIZE;tr|K7UBU3|K7UBU3_MAIZE;tr|B4FQW6|B4FQW6_MAIZE;tr|A0A1D6LER8|A0A1D6LER8_MAIZE;tr|B6SWF1|B6SWF1_MAIZE;tr|A0A1D6PWR8|A0A1D6PWR8_MAIZE;tr|K7UBU0|K7UBU0_MAIZE;tr|B6T7A4|B6T7A4_MAIZE;tr|A0A1D6LER1|A0A1D6LER1_MAIZE;tr|F2YHN5|F2YHN5…		Locus:1.1.1.1211.3 File:"P170059_3.WIFF"
22021	VVDLIR	1017.65	2	0.00864227	9.40247	sp|P08735|G3PC1_MAIZE;tr|A0A1D6LER3|A0A1D6LER3_MAIZE;tr|Q43359|Q43359_MAIZE;tr|B4F911|B4F911_MAIZE;tr|A0A1D6JP88|A0A1D6JP88_MAIZE;tr|C4JBS8|C4JBS8_MAIZE;sp|Q43247|G3PC3_MAIZE;tr|K7UBU3|K7UBU3_MAIZE;tr|B4FQW6|B4FQW6_MAIZE;tr|A0A1D6LER8|A0A1D6LER8_MAIZE;tr|B6SWF1|B6SWF1_MAIZE;tr|A0A1D6PWR8|A0A1D6PWR8_MAIZE;tr|K7UBU0|K7UBU0_MAIZE;tr|B6T7A4|B6T7A4_MAIZE;tr|A0A1D6LER1|A0A1D6LER1_MAIZE;tr|F2YHN5|F2YHN5…		Locus:1.1.1.1223.5 File:"P170059_3.WIFF"
22024	VVDLIR	1017.65	2	0.00670448	10.446	sp|P08735|G3PC1_MAIZE;tr|A0A1D6LER3|A0A1D6LER3_MAIZE;tr|Q43359|Q43359_MAIZE;tr|B4F911|B4F911_MAIZE;tr|A0A1D6JP88|A0A1D6JP88_MAIZE;tr|C4JBS8|C4JBS8_MAIZE;sp|Q43247|G3PC3_MAIZE;tr|K7UBU3|K7UBU3_MAIZE;tr|B4FQW6|B4FQW6_MAIZE;tr|A0A1D6LER8|A0A1D6LER8_MAIZE;tr|B6SWF1|B6SWF1_MAIZE;tr|A0A1D6PWR8|A0A1D6PWR8_MAIZE;tr|K7UBU0|K7UBU0_MAIZE;tr|B6T7A4|B6T7A4_MAIZE;tr|A0A1D6LER1|A0A1D6LER1_MAIZE;tr|F2YHN5|F2YHN5…		Locus:1.1.1.1275.7 File:"P170059_7.WIFF"
22025	VVDLIR	1017.65	2	0.00432876	12.3403	sp|P08735|G3PC1_MAIZE;tr|A0A1D6LER3|A0A1D6LER3_MAIZE;tr|Q43359|Q43359_MAIZE;tr|B4F911|B4F911_MAIZE;tr|A0A1D6JP88|A0A1D6JP88_MAIZE;tr|C4JBS8|C4JBS8_MAIZE;sp|Q43247|G3PC3_MAIZE;tr|K7UBU3|K7UBU3_MAIZE;tr|B4FQW6|B4FQW6_MAIZE;tr|A0A1D6LER8|A0A1D6LER8_MAIZE;tr|B6SWF1|B6SWF1_MAIZE;tr|A0A1D6PWR8|A0A1D6PWR8_MAIZE;tr|K7UBU0|K7UBU0_MAIZE;tr|B6T7A4|B6T7A4_MAIZE;tr|A0A1D6LER1|A0A1D6LER1_MAIZE;tr|F2YHN5|F2YHN5…		Locus:1.1.1.1279.8 File:"P170059_7.WIFF"
22026	VVDLIR	1017.65	2	0.00398731	12.7314	sp|P08735|G3PC1_MAIZE;tr|A0A1D6LER3|A0A1D6LER3_MAIZE;tr|Q43359|Q43359_MAIZE;tr|B4F911|B4F911_MAIZE;tr|A0A1D6JP88|A0A1D6JP88_MAIZE;tr|C4JBS8|C4JBS8_MAIZE;sp|Q43247|G3PC3_MAIZE;tr|K7UBU3|K7UBU3_MAIZE;tr|B4FQW6|B4FQW6_MAIZE;tr|A0A1D6LER8|A0A1D6LER8_MAIZE;tr|B6SWF1|B6SWF1_MAIZE;tr|A0A1D6PWR8|A0A1D6PWR8_MAIZE;tr|K7UBU0|K7UBU0_MAIZE;tr|B6T7A4|B6T7A4_MAIZE;tr|A0A1D6LER1|A0A1D6LER1_MAIZE;tr|F2YHN5|F2YHN5…		Locus:1.1.1.1266.9 File:"P170059_8.WIFF"
22028	IAELLR	1017.65	2	0.00282503	14.1188	tr|A0A1D6QKI5|A0A1D6QKI5_MAIZE;tr|A0A1D6I6T0|A0A1D6I6T0_MAIZE;tr|A0A1D6QKI4|A0A1D6QKI4_MAIZE;tr|C0PLZ0|C0PLZ0_MAIZE;tr|A0A1D6QKI7|A0A1D6QKI7_MAIZE;tr|C3UZ63|C3UZ63_MAIZE;tr|A0A1D6I6S9|A0A1D6I6S9_MAIZE;tr|C1K9J1|C1K9J1_MAIZE;tr|A0A1D6I6T7|A0A1D6I6T7_MAIZE;tr|A0A1D6ES21|A0A1D6ES21_MAIZE;tr|A0A1D6I6T5|A0A1D6I6T5_MAIZE;tr|A0A1D6I6T3|A0A1D6I6T3_MAIZE;tr|A0A1D6QKI8|A0A1D6QKI8_MAIZE;tr|A0A1D6KID1|A0A1D6…		Locus:1.1.1.1344.3 File:"P170059_8.WIFF"
22031	IAELLR	1017.65	2	0.00802502	9.67873	tr|A0A1D6QKI5|A0A1D6QKI5_MAIZE;tr|A0A1D6I6T0|A0A1D6I6T0_MAIZE;tr|A0A1D6QKI4|A0A1D6QKI4_MAIZE;tr|C0PLZ0|C0PLZ0_MAIZE;tr|A0A1D6QKI7|A0A1D6QKI7_MAIZE;tr|C3UZ63|C3UZ63_MAIZE;tr|A0A1D6I6S9|A0A1D6I6S9_MAIZE;tr|C1K9J1|C1K9J1_MAIZE;tr|A0A1D6I6T7|A0A1D6I6T7_MAIZE;tr|A0A1D6ES21|A0A1D6ES21_MAIZE;tr|A0A1D6I6T5|A0A1D6I6T5_MAIZE;tr|A0A1D6I6T3|A0A1D6I6T3_MAIZE;tr|A0A1D6QKI8|A0A1D6QKI8_MAIZE;tr|A0A1D6KID1|A0A1D6…		Locus:1.1.1.1356.3 File:"P170059_7.WIFF"
22037	ELIALR	1017.65	2	0.00800728	9.68878	tr|A0A1D6NA03|A0A1D6NA03_MAIZE;tr|C0P6D0|C0P6D0_MAIZE;tr|A0A1D6NA04|A0A1D6NA04_MAIZE;tr|A0A1D6NA15|A0A1D6NA15_MAIZE;tr|A0A1D6NA09|A0A1D6NA09_MAIZE;tr|B4FY12|B4FY12_MAIZE;tr|A0A1D6NA11|A0A1D6NA11_MAIZE		Locus:1.1.1.1181.5 File:"P170059_2.WIFF"
22042	ILVLTR	1017.69	2	0.00410296	12.5809	tr|A0A1D6GWZ8|A0A1D6GWZ8_MAIZE;tr|A0A1D6GWZ7|A0A1D6GWZ7_MAIZE;tr|A0A1D6GWZ6|A0A1D6GWZ6_MAIZE		Locus:1.1.1.1254.8 File:"P170059_10.WIFF"
22045	ILVLTR	1017.69	2	0.00803197	9.6755	tr|A0A1D6GWZ8|A0A1D6GWZ8_MAIZE;tr|A0A1D6GWZ7|A0A1D6GWZ7_MAIZE;tr|A0A1D6GWZ6|A0A1D6GWZ6_MAIZE		Locus:1.1.1.1200.4 File:"P170059_9.WIFF"
22046	ILIVTR	1017.69	2	0.00917582	9.19099	tr|K7V5Z8|K7V5Z8_MAIZE;tr|B6U1D7|B6U1D7_MAIZE;tr|A0A1D6NT62|A0A1D6NT62_MAIZE;tr|A0A1D6K2F0|A0A1D6K2F0_MAIZE;tr|K7VYQ6|K7VYQ6_MAIZE;tr|A0A1D6K2E4|A0A1D6K2E4_MAIZE;tr|A0A1D6K2D9|A0A1D6K2D9_MAIZE;tr|K7VDR8|K7VDR8_MAIZE;tr|A0A1D6P846|A0A1D6P846_MAIZE;tr|A0A1D6K2D8|A0A1D6K2D8_MAIZE;tr|A0A1D6NT57|A0A1D6NT57_MAIZE;tr|C0P6F8|C0P6F8_MAIZE;tr|K7VHJ3|K7VHJ3_MAIZE;tr|Q43706|Q43706_MAIZE;tr|A0A1D6K2F5|A0A1D6K…		Locus:1.1.1.1231.16 File:"P170059_20.WIFF"
22052	VLTLLR	1017.69	2	0.0059275	10.956	tr|B4FQZ7|B4FQZ7_MAIZE;tr|B4FB47|B4FB47_MAIZE		Locus:1.1.1.1427.4 File:"P170059_13.WIFF"
22054	VDWEAVLVHR	1526.85	3	0	62.5809	tr|A0A1D6HK91|A0A1D6HK91_MAIZE		Locus:1.1.1.1273.2 File:"P170059_1.WIFF"
22166	NYLHFVK	1527.9	3	0.001165	18.6623	sp|P25460|RS11_MAIZE;tr|A0A1D6E6T5|A0A1D6E6T5_MAIZE;tr|B6TDP8|B6TDP8_MAIZE;tr|A0A1D6DZS7|A0A1D6DZS7_MAIZE;tr|B8A131|B8A131_MAIZE;tr|B6SIL5|B6SIL5_MAIZE		Locus:1.1.1.1126.8 File:"P170059_10.WIFF"
22200	IVYVAPMK	1527.93	3	0.00798851	9.71185	tr|A0A1D6PH96|A0A1D6PH96_MAIZE;tr|A0A1D6PHA3|A0A1D6PHA3_MAIZE;tr|A0A1D6PHB1|A0A1D6PHB1_MAIZE;tr|A0A1D6PHA7|A0A1D6PHA7_MAIZE;tr|A0A1D6IKW9|A0A1D6IKW9_MAIZE;tr|A0A1D6PH82|A0A1D6PH82_MAIZE;tr|A0A1D6IKX1|A0A1D6IKX1_MAIZE;tr|A0A1D6PH80|A0A1D6PH80_MAIZE;tr|A0A1D6PH86|A0A1D6PH86_MAIZE;tr|A0A1D6PH75|A0A1D6PH75_MAIZE;tr|A0A1D6IKX0|A0A1D6IKX0_MAIZE;tr|A0A1D6PH78|A0A1D6PH78_MAIZE;tr|A0A1D6PHA2|A0A1D6PHA2_MA…		Locus:1.1.1.1196.9 File:"P170059_10.WIFF"
22224	VGASLLR	1018.64	2	0.00259961	14.5541	sp|A5H453|PER42_MAIZE;tr|A0A1D6F4C8|A0A1D6F4C8_MAIZE;tr|B4G1S4|B4G1S4_MAIZE;tr|A0A1D6F4D2|A0A1D6F4D2_MAIZE;tr|Q94EL6|Q94EL6_MAIZE;tr|C0PPB6|C0PPB6_MAIZE;sp|A5H454|PER66_MAIZE;tr|Q9ZTS7|Q9ZTS7_MAIZE;tr|A0A1D6IMZ8|A0A1D6IMZ8_MAIZE;tr|B6T4Q8|B6T4Q8_MAIZE		Locus:1.1.1.1150.20 File:"P170059_14.WIFF"
22225	IGSIIGR	1018.64	2	0.00975476	8.92753	tr|K7VCQ2|K7VCQ2_MAIZE;tr|A0A1D6K4A3|A0A1D6K4A3_MAIZE;tr|A0A1D6K4B5|A0A1D6K4B5_MAIZE;tr|C4J9J4|C4J9J4_MAIZE;tr|K7VH64|K7VH64_MAIZE		Locus:1.1.1.1251.8 File:"P170059_17.WIFF"
22228	VGASLLR	1018.64	2	0.0054962	11.209	sp|A5H453|PER42_MAIZE;tr|A0A1D6F4C8|A0A1D6F4C8_MAIZE;tr|B4G1S4|B4G1S4_MAIZE;tr|A0A1D6F4D2|A0A1D6F4D2_MAIZE;tr|Q94EL6|Q94EL6_MAIZE;tr|C0PPB6|C0PPB6_MAIZE;sp|A5H454|PER66_MAIZE;tr|Q9ZTS7|Q9ZTS7_MAIZE;tr|A0A1D6IMZ8|A0A1D6IMZ8_MAIZE;tr|B6T4Q8|B6T4Q8_MAIZE		Locus:1.1.1.1183.16 File:"P170059_13.WIFF"
22229	VGASLLR	1018.64	2	0.00241658	14.9044	sp|A5H453|PER42_MAIZE;tr|A0A1D6F4C8|A0A1D6F4C8_MAIZE;tr|B4G1S4|B4G1S4_MAIZE;tr|A0A1D6F4D2|A0A1D6F4D2_MAIZE;tr|Q94EL6|Q94EL6_MAIZE;tr|C0PPB6|C0PPB6_MAIZE;sp|A5H454|PER66_MAIZE;tr|Q9ZTS7|Q9ZTS7_MAIZE;tr|A0A1D6IMZ8|A0A1D6IMZ8_MAIZE;tr|B6T4Q8|B6T4Q8_MAIZE		Locus:1.1.1.1171.13 File:"P170059_13.WIFF"
22230	VGASLLR	1018.64	2	0.00739527	9.99514	sp|A5H453|PER42_MAIZE;tr|A0A1D6F4C8|A0A1D6F4C8_MAIZE;tr|B4G1S4|B4G1S4_MAIZE;tr|A0A1D6F4D2|A0A1D6F4D2_MAIZE;tr|Q94EL6|Q94EL6_MAIZE;tr|C0PPB6|C0PPB6_MAIZE;sp|A5H454|PER66_MAIZE;tr|Q9ZTS7|Q9ZTS7_MAIZE;tr|A0A1D6IMZ8|A0A1D6IMZ8_MAIZE;tr|B6T4Q8|B6T4Q8_MAIZE		Locus:1.1.1.1179.13 File:"P170059_13.WIFF"
22231	VGASLLR	1018.64	2	0.00375839	12.968	sp|A5H453|PER42_MAIZE;tr|A0A1D6F4C8|A0A1D6F4C8_MAIZE;tr|B4G1S4|B4G1S4_MAIZE;tr|A0A1D6F4D2|A0A1D6F4D2_MAIZE;tr|Q94EL6|Q94EL6_MAIZE;tr|C0PPB6|C0PPB6_MAIZE;sp|A5H454|PER66_MAIZE;tr|Q9ZTS7|Q9ZTS7_MAIZE;tr|A0A1D6IMZ8|A0A1D6IMZ8_MAIZE;tr|B6T4Q8|B6T4Q8_MAIZE		Locus:1.1.1.1175.10 File:"P170059_13.WIFF"
22234	QSLIVR	1018.64	2	0.00221109	15.3938	tr|K7TM64|K7TM64_MAIZE;tr|A0A1D6QHK1|A0A1D6QHK1_MAIZE;tr|B4F9G8|B4F9G8_MAIZE;tr|A0A1D6QHK0|A0A1D6QHK0_MAIZE;tr|B6TBN6|B6TBN6_MAIZE		Locus:1.1.1.1090.9 File:"P170059_7.WIFF"
22235	QSLIVR	1018.64	2	0.00959313	8.98102	tr|K7TM64|K7TM64_MAIZE;tr|A0A1D6QHK1|A0A1D6QHK1_MAIZE;tr|B4F9G8|B4F9G8_MAIZE;tr|A0A1D6QHK0|A0A1D6QHK0_MAIZE;tr|B6TBN6|B6TBN6_MAIZE		Locus:1.1.1.1085.13 File:"P170059_7.WIFF"
22261	LAASGLGLVLVGR	1528.96	3	0	58.0062	tr|Q8RUZ2|Q8RUZ2_MAIZE;tr|A0A1D6HCB6|A0A1D6HCB6_MAIZE;tr|O24478|O24478_MAIZE		Locus:1.1.1.1511.3 File:"P170059_17.WIFF"
22327	EIDAIR	1019.59	2	0.00360525	13.1242	tr|A0A1D6NYP1|A0A1D6NYP1_MAIZE;tr|A0A1D6NYP0|A0A1D6NYP0_MAIZE;tr|K7VG10|K7VG10_MAIZE;tr|A0A1D6NYP2|A0A1D6NYP2_MAIZE		Locus:1.1.1.1093.10 File:"P170059_2.WIFF"
22365	ILVSER	1019.63	2	0.00993462	8.8615	tr|A0A1D6NKU5|A0A1D6NKU5_MAIZE;tr|A0A1D6NKU7|A0A1D6NKU7_MAIZE;tr|A0A1D6FY66|A0A1D6FY66_MAIZE;tr|A0A1D6FY81|A0A1D6FY81_MAIZE;tr|A0A1D6NKT9|A0A1D6NKT9_MAIZE;tr|A0A1D6FY51|A0A1D6FY51_MAIZE;tr|A0A1D6NKU8|A0A1D6NKU8_MAIZE;tr|A0A1D6NKU4|A0A1D6NKU4_MAIZE;tr|A0A1D6FY92|A0A1D6FY92_MAIZE;tr|A0A1D6FY79|A0A1D6FY79_MAIZE;tr|A0A1D6FY89|A0A1D6FY89_MAIZE;tr|A0A1D6FY94|A0A1D6FY94_MAIZE;tr|A0A1D6NKS8|A0A1D6NKS8_MA…		Locus:1.1.1.1144.17 File:"P170059_18.WIFF"
22398	TTILLR	1019.66	2	0.00405507	12.6399	tr|A0A1D6J6C4|A0A1D6J6C4_MAIZE		Locus:1.1.1.1212.14 File:"P170059_16.WIFF"
22399	TTILLR	1019.66	2	0.00864227	9.40403	tr|A0A1D6J6C4|A0A1D6J6C4_MAIZE		Locus:1.1.1.1211.14 File:"P170059_16.WIFF"
22400	ITIITR	1019.66	2	0.00222667	15.3592	tr|A0A1D6IK08|A0A1D6IK08_MAIZE;tr|A0A1D6F1X0|A0A1D6F1X0_MAIZE;tr|A0A1D6IK02|A0A1D6IK02_MAIZE;tr|A0A1D6F1W9|A0A1D6F1W9_MAIZE;tr|A0A1D6F1X6|A0A1D6F1X6_MAIZE;tr|B6UAK5|B6UAK5_MAIZE;tr|A0A1D6IK09|A0A1D6IK09_MAIZE;tr|A0A1D6F1X5|A0A1D6F1X5_MAIZE;tr|B6TUB8|B6TUB8_MAIZE;tr|A0A1D6QK12|A0A1D6QK12_MAIZE;tr|A0A1D6F1X1|A0A1D6F1X1_MAIZE;tr|A0A1D6F1X4|A0A1D6F1X4_MAIZE;tr|A0A1D6QK10|A0A1D6QK10_MAIZE;tr|A0A1D6QK1…		Locus:1.1.1.1186.12 File:"P170059_15.WIFF"
22401	ITIITR	1019.66	2	0.00284364	14.0674	tr|A0A1D6IK08|A0A1D6IK08_MAIZE;tr|A0A1D6F1X0|A0A1D6F1X0_MAIZE;tr|A0A1D6IK02|A0A1D6IK02_MAIZE;tr|A0A1D6F1W9|A0A1D6F1W9_MAIZE;tr|A0A1D6F1X6|A0A1D6F1X6_MAIZE;tr|B6UAK5|B6UAK5_MAIZE;tr|A0A1D6IK09|A0A1D6IK09_MAIZE;tr|A0A1D6F1X5|A0A1D6F1X5_MAIZE;tr|B6TUB8|B6TUB8_MAIZE;tr|A0A1D6QK12|A0A1D6QK12_MAIZE;tr|A0A1D6F1X1|A0A1D6F1X1_MAIZE;tr|A0A1D6F1X4|A0A1D6F1X4_MAIZE;tr|A0A1D6QK10|A0A1D6QK10_MAIZE;tr|A0A1D6QK1…		Locus:1.1.1.1188.11 File:"P170059_15.WIFF"
22402	ITIITR	1019.66	2	0.00400538	12.6973	tr|A0A1D6IK08|A0A1D6IK08_MAIZE;tr|A0A1D6F1X0|A0A1D6F1X0_MAIZE;tr|A0A1D6IK02|A0A1D6IK02_MAIZE;tr|A0A1D6F1W9|A0A1D6F1W9_MAIZE;tr|A0A1D6F1X6|A0A1D6F1X6_MAIZE;tr|B6UAK5|B6UAK5_MAIZE;tr|A0A1D6IK09|A0A1D6IK09_MAIZE;tr|A0A1D6F1X5|A0A1D6F1X5_MAIZE;tr|B6TUB8|B6TUB8_MAIZE;tr|A0A1D6QK12|A0A1D6QK12_MAIZE;tr|A0A1D6F1X1|A0A1D6F1X1_MAIZE;tr|A0A1D6F1X4|A0A1D6F1X4_MAIZE;tr|A0A1D6QK10|A0A1D6QK10_MAIZE;tr|A0A1D6QK1…		Locus:1.1.1.1190.9 File:"P170059_15.WIFF"
22403	ITIITR	1019.66	2	0.00253019	14.6804	tr|A0A1D6IK08|A0A1D6IK08_MAIZE;tr|A0A1D6F1X0|A0A1D6F1X0_MAIZE;tr|A0A1D6IK02|A0A1D6IK02_MAIZE;tr|A0A1D6F1W9|A0A1D6F1W9_MAIZE;tr|A0A1D6F1X6|A0A1D6F1X6_MAIZE;tr|B6UAK5|B6UAK5_MAIZE;tr|A0A1D6IK09|A0A1D6IK09_MAIZE;tr|A0A1D6F1X5|A0A1D6F1X5_MAIZE;tr|B6TUB8|B6TUB8_MAIZE;tr|A0A1D6QK12|A0A1D6QK12_MAIZE;tr|A0A1D6F1X1|A0A1D6F1X1_MAIZE;tr|A0A1D6F1X4|A0A1D6F1X4_MAIZE;tr|A0A1D6QK10|A0A1D6QK10_MAIZE;tr|A0A1D6QK1…		Locus:1.1.1.1184.13 File:"P170059_15.WIFF"
22446	IIELDD	1020.56	2	4.44633e-05	32.8284	tr|K7TM64|K7TM64_MAIZE;tr|A0A1D6QHK1|A0A1D6QHK1_MAIZE;tr|B4F9G8|B4F9G8_MAIZE;tr|C4J7E6|C4J7E6_MAIZE;tr|B6TBN6|B6TBN6_MAIZE		Locus:1.1.1.1236.5 File:"P170059_1.WIFF"
22447	IIELDD	1020.56	2	5.65328e-05	32.08	tr|K7TM64|K7TM64_MAIZE;tr|A0A1D6QHK1|A0A1D6QHK1_MAIZE;tr|B4F9G8|B4F9G8_MAIZE;tr|C4J7E6|C4J7E6_MAIZE;tr|B6TBN6|B6TBN6_MAIZE		Locus:1.1.1.1232.7 File:"P170059_1.WIFF"
22448	IIELDD	1020.56	2	0.000521183	23.2179	tr|K7TM64|K7TM64_MAIZE;tr|A0A1D6QHK1|A0A1D6QHK1_MAIZE;tr|B4F9G8|B4F9G8_MAIZE;tr|C4J7E6|C4J7E6_MAIZE;tr|B6TBN6|B6TBN6_MAIZE		Locus:1.1.1.1240.5 File:"P170059_1.WIFF"
22495	SEAELAEPIIR	1530.86	3	0.000487209	23.6087	tr|K7USD3|K7USD3_MAIZE;tr|A0A1D6H0T6|A0A1D6H0T6_MAIZE;tr|A0A1D6H0T7|A0A1D6H0T7_MAIZE;tr|A0A1D6H0T9|A0A1D6H0T9_MAIZE;tr|A0A1D6H0U1|A0A1D6H0U1_MAIZE;tr|K7UBS3|K7UBS3_MAIZE;tr|K7UFV4|K7UFV4_MAIZE;tr|A0A1D6QT46|A0A1D6QT46_MAIZE;tr|A0A1D6H0T3|A0A1D6H0T3_MAIZE;tr|A0A1D6QT45|A0A1D6QT45_MAIZE		Locus:1.1.1.1164.6 File:"P170059_3.WIFF"
22530	FPAVAGR	1020.6	2	0.00279887	14.1683	tr|B8A3K1|B8A3K1_MAIZE;tr|A0A1D6L691|A0A1D6L691_MAIZE;tr|A0A1D6MQD0|A0A1D6MQD0_MAIZE;tr|K7V5Z3|K7V5Z3_MAIZE;tr|A0A1D6JIJ3|A0A1D6JIJ3_MAIZE;tr|A0A1D6QEA8|A0A1D6QEA8_MAIZE;tr|A0A1D6MTI1|A0A1D6MTI1_MAIZE;tr|B6T7B6|B6T7B6_MAIZE;tr|K7V9U7|K7V9U7_MAIZE		Locus:1.1.1.1035.14 File:"P170059_11.WIFF"
22531	FPAVAGR	1020.6	2	0.00261793	14.4905	tr|B8A3K1|B8A3K1_MAIZE;tr|A0A1D6L691|A0A1D6L691_MAIZE;tr|A0A1D6MQD0|A0A1D6MQD0_MAIZE;tr|K7V5Z3|K7V5Z3_MAIZE;tr|A0A1D6JIJ3|A0A1D6JIJ3_MAIZE;tr|A0A1D6QEA8|A0A1D6QEA8_MAIZE;tr|A0A1D6MTI1|A0A1D6MTI1_MAIZE;tr|B6T7B6|B6T7B6_MAIZE;tr|K7V9U7|K7V9U7_MAIZE		Locus:1.1.1.1031.17 File:"P170059_11.WIFF"
22535	FALPNR	1020.6	2	0.00715942	10.1417	tr|B4FQI9|B4FQI9_MAIZE;tr|A0A1D6KUF1|A0A1D6KUF1_MAIZE;tr|A0A1D6KUF0|A0A1D6KUF0_MAIZE		Locus:1.1.1.1088.14 File:"P170059_12.WIFF"
22537	AFNLPR	1020.6	2	0.00458005	12.0939	tr|B6TBI6|B6TBI6_MAIZE;tr|B8A3B2|B8A3B2_MAIZE;tr|K7VUC8|K7VUC8_MAIZE;tr|K7V917|K7V917_MAIZE;tr|A0A1D6P0F0|A0A1D6P0F0_MAIZE		Locus:1.1.1.1096.12 File:"P170059_12.WIFF"
22549	AGTLSLR	1020.62	2	0.000326325	25.523	tr|A0A1D6HQ77|A0A1D6HQ77_MAIZE;tr|B4FW57|B4FW57_MAIZE;tr|C4J473|C4J473_MAIZE		Locus:1.1.1.1083.12 File:"P170059_8.WIFF"
22696	GIFLLR	1021.66	2	0.00441243	12.2705	tr|A0A1D6M9V3|A0A1D6M9V3_MAIZE;tr|A0A1D6M9V0|A0A1D6M9V0_MAIZE;tr|B4F869|B4F869_MAIZE;tr|B4FQC9|B4FQC9_MAIZE;tr|A0A1D6M9V1|A0A1D6M9V1_MAIZE		Locus:1.1.1.1292.8 File:"P170059_10.WIFF"
22697	GIFLLR	1021.66	2	0.00911804	9.20906	tr|A0A1D6M9V3|A0A1D6M9V3_MAIZE;tr|A0A1D6M9V0|A0A1D6M9V0_MAIZE;tr|B4F869|B4F869_MAIZE;tr|B4FQC9|B4FQC9_MAIZE;tr|A0A1D6M9V1|A0A1D6M9V1_MAIZE		Locus:1.1.1.1296.7 File:"P170059_10.WIFF"
22698	ALVLFR	1021.66	2	0.00955582	8.99791	tr|A0A1D6H396|A0A1D6H396_MAIZE;tr|C0PHC1|C0PHC1_MAIZE		Locus:1.1.1.1377.3 File:"P170059_13.WIFF"
22809	QALAVAGQGIFR	1533.89	3	0.00114835	18.7375	tr|B6TC58|B6TC58_MAIZE		Locus:1.1.1.1424.3 File:"P170059_5.WIFF"
22830	NVALFR	1022.62	2	0.00709447	10.1851	tr|B6T5Z1|B6T5Z1_MAIZE;tr|B6T856|B6T856_MAIZE;sp|P29038|LDH_MAIZE;tr|B4FEG4|B4FEG4_MAIZE		Locus:1.1.1.1189.12 File:"P170059_13.WIFF"
22831	GNIFLR	1022.62	2	0.00168884	16.9251	tr|A0A1D6PER6|A0A1D6PER6_MAIZE;tr|A0A1D6PER4|A0A1D6PER4_MAIZE;tr|A0A1D6JW69|A0A1D6JW69_MAIZE;tr|A0A1D6JW71|A0A1D6JW71_MAIZE;tr|A0A1D6PER5|A0A1D6PER5_MAIZE;tr|A0A1D6JW72|A0A1D6JW72_MAIZE;tr|A0A1D6PER2|A0A1D6PER2_MAIZE;tr|A0A1D6JW70|A0A1D6JW70_MAIZE		Locus:1.1.1.1196.17 File:"P170059_16.WIFF"
22832	GNIFLR	1022.62	2	0.00208804	15.7896	tr|A0A1D6PER6|A0A1D6PER6_MAIZE;tr|A0A1D6PER4|A0A1D6PER4_MAIZE;tr|A0A1D6JW69|A0A1D6JW69_MAIZE;tr|A0A1D6JW71|A0A1D6JW71_MAIZE;tr|A0A1D6PER5|A0A1D6PER5_MAIZE;tr|A0A1D6JW72|A0A1D6JW72_MAIZE;tr|A0A1D6PER2|A0A1D6PER2_MAIZE;tr|A0A1D6JW70|A0A1D6JW70_MAIZE		Locus:1.1.1.1192.12 File:"P170059_16.WIFF"
22838	LEVIFV	1022.63	2	1.41849e-05	41.1933	tr|A0A1D6KLA3|A0A1D6KLA3_MAIZE;tr|Q0VH31|Q0VH31_MAIZE;tr|K7U2X7|K7U2X7_MAIZE;tr|A0A1D6PZD9|A0A1D6PZD9_MAIZE;tr|Q2WBM0|Q2WBM0_MAIZE;tr|B4FW94|B4FW94_MAIZE		Locus:1.1.1.1531.2 File:"P170059_1.WIFF"
22839	LEVIFV	1022.63	2	4.44633e-05	33.1616	tr|A0A1D6KLA3|A0A1D6KLA3_MAIZE;tr|Q0VH31|Q0VH31_MAIZE;tr|K7U2X7|K7U2X7_MAIZE;tr|A0A1D6PZD9|A0A1D6PZD9_MAIZE;tr|Q2WBM0|Q2WBM0_MAIZE;tr|B4FW94|B4FW94_MAIZE		Locus:1.1.1.1539.2 File:"P170059_1.WIFF"
22840	LEVIFV	1022.63	2	8.59992e-05	31.3436	tr|A0A1D6KLA3|A0A1D6KLA3_MAIZE;tr|Q0VH31|Q0VH31_MAIZE;tr|K7U2X7|K7U2X7_MAIZE;tr|A0A1D6PZD9|A0A1D6PZD9_MAIZE;tr|Q2WBM0|Q2WBM0_MAIZE;tr|B4FW94|B4FW94_MAIZE		Locus:1.1.1.1535.2 File:"P170059_1.WIFF"
22904	AFLEAVA	1023.59	2	0.000546067	22.8161	tr|B6TAQ2|B6TAQ2_MAIZE;tr|C4J938|C4J938_MAIZE;tr|C0PL52|C0PL52_MAIZE;tr|A0A1D6KWH1|A0A1D6KWH1_MAIZE;tr|B6TD86|B6TD86_MAIZE;tr|B6T5B9|B6T5B9_MAIZE		Locus:1.1.1.1383.3 File:"P170059_16.WIFF"
22907	AFLEAVA	1023.59	2	0.00220388	15.428	tr|B6TAQ2|B6TAQ2_MAIZE;tr|C4J938|C4J938_MAIZE;tr|C0PL52|C0PL52_MAIZE;tr|A0A1D6KWH1|A0A1D6KWH1_MAIZE;tr|B6TD86|B6TD86_MAIZE;tr|B6T5B9|B6T5B9_MAIZE		Locus:1.1.1.1372.4 File:"P170059_15.WIFF"
22908	AFLEAVA	1023.59	2	1.41849e-05	36.6905	tr|B6TAQ2|B6TAQ2_MAIZE;tr|C4J938|C4J938_MAIZE;tr|C0PL52|C0PL52_MAIZE;tr|A0A1D6KWH1|A0A1D6KWH1_MAIZE;tr|B6TD86|B6TD86_MAIZE;tr|B6T5B9|B6T5B9_MAIZE		Locus:1.1.1.1364.4 File:"P170059_15.WIFF"
22909	AFLEAVA	1023.59	2	2.67362e-05	35.2015	tr|B6TAQ2|B6TAQ2_MAIZE;tr|C4J938|C4J938_MAIZE;tr|C0PL52|C0PL52_MAIZE;tr|A0A1D6KWH1|A0A1D6KWH1_MAIZE;tr|B6TD86|B6TD86_MAIZE;tr|B6T5B9|B6T5B9_MAIZE		Locus:1.1.1.1368.2 File:"P170059_15.WIFF"
22913	AFLEAVA	1023.59	2	0.00137527	17.8647	tr|B6TAQ2|B6TAQ2_MAIZE;tr|C4J938|C4J938_MAIZE;tr|C0PL52|C0PL52_MAIZE;tr|A0A1D6KWH1|A0A1D6KWH1_MAIZE;tr|B6TD86|B6TD86_MAIZE;tr|B6T5B9|B6T5B9_MAIZE		Locus:1.1.1.1365.4 File:"P170059_14.WIFF"
22918	AFLEAVA	1023.59	2	0.000831256	20.2429	tr|B6TAQ2|B6TAQ2_MAIZE;tr|C4J938|C4J938_MAIZE;tr|C0PL52|C0PL52_MAIZE;tr|A0A1D6KWH1|A0A1D6KWH1_MAIZE;tr|B6TD86|B6TD86_MAIZE;tr|B6T5B9|B6T5B9_MAIZE		Locus:1.1.1.1360.6 File:"P170059_15.WIFF"
22932	FEVGLR	1023.6	2	0.00446274	12.1956	tr|B6TFE5|B6TFE5_MAIZE;tr|A0A1D6N3E7|A0A1D6N3E7_MAIZE		Locus:1.1.1.1178.11 File:"P170059_20.WIFF"
22933	FEVGLR	1023.6	2	0.00488033	11.7486	tr|B6TFE5|B6TFE5_MAIZE;tr|A0A1D6N3E7|A0A1D6N3E7_MAIZE		Locus:1.1.1.1182.10 File:"P170059_20.WIFF"
22944	FVEIGR	1023.6	2	0.00377383	12.9593	tr|A0A1D6IB46|A0A1D6IB46_MAIZE;tr|B6TMP6|B6TMP6_MAIZE;tr|B6TD95|B6TD95_MAIZE;tr|B4FCU1|B4FCU1_MAIZE;tr|B6UCW0|B6UCW0_MAIZE;tr|B4FUA9|B4FUA9_MAIZE;tr|B4FC17|B4FC17_MAIZE		Locus:1.1.1.1170.8 File:"P170059_20.WIFF"
22992	VVSFIR	1023.64	2	0.00665433	10.4745	tr|A0A1D6GM15|A0A1D6GM15_MAIZE;tr|A0A1D6J1Q0|A0A1D6J1Q0_MAIZE;tr|B6TZ32|B6TZ32_MAIZE;tr|A0A1D6QC90|A0A1D6QC90_MAIZE;tr|B6TX07|B6TX07_MAIZE;tr|A0A1D6GM18|A0A1D6GM18_MAIZE;tr|B6SHH4|B6SHH4_MAIZE;tr|A0A1D6GM16|A0A1D6GM16_MAIZE;tr|A0A1D6GM17|A0A1D6GM17_MAIZE;tr|K7U994|K7U994_MAIZE;tr|B4FSH8|B4FSH8_MAIZE;tr|A0A1D6QC91|A0A1D6QC91_MAIZE		Locus:1.1.1.1275.13 File:"P170059_19.WIFF"
23038	YEWLLENFAEK	2049.1	4	0.00508077	11.539	sp|Q9S7B2|RS2_MAIZE		Locus:1.1.1.1413.4 File:"P170059_8.WIFF"
23071	VVLEFD	1024.57	2	0.000653881	21.3125	tr|B6TEK2|B6TEK2_MAIZE;tr|C4J5Q1|C4J5Q1_MAIZE		Locus:1.1.1.1369.4 File:"P170059_8.WIFF"
23078	LLQYGEQNIR	1536.86	3	0.000228338	28.0209	tr|C0PNF7|C0PNF7_MAIZE;tr|K7USD3|K7USD3_MAIZE;tr|A0A1D6H0T6|A0A1D6H0T6_MAIZE;tr|A0A1D6H0T7|A0A1D6H0T7_MAIZE;tr|A0A1D6H0T9|A0A1D6H0T9_MAIZE;tr|A0A1D6H0U1|A0A1D6H0U1_MAIZE;tr|K7UBS3|K7UBS3_MAIZE;tr|K7UFV4|K7UFV4_MAIZE;tr|A0A1D6QT46|A0A1D6QT46_MAIZE;tr|A0A1D6H0T3|A0A1D6H0T3_MAIZE;tr|A0A1D6QT45|A0A1D6QT45_MAIZE		Locus:1.1.1.1224.3 File:"P170059_2.WIFF"
23105	GLFSAAR	1024.6	2	0.00140294	17.7595	tr|A0A1D6KFZ0|A0A1D6KFZ0_MAIZE;tr|B6SU81|B6SU81_MAIZE;tr|K7TNN8|K7TNN8_MAIZE;tr|A0A1D6KFY9|A0A1D6KFY9_MAIZE;tr|A0A1D6KFY8|A0A1D6KFY8_MAIZE		Locus:1.1.1.1152.19 File:"P170059_13.WIFF"
23115	AAFSGLR	1024.6	2	0.000999985	19.2997	tr|A0A1D6K2X7|A0A1D6K2X7_MAIZE;tr|A0A1D6K2W1|A0A1D6K2W1_MAIZE;tr|A0A1D6K2V7|A0A1D6K2V7_MAIZE;tr|A0A1D6K2W2|A0A1D6K2W2_MAIZE;tr|A0A1D6K2V4|A0A1D6K2V4_MAIZE;tr|A0A1D6K2V6|A0A1D6K2V6_MAIZE;tr|A0A1D6K2X6|A0A1D6K2X6_MAIZE;tr|A0A1D6K2X5|A0A1D6K2X5_MAIZE;tr|A0A1D6K2X8|A0A1D6K2X8_MAIZE;tr|A0A1D6K2X0|A0A1D6K2X0_MAIZE;tr|A0A1D6K2V8|A0A1D6K2V8_MAIZE;tr|C4IZJ3|C4IZJ3_MAIZE;tr|A0A1D6K2V5|A0A1D6K2V5_MAIZE		Locus:1.1.1.1033.18 File:"P170059_11.WIFF"
23138	LQLVEAEK	1536.93	3	0.00701909	10.2257	tr|B4FVD5|B4FVD5_MAIZE;tr|B6T2T0|B6T2T0_MAIZE;tr|B4FB71|B4FB71_MAIZE;tr|A0A1D6NGU8|A0A1D6NGU8_MAIZE;tr|Q9XGW8|Q9XGW8_MAIZE;tr|A0A1D6MFD1|A0A1D6MFD1_MAIZE;tr|A0A1D6G0U9|A0A1D6G0U9_MAIZE		Locus:1.1.1.1227.13 File:"P170059_12.WIFF"
23147	ASNIGQLVK	1536.94	3	0.000961706	19.5015	tr|A0A1D6KD72|A0A1D6KD72_MAIZE;tr|A0A1D6MX99|A0A1D6MX99_MAIZE;tr|A0A1D6KD73|A0A1D6KD73_MAIZE;tr|A0A1D6MXA3|A0A1D6MXA3_MAIZE;tr|C0HFI8|C0HFI8_MAIZE;tr|C0PHT4|C0PHT4_MAIZE;tr|A0A1D6KD65|A0A1D6KD65_MAIZE;tr|A0A1D6MXA4|A0A1D6MXA4_MAIZE;tr|A0A1D6KD68|A0A1D6KD68_MAIZE;tr|A0A1D6MXA6|A0A1D6MXA6_MAIZE;tr|Q948Y5|Q948Y5_MAIZE;tr|A0A1D6MXA7|A0A1D6MXA7_MAIZE;tr|A0A1D6MX98|A0A1D6MX98_MAIZE		Locus:1.1.1.1122.10 File:"P170059_4.WIFF"
23221	AAEIYR	1025.58	2	0.00877473	9.33939	tr|A0A1D6N5D5|A0A1D6N5D5_MAIZE		Locus:1.1.1.977.18 File:"P170059_11.WIFF"
23224	TGLFER	1025.58	2	0.00977449	8.91263	tr|B6U2X8|B6U2X8_MAIZE;tr|A0A1D6LZN2|A0A1D6LZN2_MAIZE		Locus:1.1.1.1166.13 File:"P170059_19.WIFF"
23241	ELAFSR	1025.58	2	0.00734821	10.0148	tr|A0A1D6QKU2|A0A1D6QKU2_MAIZE;tr|K7U4P9|K7U4P9_MAIZE		Locus:1.1.1.1102.16 File:"P170059_15.WIFF"
23306	ISESAIALK	1538.95	3	0.00410296	12.5811	tr|A0A1D6DSW6|A0A1D6DSW6_MAIZE;tr|A0A1D6DSW7|A0A1D6DSW7_MAIZE;tr|A0A1D6DSW1|A0A1D6DSW1_MAIZE;tr|A0A1D6DSU2|A0A1D6DSU2_MAIZE;tr|A0A1D6DSS3|A0A1D6DSS3_MAIZE;tr|A0A1D6DSV5|A0A1D6DSV5_MAIZE;tr|A0A1D6DSV8|A0A1D6DSV8_MAIZE;tr|A0A1D6DST9|A0A1D6DST9_MAIZE;tr|A0A1D6DSS4|A0A1D6DSS4_MAIZE;tr|A0A1D6DSW3|A0A1D6DSW3_MAIZE;tr|A0A1D6DSW2|A0A1D6DSW2_MAIZE;tr|A0A1D6DST7|A0A1D6DST7_MAIZE;tr|A0A1D6DSV4|A0A1D6DSV4_MA…		Locus:1.1.1.1234.12 File:"P170059_18.WIFF"
23353	IEFPAF	1026.57	2	0.000117649	29.7646	tr|B4FBD6|B4FBD6_MAIZE		Locus:1.1.1.1528.5 File:"P170059_19.WIFF"
23354	IEFPAF	1026.57	2	1.41849e-05	37.8086	tr|B4FBD6|B4FBD6_MAIZE		Locus:1.1.1.1524.2 File:"P170059_19.WIFF"
23383	GLGPWGPGLVQR	1539.88	3	0.000182396	28.6045	tr|A0A1D6ET88|A0A1D6ET88_MAIZE;tr|B4FAQ7|B4FAQ7_MAIZE		Locus:1.1.1.1313.5 File:"P170059_19.WIFF"
23409	NLTIQESK	1539.91	3	0.00128533	18.2142	tr|B6T773|B6T773_MAIZE;tr|C0PCX3|C0PCX3_MAIZE		Locus:1.1.1.982.17 File:"P170059_11.WIFF"
23410	RAEGGFLGADVILK	2053.21	4	0	51.4518	tr|C4JBE3|C4JBE3_MAIZE;tr|B6TQ06|B6TQ06_MAIZE		Locus:1.1.1.1238.8 File:"P170059_2.WIFF"
23428	IEGATFEMLAR	1540.82	3	0	50.1951	tr|A0A1D6G286|A0A1D6G286_MAIZE;tr|A0A1D6NFP6|A0A1D6NFP6_MAIZE;tr|A0A1D6G2B5|A0A1D6G2B5_MAIZE;tr|A0A1D6G271|A0A1D6G271_MAIZE;tr|A0A1D6G256|A0A1D6G256_MAIZE;tr|A0A1D6NFI9|A0A1D6NFI9_MAIZE;tr|A0A1D6G278|A0A1D6G278_MAIZE;tr|A0A1D6NFN7|A0A1D6NFN7_MAIZE;tr|A0A1D6NFI0|A0A1D6NFI0_MAIZE;tr|A0A1D6G2C8|A0A1D6G2C8_MAIZE;tr|A0A1D6G292|A0A1D6G292_MAIZE;tr|A0A1D6NFJ9|A0A1D6NFJ9_MAIZE;tr|A0A1D6NFN4|A0A1D6NFN4_MA…		Locus:1.1.1.1415.3 File:"P170059_20.WIFF"
23478	SYWVGL	1027.56	2	0.00410689	12.5745	tr|K7UGH3|K7UGH3_MAIZE;tr|A0A1D6H089|A0A1D6H089_MAIZE;tr|A0A1D6QUA0|A0A1D6QUA0_MAIZE;tr|A0A1D6QUB5|A0A1D6QUB5_MAIZE;tr|A0A1D6QUA1|A0A1D6QUA1_MAIZE;tr|K7UT16|K7UT16_MAIZE;tr|A0A1D6QU97|A0A1D6QU97_MAIZE;tr|A0A1D6QUC4|A0A1D6QUC4_MAIZE;tr|B4FW80|B4FW80_MAIZE;tr|A0A1D6QU99|A0A1D6QU99_MAIZE;tr|A0A1D6QUA3|A0A1D6QUA3_MAIZE;tr|A0A1D6QUB6|A0A1D6QUB6_MAIZE;tr|A0A1D6QUC3|A0A1D6QUC3_MAIZE;tr|A0A1D6QUA2|A0A1D6…		Locus:1.1.1.1395.9 File:"P170059_5.WIFF"
23489	SYWVGL	1027.56	2	0.004242	12.4242	tr|K7UGH3|K7UGH3_MAIZE;tr|A0A1D6H089|A0A1D6H089_MAIZE;tr|A0A1D6QUA0|A0A1D6QUA0_MAIZE;tr|A0A1D6QUB5|A0A1D6QUB5_MAIZE;tr|A0A1D6QUA1|A0A1D6QUA1_MAIZE;tr|K7UT16|K7UT16_MAIZE;tr|A0A1D6QU97|A0A1D6QU97_MAIZE;tr|A0A1D6QUC4|A0A1D6QUC4_MAIZE;tr|B4FW80|B4FW80_MAIZE;tr|A0A1D6QU99|A0A1D6QU99_MAIZE;tr|A0A1D6QUA3|A0A1D6QUA3_MAIZE;tr|A0A1D6QUB6|A0A1D6QUB6_MAIZE;tr|A0A1D6QUC3|A0A1D6QUC3_MAIZE;tr|A0A1D6QUA2|A0A1D6…		Locus:1.1.1.1379.4 File:"P170059_4.WIFF"
23518	LSSVYR	1027.6	2	0.00799103	9.70827	tr|A0A1D6FJA8|A0A1D6FJA8_MAIZE;tr|A0A1D6MBG0|A0A1D6MBG0_MAIZE;tr|A0A1D6MBG4|A0A1D6MBG4_MAIZE;tr|B4FYR2|B4FYR2_MAIZE;tr|B4FM15|B4FM15_MAIZE;tr|B6SQA2|B6SQA2_MAIZE;tr|B6TZY4|B6TZY4_MAIZE;tr|A0A1D6MBF3|A0A1D6MBF3_MAIZE		Locus:1.1.1.1073.20 File:"P170059_10.WIFF"
23543	EPIIPR	1027.63	2	0.00742371	9.9869	tr|A0A1D6JYZ3|A0A1D6JYZ3_MAIZE;tr|A0A1D6ELY8|A0A1D6ELY8_MAIZE;tr|A0A1D6JYY8|A0A1D6JYY8_MAIZE;tr|A0A1D6JZ04|A0A1D6JZ04_MAIZE;tr|A0A1D6JYZ2|A0A1D6JYZ2_MAIZE;tr|B6SYB7|B6SYB7_MAIZE;tr|A0A1D6JYY7|A0A1D6JYY7_MAIZE		Locus:1.1.1.1098.12 File:"P170059_13.WIFF"
23551	SVMEALFNDGR	1541.78	3	0	60.0812	tr|B6SVM0|B6SVM0_MAIZE;tr|B4FB26|B4FB26_MAIZE;tr|B4FC78|B4FC78_MAIZE		Locus:1.1.1.1344.2 File:"P170059_1.WIFF"
23552	VLLHEDGAASAR	1541.85	3	0.000245746	27.1396	tr|A0A1D6G850|A0A1D6G850_MAIZE;tr|K7VAY4|K7VAY4_MAIZE;tr|C0PAK6|C0PAK6_MAIZE		Locus:1.1.1.992.19 File:"P170059_9.WIFF"
23555	VFVGISQGK	1541.94	3	0.000192412	28.3273	tr|C0P7P3|C0P7P3_MAIZE;tr|B8A046|B8A046_MAIZE;tr|A0A1D6HDL4|A0A1D6HDL4_MAIZE;tr|A0A1D6HDL0|A0A1D6HDL0_MAIZE;tr|Q08063|Q08063_MAIZE;sp|Q8VXG7|PALY_MAIZE;tr|B6U4D6|B6U4D6_MAIZE;tr|A0A1D6HDL1|A0A1D6HDL1_MAIZE		Locus:1.1.1.1186.12 File:"P170059_10.WIFF"
23636	GATVYQAGYHVGVK	2057.15	4	0.000260957	26.8481	tr|B4FAD7|B4FAD7_MAIZE;tr|A0A1D6KMV8|A0A1D6KMV8_MAIZE;tr|A0A1D6KMU9|A0A1D6KMU9_MAIZE;tr|A0A1D6KMV3|A0A1D6KMV3_MAIZE		Locus:1.1.1.1082.14 File:"P170059_5.WIFF"
23677	ALGDYLGVK	1542.92	3	0.00809409	9.6288	tr|A0A0B4J303|A0A0B4J303_MAIZE;tr|B4FBK3|B4FBK3_MAIZE;tr|A0A1D6GV12|A0A1D6GV12_MAIZE;tr|A0A1D6LNL7|A0A1D6LNL7_MAIZE;tr|O24449|O24449_MAIZE;sp|Q41741|IF4A_MAIZE;tr|O24558|O24558_MAIZE;tr|A0A1D6LNL6|A0A1D6LNL6_MAIZE;tr|C0PHE3|C0PHE3_MAIZE		Locus:1.1.1.1283.4 File:"P170059_7.WIFF"
23799	ILPVER	1029.65	2	0.00809751	9.62829	tr|A0A1D6NHN6|A0A1D6NHN6_MAIZE;tr|A0A1D6NHN9|A0A1D6NHN9_MAIZE;tr|A0A1D6NHN8|A0A1D6NHN8_MAIZE;tr|B6TWI3|B6TWI3_MAIZE;tr|A0A1D6NHN7|A0A1D6NHN7_MAIZE		Locus:1.1.1.1186.9 File:"P170059_3.WIFF"
23810	LIVLLR	1029.72	2	0.00777749	9.81216	tr|K7TTJ6|K7TTJ6_MAIZE;tr|C4J069|C4J069_MAIZE;tr|A0A1D6J7J2|A0A1D6J7J2_MAIZE;tr|B6SII9|B6SII9_MAIZE;tr|K7TTJ9|K7TTJ9_MAIZE;tr|A0A1D6E9S1|A0A1D6E9S1_MAIZE;tr|B8A1F5|B8A1F5_MAIZE;tr|B6SHP8|B6SHP8_MAIZE;tr|K7TKP4|K7TKP4_MAIZE		Locus:1.1.1.1487.2 File:"P170059_18.WIFF"
23813	GLGLAPDVLACR	1544.87	3	0.000340602	25.4336	tr|K7VZY3|K7VZY3_MAIZE;tr|A0A1D6G0N7|A0A1D6G0N7_MAIZE;tr|A0A1D6NH68|A0A1D6NH68_MAIZE;tr|A0A1D6NH69|A0A1D6NH69_MAIZE;tr|B6SXZ9|B6SXZ9_MAIZE;tr|K7VK51|K7VK51_MAIZE;tr|C0HGN6|C0HGN6_MAIZE;tr|A0A1D6NH72|A0A1D6NH72_MAIZE;tr|A0A1D6G0P2|A0A1D6G0P2_MAIZE;tr|K7V7R9|K7V7R9_MAIZE;tr|A0A1D6NH75|A0A1D6NH75_MAIZE;tr|A0A1D6NH67|A0A1D6NH67_MAIZE		Locus:1.1.1.1274.7 File:"P170059_5.WIFF"
23814	LHVGDAVDFLR	1544.86	3	9.78542e-05	31.1477	tr|K7W9C3|K7W9C3_MAIZE;tr|B6UGD5|B6UGD5_MAIZE;tr|A0A1D6P0W9|A0A1D6P0W9_MAIZE;tr|C0PI84|C0PI84_MAIZE;tr|A0A1D6P0X0|A0A1D6P0X0_MAIZE;tr|Q304Z5|Q304Z5_MAIZE		Locus:1.1.1.1239.5 File:"P170059_1.WIFF"
23870	GDFETLEK	1545.85	3	0.00227743	15.2419	tr|B6TF15|B6TF15_MAIZE;tr|K7VUP4|K7VUP4_MAIZE;tr|A0A1D6QER4|A0A1D6QER4_MAIZE;tr|B4FHJ2|B4FHJ2_MAIZE;tr|A0A1D6ING2|A0A1D6ING2_MAIZE;tr|A0A1D6FNV9|A0A1D6FNV9_MAIZE		Locus:1.1.1.1068.12 File:"P170059_1.WIFF"
23889	SQFSGWVK	1545.88	3	0.00094165	19.677	tr|B4G227|B4G227_MAIZE		Locus:1.1.1.1209.10 File:"P170059_6.WIFF"
23890	MAVPQVDDIVR	1545.85	3	0.000719288	20.8948	tr|A0A1D6KKD1|A0A1D6KKD1_MAIZE;tr|Q9ZQY2|Q9ZQY2_MAIZE;tr|B6TKX6|B6TKX6_MAIZE;tr|B6T6H3|B6T6H3_MAIZE;tr|C0P3K5|C0P3K5_MAIZE;tr|A0A1D6ESW5|A0A1D6ESW5_MAIZE;tr|Q9ZQY3|Q9ZQY3_MAIZE;tr|B6TC14|B6TC14_MAIZE;tr|A0A1D6I872|A0A1D6I872_MAIZE;tr|Q9ZQY1|Q9ZQY1_MAIZE		Locus:1.1.1.1314.5 File:"P170059_18.WIFF"
23906	AAEAALHQK	1545.91	3	0.00220805	15.4231	tr|A0A1D6ED25|A0A1D6ED25_MAIZE;tr|A0A1D6ED23|A0A1D6ED23_MAIZE		Locus:1.1.1.1000.15 File:"P170059_10.WIFF"
23948	VVAPWR	1030.62	2	0.00294316	13.9113	tr|K7UDW4|K7UDW4_MAIZE;tr|K7TGG9|K7TGG9_MAIZE;tr|B4FZ29|B4FZ29_MAIZE;tr|K7TZ51|K7TZ51_MAIZE;tr|B6TLL8|B6TLL8_MAIZE;tr|K7TKE7|K7TKE7_MAIZE;tr|A0A1D6IXG8|A0A1D6IXG8_MAIZE;tr|A0A1D6IXG3|A0A1D6IXG3_MAIZE		Locus:1.1.1.1163.15 File:"P170059_15.WIFF"
23949	VVAPWR	1030.62	2	0.00212142	15.6358	tr|K7UDW4|K7UDW4_MAIZE;tr|K7TGG9|K7TGG9_MAIZE;tr|B4FZ29|B4FZ29_MAIZE;tr|K7TZ51|K7TZ51_MAIZE;tr|B6TLL8|B6TLL8_MAIZE;tr|K7TKE7|K7TKE7_MAIZE;tr|A0A1D6IXG8|A0A1D6IXG8_MAIZE;tr|A0A1D6IXG3|A0A1D6IXG3_MAIZE		Locus:1.1.1.1160.23 File:"P170059_15.WIFF"
23977	IGLVIGR	1030.68	2	0.000584495	21.8996	tr|A0A1D6IYG0|A0A1D6IYG0_MAIZE;tr|A0A1D6IYF6|A0A1D6IYF6_MAIZE;tr|K7UEH3|K7UEH3_MAIZE;tr|A0A1D6IYF7|A0A1D6IYF7_MAIZE;tr|A0A1D6PUD9|A0A1D6PUD9_MAIZE;tr|A0A1D6IYF8|A0A1D6IYF8_MAIZE;tr|A0A1D6PUD8|A0A1D6PUD8_MAIZE;tr|A0A1D6IYF9|A0A1D6IYF9_MAIZE		Locus:1.1.1.1294.5 File:"P170059_8.WIFF"
23980	IGLVIGR	1030.68	2	0.00210724	15.6863	tr|A0A1D6IYG0|A0A1D6IYG0_MAIZE;tr|A0A1D6IYF6|A0A1D6IYF6_MAIZE;tr|K7UEH3|K7UEH3_MAIZE;tr|A0A1D6IYF7|A0A1D6IYF7_MAIZE;tr|A0A1D6PUD9|A0A1D6PUD9_MAIZE;tr|A0A1D6IYF8|A0A1D6IYF8_MAIZE;tr|A0A1D6PUD8|A0A1D6PUD8_MAIZE;tr|A0A1D6IYF9|A0A1D6IYF9_MAIZE		Locus:1.1.1.1290.6 File:"P170059_8.WIFF"
23998	GMFGFGI	1031.54	2	0.000483056	23.6724	tr|B4FNW7|B4FNW7_MAIZE;tr|K7TVD2|K7TVD2_MAIZE		Locus:1.1.1.1455.3 File:"P170059_11.WIFF"
24065	AQLQLR	1031.64	2	0.00250228	14.7151	tr|A0A1D6KBW7|A0A1D6KBW7_MAIZE;tr|B6TSR7|B6TSR7_MAIZE		Locus:1.1.1.1071.16 File:"P170059_6.WIFF"
24066	GIAAAAVR	1031.64	2	0.00587979	10.9762	tr|A0A1D6GKR6|A0A1D6GKR6_MAIZE;tr|A0A060D2Y2|A0A060D2Y2_MAIZE		Locus:1.1.1.1025.22 File:"P170059_5.WIFF"
24067	VNINLR	1031.64	2	0.00430619	12.3578	tr|C0P455|C0P455_MAIZE;tr|A0A1D6HTM2|A0A1D6HTM2_MAIZE		Locus:1.1.1.1034.8 File:"P170059_9.WIFF"
24098	ILTLIR	1031.7	2	0.00404729	12.6448	tr|A0A1D6NLC1|A0A1D6NLC1_MAIZE;tr|B7ZYX0|B7ZYX0_MAIZE		Locus:1.1.1.1442.2 File:"P170059_14.WIFF"
24100	FGSVENCK	1547.82	3	0.00237795	14.9979	tr|B6T9E7|B6T9E7_MAIZE;tr|A0A1D6PCR6|A0A1D6PCR6_MAIZE;tr|A0A1D6JZE5|A0A1D6JZE5_MAIZE;tr|B6TQB3|B6TQB3_MAIZE;tr|B4FFF1|B4FFF1_MAIZE;tr|B6T5R1|B6T5R1_MAIZE;tr|B6T8F4|B6T8F4_MAIZE		Locus:1.1.1.1007.19 File:"P170059_11.WIFF"
24101	QLTHSNLK	1547.92	3	0.00195912	16.1133	tr|C0PG22|C0PG22_MAIZE		Locus:1.1.1.1407.2 File:"P170059_9.WIFF"
24103	VLLFSFSK	1547.95	3	0.00907425	9.2224	tr|A0A1D6EE89|A0A1D6EE89_MAIZE;tr|A0A1D6EE88|A0A1D6EE88_MAIZE;tr|A0A1D6EE87|A0A1D6EE87_MAIZE		Locus:1.1.1.1460.4 File:"P170059_8.WIFF"
24128	INSLAWSPDSR	1548.82	3	8.59992e-05	31.3035	tr|A0A1D6FDR1|A0A1D6FDR1_MAIZE;tr|K7UY83|K7UY83_MAIZE;tr|B6UDC2|B6UDC2_MAIZE;tr|C0P7E7|C0P7E7_MAIZE;tr|A0A1D6FDQ9|A0A1D6FDQ9_MAIZE;tr|B4FD91|B4FD91_MAIZE;tr|A0A1D6MMD9|A0A1D6MMD9_MAIZE;tr|A0A1D6MME0|A0A1D6MME0_MAIZE		Locus:1.1.1.1235.6 File:"P170059_5.WIFF"
24140	QLVAEVTSENR	1548.84	3	2.67362e-05	35.2678	tr|B4F9M6|B4F9M6_MAIZE		Locus:1.1.1.1179.9 File:"P170059_8.WIFF"
24174	VVDELVEEQGGKR	2065.16	4	0.00469241	11.951	tr|A0A1D6DVQ5|A0A1D6DVQ5_MAIZE;tr|B8A0N6|B8A0N6_MAIZE;tr|A0A1D6DVQ6|A0A1D6DVQ6_MAIZE		Locus:1.1.1.1235.8 File:"P170059_6.WIFF"
24202	SWLPAR	1032.6	2	0.00168532	16.9323	tr|B4FTN5|B4FTN5_MAIZE;tr|K7TZG6|K7TZG6_MAIZE;tr|K7U364|K7U364_MAIZE;tr|A0A1D6N3D7|A0A1D6N3D7_MAIZE		Locus:1.1.1.1091.16 File:"P170059_12.WIFF"
24242	AIDLAAR	1032.62	2	0.00367544	13.0684	tr|B6SHF6|B6SHF6_MAIZE;tr|B4FSZ7|B4FSZ7_MAIZE;tr|B6TRM9|B6TRM9_MAIZE;tr|A0A1D6MHR6|A0A1D6MHR6_MAIZE		Locus:1.1.1.1117.15 File:"P170059_16.WIFF"
24248	DLLAAAR	1032.62	2	0.000428643	24.3406	tr|B6UI35|B6UI35_MAIZE;tr|K7VEG4|K7VEG4_MAIZE;tr|B6U7K2|B6U7K2_MAIZE;tr|B4FXY1|B4FXY1_MAIZE		Locus:1.1.1.1156.15 File:"P170059_18.WIFF"
24260	VIPAGSAAAGK	1548.94	3	5.02994e-05	32.2502	sp|P25460|RS11_MAIZE;tr|A0A1D6DZS7|A0A1D6DZS7_MAIZE		Locus:1.1.1.985.21 File:"P170059_11.WIFF"
24265	ATAVIVR	1032.66	2	0.000571667	22.0216	tr|B4FRE9|B4FRE9_MAIZE		Locus:1.1.1.1059.20 File:"P170059_10.WIFF"
24266	ATAVIVR	1032.66	2	0.00199883	16.022	tr|B4FRE9|B4FRE9_MAIZE		Locus:1.1.1.1055.21 File:"P170059_10.WIFF"
24269	LQIVTR	1032.66	2	0.00422281	12.4414	tr|B6TVM7|B6TVM7_MAIZE;tr|C0PIM0|C0PIM0_MAIZE		Locus:1.1.1.1181.14 File:"P170059_13.WIFF"
24271	SIQILR	1032.66	2	0.00123936	18.3641	tr|C0PD06|C0PD06_MAIZE;tr|K7VQ06|K7VQ06_MAIZE		Locus:1.1.1.1051.10 File:"P170059_11.WIFF"
24279	APVIVVGCK	1549.95	3	0.000961706	19.4644	tr|A0A1D6L914|A0A1D6L914_MAIZE;tr|A0A1D6L934|A0A1D6L934_MAIZE;tr|A0A1D6L920|A0A1D6L920_MAIZE;tr|A0A1D6L926|A0A1D6L926_MAIZE;tr|A0A1D6L931|A0A1D6L931_MAIZE;tr|A0A1D6L917|A0A1D6L917_MAIZE;tr|A0A1D6GEY5|A0A1D6GEY5_MAIZE;tr|A0A1D6L916|A0A1D6L916_MAIZE;tr|A0A1D6L913|A0A1D6L913_MAIZE;tr|A0A1D6L938|A0A1D6L938_MAIZE;tr|A0A1D6GEZ0|A0A1D6GEZ0_MAIZE;tr|A0A1D6GEY0|A0A1D6GEY0_MAIZE;tr|A0A1D6L918|A0A1D6L918_MA…		Locus:1.1.1.1149.16 File:"P170059_6.WIFF"
24358	AEEIIR	1033.61	2	0.00921833	9.17484	tr|B4FTQ3|B4FTQ3_MAIZE;tr|C0PPA8|C0PPA8_MAIZE		Locus:1.1.1.1094.13 File:"P170059_2.WIFF"
24372	ASQLVGR	1033.62	2	0.00270316	14.3454	tr|K7TII2|K7TII2_MAIZE;tr|B6TTW4|B6TTW4_MAIZE;tr|C4J9Y2|C4J9Y2_MAIZE		Locus:1.1.1.1009.21 File:"P170059_5.WIFF"
24376	GSGIVAAR	1033.62	2	0.00143496	17.6274	tr|B6TNR8|B6TNR8_MAIZE;tr|C4J880|C4J880_MAIZE;tr|C0PCC4|C0PCC4_MAIZE;tr|C0PPD4|C0PPD4_MAIZE;tr|A0A1D6GF42|A0A1D6GF42_MAIZE;tr|C0PCQ6|C0PCQ6_MAIZE		Locus:1.1.1.1005.24 File:"P170059_20.WIFF"
24409	SELILR	1033.64	2	0.00919422	9.18674	tr|A0A1D6LLA3|A0A1D6LLA3_MAIZE;tr|C4JBY2|C4JBY2_MAIZE		Locus:1.1.1.1191.5 File:"P170059_20.WIFF"
24411	SELILR	1033.64	2	0.00916915	9.19608	tr|A0A1D6LLA3|A0A1D6LLA3_MAIZE;tr|C4JBY2|C4JBY2_MAIZE		Locus:1.1.1.1183.8 File:"P170059_20.WIFF"
24413	SELILR	1033.64	2	0.00179414	16.6417	tr|A0A1D6LLA3|A0A1D6LLA3_MAIZE;tr|C4JBY2|C4JBY2_MAIZE		Locus:1.1.1.1187.8 File:"P170059_20.WIFF"
24417	LDILTR	1033.64	2	0.00282503	14.104	tr|C0PBR2|C0PBR2_MAIZE;tr|A0A1D6N584|A0A1D6N584_MAIZE		Locus:1.1.1.1246.2 File:"P170059_5.WIFF"
24432	VLVFPR	1033.66	2	0.00415216	12.5313	tr|A0A1D6NAG1|A0A1D6NAG1_MAIZE;tr|A0A1D6NAF8|A0A1D6NAF8_MAIZE;tr|A0A1D6NAF9|A0A1D6NAF9_MAIZE		Locus:1.1.1.1275.8 File:"P170059_7.WIFF"
24438	YIGSMVADVHR	1550.82	3	1.41849e-05	36.7924	tr|A0A1D6FPK9|A0A1D6FPK9_MAIZE;tr|B4FX21|B4FX21_MAIZE;tr|K7UVD2|K7UVD2_MAIZE;tr|B6TX09|B6TX09_MAIZE;tr|C0P978|C0P978_MAIZE;tr|K7V367|K7V367_MAIZE;tr|A0A1D6FPL0|A0A1D6FPL0_MAIZE;tr|B4FUZ3|B4FUZ3_MAIZE;tr|A0A1D6N6G5|A0A1D6N6G5_MAIZE;tr|B4FZ38|B4FZ38_MAIZE		Locus:1.1.1.1193.4 File:"P170059_4.WIFF"
24469	EIAADGR	1034.57	2	0.00942291	9.05871	tr|A0A1D6M300|A0A1D6M300_MAIZE		Locus:1.1.1.1292.8 File:"P170059_11.WIFF"
24474	QAVGGFPRPPIDLGADR	2069.13	4	0.00947641	9.03305	tr|B6TNA6|B6TNA6_MAIZE		Locus:1.1.1.1370.4 File:"P170059_20.WIFF"
24522	RPGDAEIVYAATAK	2069.17	4	0.00128533	18.2214	tr|Q7XZQ2|Q7XZQ2_MAIZE;tr|C0HI30|C0HI30_MAIZE;tr|C0HHU3|C0HHU3_MAIZE;tr|B6THJ8|B6THJ8_MAIZE;tr|C0HEU5|C0HEU5_MAIZE		Locus:1.1.1.1155.12 File:"P170059_16.WIFF"
24535	DVSALAR	1034.6	2	0.00251459	14.7034	tr|A0A1D6EHH9|A0A1D6EHH9_MAIZE;tr|A0A1D6QLL6|A0A1D6QLL6_MAIZE;tr|A0A1D6QLL5|A0A1D6QLL5_MAIZE;tr|A0A1D6QLL1|A0A1D6QLL1_MAIZE		Locus:1.1.1.1058.17 File:"P170059_14.WIFF"
24562	SAVLWR	1034.62	2	0.00242026	14.8924	tr|K7V3B1|K7V3B1_MAIZE;tr|A0A1D6G7S7|A0A1D6G7S7_MAIZE;tr|K7V6Z1|K7V6Z1_MAIZE;tr|C0P4T2|C0P4T2_MAIZE;tr|A0A1D6ELQ1|A0A1D6ELQ1_MAIZE;tr|A0A1D6N9E2|A0A1D6N9E2_MAIZE;tr|B4FBC9|B4FBC9_MAIZE;tr|B6TVE3|B6TVE3_MAIZE		Locus:1.1.1.1170.16 File:"P170059_14.WIFF"
24563	SAVLWR	1034.62	2	0.00080452	20.3311	tr|K7V3B1|K7V3B1_MAIZE;tr|A0A1D6G7S7|A0A1D6G7S7_MAIZE;tr|K7V6Z1|K7V6Z1_MAIZE;tr|C0P4T2|C0P4T2_MAIZE;tr|A0A1D6ELQ1|A0A1D6ELQ1_MAIZE;tr|A0A1D6N9E2|A0A1D6N9E2_MAIZE;tr|B4FBC9|B4FBC9_MAIZE;tr|B6TVE3|B6TVE3_MAIZE		Locus:1.1.1.1174.9 File:"P170059_14.WIFF"
24567	SAVLWR	1034.62	2	0.000999985	19.3084	tr|K7V3B1|K7V3B1_MAIZE;tr|A0A1D6G7S7|A0A1D6G7S7_MAIZE;tr|K7V6Z1|K7V6Z1_MAIZE;tr|C0P4T2|C0P4T2_MAIZE;tr|A0A1D6ELQ1|A0A1D6ELQ1_MAIZE;tr|A0A1D6N9E2|A0A1D6N9E2_MAIZE;tr|B4FBC9|B4FBC9_MAIZE;tr|B6TVE3|B6TVE3_MAIZE		Locus:1.1.1.1164.19 File:"P170059_15.WIFF"
24568	SAVLWR	1034.62	2	0.000961706	19.4931	tr|K7V3B1|K7V3B1_MAIZE;tr|A0A1D6G7S7|A0A1D6G7S7_MAIZE;tr|K7V6Z1|K7V6Z1_MAIZE;tr|C0P4T2|C0P4T2_MAIZE;tr|A0A1D6ELQ1|A0A1D6ELQ1_MAIZE;tr|A0A1D6N9E2|A0A1D6N9E2_MAIZE;tr|B4FBC9|B4FBC9_MAIZE;tr|B6TVE3|B6TVE3_MAIZE		Locus:1.1.1.1172.16 File:"P170059_15.WIFF"
24569	SAVLWR	1034.62	2	0.00145212	17.5851	tr|K7V3B1|K7V3B1_MAIZE;tr|A0A1D6G7S7|A0A1D6G7S7_MAIZE;tr|K7V6Z1|K7V6Z1_MAIZE;tr|C0P4T2|C0P4T2_MAIZE;tr|A0A1D6ELQ1|A0A1D6ELQ1_MAIZE;tr|A0A1D6N9E2|A0A1D6N9E2_MAIZE;tr|B4FBC9|B4FBC9_MAIZE;tr|B6TVE3|B6TVE3_MAIZE		Locus:1.1.1.1168.10 File:"P170059_15.WIFF"
24574	SAVLWR	1034.62	2	0.00586876	10.9878	tr|K7V3B1|K7V3B1_MAIZE;tr|A0A1D6G7S7|A0A1D6G7S7_MAIZE;tr|K7V6Z1|K7V6Z1_MAIZE;tr|C0P4T2|C0P4T2_MAIZE;tr|A0A1D6ELQ1|A0A1D6ELQ1_MAIZE;tr|A0A1D6N9E2|A0A1D6N9E2_MAIZE;tr|B4FBC9|B4FBC9_MAIZE;tr|B6TVE3|B6TVE3_MAIZE		Locus:1.1.1.1091.12 File:"P170059_11.WIFF"
24591	AAAIVMR	1034.62	2	0.0051264	11.4869	tr|A0A1D6KL04|A0A1D6KL04_MAIZE;tr|A0A1D6QJA9|A0A1D6QJA9_MAIZE;tr|A0A1D6NLU8|A0A1D6NLU8_MAIZE;tr|K7UR04|K7UR04_MAIZE;tr|A0A1D6IDG2|A0A1D6IDG2_MAIZE;tr|A0A1D6LT27|A0A1D6LT27_MAIZE;tr|A0A1D6J414|A0A1D6J414_MAIZE;tr|A0A1D6FYX8|A0A1D6FYX8_MAIZE;tr|A0A1D6QJA1|A0A1D6QJA1_MAIZE;tr|A0A1D6NLW6|A0A1D6NLW6_MAIZE;tr|A0A1D6QJ89|A0A1D6QJ89_MAIZE;tr|A0A1D6QJ91|A0A1D6QJ91_MAIZE;tr|A0A1D6I198|A0A1D6I198_MAIZE;tr|A…		Locus:1.1.1.1149.19 File:"P170059_13.WIFF"
24606	ISAVVSR	1034.64	2	0.00251046	14.7069	tr|A0A1D6KJ43|A0A1D6KJ43_MAIZE;tr|C0PDI3|C0PDI3_MAIZE;tr|A0A1D6KJ41|A0A1D6KJ41_MAIZE		Locus:1.1.1.1084.18 File:"P170059_12.WIFF"
24607	ISAVVSR	1034.64	2	0.000727967	20.8356	tr|A0A1D6KJ43|A0A1D6KJ43_MAIZE;tr|C0PDI3|C0PDI3_MAIZE;tr|A0A1D6KJ41|A0A1D6KJ41_MAIZE		Locus:1.1.1.1081.14 File:"P170059_12.WIFF"
24621	ANEVSAQVK	1552.9	3	0.000478207	23.6913	tr|A0A1D6LCQ3|A0A1D6LCQ3_MAIZE;tr|A0A1D6LCQ1|A0A1D6LCQ1_MAIZE;tr|A0A1D6LCQ2|A0A1D6LCQ2_MAIZE;tr|A0A1D6LCQ5|A0A1D6LCQ5_MAIZE		Locus:1.1.1.1034.20 File:"P170059_8.WIFF"
24654	YFTADLSPDHIGK	2071.12	4	0.000521183	23.1024	tr|B6THN1|B6THN1_MAIZE;tr|B4G029|B4G029_MAIZE		Locus:1.1.1.1287.9 File:"P170059_17.WIFF"
24661	LDTMPR	1035.57	2	0.00486906	11.755	tr|A0A1D6MXK3|A0A1D6MXK3_MAIZE;tr|B6TLX4|B6TLX4_MAIZE;tr|A0A1D6MXJ8|A0A1D6MXJ8_MAIZE;tr|B6SJJ4|B6SJJ4_MAIZE		Locus:1.1.1.1084.19 File:"P170059_15.WIFF"
24664	LDTMPR	1035.57	2	0.00362893	13.1074	tr|A0A1D6MXK3|A0A1D6MXK3_MAIZE;tr|B6TLX4|B6TLX4_MAIZE;tr|A0A1D6MXJ8|A0A1D6MXJ8_MAIZE;tr|B6SJJ4|B6SJJ4_MAIZE		Locus:1.1.1.1079.14 File:"P170059_14.WIFF"
24665	LDTMPR	1035.57	2	0.00238172	14.9796	tr|A0A1D6MXK3|A0A1D6MXK3_MAIZE;tr|B6TLX4|B6TLX4_MAIZE;tr|A0A1D6MXJ8|A0A1D6MXJ8_MAIZE;tr|B6SJJ4|B6SJJ4_MAIZE		Locus:1.1.1.1083.16 File:"P170059_14.WIFF"
24741	YLIAPR	1035.64	2	0.00254229	14.6673	tr|A0A1D6GG76|A0A1D6GG76_MAIZE		Locus:1.1.1.1067.14 File:"P170059_12.WIFF"
24768	VFEAHTDYIR	1553.81	3	0	42.4331	tr|A0A1D6H7D6|A0A1D6H7D6_MAIZE;tr|A0A1D6NVK0|A0A1D6NVK0_MAIZE;tr|A0A1D6H799|A0A1D6H799_MAIZE;tr|A0A1D6H7B2|A0A1D6H7B2_MAIZE;tr|A0A1D6QQQ8|A0A1D6QQQ8_MAIZE;tr|A0A1D6QQN9|A0A1D6QQN9_MAIZE;tr|A0A1D6NVK2|A0A1D6NVK2_MAIZE;tr|A0A1D6NVM0|A0A1D6NVM0_MAIZE;tr|A0A1D6QGT8|A0A1D6QGT8_MAIZE;tr|A0A1D6H7D3|A0A1D6H7D3_MAIZE;tr|A0A096S1N0|A0A096S1N0_MAIZE;tr|A0A1D6H7B1|A0A1D6H7B1_MAIZE;tr|A0A1D6F1X9|A0A1D6F1X9_MA…		Locus:1.1.1.1181.21 File:"P170059_17.WIFF"
24771	LEEMLAIK	1553.93	3	0.00909238	9.21565	tr|C4J3E2|C4J3E2_MAIZE;tr|K7TFW8|K7TFW8_MAIZE;tr|B6SHB1|B6SHB1_MAIZE		Locus:1.1.1.1458.7 File:"P170059_19.WIFF"
24774	LPFAPIPLVQR	1553.96	3	0.000112817	30.4367	tr|C0P6N0|C0P6N0_MAIZE;tr|B6TGS2|B6TGS2_MAIZE		Locus:1.1.1.1484.4 File:"P170059_13.WIFF"
24859	VSGDVWFGSGITLK	2073.17	4	2.67362e-05	35.5663	tr|A0A1D6EUQ4|A0A1D6EUQ4_MAIZE;tr|A0A1D6EUP8|A0A1D6EUP8_MAIZE;tr|A0A1D6IAT3|A0A1D6IAT3_MAIZE;tr|A0A1D6IAT4|A0A1D6IAT4_MAIZE;tr|A0A1D6EUN9|A0A1D6EUN9_MAIZE;tr|A0A1D6EUN8|A0A1D6EUN8_MAIZE;tr|A0A1D6IAT2|A0A1D6IAT2_MAIZE;tr|A0A1D6IAT6|A0A1D6IAT6_MAIZE;tr|B4FAD9|B4FAD9_MAIZE;tr|B6T4R3|B6T4R3_MAIZE;tr|A0A1D6IAT0|A0A1D6IAT0_MAIZE;tr|A0A1D6IAS6|A0A1D6IAS6_MAIZE;tr|A0A1D6IAS8|A0A1D6IAS8_MAIZE;tr|A0A1D6IAT…		Locus:1.1.1.1443.4 File:"P170059_7.WIFF"
24889	MGASIVR	1036.6	2	0.00126914	18.2923	tr|B6U6W0|B6U6W0_MAIZE;tr|A0A1D6QGI0|A0A1D6QGI0_MAIZE;tr|K7U6B6|K7U6B6_MAIZE;tr|A0A1D6QGI1|A0A1D6QGI1_MAIZE		Locus:1.1.1.1083.14 File:"P170059_7.WIFF"
24903	AISSLSR	1036.62	2	0.00570142	11.0796	tr|A0A1D6QSF3|A0A1D6QSF3_MAIZE;tr|A0A1D6QSI7|A0A1D6QSI7_MAIZE;tr|A0A1D6QSG7|A0A1D6QSG7_MAIZE;tr|K7UBG7|K7UBG7_MAIZE;tr|A0A1D6QSG2|A0A1D6QSG2_MAIZE;tr|A0A1D6QSF0|A0A1D6QSF0_MAIZE;tr|A0A1D6QSI4|A0A1D6QSI4_MAIZE;tr|A0A1D6QSE8|A0A1D6QSE8_MAIZE;tr|C0PJP0|C0PJP0_MAIZE;tr|C0HEH3|C0HEH3_MAIZE;tr|A0A1D6QSF2|A0A1D6QSF2_MAIZE		Locus:1.1.1.1075.21 File:"P170059_7.WIFF"
24908	IAGVFAR	1036.63	2	0.00491092	11.7335	tr|A0A1D6F577|A0A1D6F577_MAIZE;tr|K7U5W8|K7U5W8_MAIZE;tr|C0PKS4|C0PKS4_MAIZE;tr|A0A1D6F578|A0A1D6F578_MAIZE;tr|A0A1D6F579|A0A1D6F579_MAIZE;tr|B7ZZM4|B7ZZM4_MAIZE;tr|A0A1D6HCR9|A0A1D6HCR9_MAIZE;tr|A0A1D6F580|A0A1D6F580_MAIZE;tr|A0A1D6HCS0|A0A1D6HCS0_MAIZE;tr|B6TXK4|B6TXK4_MAIZE;tr|A0A1D6HCR8|A0A1D6HCR8_MAIZE;tr|A0A1D6F581|A0A1D6F581_MAIZE;tr|A0A1D6F589|A0A1D6F589_MAIZE		Locus:1.1.1.1264.13 File:"P170059_19.WIFF"
24930	VFVVDEIK	1555.94	3	0.000546067	22.7529	tr|B6TCK9|B6TCK9_MAIZE;tr|A0A1D6MAF6|A0A1D6MAF6_MAIZE;tr|A0A1D6P022|A0A1D6P022_MAIZE		Locus:1.1.1.1355.6 File:"P170059_15.WIFF"
24952	GAEAYLVANPDAYN	2075.08	4	0	44.109	tr|B6TR52|B6TR52_MAIZE;tr|Q29SB6|Q29SB6_MAIZE;tr|G0YVY8|G0YVY8_MAIZE;tr|B6SXF5|B6SXF5_MAIZE	iTRAQ8plex (Y) [304.21]	Locus:1.1.1.1226.5 File:"P170059_15.WIFF"
24959	GTLEGSGSGFEWLK	2075.11	4	2.67362e-05	35.0049	tr|A0A1D6MZY2|A0A1D6MZY2_MAIZE;tr|B4FS88|B4FS88_MAIZE;tr|A0A1D6G3T7|A0A1D6G3T7_MAIZE;tr|A0A1D6G3U1|A0A1D6G3U1_MAIZE;tr|A0A1D6G3T9|A0A1D6G3T9_MAIZE;tr|A0A1D6G3T8|A0A1D6G3T8_MAIZE;tr|C4JBP2|C4JBP2_MAIZE;tr|A0A1D6G3U3|A0A1D6G3U3_MAIZE;tr|A0A1D6MZY3|A0A1D6MZY3_MAIZE;tr|C0HG68|C0HG68_MAIZE		Locus:1.1.1.1382.4 File:"P170059_18.WIFF"
25047	KGLVDVDVLSLGPR	2075.26	4	0	55.3295	tr|A0A1D6NLW0|A0A1D6NLW0_MAIZE;tr|A0A1D6NLT4|A0A1D6NLT4_MAIZE;tr|A0A1D6NLU8|A0A1D6NLU8_MAIZE;tr|A0A1D6NLV2|A0A1D6NLV2_MAIZE;tr|A0A1D6NLU7|A0A1D6NLU7_MAIZE;tr|A0A1D6NLU6|A0A1D6NLU6_MAIZE;tr|A0A1D6NLV8|A0A1D6NLV8_MAIZE;tr|A0A1D6NLW1|A0A1D6NLW1_MAIZE;tr|A0A1D6NLV4|A0A1D6NLV4_MAIZE;tr|A0A1D6NLV1|A0A1D6NLV1_MAIZE;tr|A0A1D6NLW6|A0A1D6NLW6_MAIZE;tr|A0A1D6NLW5|A0A1D6NLW5_MAIZE;tr|A0A1D6NLV7|A0A1D6NLV7_MA…		Locus:1.1.1.1353.6 File:"P170059_6.WIFF"
25081	SLVLFR	1037.65	2	0.00951641	9.01073	tr|B4FNQ2|B4FNQ2_MAIZE;tr|A0A1D6F5R7|A0A1D6F5R7_MAIZE;tr|A0A1D6F5S1|A0A1D6F5S1_MAIZE;tr|C0PCS4|C0PCS4_MAIZE;tr|A0A1D6F5R6|A0A1D6F5R6_MAIZE;tr|A0A1D6PTL8|A0A1D6PTL8_MAIZE;tr|A0A1D6F5R9|A0A1D6F5R9_MAIZE;tr|B4FMX7|B4FMX7_MAIZE;tr|B6U0V5|B6U0V5_MAIZE;tr|C0P5I5|C0P5I5_MAIZE;tr|B4FNR3|B4FNR3_MAIZE		Locus:1.1.1.1292.7 File:"P170059_7.WIFF"
25141	VWVYSGDTDGR	1557.77	3	1.41849e-05	37.1248	tr|C0HHB1|C0HHB1_MAIZE;tr|C0P7P2|C0P7P2_MAIZE;tr|B6SW38|B6SW38_MAIZE;tr|A0A1D6F2R4|A0A1D6F2R4_MAIZE;tr|B4G1I1|B4G1I1_MAIZE;tr|B6SVE1|B6SVE1_MAIZE;tr|A0A1D6E5R4|A0A1D6E5R4_MAIZE		Locus:1.1.1.1217.12 File:"P170059_14.WIFF"
25181	FQDGIR	1038.58	2	0.00334541	13.388	tr|A0A1D6JE69|A0A1D6JE69_MAIZE;tr|A0A1D6JE71|A0A1D6JE71_MAIZE;tr|A0A1D6DZL2|A0A1D6DZL2_MAIZE;tr|B6UF40|B6UF40_MAIZE;tr|A0A1D6DZK5|A0A1D6DZK5_MAIZE;tr|A0A1D6DZL4|A0A1D6DZL4_MAIZE;tr|A0A1D6DZK6|A0A1D6DZK6_MAIZE;tr|A0A1D6JE70|A0A1D6JE70_MAIZE;tr|K7U6P3|K7U6P3_MAIZE;tr|A0A1D6DZL3|A0A1D6DZL3_MAIZE;tr|A0A1D6DZK8|A0A1D6DZK8_MAIZE;tr|A0A1D6DZK9|A0A1D6DZK9_MAIZE;tr|B4G0T5|B4G0T5_MAIZE;tr|A0A1D6DZK7|A0A1D6…		Locus:1.1.1.1009.17 File:"P170059_12.WIFF"
25219	EEVFDALK	1557.89	3	0.00657462	10.5256	tr|A0A1D6H614|A0A1D6H614_MAIZE;tr|A0A1D6QPT1|A0A1D6QPT1_MAIZE;tr|A0A1D6H616|A0A1D6H616_MAIZE;tr|A0A1D6QPU4|A0A1D6QPU4_MAIZE;tr|K7V5H4|K7V5H4_MAIZE;tr|A0A1D6QPS9|A0A1D6QPS9_MAIZE;tr|Q9SAZ6|Q9SAZ6_MAIZE;tr|A0A1D6QPU0|A0A1D6QPU0_MAIZE		Locus:1.1.1.1307.2 File:"P170059_8.WIFF"
25241	VTGVGFR	1038.61	2	0.00398731	12.7302	tr|C0PM37|C0PM37_MAIZE		Locus:1.1.1.1077.16 File:"P170059_10.WIFF"
25244	AFLTQR	1038.61	2	0.00055956	22.2121	tr|A0A1D6KAW3|A0A1D6KAW3_MAIZE;tr|B6T7B1|B6T7B1_MAIZE		Locus:1.1.1.1111.19 File:"P170059_13.WIFF"
25247	YINVAR	1038.61	2	0.00221434	15.3755	tr|K7UW71|K7UW71_MAIZE;tr|A0A1D6FR00|A0A1D6FR00_MAIZE;tr|B6SIJ5|B6SIJ5_MAIZE;tr|A0A1D6IJJ3|A0A1D6IJJ3_MAIZE;tr|B4FNT1|B4FNT1_MAIZE;tr|A0A1D6IJJ1|A0A1D6IJJ1_MAIZE;tr|B6THU5|B6THU5_MAIZE		Locus:1.1.1.1089.14 File:"P170059_7.WIFF"
25249	VAVAEGTAPVANR	1557.88	3	0.00055956	22.3095	tr|A0A1D6Q5A9|A0A1D6Q5A9_MAIZE;tr|C0P7P3|C0P7P3_MAIZE;tr|A0A1D6Q5B1|A0A1D6Q5B1_MAIZE;tr|B8A046|B8A046_MAIZE;tr|A0A1D6HDL4|A0A1D6HDL4_MAIZE;tr|A0A1D6Q5B0|A0A1D6Q5B0_MAIZE;tr|A0A1D6HDL0|A0A1D6HDL0_MAIZE;tr|B6U4D6|B6U4D6_MAIZE;tr|A0A1D6Q5B2|A0A1D6Q5B2_MAIZE;tr|A0A1D6HDL1|A0A1D6HDL1_MAIZE		Locus:1.1.1.1103.13 File:"P170059_16.WIFF"
25252	AFLTQR	1038.61	2	0.000508821	23.3505	tr|A0A1D6KAW3|A0A1D6KAW3_MAIZE;tr|B6T7B1|B6T7B1_MAIZE		Locus:1.1.1.1042.22 File:"P170059_12.WIFF"
25253	AFLTQR	1038.61	2	0.000508821	23.4341	tr|A0A1D6KAW3|A0A1D6KAW3_MAIZE;tr|B6T7B1|B6T7B1_MAIZE		Locus:1.1.1.1030.21 File:"P170059_12.WIFF"
25254	AFLTQR	1038.61	2	0.000649967	21.4117	tr|A0A1D6KAW3|A0A1D6KAW3_MAIZE;tr|B6T7B1|B6T7B1_MAIZE		Locus:1.1.1.1038.23 File:"P170059_12.WIFF"
25255	AFLTQR	1038.61	2	0.000117649	29.7264	tr|A0A1D6KAW3|A0A1D6KAW3_MAIZE;tr|B6T7B1|B6T7B1_MAIZE		Locus:1.1.1.1034.22 File:"P170059_12.WIFF"
25257	YINVAR	1038.61	2	0.00556688	11.1588	tr|K7UW71|K7UW71_MAIZE;tr|A0A1D6FR00|A0A1D6FR00_MAIZE;tr|B6SIJ5|B6SIJ5_MAIZE;tr|A0A1D6IJJ3|A0A1D6IJJ3_MAIZE;tr|B4FNT1|B4FNT1_MAIZE;tr|A0A1D6IJJ1|A0A1D6IJJ1_MAIZE;tr|B6THU5|B6THU5_MAIZE		Locus:1.1.1.1081.21 File:"P170059_6.WIFF"
25258	AFLTQR	1038.61	2	0.00118615	18.6129	tr|A0A1D6KAW3|A0A1D6KAW3_MAIZE;tr|B6T7B1|B6T7B1_MAIZE		Locus:1.1.1.1013.21 File:"P170059_11.WIFF"
25270	NVIHGSDSIESANK	2078.12	4	0.00258821	14.5693	tr|B4FK49|B4FK49_MAIZE		Locus:1.1.1.1044.21 File:"P170059_8.WIFF"
25328	SPFVVTS	1039.59	2	0.000459717	23.8295	tr|A0A1D6HXI2|A0A1D6HXI2_MAIZE;tr|A0A1D6HXI1|A0A1D6HXI1_MAIZE		Locus:1.1.1.1203.9 File:"P170059_20.WIFF"
25358	GLYVER	1039.6	2	0.00276144	14.2448	tr|A0A1D6MH98|A0A1D6MH98_MAIZE;tr|A0A1D6MH99|A0A1D6MH99_MAIZE;tr|A0A1D6M0Q5|A0A1D6M0Q5_MAIZE;tr|A0A1D6MHA0|A0A1D6MHA0_MAIZE;tr|C4J6I7|C4J6I7_MAIZE;tr|A0A1D6MHA3|A0A1D6MHA3_MAIZE;tr|A0A1D6M0Q0|A0A1D6M0Q0_MAIZE;tr|A0A1D6M0Q4|A0A1D6M0Q4_MAIZE;tr|A0A1D6M0R1|A0A1D6M0R1_MAIZE;tr|A0A1D6M0Q3|A0A1D6M0Q3_MAIZE;tr|A0A1D6MHA1|A0A1D6MHA1_MAIZE;tr|A0A1D6M0R0|A0A1D6M0R0_MAIZE;tr|A0A1D6M0Q7|A0A1D6M0Q7_MAIZE;tr|A…		Locus:1.1.1.993.20 File:"P170059_12.WIFF"
25369	AYDVLR	1039.6	2	0.00179414	16.6387	tr|A0A1D6IBP1|A0A1D6IBP1_MAIZE;tr|A0A1D6Q8J4|A0A1D6Q8J4_MAIZE;tr|A0A1D6Q8J0|A0A1D6Q8J0_MAIZE;tr|A0A1D6HI52|A0A1D6HI52_MAIZE;tr|B4FEP0|B4FEP0_MAIZE;tr|C0HH60|C0HH60_MAIZE;tr|A0A1D6HI58|A0A1D6HI58_MAIZE;tr|A0A1D6Q8I8|A0A1D6Q8I8_MAIZE;tr|A0A1D6HI46|A0A1D6HI46_MAIZE;tr|A0A1D6Q8J7|A0A1D6Q8J7_MAIZE;tr|B6SHF8|B6SHF8_MAIZE;tr|B6SGB6|B6SGB6_MAIZE;tr|A0A096S0J0|A0A096S0J0_MAIZE;tr|A0A1D6Q8I9|A0A1D6Q8I9_MAI…		Locus:1.1.1.1150.19 File:"P170059_16.WIFF"
25384	IYVWR	1039.61	2	0.00998925	8.84806	tr|A0A1D6HIV5|A0A1D6HIV5_MAIZE;tr|A0A1D6HIW1|A0A1D6HIW1_MAIZE;tr|A0A1D6HIW4|A0A1D6HIW4_MAIZE;tr|A0A1D6HIT9|A0A1D6HIT9_MAIZE;tr|A0A1D6HIW7|A0A1D6HIW7_MAIZE;tr|A0A1D6HIW8|A0A1D6HIW8_MAIZE;tr|A0A1D6HIV8|A0A1D6HIV8_MAIZE;tr|A0A1D6HIV9|A0A1D6HIV9_MAIZE		Locus:1.1.1.1265.8 File:"P170059_19.WIFF"
25395	FVMLAR	1039.62	2	0.00417449	12.5002	tr|B4FGT4|B4FGT4_MAIZE;tr|A0A1D6ELY8|A0A1D6ELY8_MAIZE;tr|B4FSJ7|B4FSJ7_MAIZE		Locus:1.1.1.1270.8 File:"P170059_8.WIFF"
25424	TAPAVSDDLVLR	1559.88	3	0.000410066	24.4459	tr|A0A1D6FDV7|A0A1D6FDV7_MAIZE;tr|K7UYC3|K7UYC3_MAIZE		Locus:1.1.1.1155.10 File:"P170059_12.WIFF"
25425	IYIVGIFK	1559.99	3	0.00100885	19.2791	tr|C0PLF0|C0PLF0_MAIZE;tr|A0A1D6F5C3|A0A1D6F5C3_MAIZE;tr|A0A1D6F5B9|A0A1D6F5B9_MAIZE;tr|A0A1D6F5C0|A0A1D6F5C0_MAIZE;tr|A0A1D6F5C2|A0A1D6F5C2_MAIZE;tr|Q5EUE0|Q5EUE0_MAIZE		Locus:1.1.1.1501.3 File:"P170059_8.WIFF"
25435	GMGAEVDLFYR	1560.79	3	0	47.9334	tr|A0A1D6HP39|A0A1D6HP39_MAIZE;tr|A0A1D6HP33|A0A1D6HP33_MAIZE;tr|A0A1D6HP40|A0A1D6HP40_MAIZE;tr|A0A1D6HP36|A0A1D6HP36_MAIZE;tr|A0A1D6HP35|A0A1D6HP35_MAIZE;tr|B4FWU6|B4FWU6_MAIZE;tr|A0A1D6HP32|A0A1D6HP32_MAIZE		Locus:1.1.1.1381.3 File:"P170059_18.WIFF"
25464	LIGCFGA	1040.56	2	0.000312176	25.8252	tr|B4G1B0|B4G1B0_MAIZE		Locus:1.1.1.1388.7 File:"P170059_6.WIFF"
25465	LIGCFGA	1040.56	2	0.000112817	30.4612	tr|B4G1B0|B4G1B0_MAIZE		Locus:1.1.1.1396.8 File:"P170059_6.WIFF"
25466	LIGCFGA	1040.56	2	0.000117649	29.714	tr|B4G1B0|B4G1B0_MAIZE		Locus:1.1.1.1392.6 File:"P170059_6.WIFF"
25468	WVYGVN	1040.56	2	1.41849e-05	39.3784	tr|A0A1D6EH51|A0A1D6EH51_MAIZE;tr|A0A1D6MEM8|A0A1D6MEM8_MAIZE;tr|K7U074|K7U074_MAIZE;tr|B6TMG4|B6TMG4_MAIZE;tr|C0PK64|C0PK64_MAIZE;tr|A0A1D6IZB9|A0A1D6IZB9_MAIZE		Locus:1.1.1.1239.6 File:"P170059_3.WIFF"
25489	LIGCFGA	1040.56	2	6.2637e-05	31.9656	tr|B4G1B0|B4G1B0_MAIZE		Locus:1.1.1.1393.3 File:"P170059_7.WIFF"
25500	IHYETTGPEIWK	2081.14	4	6.82235e-05	31.9506	tr|B8A377|B8A377_MAIZE;tr|C0P823|C0P823_MAIZE;sp|P80608|CYSK_MAIZE;tr|A0A1D6KGP0|A0A1D6KGP0_MAIZE		Locus:1.1.1.1151.7 File:"P170059_12.WIFF"
25516	WLGGMFDK	1560.86	3	0.0012777	18.2579	tr|A0A1D6J3M4|A0A1D6J3M4_MAIZE;tr|A0A1D6J3F6|A0A1D6J3F6_MAIZE;tr|A0A1D6J3D1|A0A1D6J3D1_MAIZE;tr|Q7XYR1|Q7XYR1_MAIZE;tr|A0A1D6J3Q3|A0A1D6J3Q3_MAIZE;tr|A0A1D6EDR6|A0A1D6EDR6_MAIZE;tr|A0A1D6J3P4|A0A1D6J3P4_MAIZE;tr|A0A1D6EDL3|A0A1D6EDL3_MAIZE;tr|A0A1D6EDK4|A0A1D6EDK4_MAIZE;tr|A0A1D6J3E6|A0A1D6J3E6_MAIZE;tr|A0A1D6J3R2|A0A1D6J3R2_MAIZE;tr|A0A1D6J3L9|A0A1D6J3L9_MAIZE;tr|A0A1D6EDX8|A0A1D6EDX8_MAIZE;tr|A…		Locus:1.1.1.1432.7 File:"P170059_7.WIFF"
25538	SFGLGTR	1040.59	2	0.000508821	23.3066	tr|A0A1D6ENT6|A0A1D6ENT6_MAIZE;tr|A0A1D6ENT5|A0A1D6ENT5_MAIZE;tr|A0A1D6DUN1|A0A1D6DUN1_MAIZE;tr|O81231|O81231_MAIZE		Locus:1.1.1.1062.18 File:"P170059_10.WIFF"
25541	VAAFSSR	1040.59	2	0.000637257	21.5048	tr|C0PGC4|C0PGC4_MAIZE;tr|A0A1D6LR58|A0A1D6LR58_MAIZE;tr|A0A1D6LR57|A0A1D6LR57_MAIZE;tr|A0A1D6HM49|A0A1D6HM49_MAIZE;tr|B7ZYS5|B7ZYS5_MAIZE;tr|C0PH50|C0PH50_MAIZE		Locus:1.1.1.1025.22 File:"P170059_11.WIFF"
25542	VAAFSSR	1040.59	2	0.000388959	24.9305	tr|C0PGC4|C0PGC4_MAIZE;tr|A0A1D6LR58|A0A1D6LR58_MAIZE;tr|A0A1D6LR57|A0A1D6LR57_MAIZE;tr|A0A1D6HM49|A0A1D6HM49_MAIZE;tr|B7ZYS5|B7ZYS5_MAIZE;tr|C0PH50|C0PH50_MAIZE		Locus:1.1.1.1021.19 File:"P170059_11.WIFF"
25543	VAAFSSR	1040.59	2	0.00208804	15.7729	tr|C0PGC4|C0PGC4_MAIZE;tr|A0A1D6LR58|A0A1D6LR58_MAIZE;tr|A0A1D6LR57|A0A1D6LR57_MAIZE;tr|A0A1D6HM49|A0A1D6HM49_MAIZE;tr|B7ZYS5|B7ZYS5_MAIZE;tr|C0PH50|C0PH50_MAIZE		Locus:1.1.1.1017.21 File:"P170059_11.WIFF"
25577	VAAAAELTVEER	1561.86	3	0	62.3879	tr|B6TJV4|B6TJV4_MAIZE;tr|A0A1D6QK04|A0A1D6QK04_MAIZE;tr|A0A1D6QK06|A0A1D6QK06_MAIZE;tr|B6TFS9|B6TFS9_MAIZE		Locus:1.1.1.1229.4 File:"P170059_4.WIFF"
25578	NPDIGPVDK	1561.89	3	0.00752634	9.93684	tr|A0A1D6FBG5|A0A1D6FBG5_MAIZE;tr|A0A1D6FBG3|A0A1D6FBG3_MAIZE;tr|B4FDJ2|B4FDJ2_MAIZE;tr|A0A1D6FBG6|A0A1D6FBG6_MAIZE;tr|A0A1D6FBG4|A0A1D6FBG4_MAIZE;tr|A0A1D6FBG7|A0A1D6FBG7_MAIZE		Locus:1.1.1.996.18 File:"P170059_1.WIFF"
25621	VSFEGSL	1041.56	2	0.000228338	28.0004	tr|A0A1D6QCI5|A0A1D6QCI5_MAIZE;tr|C4JBT8|C4JBT8_MAIZE;tr|A0A1D6HMX4|A0A1D6HMX4_MAIZE;tr|K7V0H0|K7V0H0_MAIZE;tr|C0PKN3|C0PKN3_MAIZE;tr|A0A1D6HMX6|A0A1D6HMX6_MAIZE;tr|A0A1D6QCI3|A0A1D6QCI3_MAIZE		Locus:1.1.1.1256.8 File:"P170059_10.WIFF"
25645	SSIFER	1041.58	2	0.00446274	12.1918	tr|A0A1D6ET42|A0A1D6ET42_MAIZE;tr|A0A1D6ET43|A0A1D6ET43_MAIZE		Locus:1.1.1.1135.18 File:"P170059_17.WIFF"
25732	FPAYEL	1042.56	2	0.00187328	16.405	tr|B6TCV9|B6TCV9_MAIZE;tr|A0A1D6KRT4|A0A1D6KRT4_MAIZE;tr|A0A1D6KRT3|A0A1D6KRT3_MAIZE;tr|C0PBR6|C0PBR6_MAIZE		Locus:1.1.1.1394.5 File:"P170059_15.WIFF"
25737	LLMSEF	1042.57	2	0.000459717	23.9241	tr|A0A1D6G748|A0A1D6G748_MAIZE;tr|A0A1D6N4L2|A0A1D6N4L2_MAIZE;tr|A0A1D6N4L8|A0A1D6N4L8_MAIZE;tr|A0A1D6G744|A0A1D6G744_MAIZE;tr|A0A1D6N4L0|A0A1D6N4L0_MAIZE;tr|A0A1D6G720|A0A1D6G720_MAIZE;tr|C0PFB6|C0PFB6_MAIZE;tr|A0A1D6N4L5|A0A1D6N4L5_MAIZE;tr|A0A1D6N4L3|A0A1D6N4L3_MAIZE;tr|A0A1D6N4K0|A0A1D6N4K0_MAIZE;tr|A0A1D6G760|A0A1D6G760_MAIZE;tr|A0A1D6N4M6|A0A1D6N4M6_MAIZE;tr|A0A1D6N4L6|A0A1D6N4L6_MAIZE;tr|A…		Locus:1.1.1.1524.4 File:"P170059_17.WIFF"
25742	LLMSEF	1042.57	2	0.000762761	20.6738	tr|A0A1D6G748|A0A1D6G748_MAIZE;tr|A0A1D6N4L2|A0A1D6N4L2_MAIZE;tr|A0A1D6N4L8|A0A1D6N4L8_MAIZE;tr|A0A1D6G744|A0A1D6G744_MAIZE;tr|A0A1D6N4L0|A0A1D6N4L0_MAIZE;tr|A0A1D6G720|A0A1D6G720_MAIZE;tr|C0PFB6|C0PFB6_MAIZE;tr|A0A1D6N4L5|A0A1D6N4L5_MAIZE;tr|A0A1D6N4L3|A0A1D6N4L3_MAIZE;tr|A0A1D6N4K0|A0A1D6N4K0_MAIZE;tr|A0A1D6G760|A0A1D6G760_MAIZE;tr|A0A1D6N4M6|A0A1D6N4M6_MAIZE;tr|A0A1D6N4L6|A0A1D6N4L6_MAIZE;tr|A…		Locus:1.1.1.1528.2 File:"P170059_17.WIFF"
25747	GEYVDMVK	1563.84	3	0.00259961	14.5601	sp|P29185|CH61_MAIZE;tr|C0PB80|C0PB80_MAIZE	Oxidation (M) [15.99]	Locus:1.1.1.1056.14 File:"P170059_2.WIFF"
25763	SYTGGSASVK	1563.87	3	5.02994e-05	32.2706	tr|A0A1D6HQR0|A0A1D6HQR0_MAIZE;tr|B6SQI9|B6SQI9_MAIZE		Locus:1.1.1.1035.24 File:"P170059_16.WIFF"
25777	VYEGPYIFHPQK	2085.15	4	6.82235e-05	31.8467	tr|A0A1D6L054|A0A1D6L054_MAIZE;tr|A0A1D6L053|A0A1D6L053_MAIZE		Locus:1.1.1.1190.3 File:"P170059_3.WIFF"
25804	AFNISLDEALGLSK	2085.19	4	0.000675663	21.1864	tr|A0A1D6GTY0|A0A1D6GTY0_MAIZE;tr|B6TLZ4|B6TLZ4_MAIZE;tr|A0A1D6GTY3|A0A1D6GTY3_MAIZE;tr|B4FEX7|B4FEX7_MAIZE;tr|B6UB28|B6UB28_MAIZE		Locus:1.1.1.1445.3 File:"P170059_10.WIFF"
25820	LLAAVPR	1042.68	2	0.00631855	10.7085	tr|A0A1D6N0A7|A0A1D6N0A7_MAIZE;tr|A0A1D6N0A8|A0A1D6N0A8_MAIZE		Locus:1.1.1.1254.14 File:"P170059_20.WIFF"
25833	LEGIDFAELVR	1564.88	3	0	74.5079	tr|P93644|P93644_MAIZE;tr|Q9ZRQ5|Q9ZRQ5_MAIZE;tr|B4FYS4|B4FYS4_MAIZE;tr|Q9T0N7|Q9T0N7_MAIZE		Locus:1.1.1.1535.2 File:"P170059_19.WIFF"
25837	INTINVVGK	1564.98	3	0.00104153	19.0998	tr|B6TXE2|B6TXE2_MAIZE;tr|A0A1D6QLC9|A0A1D6QLC9_MAIZE		Locus:1.1.1.1203.15 File:"P170059_7.WIFF"
25935	GLGPIQR	1043.64	2	0.00533499	11.3038	tr|A0A1D6M5L9|A0A1D6M5L9_MAIZE;tr|A0A1D6M5M2|A0A1D6M5M2_MAIZE;tr|B4G087|B4G087_MAIZE;tr|B6TYX3|B6TYX3_MAIZE;tr|A0A1D6M5M0|A0A1D6M5M0_MAIZE		Locus:1.1.1.1059.21 File:"P170059_6.WIFF"
25937	GLGPIQR	1043.64	2	0.00149242	17.4517	tr|A0A1D6M5L9|A0A1D6M5L9_MAIZE;tr|A0A1D6M5M2|A0A1D6M5M2_MAIZE;tr|B4G087|B4G087_MAIZE;tr|B6TYX3|B6TYX3_MAIZE;tr|A0A1D6M5M0|A0A1D6M5M0_MAIZE		Locus:1.1.1.1061.19 File:"P170059_6.WIFF"
25957	ILILLR	1043.74	2	0.00193186	16.2178	tr|A0A1D6F1R2|A0A1D6F1R2_MAIZE;tr|B6TRR5|B6TRR5_MAIZE;tr|A0A1D6L0I3|A0A1D6L0I3_MAIZE;tr|A0A1D6FZH4|A0A1D6FZH4_MAIZE;tr|K7VZH5|K7VZH5_MAIZE;tr|Q8W520|Q8W520_MAIZE;tr|C0P848|C0P848_MAIZE;tr|A0A1D6P090|A0A1D6P090_MAIZE;tr|A0A1D6QTI4|A0A1D6QTI4_MAIZE;tr|K7UBY2|K7UBY2_MAIZE		Locus:1.1.1.1558.2 File:"P170059_19.WIFF"
25958	ILILLR	1043.74	2	0.000758915	20.7044	tr|A0A1D6F1R2|A0A1D6F1R2_MAIZE;tr|B6TRR5|B6TRR5_MAIZE;tr|A0A1D6L0I3|A0A1D6L0I3_MAIZE;tr|A0A1D6FZH4|A0A1D6FZH4_MAIZE;tr|K7VZH5|K7VZH5_MAIZE;tr|Q8W520|Q8W520_MAIZE;tr|C0P848|C0P848_MAIZE;tr|A0A1D6P090|A0A1D6P090_MAIZE;tr|A0A1D6QTI4|A0A1D6QTI4_MAIZE;tr|K7UBY2|K7UBY2_MAIZE		Locus:1.1.1.1570.3 File:"P170059_18.WIFF"
25959	ILILLR	1043.74	2	0.000237452	27.6308	tr|A0A1D6F1R2|A0A1D6F1R2_MAIZE;tr|B6TRR5|B6TRR5_MAIZE;tr|A0A1D6L0I3|A0A1D6L0I3_MAIZE;tr|A0A1D6FZH4|A0A1D6FZH4_MAIZE;tr|K7VZH5|K7VZH5_MAIZE;tr|Q8W520|Q8W520_MAIZE;tr|C0P848|C0P848_MAIZE;tr|A0A1D6P090|A0A1D6P090_MAIZE;tr|A0A1D6QTI4|A0A1D6QTI4_MAIZE;tr|K7UBY2|K7UBY2_MAIZE		Locus:1.1.1.1574.4 File:"P170059_18.WIFF"
26008	SMECISLVGMAVGK	2089.12	4	1.41849e-05	39.5437	tr|A0A1D6L0X5|A0A1D6L0X5_MAIZE;tr|A0A1D6L0X4|A0A1D6L0X4_MAIZE;tr|A0A1D6L0X1|A0A1D6L0X1_MAIZE;tr|A0A1D6L0W8|A0A1D6L0W8_MAIZE;tr|A0A1D6IHP4|A0A1D6IHP4_MAIZE;tr|A0A1D6IHP5|A0A1D6IHP5_MAIZE;tr|A0A1D6IHP8|A0A1D6IHP8_MAIZE;tr|A0A1D6IHP1|A0A1D6IHP1_MAIZE;tr|A0A1D6IHP2|A0A1D6IHP2_MAIZE;tr|A0A1D6IHP9|A0A1D6IHP9_MAIZE;tr|A0A1D6IHP3|A0A1D6IHP3_MAIZE;tr|A0A1D6IHP6|A0A1D6IHP6_MAIZE;tr|A0A1D6L0X6|A0A1D6L0X6_MA…		Locus:1.1.1.1370.6 File:"P170059_5.WIFF"
26036	SPADVPR	1044.59	2	0.0020027	16.0058	tr|C0P7U4|C0P7U4_MAIZE;tr|C4J5L2|C4J5L2_MAIZE		Locus:1.1.1.978.21 File:"P170059_2.WIFF"
26057	VAAVADAAGSK	1566.92	3	0.000237452	27.4667	tr|A0A1D6MKP7|A0A1D6MKP7_MAIZE;tr|B6T2S8|B6T2S8_MAIZE;tr|B6SMZ1|B6SMZ1_MAIZE;tr|A0A1D6MKP5|A0A1D6MKP5_MAIZE		Locus:1.1.1.1157.17 File:"P170059_15.WIFF"
26066	GAEVPLR	1044.62	2	0.00719	10.1114	tr|B6TDE0|B6TDE0_MAIZE		Locus:1.1.1.1006.12 File:"P170059_10.WIFF"
26078	INELPR	1044.62	2	0.00697443	10.2416	tr|K7V6F3|K7V6F3_MAIZE;tr|A0A1D6DRA3|A0A1D6DRA3_MAIZE;tr|A0A1D6NMU5|A0A1D6NMU5_MAIZE;tr|A0A1D6NMU8|A0A1D6NMU8_MAIZE;tr|A0A1D6DR95|A0A1D6DR95_MAIZE;tr|A0A1D6DR97|A0A1D6DR97_MAIZE;tr|A0A1D6DR93|A0A1D6DR93_MAIZE;tr|B6T6V5|B6T6V5_MAIZE;tr|K7UYR2|K7UYR2_MAIZE;tr|A0A1D6NMU6|A0A1D6NMU6_MAIZE;tr|A0A1D6DR96|A0A1D6DR96_MAIZE;tr|A0A1D6NMU3|A0A1D6NMU3_MAIZE;tr|A0A1D6NMU7|A0A1D6NMU7_MAIZE;tr|A0A1D6DR94|A0A1D6…		Locus:1.1.1.1116.20 File:"P170059_14.WIFF"
26080	GDALPLR	1044.62	2	0.00776253	9.81728	tr|B6TIY2|B6TIY2_MAIZE		Locus:1.1.1.1093.12 File:"P170059_15.WIFF"
26082	INELPR	1044.62	2	0.00168884	16.9111	tr|K7V6F3|K7V6F3_MAIZE;tr|A0A1D6DRA3|A0A1D6DRA3_MAIZE;tr|A0A1D6NMU5|A0A1D6NMU5_MAIZE;tr|A0A1D6NMU8|A0A1D6NMU8_MAIZE;tr|A0A1D6DR95|A0A1D6DR95_MAIZE;tr|A0A1D6DR97|A0A1D6DR97_MAIZE;tr|A0A1D6DR93|A0A1D6DR93_MAIZE;tr|B6T6V5|B6T6V5_MAIZE;tr|K7UYR2|K7UYR2_MAIZE;tr|A0A1D6NMU6|A0A1D6NMU6_MAIZE;tr|A0A1D6DR96|A0A1D6DR96_MAIZE;tr|A0A1D6NMU3|A0A1D6NMU3_MAIZE;tr|A0A1D6NMU7|A0A1D6NMU7_MAIZE;tr|A0A1D6DR94|A0A1D6…		Locus:1.1.1.1146.23 File:"P170059_13.WIFF"
26102	LLGIGLR	1044.7	2	0.00368318	13.0617	tr|B6TFR7|B6TFR7_MAIZE;tr|A0A1D6EZ89|A0A1D6EZ89_MAIZE		Locus:1.1.1.1275.7 File:"P170059_11.WIFF"
26107	ELTEAAQAK	1567.9	3	8.59992e-05	31.2904	tr|A0A1D6HA93|A0A1D6HA93_MAIZE;tr|A0A1D6Q311|A0A1D6Q311_MAIZE;tr|A0A1D6HA95|A0A1D6HA95_MAIZE;tr|B6T9M0|B6T9M0_MAIZE;tr|C0PKQ6|C0PKQ6_MAIZE;tr|D5FGP1|D5FGP1_MAIZE;tr|K7UFN3|K7UFN3_MAIZE;tr|K7U519|K7U519_MAIZE;tr|B4FKL1|B4FKL1_MAIZE;tr|Q5XZE5|Q5XZE5_MAIZE;tr|A0A1D6HA96|A0A1D6HA96_MAIZE		Locus:1.1.1.1006.18 File:"P170059_1.WIFF"
26146	YYVAAR	1045.59	2	0.00442777	12.2527	tr|C0P5Q0|C0P5Q0_MAIZE;tr|C0P4F2|C0P4F2_MAIZE;tr|A0A1D6G901|A0A1D6G901_MAIZE;tr|B6T3I3|B6T3I3_MAIZE;tr|A0A1D6N825|A0A1D6N825_MAIZE;tr|A0A1D6N822|A0A1D6N822_MAIZE		Locus:1.1.1.1027.16 File:"P170059_5.WIFF"
26214	VLLLER	1045.68	2	0.00396033	12.7573	tr|B6SW64|B6SW64_MAIZE;tr|A0A1D6I361|A0A1D6I361_MAIZE;tr|B6TIK6|B6TIK6_MAIZE;tr|B6THN3|B6THN3_MAIZE;tr|B4FI71|B4FI71_MAIZE;tr|C0PBY9|C0PBY9_MAIZE;tr|A0A1D6I360|A0A1D6I360_MAIZE;tr|A0A1D6JG06|A0A1D6JG06_MAIZE;tr|B6SWA6|B6SWA6_MAIZE;tr|B6TF50|B6TF50_MAIZE;tr|B8A2Z8|B8A2Z8_MAIZE;tr|B4FBD5|B4FBD5_MAIZE;tr|B4FB03|B4FB03_MAIZE;tr|B4G1C3|B4G1C3_MAIZE;tr|A0A1D6MPA5|A0A1D6MPA5_MAIZE;tr|A0A1D6KPP8|A0A1D6KP…		Locus:1.1.1.1266.5 File:"P170059_5.WIFF"
26216	ILEVLR	1045.68	2	0.00381807	12.8945	tr|O50015|O50015_MAIZE;tr|A0A1D6GCA1|A0A1D6GCA1_MAIZE;tr|K7VCQ4|K7VCQ4_MAIZE;tr|Q5G1U0|Q5G1U0_MAIZE		Locus:1.1.1.1362.6 File:"P170059_7.WIFF"
26217	ILEVLR	1045.68	2	0.00195544	16.1516	tr|O50015|O50015_MAIZE;tr|A0A1D6GCA1|A0A1D6GCA1_MAIZE;tr|K7VCQ4|K7VCQ4_MAIZE;tr|Q5G1U0|Q5G1U0_MAIZE		Locus:1.1.1.1364.4 File:"P170059_7.WIFF"
26219	VLLLER	1045.68	2	0.00930875	9.12506	tr|B6SW64|B6SW64_MAIZE;tr|A0A1D6I361|A0A1D6I361_MAIZE;tr|B6TIK6|B6TIK6_MAIZE;tr|B6THN3|B6THN3_MAIZE;tr|B4FI71|B4FI71_MAIZE;tr|C0PBY9|C0PBY9_MAIZE;tr|A0A1D6I360|A0A1D6I360_MAIZE;tr|A0A1D6JG06|A0A1D6JG06_MAIZE;tr|B6SWA6|B6SWA6_MAIZE;tr|B6TF50|B6TF50_MAIZE;tr|B8A2Z8|B8A2Z8_MAIZE;tr|B4FBD5|B4FBD5_MAIZE;tr|B4FB03|B4FB03_MAIZE;tr|B4G1C3|B4G1C3_MAIZE;tr|A0A1D6MPA5|A0A1D6MPA5_MAIZE;tr|A0A1D6KPP8|A0A1D6KP…		Locus:1.1.1.1203.4 File:"P170059_3.WIFF"
26220	EVLLLR	1045.68	2	0.0028019	14.1597	tr|A0A1D6E5U8|A0A1D6E5U8_MAIZE;tr|A0A1D6E5U7|A0A1D6E5U7_MAIZE;tr|B4FL07|B4FL07_MAIZE;tr|A0A1D6E5V1|A0A1D6E5V1_MAIZE;tr|A0A1D6E5V0|A0A1D6E5V0_MAIZE		Locus:1.1.1.1197.5 File:"P170059_2.WIFF"
26222	VLLLER	1045.68	2	0.00662201	10.4963	tr|B6SW64|B6SW64_MAIZE;tr|A0A1D6I361|A0A1D6I361_MAIZE;tr|B6TIK6|B6TIK6_MAIZE;tr|B6THN3|B6THN3_MAIZE;tr|B4FI71|B4FI71_MAIZE;tr|C0PBY9|C0PBY9_MAIZE;tr|A0A1D6I360|A0A1D6I360_MAIZE;tr|A0A1D6JG06|A0A1D6JG06_MAIZE;tr|B6SWA6|B6SWA6_MAIZE;tr|B6TF50|B6TF50_MAIZE;tr|B8A2Z8|B8A2Z8_MAIZE;tr|B4FBD5|B4FBD5_MAIZE;tr|B4FB03|B4FB03_MAIZE;tr|B4G1C3|B4G1C3_MAIZE;tr|A0A1D6MPA5|A0A1D6MPA5_MAIZE;tr|A0A1D6KPP8|A0A1D6KP…		Locus:1.1.1.1245.7 File:"P170059_4.WIFF"
26225	VLLLER	1045.68	2	0.00553366	11.1871	tr|B6SW64|B6SW64_MAIZE;tr|A0A1D6I361|A0A1D6I361_MAIZE;tr|B6TIK6|B6TIK6_MAIZE;tr|B6THN3|B6THN3_MAIZE;tr|B4FI71|B4FI71_MAIZE;tr|C0PBY9|C0PBY9_MAIZE;tr|A0A1D6I360|A0A1D6I360_MAIZE;tr|A0A1D6JG06|A0A1D6JG06_MAIZE;tr|B6SWA6|B6SWA6_MAIZE;tr|B6TF50|B6TF50_MAIZE;tr|B8A2Z8|B8A2Z8_MAIZE;tr|B4FBD5|B4FBD5_MAIZE;tr|B4FB03|B4FB03_MAIZE;tr|B4G1C3|B4G1C3_MAIZE;tr|A0A1D6MPA5|A0A1D6MPA5_MAIZE;tr|A0A1D6KPP8|A0A1D6KP…		Locus:1.1.1.1253.6 File:"P170059_4.WIFF"
26226	VLLLER	1045.68	2	0.0046348	12.03	tr|B6SW64|B6SW64_MAIZE;tr|A0A1D6I361|A0A1D6I361_MAIZE;tr|B6TIK6|B6TIK6_MAIZE;tr|B6THN3|B6THN3_MAIZE;tr|B4FI71|B4FI71_MAIZE;tr|C0PBY9|C0PBY9_MAIZE;tr|A0A1D6I360|A0A1D6I360_MAIZE;tr|A0A1D6JG06|A0A1D6JG06_MAIZE;tr|B6SWA6|B6SWA6_MAIZE;tr|B6TF50|B6TF50_MAIZE;tr|B8A2Z8|B8A2Z8_MAIZE;tr|B4FBD5|B4FBD5_MAIZE;tr|B4FB03|B4FB03_MAIZE;tr|B4G1C3|B4G1C3_MAIZE;tr|A0A1D6MPA5|A0A1D6MPA5_MAIZE;tr|A0A1D6KPP8|A0A1D6KP…		Locus:1.1.1.1257.4 File:"P170059_4.WIFF"
26229	VLLLER	1045.68	2	0.00309969	13.7147	tr|B6SW64|B6SW64_MAIZE;tr|A0A1D6I361|A0A1D6I361_MAIZE;tr|B6TIK6|B6TIK6_MAIZE;tr|B6THN3|B6THN3_MAIZE;tr|B4FI71|B4FI71_MAIZE;tr|C0PBY9|C0PBY9_MAIZE;tr|A0A1D6I360|A0A1D6I360_MAIZE;tr|A0A1D6JG06|A0A1D6JG06_MAIZE;tr|B6SWA6|B6SWA6_MAIZE;tr|B6TF50|B6TF50_MAIZE;tr|B8A2Z8|B8A2Z8_MAIZE;tr|B4FBD5|B4FBD5_MAIZE;tr|B4FB03|B4FB03_MAIZE;tr|B4G1C3|B4G1C3_MAIZE;tr|A0A1D6MPA5|A0A1D6MPA5_MAIZE;tr|A0A1D6KPP8|A0A1D6KP…		Locus:1.1.1.1241.5 File:"P170059_4.WIFF"
26232	YEASDACFFR	1568.72	3	0	41.7677	tr|A0A1D6GPB2|A0A1D6GPB2_MAIZE		Locus:1.1.1.1259.5 File:"P170059_13.WIFF"
26276	SDDPEWFFFAPK	2093.07	4	0.00331995	13.4322	tr|K7TX10|K7TX10_MAIZE;tr|A0A1D6PVX4|A0A1D6PVX4_MAIZE;tr|A0A1D6PVX3|A0A1D6PVX3_MAIZE		Locus:1.1.1.1513.4 File:"P170059_16.WIFF"
26342	DVIMDELK	1569.89	3	0.000746101	20.7736	tr|A0A1D6Q5F4|A0A1D6Q5F4_MAIZE;tr|A0A1D6Q5E0|A0A1D6Q5E0_MAIZE;tr|A0A1D6Q5G1|A0A1D6Q5G1_MAIZE;tr|A0A1D6Q5H3|A0A1D6Q5H3_MAIZE;tr|A0A1D6Q5F7|A0A1D6Q5F7_MAIZE		Locus:1.1.1.1237.6 File:"P170059_4.WIFF"
26418	IENLVR	1046.64	2	0.00466373	12.0023	tr|A0A1D6NZT3|A0A1D6NZT3_MAIZE;tr|C0PGL1|C0PGL1_MAIZE;tr|C0P6A0|C0P6A0_MAIZE;tr|A0A1D6NZT7|A0A1D6NZT7_MAIZE;tr|B6TFD8|B6TFD8_MAIZE;tr|A0A1D6NZT5|A0A1D6NZT5_MAIZE		Locus:1.1.1.1200.9 File:"P170059_20.WIFF"
26424	NIVELR	1046.64	2	0.00357076	13.1618	tr|B6UF43|B6UF43_MAIZE;tr|K7VZK3|K7VZK3_MAIZE;tr|C0PHI0|C0PHI0_MAIZE		Locus:1.1.1.1132.15 File:"P170059_16.WIFF"
26425	VGAEIVR	1046.64	2	0.00547814	11.2255	tr|A0A1D6NWP6|A0A1D6NWP6_MAIZE;tr|K7UGR2|K7UGR2_MAIZE;tr|A0A1D6QV85|A0A1D6QV85_MAIZE;tr|C0P530|C0P530_MAIZE;tr|K7UTA9|K7UTA9_MAIZE;tr|Q6B7Q9|Q6B7Q9_MAIZE;tr|A0A1D6LJS9|A0A1D6LJS9_MAIZE;tr|B6SH83|B6SH83_MAIZE;tr|C0PHP3|C0PHP3_MAIZE;tr|B6THN2|B6THN2_MAIZE		Locus:1.1.1.1092.15 File:"P170059_13.WIFF"
26426	VGAEIVR	1046.64	2	0.00921833	9.17405	tr|A0A1D6NWP6|A0A1D6NWP6_MAIZE;tr|K7UGR2|K7UGR2_MAIZE;tr|A0A1D6QV85|A0A1D6QV85_MAIZE;tr|C0P530|C0P530_MAIZE;tr|K7UTA9|K7UTA9_MAIZE;tr|Q6B7Q9|Q6B7Q9_MAIZE;tr|A0A1D6LJS9|A0A1D6LJS9_MAIZE;tr|B6SH83|B6SH83_MAIZE;tr|C0PHP3|C0PHP3_MAIZE;tr|B6THN2|B6THN2_MAIZE		Locus:1.1.1.1096.17 File:"P170059_13.WIFF"
26432	VLVWAR	1046.65	2	0.00661048	10.5065	tr|B6TJ89|B6TJ89_MAIZE;tr|C0P5Z6|C0P5Z6_MAIZE		Locus:1.1.1.1208.8 File:"P170059_9.WIFF"
26439	ITAGILR	1046.68	2	0.00294316	13.8947	tr|A0A1D6MQM5|A0A1D6MQM5_MAIZE;tr|A0A1D6NFY7|A0A1D6NFY7_MAIZE;tr|A0A1D6JF16|A0A1D6JF16_MAIZE;tr|K7U6Y0|K7U6Y0_MAIZE;tr|A0A1D6JF10|A0A1D6JF10_MAIZE;tr|A0A1D6JF15|A0A1D6JF15_MAIZE;tr|A0A1D6JF08|A0A1D6JF08_MAIZE;tr|B8A3H4|B8A3H4_MAIZE;tr|A0A1D6JF13|A0A1D6JF13_MAIZE		Locus:1.1.1.1233.6 File:"P170059_14.WIFF"
26445	ITAGILR	1046.68	2	0.000754926	20.739	tr|A0A1D6MQM5|A0A1D6MQM5_MAIZE;tr|A0A1D6NFY7|A0A1D6NFY7_MAIZE;tr|A0A1D6JF16|A0A1D6JF16_MAIZE;tr|K7U6Y0|K7U6Y0_MAIZE;tr|A0A1D6JF10|A0A1D6JF10_MAIZE;tr|A0A1D6JF15|A0A1D6JF15_MAIZE;tr|A0A1D6JF08|A0A1D6JF08_MAIZE;tr|B8A3H4|B8A3H4_MAIZE;tr|A0A1D6JF13|A0A1D6JF13_MAIZE		Locus:1.1.1.1263.15 File:"P170059_18.WIFF"
26446	ITAGILR	1046.68	2	0.000552022	22.4858	tr|A0A1D6MQM5|A0A1D6MQM5_MAIZE;tr|A0A1D6NFY7|A0A1D6NFY7_MAIZE;tr|A0A1D6JF16|A0A1D6JF16_MAIZE;tr|K7U6Y0|K7U6Y0_MAIZE;tr|A0A1D6JF10|A0A1D6JF10_MAIZE;tr|A0A1D6JF15|A0A1D6JF15_MAIZE;tr|A0A1D6JF08|A0A1D6JF08_MAIZE;tr|B8A3H4|B8A3H4_MAIZE;tr|A0A1D6JF13|A0A1D6JF13_MAIZE		Locus:1.1.1.1255.10 File:"P170059_18.WIFF"
26447	ITAGILR	1046.68	2	0.005227	11.3976	tr|A0A1D6MQM5|A0A1D6MQM5_MAIZE;tr|A0A1D6NFY7|A0A1D6NFY7_MAIZE;tr|A0A1D6JF16|A0A1D6JF16_MAIZE;tr|K7U6Y0|K7U6Y0_MAIZE;tr|A0A1D6JF10|A0A1D6JF10_MAIZE;tr|A0A1D6JF15|A0A1D6JF15_MAIZE;tr|A0A1D6JF08|A0A1D6JF08_MAIZE;tr|B8A3H4|B8A3H4_MAIZE;tr|A0A1D6JF13|A0A1D6JF13_MAIZE		Locus:1.1.1.1259.10 File:"P170059_18.WIFF"
26450	ITAGILR	1046.68	2	0.00691408	10.2828	tr|A0A1D6MQM5|A0A1D6MQM5_MAIZE;tr|A0A1D6NFY7|A0A1D6NFY7_MAIZE;tr|A0A1D6JF16|A0A1D6JF16_MAIZE;tr|K7U6Y0|K7U6Y0_MAIZE;tr|A0A1D6JF10|A0A1D6JF10_MAIZE;tr|A0A1D6JF15|A0A1D6JF15_MAIZE;tr|A0A1D6JF08|A0A1D6JF08_MAIZE;tr|B8A3H4|B8A3H4_MAIZE;tr|A0A1D6JF13|A0A1D6JF13_MAIZE		Locus:1.1.1.1256.11 File:"P170059_17.WIFF"
26451	ITAGILR	1046.68	2	0.000508821	23.2975	tr|A0A1D6MQM5|A0A1D6MQM5_MAIZE;tr|A0A1D6NFY7|A0A1D6NFY7_MAIZE;tr|A0A1D6JF16|A0A1D6JF16_MAIZE;tr|K7U6Y0|K7U6Y0_MAIZE;tr|A0A1D6JF10|A0A1D6JF10_MAIZE;tr|A0A1D6JF15|A0A1D6JF15_MAIZE;tr|A0A1D6JF08|A0A1D6JF08_MAIZE;tr|B8A3H4|B8A3H4_MAIZE;tr|A0A1D6JF13|A0A1D6JF13_MAIZE		Locus:1.1.1.1260.11 File:"P170059_17.WIFF"
26452	VSVVALR	1046.68	2	0.00168884	16.9213	tr|C0PFM8|C0PFM8_MAIZE		Locus:1.1.1.1188.18 File:"P170059_13.WIFF"
26466	FTGVLIWK	1570.97	3	0.00306961	13.7648	tr|A0A1D6M393|A0A1D6M393_MAIZE;tr|A0A1D6M371|A0A1D6M371_MAIZE;tr|A0A1D6M382|A0A1D6M382_MAIZE;tr|A0A1D6M373|A0A1D6M373_MAIZE;tr|A0A1D6M3A1|A0A1D6M3A1_MAIZE;tr|A0A1D6M3A0|A0A1D6M3A0_MAIZE;tr|A0A1D6M372|A0A1D6M372_MAIZE;tr|A0A1D6M383|A0A1D6M383_MAIZE;tr|A0A1D6M374|A0A1D6M374_MAIZE;tr|A0A1D6M375|A0A1D6M375_MAIZE;tr|A0A1D6M385|A0A1D6M385_MAIZE;tr|A0A1D6M386|A0A1D6M386_MAIZE		Locus:1.1.1.1474.2 File:"P170059_19.WIFF"
26492	MYQFR	1047.55	2	0.00799103	9.71026	tr|A0A1D6HXB3|A0A1D6HXB3_MAIZE;tr|K7USN6|K7USN6_MAIZE;tr|B6TEH8|B6TEH8_MAIZE;tr|B4F9P0|B4F9P0_MAIZE;tr|K7UWD9|K7UWD9_MAIZE		Locus:1.1.1.1093.9 File:"P170059_10.WIFF"
26508	FFAFGR	1047.58	2	0.0059275	10.9466	tr|A0A1D6GCC4|A0A1D6GCC4_MAIZE;tr|A0A1D6LAW0|A0A1D6LAW0_MAIZE;tr|K7VQ65|K7VQ65_MAIZE;tr|B6U0S1|B6U0S1_MAIZE		Locus:1.1.1.1397.9 File:"P170059_13.WIFF"
26509	FFAFGR	1047.58	2	0.00450451	12.1526	tr|A0A1D6GCC4|A0A1D6GCC4_MAIZE;tr|A0A1D6LAW0|A0A1D6LAW0_MAIZE;tr|K7VQ65|K7VQ65_MAIZE;tr|B6U0S1|B6U0S1_MAIZE		Locus:1.1.1.1401.6 File:"P170059_13.WIFF"
26510	FFAFGR	1047.58	2	0.00462691	12.0306	tr|A0A1D6GCC4|A0A1D6GCC4_MAIZE;tr|A0A1D6LAW0|A0A1D6LAW0_MAIZE;tr|K7VQ65|K7VQ65_MAIZE;tr|B6U0S1|B6U0S1_MAIZE		Locus:1.1.1.1312.6 File:"P170059_12.WIFF"
26511	FFAFGR	1047.58	2	0.00243375	14.8233	tr|A0A1D6GCC4|A0A1D6GCC4_MAIZE;tr|A0A1D6LAW0|A0A1D6LAW0_MAIZE;tr|K7VQ65|K7VQ65_MAIZE;tr|B6U0S1|B6U0S1_MAIZE		Locus:1.1.1.1320.4 File:"P170059_12.WIFF"
26512	FFAFGR	1047.58	2	0.00135554	17.9817	tr|A0A1D6GCC4|A0A1D6GCC4_MAIZE;tr|A0A1D6LAW0|A0A1D6LAW0_MAIZE;tr|K7VQ65|K7VQ65_MAIZE;tr|B6U0S1|B6U0S1_MAIZE		Locus:1.1.1.1316.5 File:"P170059_12.WIFF"
26513	FFAFGR	1047.58	2	0.0033269	13.4283	tr|A0A1D6GCC4|A0A1D6GCC4_MAIZE;tr|A0A1D6LAW0|A0A1D6LAW0_MAIZE;tr|K7VQ65|K7VQ65_MAIZE;tr|B6U0S1|B6U0S1_MAIZE		Locus:1.1.1.1324.6 File:"P170059_12.WIFF"
26622	TEIIIR	1047.66	2	0.00536054	11.2817	tr|B6TM40|B6TM40_MAIZE;tr|B4FHH2|B4FHH2_MAIZE;tr|B4G0E1|B4G0E1_MAIZE;tr|A0A1D6PVR8|A0A1D6PVR8_MAIZE;tr|C0P4F7|C0P4F7_MAIZE;tr|B6TB97|B6TB97_MAIZE;tr|K7TT73|K7TT73_MAIZE;tr|K7THR2|K7THR2_MAIZE;tr|K7URK7|K7URK7_MAIZE;tr|C0HE21|C0HE21_MAIZE		Locus:1.1.1.1171.15 File:"P170059_18.WIFF"
26623	TEIIIR	1047.66	2	0.00315398	13.6366	tr|B6TM40|B6TM40_MAIZE;tr|B4FHH2|B4FHH2_MAIZE;tr|B4G0E1|B4G0E1_MAIZE;tr|A0A1D6PVR8|A0A1D6PVR8_MAIZE;tr|C0P4F7|C0P4F7_MAIZE;tr|B6TB97|B6TB97_MAIZE;tr|K7TT73|K7TT73_MAIZE;tr|K7THR2|K7THR2_MAIZE;tr|K7URK7|K7URK7_MAIZE;tr|C0HE21|C0HE21_MAIZE		Locus:1.1.1.1163.12 File:"P170059_18.WIFF"
26624	TEIIIR	1047.66	2	0.00182486	16.4945	tr|B6TM40|B6TM40_MAIZE;tr|B4FHH2|B4FHH2_MAIZE;tr|B4G0E1|B4G0E1_MAIZE;tr|A0A1D6PVR8|A0A1D6PVR8_MAIZE;tr|C0P4F7|C0P4F7_MAIZE;tr|B6TB97|B6TB97_MAIZE;tr|K7TT73|K7TT73_MAIZE;tr|K7THR2|K7THR2_MAIZE;tr|K7URK7|K7URK7_MAIZE;tr|C0HE21|C0HE21_MAIZE		Locus:1.1.1.1163.11 File:"P170059_18.WIFF"
26625	TEIIIR	1047.66	2	0.00382828	12.8795	tr|B6TM40|B6TM40_MAIZE;tr|B4FHH2|B4FHH2_MAIZE;tr|B4G0E1|B4G0E1_MAIZE;tr|A0A1D6PVR8|A0A1D6PVR8_MAIZE;tr|C0P4F7|C0P4F7_MAIZE;tr|B6TB97|B6TB97_MAIZE;tr|K7TT73|K7TT73_MAIZE;tr|K7THR2|K7THR2_MAIZE;tr|K7URK7|K7URK7_MAIZE;tr|C0HE21|C0HE21_MAIZE		Locus:1.1.1.1167.13 File:"P170059_18.WIFF"
26630	TEIIIR	1047.66	2	0.00278358	14.1897	tr|B6TM40|B6TM40_MAIZE;tr|B4FHH2|B4FHH2_MAIZE;tr|B4G0E1|B4G0E1_MAIZE;tr|A0A1D6PVR8|A0A1D6PVR8_MAIZE;tr|C0P4F7|C0P4F7_MAIZE;tr|B6TB97|B6TB97_MAIZE;tr|K7TT73|K7TT73_MAIZE;tr|K7THR2|K7THR2_MAIZE;tr|K7URK7|K7URK7_MAIZE;tr|C0HE21|C0HE21_MAIZE		Locus:1.1.1.1160.18 File:"P170059_17.WIFF"
26648	LVIFPR	1047.67	2	0.00687239	10.3228	tr|B4FWR7|B4FWR7_MAIZE;tr|B6T5F2|B6T5F2_MAIZE;tr|K7V9W7|K7V9W7_MAIZE;tr|B6UIJ6|B6UIJ6_MAIZE		Locus:1.1.1.1212.6 File:"P170059_9.WIFF"
26651	LVIFPR	1047.67	2	0.00498545	11.669	tr|B4FWR7|B4FWR7_MAIZE;tr|B6T5F2|B6T5F2_MAIZE;tr|K7V9W7|K7V9W7_MAIZE;tr|B6UIJ6|B6UIJ6_MAIZE		Locus:1.1.1.1295.7 File:"P170059_8.WIFF"
26661	GTMDWVQK	1571.86	3	0.00250228	14.7133	tr|A0A1D6J635|A0A1D6J635_MAIZE;tr|B6SYG2|B6SYG2_MAIZE;tr|A0A1D6J636|A0A1D6J636_MAIZE;tr|A0A1D6DU91|A0A1D6DU91_MAIZE;tr|A0A1D6PYQ7|A0A1D6PYQ7_MAIZE;tr|K7UTA7|K7UTA7_MAIZE;tr|A0A1D6EL24|A0A1D6EL24_MAIZE;tr|B4FT96|B4FT96_MAIZE;tr|K7U2W3|K7U2W3_MAIZE;tr|A0A1D6DU89|A0A1D6DU89_MAIZE;tr|A0A1D6HVT8|A0A1D6HVT8_MAIZE		Locus:1.1.1.1194.20 File:"P170059_16.WIFF"
26673	EESLVSAFAFFDK	2097.12	4	0	43.5109	tr|K7TMS2|K7TMS2_MAIZE;tr|A0A1D6IU46|A0A1D6IU46_MAIZE;tr|C0HH11|C0HH11_MAIZE;tr|A0A1D6MYW4|A0A1D6MYW4_MAIZE;tr|A0A1D6IU45|A0A1D6IU45_MAIZE		Locus:1.1.1.1601.2 File:"P170059_19.WIFF"
26707	VLGFFY	1048.59	2	0.00868132	9.38393	tr|B4FM69|B4FM69_MAIZE;tr|K7UVJ9|K7UVJ9_MAIZE;tr|B4FQ61|B4FQ61_MAIZE;tr|A0A1D6HX88|A0A1D6HX88_MAIZE;tr|B6TJ93|B6TJ93_MAIZE;tr|B6SJ13|B6SJ13_MAIZE		Locus:1.1.1.1600.4 File:"P170059_14.WIFF"
26715	QATTPEYR	1572.87	3	0.00379125	12.9241	tr|Q8W524|Q8W524_MAIZE;tr|B6T7Q7|B6T7Q7_MAIZE	iTRAQ8plex (Y) [304.21]	Locus:1.1.1.1016.25 File:"P170059_16.WIFF"
26717	VLGFFY	1048.59	2	0.000883277	19.9855	tr|B4FM69|B4FM69_MAIZE;tr|K7UVJ9|K7UVJ9_MAIZE;tr|B4FQ61|B4FQ61_MAIZE;tr|A0A1D6HX88|A0A1D6HX88_MAIZE;tr|B6TJ93|B6TJ93_MAIZE;tr|B6SJ13|B6SJ13_MAIZE		Locus:1.1.1.1635.3 File:"P170059_8.WIFF"
26720	VLGFFY	1048.59	2	0.00123936	18.3745	tr|B4FM69|B4FM69_MAIZE;tr|K7UVJ9|K7UVJ9_MAIZE;tr|B4FQ61|B4FQ61_MAIZE;tr|A0A1D6HX88|A0A1D6HX88_MAIZE;tr|B6TJ93|B6TJ93_MAIZE;tr|B6SJ13|B6SJ13_MAIZE		Locus:1.1.1.1663.5 File:"P170059_15.WIFF"
26721	VLGFFY	1048.59	2	0.00195912	16.1214	tr|B4FM69|B4FM69_MAIZE;tr|K7UVJ9|K7UVJ9_MAIZE;tr|B4FQ61|B4FQ61_MAIZE;tr|A0A1D6HX88|A0A1D6HX88_MAIZE;tr|B6TJ93|B6TJ93_MAIZE;tr|B6SJ13|B6SJ13_MAIZE		Locus:1.1.1.1667.2 File:"P170059_16.WIFF"
26722	VLGFFY	1048.59	2	0.00055956	22.2318	tr|B4FM69|B4FM69_MAIZE;tr|K7UVJ9|K7UVJ9_MAIZE;tr|B4FQ61|B4FQ61_MAIZE;tr|A0A1D6HX88|A0A1D6HX88_MAIZE;tr|B6TJ93|B6TJ93_MAIZE;tr|B6SJ13|B6SJ13_MAIZE		Locus:1.1.1.1671.3 File:"P170059_16.WIFF"
26723	VLGFFY	1048.59	2	0.000991403	19.3391	tr|B4FM69|B4FM69_MAIZE;tr|K7UVJ9|K7UVJ9_MAIZE;tr|B4FQ61|B4FQ61_MAIZE;tr|A0A1D6HX88|A0A1D6HX88_MAIZE;tr|B6TJ93|B6TJ93_MAIZE;tr|B6SJ13|B6SJ13_MAIZE		Locus:1.1.1.1647.4 File:"P170059_15.WIFF"
26724	VLGFFY	1048.59	2	0.00181785	16.5459	tr|B4FM69|B4FM69_MAIZE;tr|K7UVJ9|K7UVJ9_MAIZE;tr|B4FQ61|B4FQ61_MAIZE;tr|A0A1D6HX88|A0A1D6HX88_MAIZE;tr|B6TJ93|B6TJ93_MAIZE;tr|B6SJ13|B6SJ13_MAIZE		Locus:1.1.1.1651.2 File:"P170059_15.WIFF"
26725	VLGFFY	1048.59	2	0.00283652	14.0872	tr|B4FM69|B4FM69_MAIZE;tr|K7UVJ9|K7UVJ9_MAIZE;tr|B4FQ61|B4FQ61_MAIZE;tr|A0A1D6HX88|A0A1D6HX88_MAIZE;tr|B6TJ93|B6TJ93_MAIZE;tr|B6SJ13|B6SJ13_MAIZE		Locus:1.1.1.1655.2 File:"P170059_15.WIFF"
26727	VLGFFY	1048.59	2	0.00121036	18.4947	tr|B4FM69|B4FM69_MAIZE;tr|K7UVJ9|K7UVJ9_MAIZE;tr|B4FQ61|B4FQ61_MAIZE;tr|A0A1D6HX88|A0A1D6HX88_MAIZE;tr|B6TJ93|B6TJ93_MAIZE;tr|B6SJ13|B6SJ13_MAIZE		Locus:1.1.1.1659.2 File:"P170059_15.WIFF"
26728	VLGFFY	1048.59	2	0.00276789	14.2301	tr|B4FM69|B4FM69_MAIZE;tr|K7UVJ9|K7UVJ9_MAIZE;tr|B4FQ61|B4FQ61_MAIZE;tr|A0A1D6HX88|A0A1D6HX88_MAIZE;tr|B6TJ93|B6TJ93_MAIZE;tr|B6SJ13|B6SJ13_MAIZE		Locus:1.1.1.1570.5 File:"P170059_11.WIFF"
26729	VLGFFY	1048.59	2	0.000400382	24.5237	tr|B4FM69|B4FM69_MAIZE;tr|K7UVJ9|K7UVJ9_MAIZE;tr|B4FQ61|B4FQ61_MAIZE;tr|A0A1D6HX88|A0A1D6HX88_MAIZE;tr|B6TJ93|B6TJ93_MAIZE;tr|B6SJ13|B6SJ13_MAIZE		Locus:1.1.1.1566.4 File:"P170059_11.WIFF"
26730	VLGFFY	1048.59	2	0.000961706	19.4983	tr|B4FM69|B4FM69_MAIZE;tr|K7UVJ9|K7UVJ9_MAIZE;tr|B4FQ61|B4FQ61_MAIZE;tr|A0A1D6HX88|A0A1D6HX88_MAIZE;tr|B6TJ93|B6TJ93_MAIZE;tr|B6SJ13|B6SJ13_MAIZE		Locus:1.1.1.1618.2 File:"P170059_13.WIFF"
26731	VLGFFY	1048.59	2	0.000658023	21.2849	tr|B4FM69|B4FM69_MAIZE;tr|K7UVJ9|K7UVJ9_MAIZE;tr|B4FQ61|B4FQ61_MAIZE;tr|A0A1D6HX88|A0A1D6HX88_MAIZE;tr|B6TJ93|B6TJ93_MAIZE;tr|B6SJ13|B6SJ13_MAIZE		Locus:1.1.1.1622.2 File:"P170059_13.WIFF"
26733	VTWSPR	1048.6	2	0.00677892	10.4099	tr|B6UC67|B6UC67_MAIZE;tr|A0A1D6GV14|A0A1D6GV14_MAIZE;tr|C0P727|C0P727_MAIZE;tr|A0A1D6GV15|A0A1D6GV15_MAIZE;tr|C0PKG2|C0PKG2_MAIZE;tr|A0A1D6LNL3|A0A1D6LNL3_MAIZE		Locus:1.1.1.1064.16 File:"P170059_10.WIFF"
26742	VLGFFY	1048.59	2	0.00378083	12.9397	tr|B4FM69|B4FM69_MAIZE;tr|K7UVJ9|K7UVJ9_MAIZE;tr|B4FQ61|B4FQ61_MAIZE;tr|A0A1D6HX88|A0A1D6HX88_MAIZE;tr|B6TJ93|B6TJ93_MAIZE;tr|B6SJ13|B6SJ13_MAIZE		Locus:1.1.1.1625.4 File:"P170059_15.WIFF"
26754	MLLEAFNK	1572.92	3	0.00119831	18.5267	tr|A0A1D6HCP4|A0A1D6HCP4_MAIZE;tr|A0A1D6HCN8|A0A1D6HCN8_MAIZE;tr|A0A1D6HCN1|A0A1D6HCN1_MAIZE;tr|B4FXT5|B4FXT5_MAIZE;tr|A0A1D6HCP2|A0A1D6HCP2_MAIZE;tr|A0A1D6HCN7|A0A1D6HCN7_MAIZE;tr|A0A1D6HCN6|A0A1D6HCN6_MAIZE;tr|A0A1D6HCN3|A0A1D6HCN3_MAIZE;tr|A0A1D6HCN2|A0A1D6HCN2_MAIZE		Locus:1.1.1.1394.2 File:"P170059_6.WIFF"
26771	AGAYDLVEK	1572.9	3	0.00738776	9.99774	tr|A0A1D6IBK1|A0A1D6IBK1_MAIZE;tr|A0A1D6EVM9|A0A1D6EVM9_MAIZE		Locus:1.1.1.1069.5 File:"P170059_9.WIFF"
26782	TIDQIR	1048.62	2	0.00319286	13.5886	tr|B4FVS0|B4FVS0_MAIZE;tr|C0PAS3|C0PAS3_MAIZE		Locus:1.1.1.1007.18 File:"P170059_10.WIFF"
26783	LLGTGER	1048.62	2	0.00580999	11.0333	tr|A0A1D6HIV5|A0A1D6HIV5_MAIZE;tr|A0A1D6Q981|A0A1D6Q981_MAIZE;tr|A0A1D6HIW4|A0A1D6HIW4_MAIZE;tr|A0A1D6Q9A5|A0A1D6Q9A5_MAIZE;tr|A0A1D6Q996|A0A1D6Q996_MAIZE;tr|A0A1D6HIT9|A0A1D6HIT9_MAIZE;tr|A0A1D6LIX8|A0A1D6LIX8_MAIZE;tr|A0A1D6HIW8|A0A1D6HIW8_MAIZE;tr|A0A1D6Q398|A0A1D6Q398_MAIZE;tr|A0A1D6HIV8|A0A1D6HIV8_MAIZE;tr|A0A1D6HIV9|A0A1D6HIV9_MAIZE;tr|A0A1D6Q988|A0A1D6Q988_MAIZE;tr|A0A1D6HIW1|A0A1D6HIW1_MA…		Locus:1.1.1.1119.19 File:"P170059_17.WIFF"
26793	LDGVVSR	1048.62	2	0.00728324	10.0484	tr|K7U148|K7U148_MAIZE;tr|B4FBH0|B4FBH0_MAIZE;tr|A0A1D6FUY8|A0A1D6FUY8_MAIZE;tr|B4F8D7|B4F8D7_MAIZE		Locus:1.1.1.1111.12 File:"P170059_16.WIFF"
26794	ASELVAR	1048.62	2	0.00150473	17.4016	tr|K7UB32|K7UB32_MAIZE;tr|B4FQW0|B4FQW0_MAIZE;tr|K7V2C1|K7V2C1_MAIZE;tr|K7U3E6|K7U3E6_MAIZE;tr|A0A1D6QHJ6|A0A1D6QHJ6_MAIZE		Locus:1.1.1.1015.14 File:"P170059_10.WIFF"
26818	AISSVLR	1048.65	2	0.009938	8.86127	tr|B4FXY1|B4FXY1_MAIZE		Locus:1.1.1.1251.5 File:"P170059_9.WIFF"
26828	SLIISGR	1048.65	2	0.00726856	10.0568	tr|A0A1D6N5T0|A0A1D6N5T0_MAIZE;tr|A0A1D6N5T1|A0A1D6N5T1_MAIZE;tr|B6U0W2|B6U0W2_MAIZE;tr|A0A1D6N5S7|A0A1D6N5S7_MAIZE;tr|A0A1D6N5S8|A0A1D6N5S8_MAIZE;tr|A0A096QE47|A0A096QE47_MAIZE		Locus:1.1.1.1056.18 File:"P170059_12.WIFF"
26832	GLIVSTR	1048.65	2	0.00326302	13.5156	tr|D0EZN9|D0EZN9_MAIZE;tr|A0A1D6NDJ3|A0A1D6NDJ3_MAIZE;tr|A0A1D6NDJ5|A0A1D6NDJ5_MAIZE;tr|B6UDG4|B6UDG4_MAIZE;tr|A0A1D6NDJ4|A0A1D6NDJ4_MAIZE;tr|B8A2V9|B8A2V9_MAIZE		Locus:1.1.1.1049.20 File:"P170059_10.WIFF"
26858	GFFYGR	1049.56	2	0.000831256	20.2159	tr|B6U134|B6U134_MAIZE;tr|A0A1D6IVE0|A0A1D6IVE0_MAIZE;tr|A0A1D6IVD3|A0A1D6IVD3_MAIZE;tr|C0PAS6|C0PAS6_MAIZE;tr|A0A1D6IVD1|A0A1D6IVD1_MAIZE;tr|A0A1D6IVD9|A0A1D6IVD9_MAIZE;tr|A0A1D6IVD2|A0A1D6IVD2_MAIZE;tr|K7TFH9|K7TFH9_MAIZE;tr|A0A1D6IVE1|A0A1D6IVE1_MAIZE		Locus:1.1.1.1178.20 File:"P170059_15.WIFF"
26860	GFFYGR	1049.56	2	0.00135958	17.9435	tr|B6U134|B6U134_MAIZE;tr|A0A1D6IVE0|A0A1D6IVE0_MAIZE;tr|A0A1D6IVD3|A0A1D6IVD3_MAIZE;tr|C0PAS6|C0PAS6_MAIZE;tr|A0A1D6IVD1|A0A1D6IVD1_MAIZE;tr|A0A1D6IVD9|A0A1D6IVD9_MAIZE;tr|A0A1D6IVD2|A0A1D6IVD2_MAIZE;tr|K7TFH9|K7TFH9_MAIZE;tr|A0A1D6IVE1|A0A1D6IVE1_MAIZE		Locus:1.1.1.1182.12 File:"P170059_15.WIFF"
26878	VAWAGSR	1049.59	2	0.00270982	14.3238	tr|A0A1D6NXN0|A0A1D6NXN0_MAIZE;tr|C0PGM1|C0PGM1_MAIZE;tr|B4F8X3|B4F8X3_MAIZE;tr|K7W7Q8|K7W7Q8_MAIZE;tr|C0P7J5|C0P7J5_MAIZE;tr|A0A1D6NXN4|A0A1D6NXN4_MAIZE;tr|K7V7Z8|K7V7Z8_MAIZE;tr|A0A1D6NXM9|A0A1D6NXM9_MAIZE		Locus:1.1.1.1053.15 File:"P170059_10.WIFF"
26879	VAWAGSR	1049.59	2	0.00128533	18.2265	tr|A0A1D6NXN0|A0A1D6NXN0_MAIZE;tr|C0PGM1|C0PGM1_MAIZE;tr|B4F8X3|B4F8X3_MAIZE;tr|K7W7Q8|K7W7Q8_MAIZE;tr|C0P7J5|C0P7J5_MAIZE;tr|A0A1D6NXN4|A0A1D6NXN4_MAIZE;tr|K7V7Z8|K7V7Z8_MAIZE;tr|A0A1D6NXM9|A0A1D6NXM9_MAIZE		Locus:1.1.1.1057.17 File:"P170059_10.WIFF"
26884	SLLLGDE	1049.59	2	0.000117649	29.8521	tr|B4G163|B4G163_MAIZE;tr|A0A1D6H9X5|A0A1D6H9X5_MAIZE;tr|B4FCL0|B4FCL0_MAIZE;tr|A0A1D6EBM3|A0A1D6EBM3_MAIZE;tr|B6TCT5|B6TCT5_MAIZE;tr|B6TPP8|B6TPP8_MAIZE		Locus:1.1.1.1245.9 File:"P170059_5.WIFF"
26892	MVNNIR	1049.6	2	0.0064369	10.6146	tr|B4G0K5|B4G0K5_MAIZE;tr|A0A1D6K1B9|A0A1D6K1B9_MAIZE		Locus:1.1.1.1025.25 File:"P170059_5.WIFF"
26943	ALGILPY	1049.64	2	0.00128533	18.2213	tr|B6SUK5|B6SUK5_MAIZE;tr|B6TM33|B6TM33_MAIZE		Locus:1.1.1.1448.3 File:"P170059_8.WIFF"
26952	KNVIVAITSDK	2099.31	4	0.000521183	23.1223	tr|K7VGA0|K7VGA0_MAIZE;tr|A0A1D6PH52|A0A1D6PH52_MAIZE;tr|A0A1D6JT22|A0A1D6JT22_MAIZE;tr|A0A1D6PH60|A0A1D6PH60_MAIZE;tr|A0A1D6JT14|A0A1D6JT14_MAIZE;tr|A0A1D6PH49|A0A1D6PH49_MAIZE;tr|A0A1D6PH50|A0A1D6PH50_MAIZE;tr|A0A1D6PH56|A0A1D6PH56_MAIZE;tr|B6TXS9|B6TXS9_MAIZE;tr|A0A1D6JT15|A0A1D6JT15_MAIZE;tr|A0A1D6JT16|A0A1D6JT16_MAIZE;tr|A0A1D6JT18|A0A1D6JT18_MAIZE;tr|A0A1D6PH51|A0A1D6PH51_MAIZE;tr|A0A1D6JT1…		Locus:1.1.1.1216.11 File:"P170059_10.WIFF"
26961	VLFLVR	1049.69	2	0.00214053	15.5467	tr|A0A1D6HBP1|A0A1D6HBP1_MAIZE;tr|B6TM09|B6TM09_MAIZE;tr|B4FRQ0|B4FRQ0_MAIZE		Locus:1.1.1.1414.3 File:"P170059_14.WIFF"
26963	VLVLFR	1049.69	2	0.00241658	14.8977	tr|A0A1D6GG23|A0A1D6GG23_MAIZE;tr|A0A1D6GG24|A0A1D6GG24_MAIZE;tr|A0A1D6GG25|A0A1D6GG25_MAIZE;tr|A0A1D6GG28|A0A1D6GG28_MAIZE;tr|A0A1D6GG29|A0A1D6GG29_MAIZE		Locus:1.1.1.1506.2 File:"P170059_18.WIFF"
26964	LLFVVR	1049.69	2	0.00270982	14.3077	tr|A0A1D6KA25|A0A1D6KA25_MAIZE;tr|A0A1D6JDP4|A0A1D6JDP4_MAIZE;tr|B4FTW5|B4FTW5_MAIZE;tr|C4J8X5|C4J8X5_MAIZE;tr|K7TQ81|K7TQ81_MAIZE;tr|B4FSG3|B4FSG3_MAIZE;tr|K7U3G3|K7U3G3_MAIZE;tr|K7TW45|K7TW45_MAIZE;tr|B4FQ03|B4FQ03_MAIZE;tr|A0A1D6KA21|A0A1D6KA21_MAIZE;tr|A0A1D6KA20|A0A1D6KA20_MAIZE		Locus:1.1.1.1412.5 File:"P170059_13.WIFF"
26967	VLGSEAVQDPTR	1574.86	3	0.000145007	29.2459	tr|A0A1D6H5E5|A0A1D6H5E5_MAIZE;tr|B7ZYS2|B7ZYS2_MAIZE;tr|A0A1D6QP50|A0A1D6QP50_MAIZE;tr|A0A1D6H5E8|A0A1D6H5E8_MAIZE;tr|B4FM02|B4FM02_MAIZE;tr|C0PIM4|C0PIM4_MAIZE		Locus:1.1.1.1087.13 File:"P170059_10.WIFF"
27003	VACETCTK	1575.82	3	0.00160756	17.1288	tr|B4FIE9|B4FIE9_MAIZE;tr|K7VC35|K7VC35_MAIZE;tr|A0A1D6FHW2|A0A1D6FHW2_MAIZE;tr|A0A1D6FUX8|A0A1D6FUX8_MAIZE;tr|B6TYL3|B6TYL3_MAIZE;tr|A0A1D6FHW3|A0A1D6FHW3_MAIZE;tr|A0A1D6FUY2|A0A1D6FUY2_MAIZE;tr|B6T681|B6T681_MAIZE;tr|A0A1D6FHX0|A0A1D6FHX0_MAIZE;tr|B4FAD1|B4FAD1_MAIZE;tr|Q8W531|Q8W531_MAIZE;tr|B8A068|B8A068_MAIZE;tr|A0A1D6FHX1|A0A1D6FHX1_MAIZE;tr|K7V1W5|K7V1W5_MAIZE		Locus:1.1.1.979.24 File:"P170059_5.WIFF"
27004	AFGVQEP	1050.57	2	0.000149375	29.1629	tr|B4FRM5|B4FRM5_MAIZE		Locus:1.1.1.1160.18 File:"P170059_5.WIFF"
27010	AFGVQEP	1050.57	2	0.000355513	25.3033	tr|B4FRM5|B4FRM5_MAIZE		Locus:1.1.1.1148.15 File:"P170059_4.WIFF"
27019	GVSAWNFDIEDLK	2101.13	4	0	48.8761	tr|A0A1D6KQM9|A0A1D6KQM9_MAIZE;tr|A0A1D6JL63|A0A1D6JL63_MAIZE;tr|A0A1D6KQN8|A0A1D6KQN8_MAIZE;tr|A0A1D6KQN0|A0A1D6KQN0_MAIZE;tr|A0A1D6GMM0|A0A1D6GMM0_MAIZE;tr|A0A1D6KQP2|A0A1D6KQP2_MAIZE;tr|A0A1D6JL65|A0A1D6JL65_MAIZE;tr|A0A1D6JL60|A0A1D6JL60_MAIZE;tr|A0A1D6KQP6|A0A1D6KQP6_MAIZE;tr|A0A1D6KQN2|A0A1D6KQN2_MAIZE;tr|A0A1D6KQP5|A0A1D6KQP5_MAIZE;tr|A0A1D6KQP4|A0A1D6KQP4_MAIZE;tr|A0A1D6GML8|A0A1D6GML8_MA…		Locus:1.1.1.1491.3 File:"P170059_16.WIFF"
27042	VCALER	1050.58	2	0.00323929	13.5306	tr|K7U1M0|K7U1M0_MAIZE		Locus:1.1.1.1016.24 File:"P170059_12.WIFF"
27043	VCALER	1050.58	2	0.00126521	18.3076	tr|K7U1M0|K7U1M0_MAIZE		Locus:1.1.1.1020.22 File:"P170059_12.WIFF"
27044	GEICIR	1050.58	3	0.00317763	13.6103	tr|A0A1D6NFR0|A0A1D6NFR0_MAIZE;tr|K7VAK5|K7VAK5_MAIZE;tr|A0A096PQY2|A0A096PQY2_MAIZE;tr|B7ZX64|B7ZX64_MAIZE;tr|C0PGQ9|C0PGQ9_MAIZE;tr|A0A1D6NV39|A0A1D6NV39_MAIZE;tr|B6SVK5|B6SVK5_MAIZE		Locus:1.1.1.972.3 File:"P170059_11.WIFF"
27106	VFNQDLYYK	2101.2	4	0.000800717	20.3728	tr|K7TM64|K7TM64_MAIZE;tr|B6TBN6|B6TBN6_MAIZE	iTRAQ8plex (Y) [304.21]	Locus:1.1.1.1228.7 File:"P170059_6.WIFF"
27112	VFNQDLYYK	2101.2	4	0.000556354	22.3335	tr|K7TM64|K7TM64_MAIZE;tr|B6TBN6|B6TBN6_MAIZE	iTRAQ8plex (Y) [304.21]	Locus:1.1.1.1232.6 File:"P170059_6.WIFF"
27116	MGVEVYHNLK	2101.21	4	0.00944007	9.04541	sp|P26301|ENO1_MAIZE;tr|A0A1D6NVW6|A0A1D6NVW6_MAIZE;tr|K7W6Y1|K7W6Y1_MAIZE;tr|K7V794|K7V794_MAIZE;tr|K7VBA0|K7VBA0_MAIZE;tr|B8A0W7|B8A0W7_MAIZE;tr|A0A1D6NVW3|A0A1D6NVW3_MAIZE;tr|A0A1D6NVW5|A0A1D6NVW5_MAIZE	iTRAQ8plex (Y) [304.21]	Locus:1.1.1.1093.17 File:"P170059_5.WIFF"
27136	GAYAPLR	1050.61	3	0.00056777	22.1331	tr|Q5EUD5|Q5EUD5_MAIZE;tr|A0A1D6ERB9|A0A1D6ERB9_MAIZE;tr|A0A1D6I5P0|A0A1D6I5P0_MAIZE;tr|A0A1D6ERC1|A0A1D6ERC1_MAIZE;tr|A0A1D6I5N8|A0A1D6I5N8_MAIZE;tr|A0A1D6ERC3|A0A1D6ERC3_MAIZE;tr|C0HGR3|C0HGR3_MAIZE;tr|A0A1D6I5N9|A0A1D6I5N9_MAIZE;tr|A0A1D6ERC4|A0A1D6ERC4_MAIZE		Locus:1.1.1.1030.2 File:"P170059_5.WIFF"
27141	MGASIIR	1050.62	2	0.000552022	22.4069	tr|B6SNF9|B6SNF9_MAIZE;tr|K7VH54|K7VH54_MAIZE		Locus:1.1.1.1164.16 File:"P170059_14.WIFF"
27143	MGASIIR	1050.62	2	0.00094165	19.6247	tr|B6SNF9|B6SNF9_MAIZE;tr|K7VH54|K7VH54_MAIZE		Locus:1.1.1.1168.17 File:"P170059_14.WIFF"
27145	MGASIIR	1050.62	2	0.00142336	17.6619	tr|B6SNF9|B6SNF9_MAIZE;tr|K7VH54|K7VH54_MAIZE		Locus:1.1.1.1093.13 File:"P170059_12.WIFF"
27146	MGASIIR	1050.62	2	0.000549117	22.6026	tr|B6SNF9|B6SNF9_MAIZE;tr|K7VH54|K7VH54_MAIZE		Locus:1.1.1.1089.14 File:"P170059_12.WIFF"
27151	MGASIIR	1050.62	2	0.000601703	21.767	tr|B6SNF9|B6SNF9_MAIZE;tr|K7VH54|K7VH54_MAIZE		Locus:1.1.1.1188.19 File:"P170059_13.WIFF"
27152	MGASIIR	1050.62	2	0.000233314	27.6728	tr|B6SNF9|B6SNF9_MAIZE;tr|K7VH54|K7VH54_MAIZE		Locus:1.1.1.1192.13 File:"P170059_13.WIFF"
27153	GMVSVVR	1050.62	2	0.00657462	10.526	tr|B6T975|B6T975_MAIZE;tr|B6ST10|B6ST10_MAIZE		Locus:1.1.1.1089.16 File:"P170059_7.WIFF"
27162	ISTAISR	1050.63	2	0.00252653	14.6869	tr|A0A096PZ87|A0A096PZ87_MAIZE;tr|A0A1D6GSV1|A0A1D6GSV1_MAIZE;tr|B6TJR8|B6TJR8_MAIZE;tr|A0A1D6GSV2|A0A1D6GSV2_MAIZE;tr|B6SHU3|B6SHU3_MAIZE		Locus:1.1.1.1081.18 File:"P170059_7.WIFF"
27181	FGVVVAR	1050.65	2	0.000149375	29.1098	tr|A0A1D6DVX4|A0A1D6DVX4_MAIZE;tr|B6TEC3|B6TEC3_MAIZE;tr|B4FBV7|B4FBV7_MAIZE;tr|B6SNG5|B6SNG5_MAIZE;tr|A0A1D6DVX7|A0A1D6DVX7_MAIZE		Locus:1.1.1.1191.10 File:"P170059_15.WIFF"
27182	FGVVVAR	1050.65	2	0.000241268	27.2381	tr|A0A1D6DVX4|A0A1D6DVX4_MAIZE;tr|B6TEC3|B6TEC3_MAIZE;tr|B4FBV7|B4FBV7_MAIZE;tr|B6SNG5|B6SNG5_MAIZE;tr|A0A1D6DVX7|A0A1D6DVX7_MAIZE		Locus:1.1.1.1187.15 File:"P170059_15.WIFF"
27187	APAGK	1050.66	3	0.00539074	11.2585	tr|B6UFX4|B6UFX4_MAIZE;sp|P30756|H2B2_MAIZE;tr|A0A060D3C2|A0A060D3C2_MAIZE;tr|B6U9B0|B6U9B0_MAIZE;tr|B6SIF9|B6SIF9_MAIZE;tr|B6T878|B6T878_MAIZE;tr|B4FCM8|B4FCM8_MAIZE;tr|B6T1G5|B6T1G5_MAIZE;tr|K7VK94|K7VK94_MAIZE;sp|Q43261|H2B3_MAIZE;tr|B6SHU4|B6SHU4_MAIZE;tr|B6T1U2|B6T1U2_MAIZE;tr|B6U2K4|B6U2K4_MAIZE;sp|P30755|H2B1_MAIZE;tr|B4FZQ6|B4FZQ6_MAIZE;tr|A0A1D6N756|A0A1D6N756_MAIZE;sp|P54348|H2B5_MAIZE;…		Locus:1.1.1.949.2 File:"P170059_10.WIFF"
27190	MDGGEFTVFDR	1576.75	3	0.00269509	14.3613	tr|K7URV3|K7URV3_MAIZE;tr|C0PP27|C0PP27_MAIZE		Locus:1.1.1.1233.7 File:"P170059_9.WIFF"
27228	SVSDLLD	1051.57	2	0.00692482	10.2746	tr|A0A1D6MR04|A0A1D6MR04_MAIZE;tr|A0A1D6MR05|A0A1D6MR05_MAIZE		Locus:1.1.1.1231.3 File:"P170059_3.WIFF"
27257	YDVVPR	1051.6	2	0.00211841	15.6498	tr|K7UXM0|K7UXM0_MAIZE;tr|K7VXF0|K7VXF0_MAIZE;tr|K7VHM9|K7VHM9_MAIZE		Locus:1.1.1.1087.18 File:"P170059_15.WIFF"
27258	YDVVPR	1051.6	2	0.000727967	20.8288	tr|K7UXM0|K7UXM0_MAIZE;tr|K7VXF0|K7VXF0_MAIZE;tr|K7VHM9|K7VHM9_MAIZE		Locus:1.1.1.1091.17 File:"P170059_15.WIFF"
27259	SPFLER	1051.6	2	0.00224168	15.3061	tr|A0A1D6GWE1|A0A1D6GWE1_MAIZE;tr|A0A1D6LMW9|A0A1D6LMW9_MAIZE;tr|B8A0P3|B8A0P3_MAIZE;tr|A0A1D6LMX6|A0A1D6LMX6_MAIZE;tr|B6U0V6|B6U0V6_MAIZE;tr|A0A1D6GWE2|A0A1D6GWE2_MAIZE;tr|A0A1D6GWE5|A0A1D6GWE5_MAIZE;tr|A0A1D6LMX1|A0A1D6LMX1_MAIZE;tr|A0A1D6LMX5|A0A1D6LMX5_MAIZE;tr|A0A1D6LMX0|A0A1D6LMX0_MAIZE;tr|A0A1D6GWE3|A0A1D6GWE3_MAIZE;tr|A0A1D6LMX3|A0A1D6LMX3_MAIZE		Locus:1.1.1.1137.18 File:"P170059_17.WIFF"
27260	SPFLER	1051.6	2	0.00327077	13.5092	tr|A0A1D6GWE1|A0A1D6GWE1_MAIZE;tr|A0A1D6LMW9|A0A1D6LMW9_MAIZE;tr|B8A0P3|B8A0P3_MAIZE;tr|A0A1D6LMX6|A0A1D6LMX6_MAIZE;tr|B6U0V6|B6U0V6_MAIZE;tr|A0A1D6GWE2|A0A1D6GWE2_MAIZE;tr|A0A1D6GWE5|A0A1D6GWE5_MAIZE;tr|A0A1D6LMX1|A0A1D6LMX1_MAIZE;tr|A0A1D6LMX5|A0A1D6LMX5_MAIZE;tr|A0A1D6LMX0|A0A1D6LMX0_MAIZE;tr|A0A1D6GWE3|A0A1D6GWE3_MAIZE;tr|A0A1D6LMX3|A0A1D6LMX3_MAIZE		Locus:1.1.1.1141.16 File:"P170059_17.WIFF"
27285	GIFEAYSGILQGIK	2103.22	4	0	51.1911	tr|A0A1D6FRJ4|A0A1D6FRJ4_MAIZE;tr|K7UWG3|K7UWG3_MAIZE;tr|A0A1D6M2S2|A0A1D6M2S2_MAIZE;tr|A0A1D6FRJ3|A0A1D6FRJ3_MAIZE;tr|A0A1D6FRJ2|A0A1D6FRJ2_MAIZE		Locus:1.1.1.1569.4 File:"P170059_13.WIFF"
27319	EFILAR	1051.63	2	0.00242705	14.8415	tr|B4FFI8|B4FFI8_MAIZE;tr|A0A1D6HKL5|A0A1D6HKL5_MAIZE;tr|K7UL88|K7UL88_MAIZE;tr|B6TMU4|B6TMU4_MAIZE		Locus:1.1.1.1118.6 File:"P170059_1.WIFF"
27322	VFDVIR	1051.63	2	0.0028019	14.1468	tr|A0A1D6I068|A0A1D6I068_MAIZE;tr|B4F914|B4F914_MAIZE;tr|A0A1D6ELR2|A0A1D6ELR2_MAIZE		Locus:1.1.1.1302.4 File:"P170059_5.WIFF"
27324	VFDVIR	1051.63	2	0.00252277	14.7002	tr|A0A1D6I068|A0A1D6I068_MAIZE;tr|B4F914|B4F914_MAIZE;tr|A0A1D6ELR2|A0A1D6ELR2_MAIZE		Locus:1.1.1.1297.6 File:"P170059_5.WIFF"
27325	FELLAR	1051.63	2	0.00527478	11.3478	tr|A0A1D6HME1|A0A1D6HME1_MAIZE;tr|A0A1D6HME5|A0A1D6HME5_MAIZE;tr|A0A1D6QCY8|A0A1D6QCY8_MAIZE;tr|A0A1D6QCY6|A0A1D6QCY6_MAIZE;tr|B4FQJ6|B4FQJ6_MAIZE;tr|A0A1D6HMF2|A0A1D6HMF2_MAIZE;tr|B4FZV6|B4FZV6_MAIZE;tr|A0A1D6HME8|A0A1D6HME8_MAIZE;tr|A0A1D6HME7|A0A1D6HME7_MAIZE;tr|A0A1D6HME4|A0A1D6HME4_MAIZE		Locus:1.1.1.1330.5 File:"P170059_6.WIFF"
27331	FELLAR	1051.63	2	0.00149242	17.4459	tr|A0A1D6HME1|A0A1D6HME1_MAIZE;tr|A0A1D6HME5|A0A1D6HME5_MAIZE;tr|A0A1D6QCY8|A0A1D6QCY8_MAIZE;tr|A0A1D6QCY6|A0A1D6QCY6_MAIZE;tr|B4FQJ6|B4FQJ6_MAIZE;tr|A0A1D6HMF2|A0A1D6HMF2_MAIZE;tr|B4FZV6|B4FZV6_MAIZE;tr|A0A1D6HME8|A0A1D6HME8_MAIZE;tr|A0A1D6HME7|A0A1D6HME7_MAIZE;tr|A0A1D6HME4|A0A1D6HME4_MAIZE		Locus:1.1.1.1334.8 File:"P170059_6.WIFF"
27332	FELLAR	1051.63	2	0.00755161	9.9241	tr|A0A1D6HME1|A0A1D6HME1_MAIZE;tr|A0A1D6HME5|A0A1D6HME5_MAIZE;tr|A0A1D6QCY8|A0A1D6QCY8_MAIZE;tr|A0A1D6QCY6|A0A1D6QCY6_MAIZE;tr|B4FQJ6|B4FQJ6_MAIZE;tr|A0A1D6HMF2|A0A1D6HMF2_MAIZE;tr|B4FZV6|B4FZV6_MAIZE;tr|A0A1D6HME8|A0A1D6HME8_MAIZE;tr|A0A1D6HME7|A0A1D6HME7_MAIZE;tr|A0A1D6HME4|A0A1D6HME4_MAIZE		Locus:1.1.1.1336.5 File:"P170059_6.WIFF"
27341	FELLAR	1051.63	2	0.00480611	11.8313	tr|A0A1D6HME1|A0A1D6HME1_MAIZE;tr|A0A1D6HME5|A0A1D6HME5_MAIZE;tr|A0A1D6QCY8|A0A1D6QCY8_MAIZE;tr|A0A1D6QCY6|A0A1D6QCY6_MAIZE;tr|B4FQJ6|B4FQJ6_MAIZE;tr|A0A1D6HMF2|A0A1D6HMF2_MAIZE;tr|B4FZV6|B4FZV6_MAIZE;tr|A0A1D6HME8|A0A1D6HME8_MAIZE;tr|A0A1D6HME7|A0A1D6HME7_MAIZE;tr|A0A1D6HME4|A0A1D6HME4_MAIZE		Locus:1.1.1.1342.6 File:"P170059_7.WIFF"
27344	FALIER	1051.63	2	0.00243083	14.8307	tr|A0A1D6MCT7|A0A1D6MCT7_MAIZE;tr|A0A1D6MCT3|A0A1D6MCT3_MAIZE;tr|A0A1D6MCT0|A0A1D6MCT0_MAIZE;tr|A0A1D6MCS8|A0A1D6MCS8_MAIZE		Locus:1.1.1.1250.4 File:"P170059_4.WIFF"
27346	FALIER	1051.63	2	0.000840159	20.1953	tr|A0A1D6MCT7|A0A1D6MCT7_MAIZE;tr|A0A1D6MCT3|A0A1D6MCT3_MAIZE;tr|A0A1D6MCT0|A0A1D6MCT0_MAIZE;tr|A0A1D6MCS8|A0A1D6MCS8_MAIZE		Locus:1.1.1.1254.4 File:"P170059_4.WIFF"
27372	TVLFLR	1051.67	2	0.0090961	9.21427	tr|A0A1D6N531|A0A1D6N531_MAIZE;tr|Q9LKL4|Q9LKL4_MAIZE;tr|A0A1D6N534|A0A1D6N534_MAIZE;tr|B6U297|B6U297_MAIZE;tr|A0A1D6N535|A0A1D6N535_MAIZE;tr|A0A1D6N533|A0A1D6N533_MAIZE;tr|B7ZZX9|B7ZZX9_MAIZE		Locus:1.1.1.1293.12 File:"P170059_7.WIFF"
27373	TVLFLR	1051.67	2	0.00466373	12.0001	tr|A0A1D6N531|A0A1D6N531_MAIZE;tr|Q9LKL4|Q9LKL4_MAIZE;tr|A0A1D6N534|A0A1D6N534_MAIZE;tr|B6U297|B6U297_MAIZE;tr|A0A1D6N535|A0A1D6N535_MAIZE;tr|A0A1D6N533|A0A1D6N533_MAIZE;tr|B7ZZX9|B7ZZX9_MAIZE		Locus:1.1.1.1289.11 File:"P170059_7.WIFF"
27374	TVLFLR	1051.67	2	0.00780232	9.80016	tr|A0A1D6N531|A0A1D6N531_MAIZE;tr|Q9LKL4|Q9LKL4_MAIZE;tr|A0A1D6N534|A0A1D6N534_MAIZE;tr|B6U297|B6U297_MAIZE;tr|A0A1D6N535|A0A1D6N535_MAIZE;tr|A0A1D6N533|A0A1D6N533_MAIZE;tr|B7ZZX9|B7ZZX9_MAIZE		Locus:1.1.1.1291.6 File:"P170059_7.WIFF"
27376	TVLFLR	1051.67	2	0.00354084	13.2053	tr|A0A1D6N531|A0A1D6N531_MAIZE;tr|Q9LKL4|Q9LKL4_MAIZE;tr|A0A1D6N534|A0A1D6N534_MAIZE;tr|B6U297|B6U297_MAIZE;tr|A0A1D6N535|A0A1D6N535_MAIZE;tr|A0A1D6N533|A0A1D6N533_MAIZE;tr|B7ZZX9|B7ZZX9_MAIZE		Locus:1.1.1.1273.10 File:"P170059_8.WIFF"
27468	LGQEFR	1052.59	2	0.00752634	9.93615	tr|A0A1D6KX35|A0A1D6KX35_MAIZE;tr|B4F8U6|B4F8U6_MAIZE;tr|C0HIL9|C0HIL9_MAIZE		Locus:1.1.1.1097.20 File:"P170059_14.WIFF"
27502	SVASVMR	1052.6	2	0.000641607	21.4929	tr|B6T750|B6T750_MAIZE;tr|C0HEE6|C0HEE6_MAIZE;tr|C0P2D4|C0P2D4_MAIZE;tr|A0A1D6I6C2|A0A1D6I6C2_MAIZE		Locus:1.1.1.1072.20 File:"P170059_6.WIFF"
27507	TCILSR	1052.6	2	0.00559353	11.1435	tr|Q9SPK0|Q9SPK0_MAIZE;tr|B6U1H5|B6U1H5_MAIZE;tr|A0A1D6H9Z1|A0A1D6H9Z1_MAIZE;sp|P49174|INVA_MAIZE;tr|B6UD65|B6UD65_MAIZE;tr|B4FDR8|B4FDR8_MAIZE;tr|A0A1D6EBI3|A0A1D6EBI3_MAIZE;tr|Q9SBI2|Q9SBI2_MAIZE;tr|Q9SPJ9|Q9SPJ9_MAIZE;tr|Q9ZTL2|Q9ZTL2_MAIZE;tr|Q9SPJ8|Q9SPJ8_MAIZE;tr|K7TT46|K7TT46_MAIZE;tr|K7TP57|K7TP57_MAIZE;tr|B7ZZM5|B7ZZM5_MAIZE;tr|A0A1D6J6P5|A0A1D6J6P5_MAIZE;tr|O81189|O81189_MAIZE		Locus:1.1.1.1090.14 File:"P170059_7.WIFF"
27512	YQVLAGVIEQR	1578.9	3	0.000991403	19.3428	tr|A0A1D6M325|A0A1D6M325_MAIZE;tr|B6TD97|B6TD97_MAIZE;tr|A0A1D6M324|A0A1D6M324_MAIZE		Locus:1.1.1.1397.2 File:"P170059_8.WIFF"
27565	GAVFSIR	1052.63	2	0.000228338	27.8687	tr|B6T7N7|B6T7N7_MAIZE;tr|B6SU53|B6SU53_MAIZE		Locus:1.1.1.1184.12 File:"P170059_14.WIFF"
27573	GLSFLGR	1052.63	2	0.00128156	18.2504	tr|A0A1D6K6U5|A0A1D6K6U5_MAIZE;tr|Q672R4|Q672R4_MAIZE		Locus:1.1.1.1265.10 File:"P170059_19.WIFF"
27575	SNIIFR	1052.63	2	0.00873721	9.35917	tr|A0A1D6JDH4|A0A1D6JDH4_MAIZE;tr|B6TAD3|B6TAD3_MAIZE		Locus:1.1.1.1187.12 File:"P170059_13.WIFF"
27580	ALNIYR	1052.63	2	0.00863009	9.41305	tr|A0A1D6ITW1|A0A1D6ITW1_MAIZE		Locus:1.1.1.1170.18 File:"P170059_13.WIFF"
27584	VSFQLR	1052.63	2	0.00268392	14.3816	tr|B4FW57|B4FW57_MAIZE;tr|C4J473|C4J473_MAIZE		Locus:1.1.1.1203.14 File:"P170059_13.WIFF"
27586	YVAQLR	1052.63	2	0.00128156	18.2356	sp|P29036|FRI1_MAIZE;tr|B4FRL5|B4FRL5_MAIZE;tr|K7U2L3|K7U2L3_MAIZE;sp|P29390|FRI2_MAIZE;tr|B7ZXN1|B7ZXN1_MAIZE;tr|A0A1D6QG81|A0A1D6QG81_MAIZE		Locus:1.1.1.1094.15 File:"P170059_8.WIFF"
27683	VLFSER	1053.61	2	0.006419	10.6368	tr|C4IYN3|C4IYN3_MAIZE;tr|A0A1D6PJ52|A0A1D6PJ52_MAIZE;tr|K7WGS8|K7WGS8_MAIZE		Locus:1.1.1.1166.13 File:"P170059_20.WIFF"
27767	RLEDAGYAVGAR	1580.86	3	0	47.1088	tr|B4FGI9|B4FGI9_MAIZE;tr|A0A1D6LLD7|A0A1D6LLD7_MAIZE;tr|A0A1D6LLD8|A0A1D6LLD8_MAIZE		Locus:1.1.1.1088.24 File:"P170059_16.WIFF"
27807	DVSGAFR	1054.57	2	0.00150473	17.3977	tr|A0A1D6ND83|A0A1D6ND83_MAIZE;tr|A0A1D6ND82|A0A1D6ND82_MAIZE;tr|B4FPF5|B4FPF5_MAIZE		Locus:1.1.1.1064.25 File:"P170059_15.WIFF"
27811	WIYGVN	1054.58	2	0.000618703	21.5446	tr|K7UY44|K7UY44_MAIZE;tr|B6TKC5|B6TKC5_MAIZE;tr|C0PBY7|C0PBY7_MAIZE		Locus:1.1.1.1257.3 File:"P170059_9.WIFF"
27812	SDGFGIR	1054.57	2	0.000618703	21.6174	tr|K7TIN2|K7TIN2_MAIZE;tr|K7TX08|K7TX08_MAIZE		Locus:1.1.1.1097.16 File:"P170059_13.WIFF"
27813	SDGFGIR	1054.57	2	0.00248597	14.7526	tr|K7TIN2|K7TIN2_MAIZE;tr|K7TX08|K7TX08_MAIZE		Locus:1.1.1.1101.20 File:"P170059_13.WIFF"
27814	WIYGVN	1054.58	2	0.000187507	28.5195	tr|K7UY44|K7UY44_MAIZE;tr|B6TKC5|B6TKC5_MAIZE;tr|C0PBY7|C0PBY7_MAIZE		Locus:1.1.1.1318.7 File:"P170059_5.WIFF"
27815	WIYGVN	1054.58	2	0.000543301	22.9336	tr|K7UY44|K7UY44_MAIZE;tr|B6TKC5|B6TKC5_MAIZE;tr|C0PBY7|C0PBY7_MAIZE		Locus:1.1.1.1310.8 File:"P170059_5.WIFF"
27816	WIYGVN	1054.58	2	0.000219407	28.1109	tr|K7UY44|K7UY44_MAIZE;tr|B6TKC5|B6TKC5_MAIZE;tr|C0PBY7|C0PBY7_MAIZE		Locus:1.1.1.1314.7 File:"P170059_5.WIFF"
27819	WIYGVN	1054.58	2	0.000508821	23.4046	tr|K7UY44|K7UY44_MAIZE;tr|B6TKC5|B6TKC5_MAIZE;tr|C0PBY7|C0PBY7_MAIZE		Locus:1.1.1.1342.3 File:"P170059_6.WIFF"
27879	LAPTIGISVDHR	1581.91	3	1.41849e-05	40.6521	tr|B4FWR7|B4FWR7_MAIZE;tr|B6T5F2|B6T5F2_MAIZE;tr|K7V9W7|K7V9W7_MAIZE;tr|B6UIJ6|B6UIJ6_MAIZE		Locus:1.1.1.1170.9 File:"P170059_5.WIFF"
27889	ALLDEWETNPSVK	2109.16	4	0.000160728	28.8617	tr|A0A1D6P2U8|A0A1D6P2U8_MAIZE;tr|B4FQL1|B4FQL1_MAIZE;tr|K7VID1|K7VID1_MAIZE;tr|A0A1D6P2U9|A0A1D6P2U9_MAIZE;tr|A0A1D6P2V3|A0A1D6P2V3_MAIZE;tr|A0A1D6P2U5|A0A1D6P2U5_MAIZE;tr|C0HHJ2|C0HHJ2_MAIZE;tr|K7VVU5|K7VVU5_MAIZE;tr|A0A1D6P2U6|A0A1D6P2U6_MAIZE;tr|A0A1D6P2U7|A0A1D6P2U7_MAIZE		Locus:1.1.1.1262.12 File:"P170059_11.WIFF"
27921	VNIHLR	1054.66	3	0.00227352	15.2617	tr|B4F8D2|B4F8D2_MAIZE;tr|B6T3L6|B6T3L6_MAIZE;tr|B4F9G0|B4F9G0_MAIZE		Locus:1.1.1.994.2 File:"P170059_12.WIFF"
27922	VNIHLR	1054.66	3	0.0017129	16.8591	tr|B4F8D2|B4F8D2_MAIZE;tr|B6T3L6|B6T3L6_MAIZE;tr|B4F9G0|B4F9G0_MAIZE		Locus:1.1.1.1080.2 File:"P170059_13.WIFF"
27936	LPLQDVYK	1582.95	3	0.000546067	22.696	tr|A0A1D6M1P7|A0A1D6M1P7_MAIZE;tr|A0A1D6LSD2|A0A1D6LSD2_MAIZE;tr|A0A1D6FMH9|A0A1D6FMH9_MAIZE;tr|B4FY16|B4FY16_MAIZE;tr|B6TBL5|B6TBL5_MAIZE;tr|A0A1D6FMI7|A0A1D6FMI7_MAIZE;tr|B6TWN7|B6TWN7_MAIZE;tr|A0A1D6FMI2|A0A1D6FMI2_MAIZE;tr|K7UUB7|K7UUB7_MAIZE;tr|K7VVT1|K7VVT1_MAIZE;tr|A0A1D6M1N8|A0A1D6M1N8_MAIZE;tr|A0A1D6M1Q6|A0A1D6M1Q6_MAIZE;tr|A0A1D6M1Q1|A0A1D6M1Q1_MAIZE;tr|A0A1D6P2S1|A0A1D6P2S1_MAIZE;tr|A0…		Locus:1.1.1.1233.13 File:"P170059_20.WIFF"
27942	DMSLMR	1055.54	2	0.00088731	19.9521	tr|B6TD83|B6TD83_MAIZE;tr|A0A1D6HJS1|A0A1D6HJS1_MAIZE;tr|B6TD94|B6TD94_MAIZE;tr|B6TMS5|B6TMS5_MAIZE;tr|B6UI91|B6UI91_MAIZE;tr|B4FML9|B4FML9_MAIZE;tr|B4FGJ4|B4FGJ4_MAIZE;tr|Q9ZQY0|Q9ZQY0_MAIZE;tr|B6TP75|B6TP75_MAIZE		Locus:1.1.1.1128.14 File:"P170059_16.WIFF"
27943	DMSLMR	1055.54	2	0.00142336	17.694	tr|B6TD83|B6TD83_MAIZE;tr|A0A1D6HJS1|A0A1D6HJS1_MAIZE;tr|B6TD94|B6TD94_MAIZE;tr|B6TMS5|B6TMS5_MAIZE;tr|B6UI91|B6UI91_MAIZE;tr|B4FML9|B4FML9_MAIZE;tr|B4FGJ4|B4FGJ4_MAIZE;tr|Q9ZQY0|Q9ZQY0_MAIZE;tr|B6TP75|B6TP75_MAIZE		Locus:1.1.1.1124.12 File:"P170059_16.WIFF"
27945	DMSLMR	1055.54	2	0.00201051	15.9875	tr|B6TD83|B6TD83_MAIZE;tr|A0A1D6HJS1|A0A1D6HJS1_MAIZE;tr|B6TD94|B6TD94_MAIZE;tr|B6TMS5|B6TMS5_MAIZE;tr|B6UI91|B6UI91_MAIZE;tr|B4FML9|B4FML9_MAIZE;tr|B4FGJ4|B4FGJ4_MAIZE;tr|Q9ZQY0|Q9ZQY0_MAIZE;tr|B6TP75|B6TP75_MAIZE		Locus:1.1.1.1104.14 File:"P170059_15.WIFF"
27978	IESFTR	1055.59	2	0.00346332	13.2914	tr|A0A1D6Q4U6|A0A1D6Q4U6_MAIZE;tr|A0A1D6Q4V1|A0A1D6Q4V1_MAIZE;tr|A0A1D6Q4V2|A0A1D6Q4V2_MAIZE;tr|A0A1D6Q4U0|A0A1D6Q4U0_MAIZE;tr|B6TCC9|B6TCC9_MAIZE;tr|C0PEL3|C0PEL3_MAIZE;tr|K7TY57|K7TY57_MAIZE;tr|A0A1D6Q4U1|A0A1D6Q4U1_MAIZE		Locus:1.1.1.1170.11 File:"P170059_19.WIFF"
28034	VLFFAR	1055.64	2	0.00654042	10.534	sp|B6SXF8|MOC2A_MAIZE;tr|A0A1D6Q3A5|A0A1D6Q3A5_MAIZE;tr|A0A0B4J391|A0A0B4J391_MAIZE		Locus:1.1.1.1406.7 File:"P170059_13.WIFF"
28145	QVFFGR	1056.6	2	0.00742742	9.97977	tr|B6TMB4|B6TMB4_MAIZE;tr|B4FND7|B4FND7_MAIZE;tr|A0A1D6KE49|A0A1D6KE49_MAIZE;tr|A0A1D6KE50|A0A1D6KE50_MAIZE;tr|A0A1D6KE51|A0A1D6KE51_MAIZE;tr|C0PJE2|C0PJE2_MAIZE;tr|M1HIW8|M1HIW8_MAIZE;tr|A0A1D6KE47|A0A1D6KE47_MAIZE;tr|A0A1D6KE43|A0A1D6KE43_MAIZE		Locus:1.1.1.1170.20 File:"P170059_15.WIFF"
28148	DTYPEDLLTVVLK	2113.21	4	1.41849e-05	40.4301	tr|B4FBK8|B4FBK8_MAIZE;tr|B6TIL6|B6TIL6_MAIZE;tr|A0A1D6HPL2|A0A1D6HPL2_MAIZE;tr|A0A1D6HPL6|A0A1D6HPL6_MAIZE		Locus:1.1.1.1565.3 File:"P170059_17.WIFF"
28198	LAPLLAR	1056.7	2	0.00129711	18.1556	tr|A0A1D6JDH4|A0A1D6JDH4_MAIZE;tr|B6TAD3|B6TAD3_MAIZE		Locus:1.1.1.1260.7 File:"P170059_8.WIFF"
28206	SVFRPEFMNR	1585.83	3	0.000754926	20.7362	tr|C0HG17|C0HG17_MAIZE;tr|K7VD78|K7VD78_MAIZE;tr|A0A1D6K5Y7|A0A1D6K5Y7_MAIZE;tr|B4FEB1|B4FEB1_MAIZE		Locus:1.1.1.1226.16 File:"P170059_17.WIFF"
28209	SFAVPGNHLGQR	1585.86	3	3.30462e-05	34.1698	tr|A0A1D6MB61|A0A1D6MB61_MAIZE;tr|A0A1D6MB78|A0A1D6MB78_MAIZE;tr|A0A1D6MB70|A0A1D6MB70_MAIZE;tr|Q8W0Q2|Q8W0Q2_MAIZE;tr|A0A1D6MB64|A0A1D6MB64_MAIZE;tr|A0A1D6MB62|A0A1D6MB62_MAIZE;tr|A0A1D6MB76|A0A1D6MB76_MAIZE;tr|A0A1D6MB74|A0A1D6MB74_MAIZE;tr|A0A1D6MB77|A0A1D6MB77_MAIZE;tr|A0A1D6MB63|A0A1D6MB63_MAIZE;tr|A0A1D6MB69|A0A1D6MB69_MAIZE;tr|A0A1D6MB68|A0A1D6MB68_MAIZE		Locus:1.1.1.1027.22 File:"P170059_12.WIFF"
28225	VDMAYR	1057.55	2	0.0028773	13.9928	tr|A0A1D6IVC1|A0A1D6IVC1_MAIZE;tr|A0A1D6IVA9|A0A1D6IVA9_MAIZE;tr|K7TY03|K7TY03_MAIZE;tr|K7TJJ9|K7TJJ9_MAIZE;tr|A0A1D6IVC2|A0A1D6IVC2_MAIZE;tr|A0A1D6IVB0|A0A1D6IVB0_MAIZE;tr|A0A1D6IVC3|A0A1D6IVC3_MAIZE;tr|A0A1D6IVB3|A0A1D6IVB3_MAIZE;tr|A0A1D6IVB7|A0A1D6IVB7_MAIZE		Locus:1.1.1.1070.17 File:"P170059_14.WIFF"
28226	VDMAYR	1057.55	2	0.00136278	17.9357	tr|A0A1D6IVC1|A0A1D6IVC1_MAIZE;tr|A0A1D6IVA9|A0A1D6IVA9_MAIZE;tr|K7TY03|K7TY03_MAIZE;tr|K7TJJ9|K7TJJ9_MAIZE;tr|A0A1D6IVC2|A0A1D6IVC2_MAIZE;tr|A0A1D6IVB0|A0A1D6IVB0_MAIZE;tr|A0A1D6IVC3|A0A1D6IVC3_MAIZE;tr|A0A1D6IVB3|A0A1D6IVB3_MAIZE;tr|A0A1D6IVB7|A0A1D6IVB7_MAIZE		Locus:1.1.1.1074.13 File:"P170059_14.WIFF"
28227	VDMAYR	1057.55	2	0.000549117	22.5562	tr|A0A1D6IVC1|A0A1D6IVC1_MAIZE;tr|A0A1D6IVA9|A0A1D6IVA9_MAIZE;tr|K7TY03|K7TY03_MAIZE;tr|K7TJJ9|K7TJJ9_MAIZE;tr|A0A1D6IVC2|A0A1D6IVC2_MAIZE;tr|A0A1D6IVB0|A0A1D6IVB0_MAIZE;tr|A0A1D6IVC3|A0A1D6IVC3_MAIZE;tr|A0A1D6IVB3|A0A1D6IVB3_MAIZE;tr|A0A1D6IVB7|A0A1D6IVB7_MAIZE		Locus:1.1.1.1091.16 File:"P170059_13.WIFF"
28229	VDMAYR	1057.55	2	0.00455395	12.1224	tr|A0A1D6IVC1|A0A1D6IVC1_MAIZE;tr|A0A1D6IVA9|A0A1D6IVA9_MAIZE;tr|K7TY03|K7TY03_MAIZE;tr|K7TJJ9|K7TJJ9_MAIZE;tr|A0A1D6IVC2|A0A1D6IVC2_MAIZE;tr|A0A1D6IVB0|A0A1D6IVB0_MAIZE;tr|A0A1D6IVC3|A0A1D6IVC3_MAIZE;tr|A0A1D6IVB3|A0A1D6IVB3_MAIZE;tr|A0A1D6IVB7|A0A1D6IVB7_MAIZE		Locus:1.1.1.1091.17 File:"P170059_13.WIFF"
28252	FKVPAGPAAEYSDR	2115.16	4	0.000108606	30.7797	tr|B6SZ89|B6SZ89_MAIZE;tr|K7VPI7|K7VPI7_MAIZE;tr|A0A1D6PIE2|A0A1D6PIE2_MAIZE;tr|C0PHR2|C0PHR2_MAIZE		Locus:1.1.1.1179.8 File:"P170059_18.WIFF"
28319	QLPIQR	1057.66	2	0.00508349	11.5348	tr|A0A1D6FHT8|A0A1D6FHT8_MAIZE;tr|A0A1D6MRM3|A0A1D6MRM3_MAIZE		Locus:1.1.1.1066.19 File:"P170059_6.WIFF"
28322	QLPIQR	1057.66	3	0.00380249	12.9063	tr|A0A1D6FHT8|A0A1D6FHT8_MAIZE;tr|A0A1D6MRM3|A0A1D6MRM3_MAIZE		Locus:1.1.1.1073.2 File:"P170059_6.WIFF"
28324	VPAGLAAR	1057.66	3	0.000552022	22.4905	tr|B6U525|B6U525_MAIZE;tr|B6SQ51|B6SQ51_MAIZE		Locus:1.1.1.1079.2 File:"P170059_8.WIFF"
28332	LPPILTT	1057.67	2	0.000776014	20.5808	tr|K7VVZ3|K7VVZ3_MAIZE;tr|B8A045|B8A045_MAIZE		Locus:1.1.1.1391.3 File:"P170059_7.WIFF"
28333	LPPILTT	1057.67	2	5.65328e-05	32.0794	tr|K7VVZ3|K7VVZ3_MAIZE;tr|B8A045|B8A045_MAIZE		Locus:1.1.1.1395.3 File:"P170059_7.WIFF"
28383	TPDYFL	1058.56	2	0.000428643	24.2521	tr|A0A1D6KVM0|A0A1D6KVM0_MAIZE;tr|B6TNR3|B6TNR3_MAIZE;tr|B4FSV7|B4FSV7_MAIZE;tr|A0A1D6PJC5|A0A1D6PJC5_MAIZE;tr|A0A1D6KVM7|A0A1D6KVM7_MAIZE;tr|A0A1D6PJC7|A0A1D6PJC7_MAIZE;tr|B4FLR7|B4FLR7_MAIZE;tr|A0A1D6GF89|A0A1D6GF89_MAIZE;tr|B4FAL1|B4FAL1_MAIZE;tr|A0A1D6KVM4|A0A1D6KVM4_MAIZE;tr|C0P9T1|C0P9T1_MAIZE;tr|B6TCD1|B6TCD1_MAIZE;tr|A0A1D6KVM3|A0A1D6KVM3_MAIZE;tr|A0A1D6H716|A0A1D6H716_MAIZE;tr|A0A1D6JPZ6…		Locus:1.1.1.1312.7 File:"P170059_12.WIFF"
28409	DESIDQILVPR	1587.88	3	1.41849e-05	37.1327	tr|A0A1D6HHY2|A0A1D6HHY2_MAIZE;tr|A0A1D6Q8D2|A0A1D6Q8D2_MAIZE;tr|A0A1D6HHY3|A0A1D6HHY3_MAIZE;tr|A0A1D6Q8C8|A0A1D6Q8C8_MAIZE;tr|A0A1D6HHY1|A0A1D6HHY1_MAIZE;tr|A0A1D6HHX9|A0A1D6HHX9_MAIZE;tr|A0A1D6HHY0|A0A1D6HHY0_MAIZE;tr|B8A0J2|B8A0J2_MAIZE;tr|A0A1D6Q8C9|A0A1D6Q8C9_MAIZE;tr|A0A1D6HHX7|A0A1D6HHX7_MAIZE;tr|K7UYN7|K7UYN7_MAIZE;tr|A0A1D6HHX6|A0A1D6HHX6_MAIZE;tr|A0A1D6Q8D1|A0A1D6Q8D1_MAIZE		Locus:1.1.1.1224.8 File:"P170059_9.WIFF"
28471	LDPVVGR	1058.64	2	0.00803197	9.67595	tr|A0A1D6J613|A0A1D6J613_MAIZE;tr|A0A1D6IAH3|A0A1D6IAH3_MAIZE;tr|A0A1D6J610|A0A1D6J610_MAIZE;tr|A0A1D6EC44|A0A1D6EC44_MAIZE;tr|A0A1D6G4J7|A0A1D6G4J7_MAIZE;tr|K7TSX2|K7TSX2_MAIZE;tr|A0A1D6J612|A0A1D6J612_MAIZE;tr|A0A1D6EC45|A0A1D6EC45_MAIZE;tr|A0A1D6J623|A0A1D6J623_MAIZE;tr|A0A1D6MJX7|A0A1D6MJX7_MAIZE;tr|A0A1D6J631|A0A1D6J631_MAIZE;tr|A0A1D6IXA1|A0A1D6IXA1_MAIZE;tr|A0A1D6EC50|A0A1D6EC50_MAIZE;tr|A…		Locus:1.1.1.1093.13 File:"P170059_15.WIFF"
28476	APGIIER	1058.64	2	0.00468215	11.9642	sp|P05494|ATPAM_MAIZE;tr|A0A1D6H5I4|A0A1D6H5I4_MAIZE		Locus:1.1.1.998.16 File:"P170059_12.WIFF"
28494	VLPQSVL	1058.66	2	0.00628899	10.7218	tr|B4FWJ7|B4FWJ7_MAIZE;tr|A0A1D6HUM9|A0A1D6HUM9_MAIZE;tr|A0A1D6HUN1|A0A1D6HUN1_MAIZE;tr|A0A1D6HUN3|A0A1D6HUN3_MAIZE;tr|A0A1D6HUP0|A0A1D6HUP0_MAIZE;tr|A0A1D6HUM7|A0A1D6HUM7_MAIZE		Locus:1.1.1.1306.7 File:"P170059_3.WIFF"
28495	VLPQSVL	1058.66	2	0.000233314	27.7053	tr|B4FWJ7|B4FWJ7_MAIZE;tr|A0A1D6HUM9|A0A1D6HUM9_MAIZE;tr|A0A1D6HUN1|A0A1D6HUN1_MAIZE;tr|A0A1D6HUN3|A0A1D6HUN3_MAIZE;tr|A0A1D6HUP0|A0A1D6HUP0_MAIZE;tr|A0A1D6HUM7|A0A1D6HUM7_MAIZE		Locus:1.1.1.1310.10 File:"P170059_3.WIFF"
28505	IPAIVSR	1058.68	2	0.00481698	11.8058	tr|A0A1D6IJP9|A0A1D6IJP9_MAIZE;tr|Q5GAU1|Q5GAU1_MAIZE;tr|Q5GAQ3|Q5GAQ3_MAIZE		Locus:1.1.1.1184.13 File:"P170059_14.WIFF"
28508	GVPTLIR	1058.68	2	0.00110732	18.954	tr|B6TP19|B6TP19_MAIZE;tr|A0A1D6NZQ3|A0A1D6NZQ3_MAIZE;tr|B8A1M2|B8A1M2_MAIZE		Locus:1.1.1.1096.14 File:"P170059_12.WIFF"
28509	GVPTLIR	1058.68	2	0.00464626	12.0214	tr|B6TP19|B6TP19_MAIZE;tr|A0A1D6NZQ3|A0A1D6NZQ3_MAIZE;tr|B8A1M2|B8A1M2_MAIZE		Locus:1.1.1.1100.10 File:"P170059_12.WIFF"
28510	LQLIIR	1058.71	2	0.00369801	13.0395	tr|A0A1D6FUP1|A0A1D6FUP1_MAIZE;tr|A0A1D6FUN4|A0A1D6FUN4_MAIZE;tr|A0A1D6FUN1|A0A1D6FUN1_MAIZE;tr|A0A1D6FUN0|A0A1D6FUN0_MAIZE;tr|A0A1D6FUN9|A0A1D6FUN9_MAIZE;tr|A0A1D6FUN2|A0A1D6FUN2_MAIZE;tr|A0A1D6FUM9|A0A1D6FUM9_MAIZE;tr|A0A1D6FUN5|A0A1D6FUN5_MAIZE;tr|A0A1D6FUN3|A0A1D6FUN3_MAIZE;tr|A0A1D6FUN7|A0A1D6FUN7_MAIZE;tr|A0A1D6FUN6|A0A1D6FUN6_MAIZE;tr|C0PIZ1|C0PIZ1_MAIZE		Locus:1.1.1.1337.3 File:"P170059_10.WIFF"
28517	IIQIIR	1058.71	2	0.00195228	16.1847	tr|A0A1D6GHG7|A0A1D6GHG7_MAIZE;tr|A0A1D6GHH1|A0A1D6GHH1_MAIZE;tr|A0A1D6GHH8|A0A1D6GHH8_MAIZE;tr|A0A1D6GHH3|A0A1D6GHH3_MAIZE;tr|A0A1D6GHG8|A0A1D6GHG8_MAIZE;tr|A0A1D6GHH0|A0A1D6GHH0_MAIZE;tr|A0A1D6GHI1|A0A1D6GHI1_MAIZE		Locus:1.1.1.1516.2 File:"P170059_18.WIFF"
28520	IIQIIR	1058.71	2	0.00864227	9.40262	tr|A0A1D6GHG7|A0A1D6GHG7_MAIZE;tr|A0A1D6GHH1|A0A1D6GHH1_MAIZE;tr|A0A1D6GHH8|A0A1D6GHH8_MAIZE;tr|A0A1D6GHH3|A0A1D6GHH3_MAIZE;tr|A0A1D6GHG8|A0A1D6GHG8_MAIZE;tr|A0A1D6GHH0|A0A1D6GHH0_MAIZE;tr|A0A1D6GHI1|A0A1D6GHI1_MAIZE		Locus:1.1.1.1493.4 File:"P170059_17.WIFF"
28522	IIQIIR	1058.71	2	0.00687239	10.3234	tr|A0A1D6GHG7|A0A1D6GHG7_MAIZE;tr|A0A1D6GHH1|A0A1D6GHH1_MAIZE;tr|A0A1D6GHH8|A0A1D6GHH8_MAIZE;tr|A0A1D6GHH3|A0A1D6GHH3_MAIZE;tr|A0A1D6GHG8|A0A1D6GHG8_MAIZE;tr|A0A1D6GHH0|A0A1D6GHH0_MAIZE;tr|A0A1D6GHI1|A0A1D6GHI1_MAIZE		Locus:1.1.1.1501.3 File:"P170059_17.WIFF"
28529	ETAEAYLGK	1588.89	3	0.00202267	15.9661	tr|C4JBB8|C4JBB8_MAIZE;tr|A0A1D6ESB8|A0A1D6ESB8_MAIZE;tr|B6UGG5|B6UGG5_MAIZE		Locus:1.1.1.1136.13 File:"P170059_8.WIFF"
28530	GVGITVFHTAGAR	1588.9	3	0	66.2487	tr|K7TQQ6|K7TQQ6_MAIZE;tr|K7UP24|K7UP24_MAIZE;sp|Q8W2B7|BX8_MAIZE		Locus:1.1.1.1171.15 File:"P170059_19.WIFF"
28531	AAVYIEMGK	1588.91	3	0.00852244	9.45398	tr|A0A1D6HEP2|A0A1D6HEP2_MAIZE;tr|B4FA63|B4FA63_MAIZE;tr|C4J4W3|C4J4W3_MAIZE;tr|A0A1D6HEP1|A0A1D6HEP1_MAIZE;tr|B4FQT3|B4FQT3_MAIZE;tr|A0A1D6HEP0|A0A1D6HEP0_MAIZE;tr|B6U6S4|B6U6S4_MAIZE;tr|K7U2M6|K7U2M6_MAIZE		Locus:1.1.1.1266.13 File:"P170059_18.WIFF"
28558	TFFDAR	1059.57	3	0.00042451	24.3556	tr|B7ZXC1|B7ZXC1_MAIZE;tr|Q9ZTQ4|Q9ZTQ4_MAIZE;tr|B6SYY0|B6SYY0_MAIZE;tr|A0A1D6DUP7|A0A1D6DUP7_MAIZE		Locus:1.1.1.1171.2 File:"P170059_19.WIFF"
28598	LQLGAPSA	1059.62	2	0.00129281	18.1975	tr|A0A1D6PWU0|A0A1D6PWU0_MAIZE;tr|B6TF74|B6TF74_MAIZE;tr|Q9XGC8|Q9XGC8_MAIZE;tr|K7U1I2|K7U1I2_MAIZE		Locus:1.1.1.1210.14 File:"P170059_19.WIFF"
28624	ALHLFR	1059.65	3	0.0078305	9.78554	tr|A0A1D6LXZ2|A0A1D6LXZ2_MAIZE;tr|A0A1D6LXZ0|A0A1D6LXZ0_MAIZE;tr|B6TG01|B6TG01_MAIZE;tr|A0A1D6LXY8|A0A1D6LXY8_MAIZE;tr|A0A1D6LXZ1|A0A1D6LXZ1_MAIZE;tr|B4F7X5|B4F7X5_MAIZE		Locus:1.1.1.1085.2 File:"P170059_11.WIFF"
28629	VAANLIR	1059.67	2	0.00932012	9.10844	tr|A0A1D6LKR5|A0A1D6LKR5_MAIZE;tr|A0A1D6NVT9|A0A1D6NVT9_MAIZE;tr|B6TGL3|B6TGL3_MAIZE;tr|A0A1D6LKR2|A0A1D6LKR2_MAIZE;tr|B4FWX7|B4FWX7_MAIZE;tr|B4FA84|B4FA84_MAIZE;tr|B4FRJ3|B4FRJ3_MAIZE;tr|B4FNK1|B4FNK1_MAIZE		Locus:1.1.1.1164.17 File:"P170059_14.WIFF"
28631	VAANLIR	1059.67	3	0.00181082	16.6127	tr|A0A1D6LKR5|A0A1D6LKR5_MAIZE;tr|A0A1D6NVT9|A0A1D6NVT9_MAIZE;tr|B6TGL3|B6TGL3_MAIZE;tr|A0A1D6LKR2|A0A1D6LKR2_MAIZE;tr|B4FWX7|B4FWX7_MAIZE;tr|B4FA84|B4FA84_MAIZE;tr|B4FRJ3|B4FRJ3_MAIZE;tr|B4FNK1|B4FNK1_MAIZE		Locus:1.1.1.1185.2 File:"P170059_13.WIFF"
28632	VAANLIR	1059.67	3	0.00400538	12.6933	tr|A0A1D6LKR5|A0A1D6LKR5_MAIZE;tr|A0A1D6NVT9|A0A1D6NVT9_MAIZE;tr|B6TGL3|B6TGL3_MAIZE;tr|A0A1D6LKR2|A0A1D6LKR2_MAIZE;tr|B4FWX7|B4FWX7_MAIZE;tr|B4FA84|B4FA84_MAIZE;tr|B4FRJ3|B4FRJ3_MAIZE;tr|B4FNK1|B4FNK1_MAIZE		Locus:1.1.1.1189.2 File:"P170059_13.WIFF"
28633	VAANLIR	1059.67	2	0.00170947	16.881	tr|A0A1D6LKR5|A0A1D6LKR5_MAIZE;tr|A0A1D6NVT9|A0A1D6NVT9_MAIZE;tr|B6TGL3|B6TGL3_MAIZE;tr|A0A1D6LKR2|A0A1D6LKR2_MAIZE;tr|B4FWX7|B4FWX7_MAIZE;tr|B4FA84|B4FA84_MAIZE;tr|B4FRJ3|B4FRJ3_MAIZE;tr|B4FNK1|B4FNK1_MAIZE		Locus:1.1.1.1193.16 File:"P170059_13.WIFF"
28634	VAANLIR	1059.67	2	0.00283652	14.0808	tr|A0A1D6LKR5|A0A1D6LKR5_MAIZE;tr|A0A1D6NVT9|A0A1D6NVT9_MAIZE;tr|B6TGL3|B6TGL3_MAIZE;tr|A0A1D6LKR2|A0A1D6LKR2_MAIZE;tr|B4FWX7|B4FWX7_MAIZE;tr|B4FA84|B4FA84_MAIZE;tr|B4FRJ3|B4FRJ3_MAIZE;tr|B4FNK1|B4FNK1_MAIZE		Locus:1.1.1.1187.13 File:"P170059_13.WIFF"
28640	VAANLIR	1059.67	2	0.00440123	12.2747	tr|A0A1D6LKR5|A0A1D6LKR5_MAIZE;tr|A0A1D6NVT9|A0A1D6NVT9_MAIZE;tr|B6TGL3|B6TGL3_MAIZE;tr|A0A1D6LKR2|A0A1D6LKR2_MAIZE;tr|B4FWX7|B4FWX7_MAIZE;tr|B4FA84|B4FA84_MAIZE;tr|B4FRJ3|B4FRJ3_MAIZE;tr|B4FNK1|B4FNK1_MAIZE		Locus:1.1.1.1196.15 File:"P170059_13.WIFF"
28645	GNVVLVR	1059.67	2	0.000549117	22.5667	tr|A0A1D6N531|A0A1D6N531_MAIZE;tr|Q9LKL4|Q9LKL4_MAIZE;tr|A0A1D6N534|A0A1D6N534_MAIZE;tr|A0A1D6N536|A0A1D6N536_MAIZE;tr|B6U297|B6U297_MAIZE;tr|A0A1D6N530|A0A1D6N530_MAIZE;tr|A0A1D6N535|A0A1D6N535_MAIZE;tr|B7ZZX9|B7ZZX9_MAIZE		Locus:1.1.1.1085.18 File:"P170059_7.WIFF"
28648	GNVVLVR	1059.67	2	0.000149375	29.08	tr|A0A1D6N531|A0A1D6N531_MAIZE;tr|Q9LKL4|Q9LKL4_MAIZE;tr|A0A1D6N534|A0A1D6N534_MAIZE;tr|A0A1D6N536|A0A1D6N536_MAIZE;tr|B6U297|B6U297_MAIZE;tr|A0A1D6N530|A0A1D6N530_MAIZE;tr|A0A1D6N535|A0A1D6N535_MAIZE;tr|B7ZZX9|B7ZZX9_MAIZE		Locus:1.1.1.1075.20 File:"P170059_8.WIFF"
28649	ANLVIAR	1059.67	2	0.000149375	29.028	tr|A0A1D6JDH4|A0A1D6JDH4_MAIZE;tr|B6TAD3|B6TAD3_MAIZE		Locus:1.1.1.1037.25 File:"P170059_11.WIFF"
28672	EVYDVVMK	1589.89	3	0.00208804	15.7995	tr|C4J6K5|C4J6K5_MAIZE;tr|A0A1D6NV39|A0A1D6NV39_MAIZE;tr|B6SVK5|B6SVK5_MAIZE		Locus:1.1.1.1157.9 File:"P170059_11.WIFF"
28701	AWQGGEVFTHR	1590.82	3	0.0066292	10.4915	tr|B4G1N4|B4G1N4_MAIZE;tr|K7TXS3|K7TXS3_MAIZE;tr|K7U842|K7U842_MAIZE		Locus:1.1.1.1071.10 File:"P170059_1.WIFF"
28719	EENVYMAK	1590.85	3	0.00126914	18.3016	tr|B6SHF0|B6SHF0_MAIZE;tr|B6U951|B6U951_MAIZE;tr|K7TL05|K7TL05_MAIZE;sp|P49106|14331_MAIZE;tr|B6SRI4|B6SRI4_MAIZE;tr|A0A1D6E931|A0A1D6E931_MAIZE;tr|B6TJT5|B6TJT5_MAIZE;tr|K7TPT6|K7TPT6_MAIZE;tr|K7UJ05|K7UJ05_MAIZE;tr|Q6PLR9|Q6PLR9_MAIZE;tr|A0A1D6E934|A0A1D6E934_MAIZE;tr|B6U284|B6U284_MAIZE;tr|A0A1D6J846|A0A1D6J846_MAIZE;tr|B6U8W2|B6U8W2_MAIZE;sp|Q01526|14332_MAIZE;tr|K7V2S2|K7V2S2_MAIZE;tr|A0A1D6…		Locus:1.1.1.1054.22 File:"P170059_10.WIFF"
28742	SIHNPDILENFSK	2121.17	4	0.00496356	11.6946	tr|K7VQM1|K7VQM1_MAIZE;tr|B6TQY2|B6TQY2_MAIZE;tr|A0A1D6NRY3|A0A1D6NRY3_MAIZE		Locus:1.1.1.1271.19 File:"P170059_17.WIFF"
28745	MYLYSLTLQR	1590.87	3	0.000428643	24.2829	tr|A0A1D6GZZ1|A0A1D6GZZ1_MAIZE;tr|A0A1D6GZZ0|A0A1D6GZZ0_MAIZE;tr|A0A1D6GZZ2|A0A1D6GZZ2_MAIZE;tr|A0A1D6GZY9|A0A1D6GZY9_MAIZE		Locus:1.1.1.1435.4 File:"P170059_13.WIFF"
28757	WVPAER	1060.6	2	0.00896734	9.26241	tr|B6UDP8|B6UDP8_MAIZE;tr|B6UBL0|B6UBL0_MAIZE;tr|K7U5B0|K7U5B0_MAIZE		Locus:1.1.1.1098.18 File:"P170059_15.WIFF"
28759	LQAAAQR	1060.63	2	0.00845496	9.48863	tr|A0A1D6EWK6|A0A1D6EWK6_MAIZE;tr|C0PGR3|C0PGR3_MAIZE;tr|A0A1D6ICH3|A0A1D6ICH3_MAIZE		Locus:1.1.1.1072.16 File:"P170059_10.WIFF"
28772	AYINPFMK	1590.91	3	0.00055956	22.2699	tr|A0A1D6PT44|A0A1D6PT44_MAIZE;tr|A0A1D6EGV3|A0A1D6EGV3_MAIZE;tr|K7TW09|K7TW09_MAIZE;tr|A0A1D6PT80|A0A1D6PT80_MAIZE;tr|A0A1D6EGW5|A0A1D6EGW5_MAIZE;tr|A0A1D6EGS1|A0A1D6EGS1_MAIZE;tr|A0A1D6PT88|A0A1D6PT88_MAIZE;tr|A0A1D6EGV9|A0A1D6EGV9_MAIZE;tr|A0A1D6PT84|A0A1D6PT84_MAIZE;tr|A0A1D6EGT1|A0A1D6EGT1_MAIZE;tr|A0A1D6PT53|A0A1D6PT53_MAIZE;tr|A0A1D6PT39|A0A1D6PT39_MAIZE;tr|A0A1D6EGU3|A0A1D6EGU3_MAIZE;tr|A…		Locus:1.1.1.1326.10 File:"P170059_13.WIFF"
28808	LVWPSR	1060.63	3	0.00719678	10.1046	tr|A0A1D6L706|A0A1D6L706_MAIZE		Locus:1.1.1.1241.2 File:"P170059_17.WIFF"
28831	AVADIIR	1060.65	2	0.00176218	16.7214	tr|A0A1D6JSM9|A0A1D6JSM9_MAIZE;tr|A0A1D6JSN1|A0A1D6JSN1_MAIZE;tr|K7U6M9|K7U6M9_MAIZE;tr|B6U4W4|B6U4W4_MAIZE;tr|B6UCD0|B6UCD0_MAIZE;tr|C0PL01|C0PL01_MAIZE;tr|A0A1D6QQ13|A0A1D6QQ13_MAIZE;tr|A0A1D6H076|A0A1D6H076_MAIZE		Locus:1.1.1.1202.12 File:"P170059_19.WIFF"
28832	AVADIIR	1060.65	2	0.0077043	9.83874	tr|A0A1D6JSM9|A0A1D6JSM9_MAIZE;tr|A0A1D6JSN1|A0A1D6JSN1_MAIZE;tr|K7U6M9|K7U6M9_MAIZE;tr|B6U4W4|B6U4W4_MAIZE;tr|B6UCD0|B6UCD0_MAIZE;tr|C0PL01|C0PL01_MAIZE;tr|A0A1D6QQ13|A0A1D6QQ13_MAIZE;tr|A0A1D6H076|A0A1D6H076_MAIZE		Locus:1.1.1.1198.15 File:"P170059_19.WIFF"
28834	AVADIIR	1060.65	2	0.00977798	8.91148	tr|A0A1D6JSM9|A0A1D6JSM9_MAIZE;tr|A0A1D6JSN1|A0A1D6JSN1_MAIZE;tr|K7U6M9|K7U6M9_MAIZE;tr|B6U4W4|B6U4W4_MAIZE;tr|B6UCD0|B6UCD0_MAIZE;tr|C0PL01|C0PL01_MAIZE;tr|A0A1D6QQ13|A0A1D6QQ13_MAIZE;tr|A0A1D6H076|A0A1D6H076_MAIZE		Locus:1.1.1.1179.13 File:"P170059_20.WIFF"
28835	DAVLLAR	1060.65	2	0.000336496	25.4835	tr|A0A1D6LE55|A0A1D6LE55_MAIZE		Locus:1.1.1.1154.11 File:"P170059_17.WIFF"
28837	AAVLLDR	1060.65	2	0.00358271	13.1555	tr|A0A1D6II57|A0A1D6II57_MAIZE		Locus:1.1.1.1204.11 File:"P170059_20.WIFF"
28839	DAVLLAR	1060.65	2	0.00274127	14.2741	tr|A0A1D6LE55|A0A1D6LE55_MAIZE		Locus:1.1.1.1160.19 File:"P170059_17.WIFF"
28841	DAVLLAR	1060.65	2	0.000508821	23.3007	tr|A0A1D6LE55|A0A1D6LE55_MAIZE		Locus:1.1.1.1157.14 File:"P170059_17.WIFF"
28842	AAVLLDR	1060.65	2	0.00327405	13.4947	tr|A0A1D6II57|A0A1D6II57_MAIZE		Locus:1.1.1.1200.10 File:"P170059_20.WIFF"
28850	LDLLQR	1060.65	2	0.00439387	12.2895	tr|B6T5Z1|B6T5Z1_MAIZE;tr|B6T856|B6T856_MAIZE;sp|P29038|LDH_MAIZE;tr|B4FEG4|B4FEG4_MAIZE		Locus:1.1.1.1255.4 File:"P170059_5.WIFF"
28851	LDLLQR	1060.65	2	0.00348148	13.2551	tr|B6T5Z1|B6T5Z1_MAIZE;tr|B6T856|B6T856_MAIZE;sp|P29038|LDH_MAIZE;tr|B4FEG4|B4FEG4_MAIZE		Locus:1.1.1.1251.5 File:"P170059_5.WIFF"
28853	LDLLQR	1060.65	2	0.00501789	11.6341	tr|B6T5Z1|B6T5Z1_MAIZE;tr|B6T856|B6T856_MAIZE;sp|P29038|LDH_MAIZE;tr|B4FEG4|B4FEG4_MAIZE		Locus:1.1.1.1259.5 File:"P170059_5.WIFF"
28864	WAIIVR	1060.67	2	0.00316968	13.6182	tr|B6TDQ0|B6TDQ0_MAIZE;tr|A0A1D6KMZ7|A0A1D6KMZ7_MAIZE;tr|A0A1D6KMZ9|A0A1D6KMZ9_MAIZE;tr|B6TBG8|B6TBG8_MAIZE;tr|A0A1D6QMY1|A0A1D6QMY1_MAIZE;tr|B4FQZ2|B4FQZ2_MAIZE;tr|A0A1D6KMZ8|A0A1D6KMZ8_MAIZE;tr|K7U5U6|K7U5U6_MAIZE;tr|B6TAE2|B6TAE2_MAIZE;tr|A0A1D6QMX7|A0A1D6QMX7_MAIZE;tr|C0P531|C0P531_MAIZE;tr|A0A1D6QMX5|A0A1D6QMX5_MAIZE;tr|A0A1D6QMX9|A0A1D6QMX9_MAIZE;tr|A0A1D6QMX3|A0A1D6QMX3_MAIZE;tr|A0A1D6QMX6…		Locus:1.1.1.1245.7 File:"P170059_9.WIFF"
28865	WAIIVR	1060.67	2	0.00830439	9.54904	tr|B6TDQ0|B6TDQ0_MAIZE;tr|A0A1D6KMZ7|A0A1D6KMZ7_MAIZE;tr|A0A1D6KMZ9|A0A1D6KMZ9_MAIZE;tr|B6TBG8|B6TBG8_MAIZE;tr|A0A1D6QMY1|A0A1D6QMY1_MAIZE;tr|B4FQZ2|B4FQZ2_MAIZE;tr|A0A1D6KMZ8|A0A1D6KMZ8_MAIZE;tr|K7U5U6|K7U5U6_MAIZE;tr|B6TAE2|B6TAE2_MAIZE;tr|A0A1D6QMX7|A0A1D6QMX7_MAIZE;tr|C0P531|C0P531_MAIZE;tr|A0A1D6QMX5|A0A1D6QMX5_MAIZE;tr|A0A1D6QMX9|A0A1D6QMX9_MAIZE;tr|A0A1D6QMX3|A0A1D6QMX3_MAIZE;tr|A0A1D6QMX6…		Locus:1.1.1.1241.5 File:"P170059_9.WIFF"
28873	GLILSVR	1060.69	2	0.00239716	14.9405	tr|A0A1D6NPN5|A0A1D6NPN5_MAIZE;tr|A0A1D6NPM1|A0A1D6NPM1_MAIZE;tr|A0A1D6QFT6|A0A1D6QFT6_MAIZE;tr|A0A1D6EJR2|A0A1D6EJR2_MAIZE;tr|A0A1D6QFJ4|A0A1D6QFJ4_MAIZE;tr|A0A1D6NPT4|A0A1D6NPT4_MAIZE;tr|A0A1D6IQB0|A0A1D6IQB0_MAIZE;tr|A0A1D6IQ58|A0A1D6IQ58_MAIZE;tr|A0A1D6QFQ5|A0A1D6QFQ5_MAIZE;tr|A0A1D6NPQ7|A0A1D6NPQ7_MAIZE;tr|A0A1D6QFN5|A0A1D6QFN5_MAIZE;tr|A0A1D6QFK0|A0A1D6QFK0_MAIZE;tr|A0A1D6NPJ8|A0A1D6NPJ8_MA…		Locus:1.1.1.1251.13 File:"P170059_18.WIFF"
28878	VVIGTLR	1060.69	2	0.00233452	15.0752	tr|B4FMM6|B4FMM6_MAIZE;tr|B7ZXS2|B7ZXS2_MAIZE;tr|B6SK31|B6SK31_MAIZE;tr|B6TY08|B6TY08_MAIZE;tr|B6UGC4|B6UGC4_MAIZE;tr|B6TUK1|B6TUK1_MAIZE;tr|B4FGA5|B4FGA5_MAIZE		Locus:1.1.1.1173.17 File:"P170059_15.WIFF"
28884	GMNPTVSDQAIR	1591.83	3	2.67362e-05	34.4186	tr|C0P742|C0P742_MAIZE;tr|K7VSV1|K7VSV1_MAIZE;tr|A0A1D6NWA8|A0A1D6NWA8_MAIZE;tr|K7VFF5|K7VFF5_MAIZE;tr|A0A1D6NWA6|A0A1D6NWA6_MAIZE		Locus:1.1.1.1072.17 File:"P170059_14.WIFF"
28889	DYVLAEFK	1591.91	3	0.000521183	23.128	tr|A0A1D6N3M7|A0A1D6N3M7_MAIZE;tr|A0A1D6N3L6|A0A1D6N3L6_MAIZE;tr|A0A1D6N3M6|A0A1D6N3M6_MAIZE;tr|A0A1D6JQZ2|A0A1D6JQZ2_MAIZE;tr|A0A1D6JQZ1|A0A1D6JQZ1_MAIZE;tr|A0A1D6HKI0|A0A1D6HKI0_MAIZE;tr|A0A1D6JQZ3|A0A1D6JQZ3_MAIZE;tr|A0A1D6N3M3|A0A1D6N3M3_MAIZE;tr|Q6S4Y1|Q6S4Y1_MAIZE;tr|A0A1D6N3M2|A0A1D6N3M2_MAIZE		Locus:1.1.1.1330.6 File:"P170059_14.WIFF"
28924	DAFHLR	1061.59	3	0.00921833	9.17426	tr|B6TAQ2|B6TAQ2_MAIZE;tr|C4J938|C4J938_MAIZE;tr|A0A1D6GM13|A0A1D6GM13_MAIZE;tr|B4FPT8|B4FPT8_MAIZE;sp|P45633|RL10_MAIZE;tr|A0A1D6KWH1|A0A1D6KWH1_MAIZE;tr|B6TD86|B6TD86_MAIZE;tr|B6T5B9|B6T5B9_MAIZE;tr|D2DMN0|D2DMN0_MAIZE		Locus:1.1.1.1097.2 File:"P170059_17.WIFF"
28928	DAFHLR	1061.59	3	0.00486142	11.7639	tr|B6TAQ2|B6TAQ2_MAIZE;tr|C4J938|C4J938_MAIZE;tr|A0A1D6GM13|A0A1D6GM13_MAIZE;tr|B4FPT8|B4FPT8_MAIZE;sp|P45633|RL10_MAIZE;tr|A0A1D6KWH1|A0A1D6KWH1_MAIZE;tr|B6TD86|B6TD86_MAIZE;tr|B6T5B9|B6T5B9_MAIZE;tr|D2DMN0|D2DMN0_MAIZE		Locus:1.1.1.1091.2 File:"P170059_16.WIFF"
28929	DAFHLR	1061.59	3	0.009771	8.91425	tr|B6TAQ2|B6TAQ2_MAIZE;tr|C4J938|C4J938_MAIZE;tr|A0A1D6GM13|A0A1D6GM13_MAIZE;tr|B4FPT8|B4FPT8_MAIZE;sp|P45633|RL10_MAIZE;tr|A0A1D6KWH1|A0A1D6KWH1_MAIZE;tr|B6TD86|B6TD86_MAIZE;tr|B6T5B9|B6T5B9_MAIZE;tr|D2DMN0|D2DMN0_MAIZE		Locus:1.1.1.1088.2 File:"P170059_16.WIFF"
28952	GANLEVR	1061.61	2	0.00644358	10.6067	tr|A0A1D6FN07|A0A1D6FN07_MAIZE;tr|A0A1D6M1Y5|A0A1D6M1Y5_MAIZE;tr|K7V2F9|K7V2F9_MAIZE;tr|A0A1D6FN13|A0A1D6FN13_MAIZE;tr|B7ZXM4|B7ZXM4_MAIZE;tr|A0A1D6FN12|A0A1D6FN12_MAIZE;tr|A0A1D6M1Y6|A0A1D6M1Y6_MAIZE;tr|A0A1D6M1Z3|A0A1D6M1Z3_MAIZE;tr|B4FWB3|B4FWB3_MAIZE;tr|A0A1D6FN10|A0A1D6FN10_MAIZE;tr|A0A1D6MS19|A0A1D6MS19_MAIZE;tr|A0A1D6M1Y9|A0A1D6M1Y9_MAIZE;tr|A0A1D6M1Z5|A0A1D6M1Z5_MAIZE;tr|A0A1D6MS18|A0A1D6…		Locus:1.1.1.1025.23 File:"P170059_6.WIFF"
28970	LAALISGN	1061.64	2	0.000552022	22.4461	tr|B6SM50|B6SM50_MAIZE;tr|B4FXX8|B4FXX8_MAIZE		Locus:1.1.1.1403.4 File:"P170059_11.WIFF"
28985	IGSAGVVR	1061.65	3	1.41849e-05	38.2296	tr|B4FB66|B4FB66_MAIZE;tr|K7UXL8|K7UXL8_MAIZE;tr|C0PB04|C0PB04_MAIZE;tr|B6SHZ1|B6SHZ1_MAIZE;tr|B6UGL6|B6UGL6_MAIZE;tr|B6SI83|B6SI83_MAIZE		Locus:1.1.1.1028.2 File:"P170059_5.WIFF"
28989	IGSAGVVR	1061.65	2	0.00266078	14.4274	tr|B4FB66|B4FB66_MAIZE;tr|K7UXL8|K7UXL8_MAIZE;tr|C0PB04|C0PB04_MAIZE;tr|B6SHZ1|B6SHZ1_MAIZE;tr|B6UGL6|B6UGL6_MAIZE;tr|B6SI83|B6SI83_MAIZE		Locus:1.1.1.1032.18 File:"P170059_5.WIFF"
28990	IGSAGVVR	1061.65	3	1.41849e-05	37.9805	tr|B4FB66|B4FB66_MAIZE;tr|K7UXL8|K7UXL8_MAIZE;tr|C0PB04|C0PB04_MAIZE;tr|B6SHZ1|B6SHZ1_MAIZE;tr|B6UGL6|B6UGL6_MAIZE;tr|B6SI83|B6SI83_MAIZE		Locus:1.1.1.1058.2 File:"P170059_6.WIFF"
28996	LGATAGLR	1061.65	2	0.00864894	9.39593	tr|K7U2Z2|K7U2Z2_MAIZE;tr|A0A1D6PRL0|A0A1D6PRL0_MAIZE;tr|A0A1D6F5G3|A0A1D6F5G3_MAIZE;tr|K7TWH6|K7TWH6_MAIZE;tr|C0HFV7|C0HFV7_MAIZE		Locus:1.1.1.1026.19 File:"P170059_9.WIFF"
29008	GFTLTGYKV	1592.94	3	0.000295495	26.5548	tr|B6SIP2|B6SIP2_MAIZE;tr|B4FJB5|B4FJB5_MAIZE		Locus:1.1.1.1251.6 File:"P170059_10.WIFF"
29013	LELTHAALDALVDAAAAR	2124.18	4	0	80.1223	tr|G9I6E1|G9I6E1_MAIZE;tr|B6UBI2|B6UBI2_MAIZE;tr|K7TXQ3|K7TXQ3_MAIZE;tr|K7VA74|K7VA74_MAIZE;tr|H2BJB6|H2BJB6_MAIZE;tr|E7DDV3|E7DDV3_MAIZE;tr|A0A1D6JIH7|A0A1D6JIH7_MAIZE		Locus:1.1.1.1636.3 File:"P170059_6.WIFF"
29063	MDLAGPR	1062.58	2	0.00976831	8.91905	tr|A0A1D6QU29|A0A1D6QU29_MAIZE;tr|K7U8U2|K7U8U2_MAIZE;tr|K7UGC2|K7UGC2_MAIZE		Locus:1.1.1.1085.14 File:"P170059_10.WIFF"
29104	EVFGADIEAAIPASK	2125.19	4	1.41849e-05	37.0926	tr|B6TDA2|B6TDA2_MAIZE;tr|C0PHP7|C0PHP7_MAIZE		Locus:1.1.1.1391.4 File:"P170059_13.WIFF"
29138	EVATAIR	1062.63	3	0.00182066	16.5325	tr|B6TNR8|B6TNR8_MAIZE;tr|C4J880|C4J880_MAIZE;tr|C0PPD4|C0PPD4_MAIZE;tr|A0A1D6GF42|A0A1D6GF42_MAIZE;tr|C0PCQ6|C0PCQ6_MAIZE		Locus:1.1.1.1008.2 File:"P170059_10.WIFF"
29147	EVVSLGR	1062.63	2	0.000776014	20.5603	tr|B6T3N8|B6T3N8_MAIZE;tr|A0A1D6LYJ2|A0A1D6LYJ2_MAIZE;tr|B4FNZ4|B4FNZ4_MAIZE;tr|A0A1D6LYJ4|A0A1D6LYJ4_MAIZE;tr|A0A1D6LYJ3|A0A1D6LYJ3_MAIZE;tr|A0A1D6ML13|A0A1D6ML13_MAIZE;tr|A0A1D6ML15|A0A1D6ML15_MAIZE;tr|B4G0E0|B4G0E0_MAIZE;tr|B6TNB5|B6TNB5_MAIZE		Locus:1.1.1.1082.10 File:"P170059_15.WIFF"
29150	HFVLNTGAK	1593.95	3	0.00477674	11.8571	tr|B6STZ8|B6STZ8_MAIZE;tr|B6TRN5|B6TRN5_MAIZE;tr|A2T1W7|A2T1W7_MAIZE;tr|A0A1D6N765|A0A1D6N765_MAIZE		Locus:1.1.1.1083.16 File:"P170059_8.WIFF"
29156	ALVDVSR	1062.63	2	0.00143174	17.644	tr|A0A1D6ND47|A0A1D6ND47_MAIZE;tr|B6SIR6|B6SIR6_MAIZE		Locus:1.1.1.1104.17 File:"P170059_16.WIFF"
29158	EVATAIR	1062.63	3	0.000400382	24.5073	tr|B6TNR8|B6TNR8_MAIZE;tr|C4J880|C4J880_MAIZE;tr|C0PPD4|C0PPD4_MAIZE;tr|A0A1D6GF42|A0A1D6GF42_MAIZE;tr|C0PCQ6|C0PCQ6_MAIZE		Locus:1.1.1.960.2 File:"P170059_11.WIFF"
29162	DVVLTGR	1062.63	2	0.000521183	23.1395	tr|C4P9N1|C4P9N1_MAIZE;tr|C0HHC4|C0HHC4_MAIZE;tr|A0A1D6IBV3|A0A1D6IBV3_MAIZE		Locus:1.1.1.1085.16 File:"P170059_13.WIFF"
29163	DVVLTGR	1062.63	2	0.00159079	17.1555	tr|C4P9N1|C4P9N1_MAIZE;tr|C0HHC4|C0HHC4_MAIZE;tr|A0A1D6IBV3|A0A1D6IBV3_MAIZE		Locus:1.1.1.1089.19 File:"P170059_13.WIFF"
29167	EVATAIR	1062.63	2	0.00233068	15.0961	tr|B6TNR8|B6TNR8_MAIZE;tr|C4J880|C4J880_MAIZE;tr|C0PPD4|C0PPD4_MAIZE;tr|A0A1D6GF42|A0A1D6GF42_MAIZE;tr|C0PCQ6|C0PCQ6_MAIZE		Locus:1.1.1.964.18 File:"P170059_11.WIFF"
29180	LALWTR	1062.65	2	0.00769383	9.84561	tr|B6SGM2|B6SGM2_MAIZE;tr|B6UD29|B6UD29_MAIZE;sp|O81482|IF4E2_MAIZE;tr|A0A1D6KTX3|A0A1D6KTX3_MAIZE;tr|B6T1D2|B6T1D2_MAIZE;tr|B6TQZ7|B6TQZ7_MAIZE		Locus:1.1.1.1263.10 File:"P170059_11.WIFF"
29197	TVGTLLR	1062.67	2	0.00826463	9.56646	tr|A0A1D6MRK3|A0A1D6MRK3_MAIZE;tr|A0A1D6MRK4|A0A1D6MRK4_MAIZE;tr|A0A1D6MRK1|A0A1D6MRK1_MAIZE		Locus:1.1.1.1096.15 File:"P170059_12.WIFF"
29198	TATVLVR	1062.67	2	0.00336126	13.3803	tr|C0HGT5|C0HGT5_MAIZE		Locus:1.1.1.1081.19 File:"P170059_7.WIFF"
29207	ALADYVHAK	1594.93	3	0.00550378	11.2057	tr|B4FFJ4|B4FFJ4_MAIZE;tr|B4G1X1|B4G1X1_MAIZE;tr|A0A1D6KS88|A0A1D6KS88_MAIZE		Locus:1.1.1.1159.20 File:"P170059_7.WIFF"
29277	AHPAVAEVVDLGVDK	2127.21	4	0.000299919	26.3343	tr|A0A1D6NN07|A0A1D6NN07_MAIZE;tr|B6TXN0|B6TXN0_MAIZE		Locus:1.1.1.1149.11 File:"P170059_11.WIFF"
29297	IMNNIR	1063.61	3	0.00212142	15.6371	tr|D0EZN9|D0EZN9_MAIZE;tr|A0A1D6NDJ3|A0A1D6NDJ3_MAIZE;tr|A0A1D6NDJ5|A0A1D6NDJ5_MAIZE;tr|B6UDG4|B6UDG4_MAIZE;tr|A0A1D6NDJ4|A0A1D6NDJ4_MAIZE;tr|B8A2V9|B8A2V9_MAIZE		Locus:1.1.1.1043.2 File:"P170059_11.WIFF"
29314	DPFLIR	1063.63	2	0.00421517	12.4586	tr|A0A1D6KTG5|A0A1D6KTG5_MAIZE;tr|A0A096RMZ2|A0A096RMZ2_MAIZE;tr|A0A1D6GPL4|A0A1D6GPL4_MAIZE;tr|A0A1D6GPK8|A0A1D6GPK8_MAIZE;tr|A0A1D6H355|A0A1D6H355_MAIZE;tr|A0A1D6GPK1|A0A1D6GPK1_MAIZE;tr|A0A1D6KTF7|A0A1D6KTF7_MAIZE;tr|A0A1D6KTF9|A0A1D6KTF9_MAIZE;tr|A0A1D6GPK2|A0A1D6GPK2_MAIZE;tr|A0A1D6H357|A0A1D6H357_MAIZE;tr|A0A1D6GPL1|A0A1D6GPL1_MAIZE;tr|A0A1D6QRR0|A0A1D6QRR0_MAIZE;tr|C0PMN3|C0PMN3_MAIZE;tr|A…		Locus:1.1.1.1237.13 File:"P170059_20.WIFF"
29358	GSLPHVPSLTER	1595.89	3	0.00189117	16.3082	tr|A0A1D6E833|A0A1D6E833_MAIZE		Locus:1.1.1.1129.14 File:"P170059_3.WIFF"
29424	MAIVDGR	1064.6	2	0.00712639	10.1576	tr|Q49HE1|Q49HE1_MAIZE		Locus:1.1.1.1153.19 File:"P170059_16.WIFF"
29474	AAVVADLLAAHSR	1596.93	3	0	51.0869	tr|B6TDM6|B6TDM6_MAIZE;tr|A0A1D6MA66|A0A1D6MA66_MAIZE;tr|B4FU68|B4FU68_MAIZE;tr|Q8GZP9|Q8GZP9_MAIZE		Locus:1.1.1.1421.4 File:"P170059_15.WIFF"
29522	ASNPFVNLK	1596.94	3	0.000441458	24.0322	tr|B4G039|B4G039_MAIZE;tr|A0A1D6F125|A0A1D6F125_MAIZE;tr|B6T9G3|B6T9G3_MAIZE;tr|C0P439|C0P439_MAIZE;tr|K7W4C7|K7W4C7_MAIZE;tr|B4FQX1|B4FQX1_MAIZE;tr|A0A1D6GLV8|A0A1D6GLV8_MAIZE;sp|P80607|UPTG_MAIZE		Locus:1.1.1.1152.14 File:"P170059_9.WIFF"
29523	MAASIIR	1064.63	2	0.00199591	16.0561	tr|A0A1D6GDW1|A0A1D6GDW1_MAIZE		Locus:1.1.1.1249.14 File:"P170059_18.WIFF"
29524	MAASIIR	1064.63	2	0.00332964	13.4141	tr|A0A1D6GDW1|A0A1D6GDW1_MAIZE		Locus:1.1.1.1245.17 File:"P170059_18.WIFF"
29526	TAEQTPLSALYISK	2129.22	4	0.000741644	20.7926	tr|A0A1D6NYE7|A0A1D6NYE7_MAIZE;tr|A0A1D6NYE8|A0A1D6NYE8_MAIZE;tr|Q94G64|Q94G64_MAIZE;tr|A0A1D6NYF1|A0A1D6NYF1_MAIZE;tr|A0A1D6NYF0|A0A1D6NYF0_MAIZE;tr|K7VFY2|K7VFY2_MAIZE;tr|Q43274|Q43274_MAIZE		Locus:1.1.1.1292.8 File:"P170059_3.WIFF"
29532	SCLLLR	1064.63	2	0.00669723	10.451	tr|A0A1D6Q6B9|A0A1D6Q6B9_MAIZE;tr|A0A1D6HEW8|A0A1D6HEW8_MAIZE;tr|B4FE17|B4FE17_MAIZE;sp|Q05737|YPTM2_MAIZE;tr|B4FNJ6|B4FNJ6_MAIZE;tr|B4FB55|B4FB55_MAIZE;tr|A0A1D6FXI1|A0A1D6FXI1_MAIZE;tr|B4FQY4|B4FQY4_MAIZE;tr|B4FTQ4|B4FTQ4_MAIZE;tr|A0A1D6FRS0|A0A1D6FRS0_MAIZE;tr|B6U967|B6U967_MAIZE;tr|A0A1D6M5X2|A0A1D6M5X2_MAIZE;tr|B4FV50|B4FV50_MAIZE;tr|A0A1D6HEX6|A0A1D6HEX6_MAIZE;tr|A0A1D6LI77|A0A1D6LI77_MAIZE…		Locus:1.1.1.1173.14 File:"P170059_14.WIFF"
29536	MAASIIR	1064.63	2	0.000912573	19.8392	tr|A0A1D6GDW1|A0A1D6GDW1_MAIZE		Locus:1.1.1.1252.10 File:"P170059_17.WIFF"
29540	MAASIIR	1064.63	2	0.00170947	16.8858	tr|A0A1D6GDW1|A0A1D6GDW1_MAIZE		Locus:1.1.1.1240.18 File:"P170059_17.WIFF"
29541	MAASIIR	1064.63	2	0.00656336	10.5293	tr|A0A1D6GDW1|A0A1D6GDW1_MAIZE		Locus:1.1.1.1248.13 File:"P170059_17.WIFF"
29542	MAASIIR	1064.63	2	0.00137527	17.8705	tr|A0A1D6GDW1|A0A1D6GDW1_MAIZE		Locus:1.1.1.1244.9 File:"P170059_17.WIFF"
29559	SLLSVEDVK	1596.95	3	0.000192412	28.3269	tr|A0A1D6GWC2|A0A1D6GWC2_MAIZE;tr|B4FTI4|B4FTI4_MAIZE;tr|B4F9E6|B4F9E6_MAIZE;tr|A0A1D6GWC0|A0A1D6GWC0_MAIZE		Locus:1.1.1.1249.7 File:"P170059_13.WIFF"
29575	GLAVVFR	1064.66	2	0.000762761	20.6413	tr|C0HDZ8|C0HDZ8_MAIZE;tr|K7UJR2|K7UJR2_MAIZE;tr|Q5GAQ8|Q5GAQ8_MAIZE;tr|Q5GAU6|Q5GAU6_MAIZE;tr|C0PCZ7|C0PCZ7_MAIZE;tr|A0A1D6E789|A0A1D6E789_MAIZE		Locus:1.1.1.1263.13 File:"P170059_20.WIFF"
29580	VFNILR	1064.66	2	0.00512358	11.496	tr|B6T3J2|B6T3J2_MAIZE;tr|B6TI18|B6TI18_MAIZE;tr|A0A1D6F4G2|A0A1D6F4G2_MAIZE;tr|A0A1D6F4G1|A0A1D6F4G1_MAIZE;tr|B6TPW4|B6TPW4_MAIZE;tr|B4FGR6|B4FGR6_MAIZE		Locus:1.1.1.1328.6 File:"P170059_11.WIFF"
29581	VFNILR	1064.66	2	0.00503125	11.616	tr|B6T3J2|B6T3J2_MAIZE;tr|B6TI18|B6TI18_MAIZE;tr|A0A1D6F4G2|A0A1D6F4G2_MAIZE;tr|A0A1D6F4G1|A0A1D6F4G1_MAIZE;tr|B6TPW4|B6TPW4_MAIZE;tr|B4FGR6|B4FGR6_MAIZE		Locus:1.1.1.1324.6 File:"P170059_11.WIFF"
29592	LVEGLVLDHGSR	1597.91	3	2.67362e-05	35.7449	tr|A0A1D6F4L0|A0A1D6F4L0_MAIZE;tr|B4FF57|B4FF57_MAIZE;tr|B6U118|B6U118_MAIZE;tr|B6T8Q5|B6T8Q5_MAIZE		Locus:1.1.1.1300.11 File:"P170059_20.WIFF"
29593	QFVLEVIHPGR	1597.92	3	0	46.4316	tr|B6T8Y2|B6T8Y2_MAIZE;tr|C0PNT2|C0PNT2_MAIZE;tr|B6T018|B6T018_MAIZE;tr|Q9FUL7|Q9FUL7_MAIZE;tr|B6TQZ0|B6TQZ0_MAIZE;tr|B4FJ27|B4FJ27_MAIZE;tr|B4FNV6|B4FNV6_MAIZE		Locus:1.1.1.1331.8 File:"P170059_20.WIFF"
29624	LDIMDR	1065.58	2	0.00216546	15.5253	tr|A0A1D6G5W0|A0A1D6G5W0_MAIZE;tr|A0A1D6G5X1|A0A1D6G5X1_MAIZE;tr|A0A1D6N309|A0A1D6N309_MAIZE;tr|A0A1D6N308|A0A1D6N308_MAIZE;tr|A0A1D6ECY4|A0A1D6ECY4_MAIZE;tr|A0A1D6G5W1|A0A1D6G5W1_MAIZE;tr|A0A1D6G5W9|A0A1D6G5W9_MAIZE;tr|A0A1D6N311|A0A1D6N311_MAIZE;tr|K7VM86|K7VM86_MAIZE;tr|A0A1D6G5W6|A0A1D6G5W6_MAIZE		Locus:1.1.1.1169.12 File:"P170059_10.WIFF"
29639	SISDLLD	1065.59	2	0.000392241	24.8118	tr|A0A1D6FB02|A0A1D6FB02_MAIZE;tr|B6ST71|B6ST71_MAIZE;tr|K7V8U5|K7V8U5_MAIZE;tr|A0A1D6FB00|A0A1D6FB00_MAIZE;tr|B4FKG3|B4FKG3_MAIZE		Locus:1.1.1.1347.5 File:"P170059_8.WIFF"
29665	DVYLPR	1065.61	3	0.00597974	10.9175	tr|B4FZ47|B4FZ47_MAIZE;tr|M1H967|M1H967_MAIZE;tr|K7TY39|K7TY39_MAIZE;tr|A0A1D6K3W8|A0A1D6K3W8_MAIZE;tr|C0PI47|C0PI47_MAIZE;tr|A0A1D6PN12|A0A1D6PN12_MAIZE;tr|A0A1D6K3W4|A0A1D6K3W4_MAIZE;tr|B6U3L0|B6U3L0_MAIZE;tr|B4FP89|B4FP89_MAIZE;tr|A0A1D6K3W7|A0A1D6K3W7_MAIZE;tr|B4FQ73|B4FQ73_MAIZE;tr|A0A1D6K3W5|A0A1D6K3W5_MAIZE		Locus:1.1.1.1131.2 File:"P170059_16.WIFF"
29708	LEVVFR	1065.65	2	0.00299085	13.85	tr|B4FVD5|B4FVD5_MAIZE;tr|B6T2T0|B6T2T0_MAIZE		Locus:1.1.1.1336.6 File:"P170059_6.WIFF"
29709	LEVVFR	1065.65	2	0.00390974	12.802	tr|B4FVD5|B4FVD5_MAIZE;tr|B6T2T0|B6T2T0_MAIZE		Locus:1.1.1.1340.2 File:"P170059_6.WIFF"
29710	LEVVFR	1065.65	2	0.00240483	14.9185	tr|B4FVD5|B4FVD5_MAIZE;tr|B6T2T0|B6T2T0_MAIZE		Locus:1.1.1.1344.4 File:"P170059_6.WIFF"
29711	LEVVFR	1065.65	2	0.00331612	13.4428	tr|B4FVD5|B4FVD5_MAIZE;tr|B6T2T0|B6T2T0_MAIZE		Locus:1.1.1.1348.4 File:"P170059_6.WIFF"
29712	LEVVFR	1065.65	2	0.00441594	12.2643	tr|B4FVD5|B4FVD5_MAIZE;tr|B6T2T0|B6T2T0_MAIZE		Locus:1.1.1.1352.3 File:"P170059_6.WIFF"
29715	LEVVFR	1065.65	2	0.00322468	13.5587	tr|B4FVD5|B4FVD5_MAIZE;tr|B6T2T0|B6T2T0_MAIZE		Locus:1.1.1.1343.6 File:"P170059_7.WIFF"
29716	LEVVFR	1065.65	2	0.00279159	14.1867	tr|B4FVD5|B4FVD5_MAIZE;tr|B6T2T0|B6T2T0_MAIZE		Locus:1.1.1.1351.5 File:"P170059_7.WIFF"
29717	LEVVFR	1065.65	2	0.00432143	12.3466	tr|B4FVD5|B4FVD5_MAIZE;tr|B6T2T0|B6T2T0_MAIZE		Locus:1.1.1.1347.7 File:"P170059_7.WIFF"
29718	LEVVFR	1065.65	2	0.00422281	12.4439	tr|B4FVD5|B4FVD5_MAIZE;tr|B6T2T0|B6T2T0_MAIZE		Locus:1.1.1.1339.7 File:"P170059_7.WIFF"
29724	TLLFLR	1065.69	2	0.00622676	10.7671	tr|A0A1D6N527|A0A1D6N527_MAIZE;tr|A0A1D6N521|A0A1D6N521_MAIZE;tr|A0A1D6N522|A0A1D6N522_MAIZE;tr|A0A1D6N523|A0A1D6N523_MAIZE;tr|A0A1D6N516|A0A1D6N516_MAIZE;tr|A0A1D6N517|A0A1D6N517_MAIZE;tr|A0A1D6MV26|A0A1D6MV26_MAIZE;tr|A1XCH8|A1XCH8_MAIZE;tr|A1XCI7|A1XCI7_MAIZE;tr|A0A1D6N528|A0A1D6N528_MAIZE;tr|A0A1D6N518|A0A1D6N518_MAIZE;tr|A0A1D6N526|A0A1D6N526_MAIZE;tr|C0PHP9|C0PHP9_MAIZE		Locus:1.1.1.1389.5 File:"P170059_13.WIFF"
29727	TLLFLR	1065.69	2	0.00617991	10.7986	tr|A0A1D6N527|A0A1D6N527_MAIZE;tr|A0A1D6N521|A0A1D6N521_MAIZE;tr|A0A1D6N522|A0A1D6N522_MAIZE;tr|A0A1D6N523|A0A1D6N523_MAIZE;tr|A0A1D6N516|A0A1D6N516_MAIZE;tr|A0A1D6N517|A0A1D6N517_MAIZE;tr|A0A1D6MV26|A0A1D6MV26_MAIZE;tr|A1XCH8|A1XCH8_MAIZE;tr|A1XCI7|A1XCI7_MAIZE;tr|A0A1D6N528|A0A1D6N528_MAIZE;tr|A0A1D6N518|A0A1D6N518_MAIZE;tr|A0A1D6N526|A0A1D6N526_MAIZE;tr|C0PHP9|C0PHP9_MAIZE		Locus:1.1.1.1293.11 File:"P170059_11.WIFF"
29731	TLLFLR	1065.69	2	0.00443094	12.2486	tr|A0A1D6N527|A0A1D6N527_MAIZE;tr|A0A1D6N521|A0A1D6N521_MAIZE;tr|A0A1D6N522|A0A1D6N522_MAIZE;tr|A0A1D6N523|A0A1D6N523_MAIZE;tr|A0A1D6N516|A0A1D6N516_MAIZE;tr|A0A1D6N517|A0A1D6N517_MAIZE;tr|A0A1D6MV26|A0A1D6MV26_MAIZE;tr|A1XCH8|A1XCH8_MAIZE;tr|A1XCI7|A1XCI7_MAIZE;tr|A0A1D6N528|A0A1D6N528_MAIZE;tr|A0A1D6N518|A0A1D6N518_MAIZE;tr|A0A1D6N526|A0A1D6N526_MAIZE;tr|C0PHP9|C0PHP9_MAIZE		Locus:1.1.1.1305.11 File:"P170059_12.WIFF"
29746	SNLDSQVTK	1598.91	3	0.000103135	31.0486	tr|B4FFQ3|B4FFQ3_MAIZE;tr|C0P2J3|C0P2J3_MAIZE;tr|A0A1D6MXM8|A0A1D6MXM8_MAIZE;tr|B6TAA9|B6TAA9_MAIZE		Locus:1.1.1.1030.22 File:"P170059_8.WIFF"
29791	ADAIMSR	1066.57	2	0.00294316	13.9109	tr|A0A1D6F6K2|A0A1D6F6K2_MAIZE;tr|A0A1D6F6K0|A0A1D6F6K0_MAIZE;tr|A0A1D6F6J8|A0A1D6F6J8_MAIZE;tr|B6U7X1|B6U7X1_MAIZE;tr|A0A1D6F6K1|A0A1D6F6K1_MAIZE		Locus:1.1.1.1070.18 File:"P170059_14.WIFF"
29866	FEAQLR	1066.61	2	0.0041377	12.5481	tr|A0A1D6KM04|A0A1D6KM04_MAIZE;tr|C0P6H1|C0P6H1_MAIZE		Locus:1.1.1.1139.11 File:"P170059_16.WIFF"
29902	GATTLGDMVK	1599.91	3	0.00195544	16.1518	tr|A0A1D6JY31|A0A1D6JY31_MAIZE		Locus:1.1.1.1225.8 File:"P170059_5.WIFF"
29910	AFDVVNSIK	1599.94	3	0.000792924	20.4807	sp|A5H453|PER42_MAIZE;tr|B4G1S4|B4G1S4_MAIZE;tr|C4J6E4|C4J6E4_MAIZE;tr|B6T4Q8|B6T4Q8_MAIZE		Locus:1.1.1.1328.4 File:"P170059_16.WIFF"
29922	QFLVTR	1066.64	2	0.00276789	14.2298	tr|A0A096QVQ0|A0A096QVQ0_MAIZE;tr|B6U6K9|B6U6K9_MAIZE;tr|B8XVP6|B8XVP6_MAIZE;tr|A0A1D6GJM9|A0A1D6GJM9_MAIZE;tr|A0A1D6G4V5|A0A1D6G4V5_MAIZE;tr|B8XVR6|B8XVR6_MAIZE;tr|A0A1D6DQV3|A0A1D6DQV3_MAIZE		Locus:1.1.1.1065.19 File:"P170059_12.WIFF"
29931	VVQVYR	1066.64	2	0.00421517	12.4479	tr|A0A1D6EPV5|A0A1D6EPV5_MAIZE;tr|B6SUT0|B6SUT0_MAIZE;tr|B4FZG4|B4FZG4_MAIZE;tr|A0A1D6MLR1|A0A1D6MLR1_MAIZE;tr|A0A1D6EFX4|A0A1D6EFX4_MAIZE;tr|A0A1D6MTF8|A0A1D6MTF8_MAIZE;tr|B4FMZ2|B4FMZ2_MAIZE;tr|K7TYB0|K7TYB0_MAIZE;tr|A0A1D6KNG6|A0A1D6KNG6_MAIZE;tr|B6TPG2|B6TPG2_MAIZE;tr|O82579|O82579_MAIZE		Locus:1.1.1.1079.17 File:"P170059_8.WIFF"
29932	VVQVYR	1066.64	2	0.00208642	15.8126	tr|A0A1D6EPV5|A0A1D6EPV5_MAIZE;tr|B6SUT0|B6SUT0_MAIZE;tr|B4FZG4|B4FZG4_MAIZE;tr|A0A1D6MLR1|A0A1D6MLR1_MAIZE;tr|A0A1D6EFX4|A0A1D6EFX4_MAIZE;tr|A0A1D6MTF8|A0A1D6MTF8_MAIZE;tr|B4FMZ2|B4FMZ2_MAIZE;tr|K7TYB0|K7TYB0_MAIZE;tr|A0A1D6KNG6|A0A1D6KNG6_MAIZE;tr|B6TPG2|B6TPG2_MAIZE;tr|O82579|O82579_MAIZE		Locus:1.1.1.1075.21 File:"P170059_8.WIFF"
29947	AAAAGGAGGGEGGGAGLVVK	2134.2	4	3.90386e-05	33.6342	tr|A0A1D6GES6|A0A1D6GES6_MAIZE;tr|A0A1D6GET3|A0A1D6GET3_MAIZE;tr|A0A1D6GES2|A0A1D6GES2_MAIZE;tr|A0A1D6GES4|A0A1D6GES4_MAIZE		Locus:1.1.1.1095.16 File:"P170059_14.WIFF"
29949	IVAQHFVQPTSA	1600.89	3	3.30462e-05	34.2158	tr|G9I6E1|G9I6E1_MAIZE;tr|B6UBI2|B6UBI2_MAIZE;tr|K7TXQ3|K7TXQ3_MAIZE;tr|K7VA74|K7VA74_MAIZE;tr|H2BJB6|H2BJB6_MAIZE;tr|E7DDV3|E7DDV3_MAIZE;tr|A0A1D6JIH7|A0A1D6JIH7_MAIZE;tr|A0A1D6JIH8|A0A1D6JIH8_MAIZE		Locus:1.1.1.1206.10 File:"P170059_6.WIFF"
29950	RPEMSPLQAIR	1600.9	3	5.02994e-05	32.1916	tr|B6T857|B6T857_MAIZE;tr|A0A1D6MPS9|A0A1D6MPS9_MAIZE;tr|A0A1D6MPS7|A0A1D6MPS7_MAIZE;tr|C0P6M8|C0P6M8_MAIZE;tr|A0A1D6MPT0|A0A1D6MPT0_MAIZE		Locus:1.1.1.1132.17 File:"P170059_15.WIFF"
29952	LLNLYETK	1600.96	3	0.000392241	24.8168	tr|A0A1D6LGF1|A0A1D6LGF1_MAIZE		Locus:1.1.1.1308.7 File:"P170059_3.WIFF"
30008	AEEIFR	1067.59	2	0.00791093	9.75646	tr|A0A1D6M6F5|A0A1D6M6F5_MAIZE;tr|A0A1D6M6F7|A0A1D6M6F7_MAIZE;tr|A0A1D6M6F4|A0A1D6M6F4_MAIZE;tr|B6SM02|B6SM02_MAIZE;tr|A0A1D6M6F9|A0A1D6M6F9_MAIZE;tr|A0A1D6MEE5|A0A1D6MEE5_MAIZE		Locus:1.1.1.1160.11 File:"P170059_8.WIFF"
30068	AYELLR	1067.63	3	0.00104153	19.1138	tr|A0A1D6KQF0|A0A1D6KQF0_MAIZE;tr|A0A1D6NZV0|A0A1D6NZV0_MAIZE;tr|B7ZYR6|B7ZYR6_MAIZE;tr|A0A1D6NZU7|A0A1D6NZU7_MAIZE;tr|A0A1D6KQE9|A0A1D6KQE9_MAIZE;tr|A0A1D6NZU8|A0A1D6NZU8_MAIZE;tr|A0A1D6KQF3|A0A1D6KQF3_MAIZE;tr|H7BRM0|H7BRM0_MAIZE;tr|B4FAE6|B4FAE6_MAIZE;tr|A0A1D6NZU9|A0A1D6NZU9_MAIZE		Locus:1.1.1.1216.2 File:"P170059_20.WIFF"
30069	AYELLR	1067.63	2	0.00568998	11.0867	tr|A0A1D6KQF0|A0A1D6KQF0_MAIZE;tr|A0A1D6NZV0|A0A1D6NZV0_MAIZE;tr|B7ZYR6|B7ZYR6_MAIZE;tr|A0A1D6NZU7|A0A1D6NZU7_MAIZE;tr|A0A1D6KQE9|A0A1D6KQE9_MAIZE;tr|A0A1D6NZU8|A0A1D6NZU8_MAIZE;tr|A0A1D6KQF3|A0A1D6KQF3_MAIZE;tr|H7BRM0|H7BRM0_MAIZE;tr|B4FAE6|B4FAE6_MAIZE;tr|A0A1D6NZU9|A0A1D6NZU9_MAIZE		Locus:1.1.1.1210.12 File:"P170059_20.WIFF"
30070	AYELLR	1067.63	2	0.00382526	12.8868	tr|A0A1D6KQF0|A0A1D6KQF0_MAIZE;tr|A0A1D6NZV0|A0A1D6NZV0_MAIZE;tr|B7ZYR6|B7ZYR6_MAIZE;tr|A0A1D6NZU7|A0A1D6NZU7_MAIZE;tr|A0A1D6KQE9|A0A1D6KQE9_MAIZE;tr|A0A1D6NZU8|A0A1D6NZU8_MAIZE;tr|A0A1D6KQF3|A0A1D6KQF3_MAIZE;tr|H7BRM0|H7BRM0_MAIZE;tr|B4FAE6|B4FAE6_MAIZE;tr|A0A1D6NZU9|A0A1D6NZU9_MAIZE		Locus:1.1.1.1214.14 File:"P170059_20.WIFF"
30074	ALEYLR	1067.63	2	0.00603497	10.8783	tr|A0A1D6NDY9|A0A1D6NDY9_MAIZE;tr|A0A1D6NDZ0|A0A1D6NDZ0_MAIZE;tr|C0HEL0|C0HEL0_MAIZE;tr|B6THV4|B6THV4_MAIZE		Locus:1.1.1.1183.8 File:"P170059_2.WIFF"
30080	EILPHR	1067.64	3	0.00548519	11.2176	tr|A0A1D6PTX8|A0A1D6PTX8_MAIZE;tr|C0HJ53|C0HJ53_MAIZE		Locus:1.1.1.1037.2 File:"P170059_15.WIFF"
30082	EILPHR	1067.64	3	0.0028019	14.1505	tr|A0A1D6PTX8|A0A1D6PTX8_MAIZE;tr|C0HJ53|C0HJ53_MAIZE		Locus:1.1.1.1033.2 File:"P170059_15.WIFF"
30086	VTIYIR	1067.66	2	0.00233068	15.0956	tr|A0A1D6K127|A0A1D6K127_MAIZE;tr|A0A1D6K126|A0A1D6K126_MAIZE;tr|A0A1D6K128|A0A1D6K128_MAIZE;tr|A0A1D6K131|A0A1D6K131_MAIZE		Locus:1.1.1.1206.18 File:"P170059_15.WIFF"
30090	TIYLVR	1067.66	2	0.00407691	12.6072	tr|A0A1D6J382|A0A1D6J382_MAIZE;tr|B6TTW5|B6TTW5_MAIZE;tr|A0A1D6J388|A0A1D6J388_MAIZE;tr|A0A1D6J379|A0A1D6J379_MAIZE;tr|A0A1D6EG29|A0A1D6EG29_MAIZE;tr|A0A1D6J383|A0A1D6J383_MAIZE;tr|K7UH25|K7UH25_MAIZE;tr|A0A1D6J381|A0A1D6J381_MAIZE;tr|A0A1D6EG28|A0A1D6EG28_MAIZE;tr|C0HFR0|C0HFR0_MAIZE;tr|A0A1D6EG26|A0A1D6EG26_MAIZE;tr|A0A1D6EG37|A0A1D6EG37_MAIZE;tr|K7TS46|K7TS46_MAIZE;tr|A0A1D6J389|A0A1D6J389_MAI…		Locus:1.1.1.1194.13 File:"P170059_13.WIFF"
30140	ILEEVEGIVAAR	1601.93	3	0.000112817	30.5745	tr|A0A1D6GP24|A0A1D6GP24_MAIZE		Locus:1.1.1.1647.2 File:"P170059_17.WIFF"
30198	QIFDSR	1068.59	2	0.000487209	23.6086	sp|P26301|ENO1_MAIZE;tr|K7W6Y1|K7W6Y1_MAIZE;tr|K7V794|K7V794_MAIZE;tr|K7VBA0|K7VBA0_MAIZE;tr|A0A1D6KCB2|A0A1D6KCB2_MAIZE;tr|C0HGV5|C0HGV5_MAIZE;sp|P42895|ENO2_MAIZE;tr|B8A0W7|B8A0W7_MAIZE;tr|B6T3P9|B6T3P9_MAIZE;tr|A0A1D6NVW3|A0A1D6NVW3_MAIZE		Locus:1.1.1.1078.15 File:"P170059_15.WIFF"
30200	QIFDSR	1068.59	2	0.000921397	19.7919	sp|P26301|ENO1_MAIZE;tr|K7W6Y1|K7W6Y1_MAIZE;tr|K7V794|K7V794_MAIZE;tr|K7VBA0|K7VBA0_MAIZE;tr|A0A1D6KCB2|A0A1D6KCB2_MAIZE;tr|C0HGV5|C0HGV5_MAIZE;sp|P42895|ENO2_MAIZE;tr|B8A0W7|B8A0W7_MAIZE;tr|B6T3P9|B6T3P9_MAIZE;tr|A0A1D6NVW3|A0A1D6NVW3_MAIZE		Locus:1.1.1.1082.12 File:"P170059_15.WIFF"
30209	QIFDSR	1068.59	2	0.000618703	21.6468	sp|P26301|ENO1_MAIZE;tr|K7W6Y1|K7W6Y1_MAIZE;tr|K7V794|K7V794_MAIZE;tr|K7VBA0|K7VBA0_MAIZE;tr|A0A1D6KCB2|A0A1D6KCB2_MAIZE;tr|C0HGV5|C0HGV5_MAIZE;sp|P42895|ENO2_MAIZE;tr|B8A0W7|B8A0W7_MAIZE;tr|B6T3P9|B6T3P9_MAIZE;tr|A0A1D6NVW3|A0A1D6NVW3_MAIZE		Locus:1.1.1.1101.21 File:"P170059_16.WIFF"
30233	LLADMEAAGRPR	1602.88	3	2.67362e-05	34.5308	tr|C0HIB0|C0HIB0_MAIZE		Locus:1.1.1.1249.4 File:"P170059_3.WIFF"
30241	CPFDAIEIINLPK	2137.21	4	0.00088731	19.9542	tr|A0A1D6K1X2|A0A1D6K1X2_MAIZE;tr|K7WDQ7|K7WDQ7_MAIZE;tr|A0A096RRD4|A0A096RRD4_MAIZE;tr|A0A1D6PB13|A0A1D6PB13_MAIZE;tr|A0A1D6PB11|A0A1D6PB11_MAIZE		Locus:1.1.1.1457.3 File:"P170059_3.WIFF"
30258	GYVPMVVSK	1602.93	3	0.00233452	15.079	tr|A0A1D6FR26|A0A1D6FR26_MAIZE;tr|K7V443|K7V443_MAIZE;tr|B6TY14|B6TY14_MAIZE;tr|B4FM12|B4FM12_MAIZE	Oxidation (M) [15.99]	Locus:1.1.1.1103.18 File:"P170059_3.WIFF"
30265	WIGHPR	1068.61	3	0.00140294	17.7331	tr|A0A1D6JYA0|A0A1D6JYA0_MAIZE;tr|B4FF24|B4FF24_MAIZE;tr|B6UIR3|B6UIR3_MAIZE;tr|A0A1D6PDI7|A0A1D6PDI7_MAIZE;tr|A0A1D6PDH9|A0A1D6PDH9_MAIZE;tr|B4FAG0|B4FAG0_MAIZE;tr|A0A1D6JYA1|A0A1D6JYA1_MAIZE		Locus:1.1.1.1046.2 File:"P170059_15.WIFF"
30277	GFSVISR	1068.62	2	0.000302806	26.1286	tr|B4FH35|B4FH35_MAIZE		Locus:1.1.1.1078.15 File:"P170059_12.WIFF"
30278	GIVYSAR	1068.62	2	0.00202603	15.9291	tr|A0A1D6GEU4|A0A1D6GEU4_MAIZE;tr|A0A1D6GET7|A0A1D6GET7_MAIZE;tr|A0A1D6GET1|A0A1D6GET1_MAIZE;tr|A0A1D6GET4|A0A1D6GET4_MAIZE;tr|A0A1D6GEU1|A0A1D6GEU1_MAIZE;tr|A0A1D6GET3|A0A1D6GET3_MAIZE;tr|A0A1D6GES2|A0A1D6GES2_MAIZE;tr|A0A1D6GES4|A0A1D6GES4_MAIZE		Locus:1.1.1.1054.22 File:"P170059_6.WIFF"
30279	SAATLFR	1068.62	2	0.00174184	16.7782	tr|C0P4T2|C0P4T2_MAIZE;tr|B6TVE3|B6TVE3_MAIZE		Locus:1.1.1.1089.16 File:"P170059_12.WIFF"
30280	SAATLFR	1068.62	2	0.00302241	13.8131	tr|C0P4T2|C0P4T2_MAIZE;tr|B6TVE3|B6TVE3_MAIZE		Locus:1.1.1.1178.20 File:"P170059_13.WIFF"
30281	SAATLFR	1068.62	2	0.000571667	22.0677	tr|C0P4T2|C0P4T2_MAIZE;tr|B6TVE3|B6TVE3_MAIZE		Locus:1.1.1.1174.21 File:"P170059_13.WIFF"
30282	SAATLFR	1068.62	2	0.000605844	21.6585	tr|C0P4T2|C0P4T2_MAIZE;tr|B6TVE3|B6TVE3_MAIZE		Locus:1.1.1.1170.22 File:"P170059_13.WIFF"
30319	HLVQLR	1068.67	3	0.00651439	10.5536	tr|K7VC25|K7VC25_MAIZE;tr|A0A1D6FHT5|A0A1D6FHT5_MAIZE;tr|A0A1D6FHT3|A0A1D6FHT3_MAIZE;tr|A0A1D6FHS6|A0A1D6FHS6_MAIZE;tr|A0A1D6FHT4|A0A1D6FHT4_MAIZE;tr|A0A1D6FHS8|A0A1D6FHS8_MAIZE;tr|A0A1D6FHT2|A0A1D6FHT2_MAIZE;tr|A0A1D6FHT0|A0A1D6FHT0_MAIZE;tr|A0A097PPM5|A0A097PPM5_MAIZE;tr|A0A1D6FHS5|A0A1D6FHS5_MAIZE;tr|A0A1D6FHT7|A0A1D6FHT7_MAIZE;tr|C4J022|C4J022_MAIZE		Locus:1.1.1.1044.2 File:"P170059_14.WIFF"
30320	NIHILR	1068.67	3	0.00462691	12.0354	tr|A0A1D6H604|A0A1D6H604_MAIZE;tr|A0A1D6H5Z9|A0A1D6H5Z9_MAIZE;tr|A0A1D6H611|A0A1D6H611_MAIZE;tr|A0A1D6H603|A0A1D6H603_MAIZE;tr|Q9SAZ6|Q9SAZ6_MAIZE;tr|A0A1D6H600|A0A1D6H600_MAIZE;tr|A0A1D6H619|A0A1D6H619_MAIZE		Locus:1.1.1.1083.2 File:"P170059_13.WIFF"
30345	MEFSPR	1069.55	2	0.00165241	17.0094	sp|P05494|ATPAM_MAIZE;tr|A0A1D6H5I4|A0A1D6H5I4_MAIZE		Locus:1.1.1.1094.20 File:"P170059_15.WIFF"
30346	MEFSPR	1069.55	2	0.00230462	15.1831	sp|P05494|ATPAM_MAIZE;tr|A0A1D6H5I4|A0A1D6H5I4_MAIZE		Locus:1.1.1.1090.14 File:"P170059_15.WIFF"
30353	GAFANMR	1069.56	2	0.000375026	25.1325	tr|A0A1D6J318|A0A1D6J318_MAIZE;tr|A0A1D6EGC1|A0A1D6EGC1_MAIZE;tr|A0A1D6EGA5|A0A1D6EGA5_MAIZE;tr|A0A1D6EGB5|A0A1D6EGB5_MAIZE;tr|A0A1D6EGA6|A0A1D6EGA6_MAIZE;tr|A0A1D6EGB8|A0A1D6EGB8_MAIZE;tr|A0A1D6J326|A0A1D6J326_MAIZE;tr|A0A1D6J327|A0A1D6J327_MAIZE;tr|A0A1D6J321|A0A1D6J321_MAIZE;tr|A0A1D6J323|A0A1D6J323_MAIZE;tr|A0A1D6J331|A0A1D6J331_MAIZE;tr|A0A1D6H2F2|A0A1D6H2F2_MAIZE;tr|A0A1D6EGC3|A0A1D6EGC3_MA…		Locus:1.1.1.1089.19 File:"P170059_7.WIFF"
30396	MAEIFR	1069.59	2	0.00182066	16.5185	tr|B6T8Q2|B6T8Q2_MAIZE;tr|A0A1D6GLW1|A0A1D6GLW1_MAIZE;tr|B4FHM4|B4FHM4_MAIZE;tr|C4IZH7|C4IZH7_MAIZE		Locus:1.1.1.1244.5 File:"P170059_4.WIFF"
30411	SLDYIR	1069.61	2	0.000549117	22.6434	tr|A0A1D6ET48|A0A1D6ET48_MAIZE;tr|A0A1D6ET63|A0A1D6ET63_MAIZE		Locus:1.1.1.1141.17 File:"P170059_17.WIFF"
30419	SVYELR	1069.61	3	0.00148102	17.5044	tr|K7VZN8|K7VZN8_MAIZE;tr|B6TE40|B6TE40_MAIZE;tr|B6TXN7|B6TXN7_MAIZE		Locus:1.1.1.1084.2 File:"P170059_14.WIFF"
30453	LHVIER	1069.66	3	0.00362893	13.1093	tr|A0A1D6KJI3|A0A1D6KJI3_MAIZE;tr|B4FH40|B4FH40_MAIZE;tr|A0A1D6KJI0|A0A1D6KJI0_MAIZE;tr|A0A1D6KJI1|A0A1D6KJI1_MAIZE		Locus:1.1.1.1113.2 File:"P170059_18.WIFF"
30536	AAAVGANSQAAQSMLK	2141.17	4	3.30462e-05	34.1028	tr|B4FDY6|B4FDY6_MAIZE;tr|B4FAR8|B4FAR8_MAIZE	Oxidation (M) [15.99]	Locus:1.1.1.1093.21 File:"P170059_20.WIFF"
30569	SGSPLIPLSEFR	1605.9	3	0	42.4468	tr|A0A1D6M5L9|A0A1D6M5L9_MAIZE;tr|B4G087|B4G087_MAIZE;tr|B6TYX3|B6TYX3_MAIZE		Locus:1.1.1.1385.3 File:"P170059_7.WIFF"
30589	VLTMVIQETLR	1605.94	3	0	44.1726	tr|A0A1D6F4G3|A0A1D6F4G3_MAIZE		Locus:1.1.1.1648.5 File:"P170059_16.WIFF"
30604	VVAPPER	1070.64	2	0.00136278	17.9268	tr|P93634|P93634_MAIZE;tr|B6SI11|B6SI11_MAIZE;tr|K7UYX2|K7UYX2_MAIZE;tr|P93635|P93635_MAIZE;tr|B8XH56|B8XH56_MAIZE;tr|B4F989|B4F989_MAIZE;tr|Q84QI1|Q84QI1_MAIZE;tr|A0A1D6LI44|A0A1D6LI44_MAIZE;tr|A0A1D6J7K0|A0A1D6J7K0_MAIZE;tr|K7V2H7|K7V2H7_MAIZE;tr|A0A1D6EHT4|A0A1D6EHT4_MAIZE;tr|A0A1D6FW06|A0A1D6FW06_MAIZE;tr|A0A1D6FW12|A0A1D6FW12_MAIZE;tr|B4FMG7|B4FMG7_MAIZE;tr|B6TQ08|B6TQ08_MAIZE;tr|A0A1D6EHT7|…		Locus:1.1.1.940.25 File:"P170059_11.WIFF"
30613	GIPDLPR	1070.64	2	0.00157503	17.2375	tr|B6T737|B6T737_MAIZE;tr|B6TQ59|B6TQ59_MAIZE;tr|Q6RW09|Q6RW09_MAIZE;tr|B4FUX0|B4FUX0_MAIZE;tr|C0HJ49|C0HJ49_MAIZE;tr|K7VL86|K7VL86_MAIZE		Locus:1.1.1.1181.10 File:"P170059_18.WIFF"
30616	GIPDLPR	1070.64	2	0.00142336	17.6645	tr|B6T737|B6T737_MAIZE;tr|B6TQ59|B6TQ59_MAIZE;tr|Q6RW09|Q6RW09_MAIZE;tr|B4FUX0|B4FUX0_MAIZE;tr|C0HJ49|C0HJ49_MAIZE;tr|K7VL86|K7VL86_MAIZE		Locus:1.1.1.1177.7 File:"P170059_18.WIFF"
30617	VVAPPER	1070.64	2	0.0054962	11.2156	tr|P93634|P93634_MAIZE;tr|B6SI11|B6SI11_MAIZE;tr|K7UYX2|K7UYX2_MAIZE;tr|P93635|P93635_MAIZE;tr|B8XH56|B8XH56_MAIZE;tr|B4F989|B4F989_MAIZE;tr|Q84QI1|Q84QI1_MAIZE;tr|A0A1D6LI44|A0A1D6LI44_MAIZE;tr|A0A1D6J7K0|A0A1D6J7K0_MAIZE;tr|K7V2H7|K7V2H7_MAIZE;tr|A0A1D6EHT4|A0A1D6EHT4_MAIZE;tr|A0A1D6FW06|A0A1D6FW06_MAIZE;tr|A0A1D6FW12|A0A1D6FW12_MAIZE;tr|B4FMG7|B4FMG7_MAIZE;tr|B6TQ08|B6TQ08_MAIZE;tr|A0A1D6EHT7|…		Locus:1.1.1.995.19 File:"P170059_10.WIFF"
30618	VVAPPER	1070.64	2	0.00478013	11.8471	tr|P93634|P93634_MAIZE;tr|B6SI11|B6SI11_MAIZE;tr|K7UYX2|K7UYX2_MAIZE;tr|P93635|P93635_MAIZE;tr|B8XH56|B8XH56_MAIZE;tr|B4F989|B4F989_MAIZE;tr|Q84QI1|Q84QI1_MAIZE;tr|A0A1D6LI44|A0A1D6LI44_MAIZE;tr|A0A1D6J7K0|A0A1D6J7K0_MAIZE;tr|K7V2H7|K7V2H7_MAIZE;tr|A0A1D6EHT4|A0A1D6EHT4_MAIZE;tr|A0A1D6FW06|A0A1D6FW06_MAIZE;tr|A0A1D6FW12|A0A1D6FW12_MAIZE;tr|B4FMG7|B4FMG7_MAIZE;tr|B6TQ08|B6TQ08_MAIZE;tr|A0A1D6EHT7|…		Locus:1.1.1.991.23 File:"P170059_10.WIFF"
30619	VVAPPER	1070.64	2	0.000999985	19.3078	tr|P93634|P93634_MAIZE;tr|B6SI11|B6SI11_MAIZE;tr|K7UYX2|K7UYX2_MAIZE;tr|P93635|P93635_MAIZE;tr|B8XH56|B8XH56_MAIZE;tr|B4F989|B4F989_MAIZE;tr|Q84QI1|Q84QI1_MAIZE;tr|A0A1D6LI44|A0A1D6LI44_MAIZE;tr|A0A1D6J7K0|A0A1D6J7K0_MAIZE;tr|K7V2H7|K7V2H7_MAIZE;tr|A0A1D6EHT4|A0A1D6EHT4_MAIZE;tr|A0A1D6FW06|A0A1D6FW06_MAIZE;tr|A0A1D6FW12|A0A1D6FW12_MAIZE;tr|B4FMG7|B4FMG7_MAIZE;tr|B6TQ08|B6TQ08_MAIZE;tr|A0A1D6EHT7|…		Locus:1.1.1.951.19 File:"P170059_9.WIFF"
30622	LGATHLR	1070.65	3	0.000245746	27.0123	tr|A0A1D6PFS1|A0A1D6PFS1_MAIZE;tr|B4FSM7|B4FSM7_MAIZE;tr|K7WFP0|K7WFP0_MAIZE;sp|Q9FY42|HBL_MAIZE		Locus:1.1.1.946.2 File:"P170059_11.WIFF"
30646	EMDAFR	1071.53	2	0.00795674	9.72887	tr|A0A1D6NK29|A0A1D6NK29_MAIZE;tr|A0A1D6MW36|A0A1D6MW36_MAIZE;tr|A0A1D6NK19|A0A1D6NK19_MAIZE;tr|B6U4D9|B6U4D9_MAIZE;tr|A0A1D6NK31|A0A1D6NK31_MAIZE;tr|A0A1D6KFM9|A0A1D6KFM9_MAIZE;tr|A0A1D6FY02|A0A1D6FY02_MAIZE;tr|A0A1D6KFL8|A0A1D6KFL8_MAIZE;tr|A0A1D6NK21|A0A1D6NK21_MAIZE;tr|A0A1D6FXZ7|A0A1D6FXZ7_MAIZE;tr|A0A1D6MW22|A0A1D6MW22_MAIZE;tr|A0A1D6MW33|A0A1D6MW33_MAIZE;tr|A0A1D6NK26|A0A1D6NK26_MAIZE;tr|A…		Locus:1.1.1.1032.9 File:"P170059_1.WIFF"
30694	ISFVMR	1071.61	3	0.00637842	10.6604	tr|A0A1D6JWI8|A0A1D6JWI8_MAIZE;tr|A0A1D6JWK4|A0A1D6JWK4_MAIZE;tr|B8A0V4|B8A0V4_MAIZE;tr|A0A1D6JWJ1|A0A1D6JWJ1_MAIZE;tr|A0A1D6JWI9|A0A1D6JWI9_MAIZE;tr|C4J389|C4J389_MAIZE;tr|C0HEV0|C0HEV0_MAIZE;tr|A0A1D6JWI7|A0A1D6JWI7_MAIZE;tr|A0A1D6JWJ0|A0A1D6JWJ0_MAIZE	Oxidation (M) [15.99]	Locus:1.1.1.1165.2 File:"P170059_14.WIFF"
30729	SLVFFR	1071.64	2	0.000800717	20.3668	tr|A0A1D6Q300|A0A1D6Q300_MAIZE;tr|K7U513|K7U513_MAIZE;tr|A0A1D6Q2Z7|A0A1D6Q2Z7_MAIZE;tr|A0A1D6Q302|A0A1D6Q302_MAIZE;tr|B4F9D4|B4F9D4_MAIZE;tr|A0A1D6Q304|A0A1D6Q304_MAIZE		Locus:1.1.1.1223.6 File:"P170059_9.WIFF"
30730	SLVFFR	1071.64	2	0.00139951	17.7706	tr|A0A1D6Q300|A0A1D6Q300_MAIZE;tr|K7U513|K7U513_MAIZE;tr|A0A1D6Q2Z7|A0A1D6Q2Z7_MAIZE;tr|A0A1D6Q302|A0A1D6Q302_MAIZE;tr|B4F9D4|B4F9D4_MAIZE;tr|A0A1D6Q304|A0A1D6Q304_MAIZE		Locus:1.1.1.1227.5 File:"P170059_9.WIFF"
30734	FLIYGR	1071.64	2	0.000912573	19.8296	tr|A0A1D6M0H1|A0A1D6M0H1_MAIZE;tr|A0A096QI23|A0A096QI23_MAIZE;tr|B6U0P4|B6U0P4_MAIZE;tr|B4F8M9|B4F8M9_MAIZE;tr|B6UIE1|B6UIE1_MAIZE;tr|B6T983|B6T983_MAIZE;tr|B6STR1|B6STR1_MAIZE;tr|A0A1D6HFX5|A0A1D6HFX5_MAIZE		Locus:1.1.1.1276.8 File:"P170059_8.WIFF"
30740	FPLVHR	1071.65	3	0.00188416	16.3603	tr|A0A1D6G113|A0A1D6G113_MAIZE;tr|B6UAV8|B6UAV8_MAIZE		Locus:1.1.1.1129.2 File:"P170059_20.WIFF"
30830	VFISDEFDDLLPK	2145.18	4	0	52.1271	tr|A0A1D6GWE1|A0A1D6GWE1_MAIZE;tr|A0A1D6LMW9|A0A1D6LMW9_MAIZE;tr|B8A0P3|B8A0P3_MAIZE;tr|A0A1D6LMX6|A0A1D6LMX6_MAIZE;tr|B6U0V6|B6U0V6_MAIZE;tr|A0A1D6GWE2|A0A1D6GWE2_MAIZE;tr|A0A1D6GWE5|A0A1D6GWE5_MAIZE;tr|A0A1D6LMX1|A0A1D6LMX1_MAIZE;tr|A0A1D6LMX5|A0A1D6LMX5_MAIZE;tr|A0A1D6LMX0|A0A1D6LMX0_MAIZE;tr|A0A1D6GWE3|A0A1D6GWE3_MAIZE;tr|A0A1D6LMX3|A0A1D6LMX3_MAIZE		Locus:1.1.1.1535.2 File:"P170059_15.WIFF"
30877	ALQPIFQIYGR	1608.93	3	0.00121817	18.4505	tr|B6TN41|B6TN41_MAIZE		Locus:1.1.1.1454.3 File:"P170059_14.WIFF"
30889	STVPAHVYK	1608.94	3	0.000228338	27.976	tr|B8A2I0|B8A2I0_MAIZE;tr|A0A1D6H4C4|A0A1D6H4C4_MAIZE;tr|B4FIC0|B4FIC0_MAIZE;tr|A0A1D6QRH7|A0A1D6QRH7_MAIZE;tr|A0A1D6H4C1|A0A1D6H4C1_MAIZE;tr|B6TAE5|B6TAE5_MAIZE;tr|B7ZWY9|B7ZWY9_MAIZE;tr|A0A1D6H4D5|A0A1D6H4D5_MAIZE;tr|K7U7B6|K7U7B6_MAIZE;tr|A0A1D6H4C9|A0A1D6H4C9_MAIZE;tr|A0A1D6QRH8|A0A1D6QRH8_MAIZE		Locus:1.1.1.1030.25 File:"P170059_15.WIFF"
30914	LAEALPR	1072.65	2	0.000649967	21.4172	tr|B4FKX2|B4FKX2_MAIZE;tr|K7V0F2|K7V0F2_MAIZE;tr|B6SKS3|B6SKS3_MAIZE;tr|C0HDT6|C0HDT6_MAIZE;tr|K7UW98|K7UW98_MAIZE;tr|A0A1D6MT08|A0A1D6MT08_MAIZE;tr|C0PGU7|C0PGU7_MAIZE;tr|A0A1D6FIA8|A0A1D6FIA8_MAIZE;tr|B6U6F6|B6U6F6_MAIZE		Locus:1.1.1.1093.14 File:"P170059_15.WIFF"
30916	IVEVGPR	1072.65	2	0.00143496	17.6205	tr|A0A1D6QH67|A0A1D6QH67_MAIZE;tr|B6TKJ5|B6TKJ5_MAIZE;tr|A0A1D6FBC9|A0A1D6FBC9_MAIZE;tr|K7V284|K7V284_MAIZE;tr|K7U3B3|K7U3B3_MAIZE;tr|B4FFY3|B4FFY3_MAIZE;tr|B7ZYL9|B7ZYL9_MAIZE;tr|A0A1D6FBC8|A0A1D6FBC8_MAIZE;tr|B6U7B9|B6U7B9_MAIZE;tr|A0A1D6QH69|A0A1D6QH69_MAIZE;tr|A0A1D6QH66|A0A1D6QH66_MAIZE		Locus:1.1.1.1116.12 File:"P170059_16.WIFF"
30917	LAPAIER	1072.65	3	0.00533499	11.3013	tr|C4J4S1|C4J4S1_MAIZE;tr|A0A1D6N0F1|A0A1D6N0F1_MAIZE;tr|B8A2X1|B8A2X1_MAIZE		Locus:1.1.1.1089.2 File:"P170059_15.WIFF"
30929	LSVVPVR	1072.69	2	0.00270674	14.3373	tr|B6TNR8|B6TNR8_MAIZE;tr|C4J880|C4J880_MAIZE;tr|C0PPD4|C0PPD4_MAIZE;tr|A0A1D6GF42|A0A1D6GF42_MAIZE;tr|C0PCQ6|C0PCQ6_MAIZE		Locus:1.1.1.1184.15 File:"P170059_14.WIFF"
30931	LSVVPVR	1072.69	2	0.00657462	10.526	tr|B6TNR8|B6TNR8_MAIZE;tr|C4J880|C4J880_MAIZE;tr|C0PPD4|C0PPD4_MAIZE;tr|A0A1D6GF42|A0A1D6GF42_MAIZE;tr|C0PCQ6|C0PCQ6_MAIZE		Locus:1.1.1.1180.15 File:"P170059_14.WIFF"
30936	ILTLGPR	1072.69	2	0.000428643	24.2398	tr|A0A1D6H2S0|A0A1D6H2S0_MAIZE;tr|C4IZ57|C4IZ57_MAIZE;tr|A0A1D6LQW1|A0A1D6LQW1_MAIZE;tr|A0A1D6LQW2|A0A1D6LQW2_MAIZE;tr|A0A1D6H2R7|A0A1D6H2R7_MAIZE;tr|A0A1D6LQW3|A0A1D6LQW3_MAIZE;tr|A0A1D6H2R9|A0A1D6H2R9_MAIZE;tr|A0A1D6H2S2|A0A1D6H2S2_MAIZE		Locus:1.1.1.1265.13 File:"P170059_7.WIFF"
30937	ILTLGPR	1072.69	2	0.000501355	23.5109	tr|A0A1D6H2S0|A0A1D6H2S0_MAIZE;tr|C4IZ57|C4IZ57_MAIZE;tr|A0A1D6LQW1|A0A1D6LQW1_MAIZE;tr|A0A1D6LQW2|A0A1D6LQW2_MAIZE;tr|A0A1D6H2R7|A0A1D6H2R7_MAIZE;tr|A0A1D6LQW3|A0A1D6LQW3_MAIZE;tr|A0A1D6H2R9|A0A1D6H2R9_MAIZE;tr|A0A1D6H2S2|A0A1D6H2S2_MAIZE		Locus:1.1.1.1263.9 File:"P170059_7.WIFF"
30938	ILTLGPR	1072.69	2	0.00208804	15.7401	tr|A0A1D6H2S0|A0A1D6H2S0_MAIZE;tr|C4IZ57|C4IZ57_MAIZE;tr|A0A1D6LQW1|A0A1D6LQW1_MAIZE;tr|A0A1D6LQW2|A0A1D6LQW2_MAIZE;tr|A0A1D6H2R7|A0A1D6H2R7_MAIZE;tr|A0A1D6LQW3|A0A1D6LQW3_MAIZE;tr|A0A1D6H2R9|A0A1D6H2R9_MAIZE;tr|A0A1D6H2S2|A0A1D6H2S2_MAIZE		Locus:1.1.1.1261.8 File:"P170059_7.WIFF"
30944	VLACFSNNLLR	1609.89	3	1.41849e-05	36.5792	tr|K7V5A8|K7V5A8_MAIZE;tr|A0A1D6G3X3|A0A1D6G3X3_MAIZE;tr|A0A1D6MXL8|A0A1D6MXL8_MAIZE;tr|B4F9U8|B4F9U8_MAIZE;tr|A0A1D6MXL7|A0A1D6MXL7_MAIZE;tr|Q6QP37|Q6QP37_MAIZE;tr|B4FUF3|B4FUF3_MAIZE;tr|B6TQB1|B6TQB1_MAIZE;tr|A0A1D6MXL4|A0A1D6MXL4_MAIZE;tr|A0A1D6G3W9|A0A1D6G3W9_MAIZE;tr|A0A1D6G3X2|A0A1D6G3X2_MAIZE;tr|A0A1D6MXL5|A0A1D6MXL5_MAIZE;tr|A0A1D6G3X0|A0A1D6G3X0_MAIZE;tr|A0A1D6G3X4|A0A1D6G3X4_MAIZE		Locus:1.1.1.1518.2 File:"P170059_13.WIFF"
30994	VLHMDR	1073.6	3	0.000508821	23.2784	tr|A0A1D6FQ43|A0A1D6FQ43_MAIZE;tr|B8A2P2|B8A2P2_MAIZE;tr|B6TLN5|B6TLN5_MAIZE;tr|A0A1D6FQ39|A0A1D6FQ39_MAIZE;tr|C4J6K9|C4J6K9_MAIZE;tr|A0A1D6M4G9|A0A1D6M4G9_MAIZE;tr|A0A1D6FQ35|A0A1D6FQ35_MAIZE;tr|A0A1D6M4H1|A0A1D6M4H1_MAIZE;tr|A0A1D6FQ34|A0A1D6FQ34_MAIZE;tr|A0A1D6ENE6|A0A1D6ENE6_MAIZE;tr|B4FSB0|B4FSB0_MAIZE;tr|A0A1D6ENE8|A0A1D6ENE8_MAIZE;tr|A0A1D6M4H7|A0A1D6M4H7_MAIZE;tr|A0A1D6M4H8|A0A1D6M4H8_MAI…		Locus:1.1.1.1070.2 File:"P170059_17.WIFF"
31025	SVVYFR	1073.62	2	0.00286245	14.0136	tr|A0A096RVL5|A0A096RVL5_MAIZE;tr|B8A2U9|B8A2U9_MAIZE		Locus:1.1.1.1093.16 File:"P170059_12.WIFF"
31027	GPILLEDYHLIEK	2147.25	4	1.41849e-05	36.9449	tr|K7UGM3|K7UGM3_MAIZE;tr|K7U935|K7U935_MAIZE;sp|P18122|CATA1_MAIZE;tr|K7UT72|K7UT72_MAIZE;sp|P18123|CATA3_MAIZE;tr|B6UHU1|B6UHU1_MAIZE		Locus:1.1.1.1408.3 File:"P170059_17.WIFF"
31047	FVHVLR	1073.67	3	0.000995733	19.3117	sp|Q9ZT66|E134_MAIZE;tr|K7TZ69|K7TZ69_MAIZE;tr|B4FY74|B4FY74_MAIZE;tr|B6TMW5|B6TMW5_MAIZE		Locus:1.1.1.1126.2 File:"P170059_7.WIFF"
31048	FVHVLR	1073.67	3	0.000975133	19.4308	sp|Q9ZT66|E134_MAIZE;tr|K7TZ69|K7TZ69_MAIZE;tr|B4FY74|B4FY74_MAIZE;tr|B6TMW5|B6TMW5_MAIZE		Locus:1.1.1.1141.2 File:"P170059_20.WIFF"
31049	FVHVLR	1073.67	3	0.000776014	20.5649	sp|Q9ZT66|E134_MAIZE;tr|K7TZ69|K7TZ69_MAIZE;tr|B4FY74|B4FY74_MAIZE;tr|B6TMW5|B6TMW5_MAIZE		Locus:1.1.1.1137.2 File:"P170059_20.WIFF"
31050	FVHVLR	1073.67	3	0.00154633	17.301	sp|Q9ZT66|E134_MAIZE;tr|K7TZ69|K7TZ69_MAIZE;tr|B4FY74|B4FY74_MAIZE;tr|B6TMW5|B6TMW5_MAIZE		Locus:1.1.1.1133.3 File:"P170059_20.WIFF"
31054	FVHVLR	1073.67	2	0.000302806	25.95	sp|Q9ZT66|E134_MAIZE;tr|K7TZ69|K7TZ69_MAIZE;tr|B4FY74|B4FY74_MAIZE;tr|B6TMW5|B6TMW5_MAIZE		Locus:1.1.1.1134.18 File:"P170059_20.WIFF"
31055	FVHVLR	1073.67	3	0.000299919	26.3083	sp|Q9ZT66|E134_MAIZE;tr|K7TZ69|K7TZ69_MAIZE;tr|B4FY74|B4FY74_MAIZE;tr|B6TMW5|B6TMW5_MAIZE		Locus:1.1.1.1148.2 File:"P170059_19.WIFF"
31076	AAVVGVVR	1073.69	2	0.000384173	25.0606	tr|A0A1D6F844|A0A1D6F844_MAIZE		Locus:1.1.1.1076.17 File:"P170059_10.WIFF"
31078	AAVVGVVR	1073.69	2	0.000134488	29.5162	tr|A0A1D6F844|A0A1D6F844_MAIZE		Locus:1.1.1.1080.13 File:"P170059_10.WIFF"
31079	AAVVGVVR	1073.69	2	0.00828255	9.56139	tr|A0A1D6F844|A0A1D6F844_MAIZE		Locus:1.1.1.1072.18 File:"P170059_10.WIFF"
31080	AAVVGVVR	1073.69	2	0.000392241	24.754	tr|A0A1D6F844|A0A1D6F844_MAIZE		Locus:1.1.1.1072.19 File:"P170059_10.WIFF"
31090	LAAILNR	1073.69	2	0.00270674	14.3347	tr|B6T329|B6T329_MAIZE		Locus:1.1.1.1288.8 File:"P170059_11.WIFF"
31091	LAAILNR	1073.69	2	0.00350912	13.23	tr|B6T329|B6T329_MAIZE		Locus:1.1.1.1280.8 File:"P170059_11.WIFF"
31092	LAAILNR	1073.69	2	0.00472532	11.9142	tr|B6T329|B6T329_MAIZE		Locus:1.1.1.1285.8 File:"P170059_11.WIFF"
31093	LAAILNR	1073.69	2	0.00291663	13.9491	tr|B6T329|B6T329_MAIZE		Locus:1.1.1.1284.8 File:"P170059_11.WIFF"
31094	AAVVGVVR	1073.69	2	0.00119831	18.5254	tr|A0A1D6F844|A0A1D6F844_MAIZE		Locus:1.1.1.1030.24 File:"P170059_11.WIFF"
31095	AAVVGVVR	1073.69	2	0.000546067	22.8318	tr|A0A1D6F844|A0A1D6F844_MAIZE		Locus:1.1.1.1030.25 File:"P170059_11.WIFF"
31097	LAAILNR	1073.69	2	0.00258429	14.5785	tr|B6T329|B6T329_MAIZE		Locus:1.1.1.1300.9 File:"P170059_12.WIFF"
31098	LAAILNR	1073.69	2	0.00458998	12.078	tr|B6T329|B6T329_MAIZE		Locus:1.1.1.1296.9 File:"P170059_12.WIFF"
31108	LMGSLTTNEGLR	1610.86	3	0.000746101	20.7714	tr|A0A1D6DVX4|A0A1D6DVX4_MAIZE;tr|B6TEC3|B6TEC3_MAIZE;tr|B4FBV7|B4FBV7_MAIZE;tr|B6SNG5|B6SNG5_MAIZE;tr|A0A1D6DVX7|A0A1D6DVX7_MAIZE	Oxidation (M) [15.99]	Locus:1.1.1.1189.11 File:"P170059_18.WIFF"
31132	LVDSLSEQDFR	1611.84	3	0	68.0147	tr|B4FT62|B4FT62_MAIZE;tr|B4FSC8|B4FSC8_MAIZE;tr|B6TD84|B6TD84_MAIZE;tr|A0A1D6LKC6|A0A1D6LKC6_MAIZE;sp|P49249|IN22_MAIZE		Locus:1.1.1.1237.8 File:"P170059_9.WIFF"
31158	TLEEIQWSFR	1611.86	3	1.41849e-05	38.7402	tr|A0A1D6MD68|A0A1D6MD68_MAIZE;tr|A0A1D6MD69|A0A1D6MD69_MAIZE;tr|B4FZA5|B4FZA5_MAIZE;tr|A0A1D6MD64|A0A1D6MD64_MAIZE;tr|A0A1D6N1F5|A0A1D6N1F5_MAIZE		Locus:1.1.1.1338.2 File:"P170059_1.WIFF"
31166	GVASTDVFGVPIEATVQR	2149.17	4	8.59992e-05	31.3291	tr|A0A1D6IBQ3|A0A1D6IBQ3_MAIZE;tr|C0PEE2|C0PEE2_MAIZE;tr|A0A1D6IBQ1|A0A1D6IBQ1_MAIZE;tr|B4FPH9|B4FPH9_MAIZE;tr|C0P3U4|C0P3U4_MAIZE;tr|A0A1D6IBQ4|A0A1D6IBQ4_MAIZE		Locus:1.1.1.1376.3 File:"P170059_7.WIFF"
31223	DLTIPGR	1074.63	2	0.00294719	13.8863	tr|A0A1D6G2B5|A0A1D6G2B5_MAIZE;tr|A0A1D6G271|A0A1D6G271_MAIZE;tr|A0A1D6G256|A0A1D6G256_MAIZE;tr|A0A1D6NFI9|A0A1D6NFI9_MAIZE;tr|A0A1D6G278|A0A1D6G278_MAIZE;tr|A0A1D6NFN7|A0A1D6NFN7_MAIZE;tr|A0A1D6NFP1|A0A1D6NFP1_MAIZE;tr|A0A1D6NFN9|A0A1D6NFN9_MAIZE;tr|A0A1D6G292|A0A1D6G292_MAIZE;tr|A0A1D6NFJ9|A0A1D6NFJ9_MAIZE;tr|A0A1D6NFN4|A0A1D6NFN4_MAIZE;tr|A0A1D6NFP3|A0A1D6NFP3_MAIZE;tr|A0A1D6G259|A0A1D6G259_MA…		Locus:1.1.1.1135.21 File:"P170059_17.WIFF"
31227	DLTIPGR	1074.63	2	0.000874344	20.0378	tr|A0A1D6G2B5|A0A1D6G2B5_MAIZE;tr|A0A1D6G271|A0A1D6G271_MAIZE;tr|A0A1D6G256|A0A1D6G256_MAIZE;tr|A0A1D6NFI9|A0A1D6NFI9_MAIZE;tr|A0A1D6G278|A0A1D6G278_MAIZE;tr|A0A1D6NFN7|A0A1D6NFN7_MAIZE;tr|A0A1D6NFP1|A0A1D6NFP1_MAIZE;tr|A0A1D6NFN9|A0A1D6NFN9_MAIZE;tr|A0A1D6G292|A0A1D6G292_MAIZE;tr|A0A1D6NFJ9|A0A1D6NFJ9_MAIZE;tr|A0A1D6NFN4|A0A1D6NFN4_MAIZE;tr|A0A1D6NFP3|A0A1D6NFP3_MAIZE;tr|A0A1D6G259|A0A1D6G259_MA…		Locus:1.1.1.1134.16 File:"P170059_16.WIFF"
31228	DLTIPGR	1074.63	2	0.000683696	21.1327	tr|A0A1D6G2B5|A0A1D6G2B5_MAIZE;tr|A0A1D6G271|A0A1D6G271_MAIZE;tr|A0A1D6G256|A0A1D6G256_MAIZE;tr|A0A1D6NFI9|A0A1D6NFI9_MAIZE;tr|A0A1D6G278|A0A1D6G278_MAIZE;tr|A0A1D6NFN7|A0A1D6NFN7_MAIZE;tr|A0A1D6NFP1|A0A1D6NFP1_MAIZE;tr|A0A1D6NFN9|A0A1D6NFN9_MAIZE;tr|A0A1D6G292|A0A1D6G292_MAIZE;tr|A0A1D6NFJ9|A0A1D6NFJ9_MAIZE;tr|A0A1D6NFN4|A0A1D6NFN4_MAIZE;tr|A0A1D6NFP3|A0A1D6NFP3_MAIZE;tr|A0A1D6G259|A0A1D6G259_MA…		Locus:1.1.1.1130.12 File:"P170059_16.WIFF"
31244	GAGANILR	1074.65	2	0.00130848	18.0736	sp|P12857|ADT2_MAIZE;sp|P04709|ADT1_MAIZE;tr|B4FSA7|B4FSA7_MAIZE;tr|A0A1D6JMC3|A0A1D6JMC3_MAIZE;tr|A0A1D6HIF7|A0A1D6HIF7_MAIZE;tr|K7U850|K7U850_MAIZE		Locus:1.1.1.1068.25 File:"P170059_7.WIFF"
31245	GAGANILR	1074.65	2	0.000149375	29.1391	sp|P12857|ADT2_MAIZE;sp|P04709|ADT1_MAIZE;tr|B4FSA7|B4FSA7_MAIZE;tr|A0A1D6JMC3|A0A1D6JMC3_MAIZE;tr|A0A1D6HIF7|A0A1D6HIF7_MAIZE;tr|K7U850|K7U850_MAIZE		Locus:1.1.1.1064.20 File:"P170059_6.WIFF"
31246	GAGANILR	1074.65	2	5.02994e-05	32.2545	sp|P12857|ADT2_MAIZE;sp|P04709|ADT1_MAIZE;tr|B4FSA7|B4FSA7_MAIZE;tr|A0A1D6JMC3|A0A1D6JMC3_MAIZE;tr|A0A1D6HIF7|A0A1D6HIF7_MAIZE;tr|K7U850|K7U850_MAIZE		Locus:1.1.1.1060.19 File:"P170059_6.WIFF"
31248	GAGANILR	1074.65	2	2.67362e-05	34.7422	sp|P12857|ADT2_MAIZE;sp|P04709|ADT1_MAIZE;tr|B4FSA7|B4FSA7_MAIZE;tr|A0A1D6JMC3|A0A1D6JMC3_MAIZE;tr|A0A1D6HIF7|A0A1D6HIF7_MAIZE;tr|K7U850|K7U850_MAIZE		Locus:1.1.1.1032.19 File:"P170059_5.WIFF"
31249	GAGANILR	1074.65	2	3.90386e-05	33.5307	sp|P12857|ADT2_MAIZE;sp|P04709|ADT1_MAIZE;tr|B4FSA7|B4FSA7_MAIZE;tr|A0A1D6JMC3|A0A1D6JMC3_MAIZE;tr|A0A1D6HIF7|A0A1D6HIF7_MAIZE;tr|K7U850|K7U850_MAIZE		Locus:1.1.1.1036.19 File:"P170059_5.WIFF"
31252	MLALAPR	1074.65	2	2.67362e-05	35.1393	tr|B4FB06|B4FB06_MAIZE;tr|A0A1D6MET1|A0A1D6MET1_MAIZE;tr|A0A096RBT2|A0A096RBT2_MAIZE		Locus:1.1.1.1236.15 File:"P170059_20.WIFF"
31259	LVLDVVN	1074.66	2	0.000112817	30.3881	tr|A0A1D6PZ07|A0A1D6PZ07_MAIZE;tr|C4J0P7|C4J0P7_MAIZE;tr|B4FHM1|B4FHM1_MAIZE;tr|A0A1D6KMR9|A0A1D6KMR9_MAIZE;tr|B6SWR9|B6SWR9_MAIZE;tr|B6TKU5|B6TKU5_MAIZE;tr|K7TYI3|K7TYI3_MAIZE		Locus:1.1.1.1412.5 File:"P170059_17.WIFF"
31260	LVLDVVN	1074.66	2	1.41849e-05	37.7972	tr|A0A1D6PZ07|A0A1D6PZ07_MAIZE;tr|C4J0P7|C4J0P7_MAIZE;tr|B4FHM1|B4FHM1_MAIZE;tr|A0A1D6KMR9|A0A1D6KMR9_MAIZE;tr|B6SWR9|B6SWR9_MAIZE;tr|B6TKU5|B6TKU5_MAIZE;tr|K7TYI3|K7TYI3_MAIZE		Locus:1.1.1.1414.7 File:"P170059_16.WIFF"
31261	LVLDVVN	1074.66	2	1.41849e-05	38.8269	tr|A0A1D6PZ07|A0A1D6PZ07_MAIZE;tr|C4J0P7|C4J0P7_MAIZE;tr|B4FHM1|B4FHM1_MAIZE;tr|A0A1D6KMR9|A0A1D6KMR9_MAIZE;tr|B6SWR9|B6SWR9_MAIZE;tr|B6TKU5|B6TKU5_MAIZE;tr|K7TYI3|K7TYI3_MAIZE		Locus:1.1.1.1410.8 File:"P170059_16.WIFF"
31262	LVLDVVN	1074.66	2	0.00227352	15.2547	tr|A0A1D6PZ07|A0A1D6PZ07_MAIZE;tr|C4J0P7|C4J0P7_MAIZE;tr|B4FHM1|B4FHM1_MAIZE;tr|A0A1D6KMR9|A0A1D6KMR9_MAIZE;tr|B6SWR9|B6SWR9_MAIZE;tr|B6TKU5|B6TKU5_MAIZE;tr|K7TYI3|K7TYI3_MAIZE		Locus:1.1.1.1408.5 File:"P170059_16.WIFF"
31264	IQLPTTV	1074.66	2	0.0051264	11.4844	tr|A0A1D6E6B3|A0A1D6E6B3_MAIZE;tr|A0A1D6E6B4|A0A1D6E6B4_MAIZE;tr|B4F9M9|B4F9M9_MAIZE		Locus:1.1.1.1283.9 File:"P170059_3.WIFF"
31271	IQLPTTV	1074.66	2	0.000692879	21.0425	tr|A0A1D6E6B3|A0A1D6E6B3_MAIZE;tr|A0A1D6E6B4|A0A1D6E6B4_MAIZE;tr|B4F9M9|B4F9M9_MAIZE		Locus:1.1.1.1294.7 File:"P170059_2.WIFF"
31289	VLAELAR	1074.67	2	0.009243	9.16605	tr|K7U2X9|K7U2X9_MAIZE;tr|D3G6F2|D3G6F2_MAIZE		Locus:1.1.1.1181.10 File:"P170059_20.WIFF"
31290	IQEIIR	1074.67	2	0.00230462	15.1733	tr|A0A1D6N4R1|A0A1D6N4R1_MAIZE;tr|A0A1D6N4R2|A0A1D6N4R2_MAIZE;tr|A0A1D6N4R0|A0A1D6N4R0_MAIZE		Locus:1.1.1.1287.5 File:"P170059_5.WIFF"
31299	IQLLER	1074.67	2	0.00800728	9.69336	tr|A0A1D6G7S7|A0A1D6G7S7_MAIZE;tr|K7V6Z1|K7V6Z1_MAIZE;tr|C0P4T2|C0P4T2_MAIZE;tr|A0A1D6ELQ1|A0A1D6ELQ1_MAIZE;tr|A0A1D6N9E2|A0A1D6N9E2_MAIZE;tr|A0A1D6ELB8|A0A1D6ELB8_MAIZE;tr|B4FBC9|B4FBC9_MAIZE;tr|B6TVE3|B6TVE3_MAIZE		Locus:1.1.1.1234.4 File:"P170059_3.WIFF"
31300	IQLLER	1074.67	2	0.00538338	11.2699	tr|A0A1D6G7S7|A0A1D6G7S7_MAIZE;tr|K7V6Z1|K7V6Z1_MAIZE;tr|C0P4T2|C0P4T2_MAIZE;tr|A0A1D6ELQ1|A0A1D6ELQ1_MAIZE;tr|A0A1D6N9E2|A0A1D6N9E2_MAIZE;tr|A0A1D6ELB8|A0A1D6ELB8_MAIZE;tr|B4FBC9|B4FBC9_MAIZE;tr|B6TVE3|B6TVE3_MAIZE		Locus:1.1.1.1227.3 File:"P170059_3.WIFF"
31304	LDALLAR	1074.67	2	0.00819138	9.59216	tr|K7VHC3|K7VHC3_MAIZE;tr|A0A1D6PJ91|A0A1D6PJ91_MAIZE;tr|A0A1D6PJ93|A0A1D6PJ93_MAIZE;tr|A0A1D6JQ22|A0A1D6JQ22_MAIZE		Locus:1.1.1.1349.4 File:"P170059_8.WIFF"
31313	VLGLVDR	1074.67	2	0.00332964	13.408	tr|B6THZ8|B6THZ8_MAIZE;tr|A0A1D6M0B0|A0A1D6M0B0_MAIZE;tr|B6TPP7|B6TPP7_MAIZE;tr|C0P6C5|C0P6C5_MAIZE		Locus:1.1.1.1262.6 File:"P170059_4.WIFF"
31314	VLGLVDR	1074.67	2	0.00955582	8.99747	tr|B6THZ8|B6THZ8_MAIZE;tr|A0A1D6M0B0|A0A1D6M0B0_MAIZE;tr|B6TPP7|B6TPP7_MAIZE;tr|C0P6C5|C0P6C5_MAIZE		Locus:1.1.1.1258.5 File:"P170059_4.WIFF"
31324	IQLLER	1074.67	2	0.00225366	15.2805	tr|A0A1D6G7S7|A0A1D6G7S7_MAIZE;tr|K7V6Z1|K7V6Z1_MAIZE;tr|C0P4T2|C0P4T2_MAIZE;tr|A0A1D6ELQ1|A0A1D6ELQ1_MAIZE;tr|A0A1D6N9E2|A0A1D6N9E2_MAIZE;tr|A0A1D6ELB8|A0A1D6ELB8_MAIZE;tr|B4FBC9|B4FBC9_MAIZE;tr|B6TVE3|B6TVE3_MAIZE		Locus:1.1.1.1219.7 File:"P170059_2.WIFF"
31326	VVDLIGR	1074.67	2	0.00561506	11.1334	tr|A0A1D6E272|A0A1D6E272_MAIZE;tr|B6TLT7|B6TLT7_MAIZE;tr|A0A1D6E273|A0A1D6E273_MAIZE;tr|A0A1D6E271|A0A1D6E271_MAIZE		Locus:1.1.1.1233.6 File:"P170059_4.WIFF"
31330	IQEIIR	1074.67	2	0.00198809	16.0795	tr|A0A1D6N4R1|A0A1D6N4R1_MAIZE;tr|A0A1D6N4R2|A0A1D6N4R2_MAIZE;tr|A0A1D6N4R0|A0A1D6N4R0_MAIZE		Locus:1.1.1.1274.11 File:"P170059_4.WIFF"
31344	LGLTLVR	1074.71	2	0.000281719	26.7569	tr|B4FGH8|B4FGH8_MAIZE;tr|A0A1D6MA73|A0A1D6MA73_MAIZE;tr|B6UHM8|B6UHM8_MAIZE		Locus:1.1.1.1287.7 File:"P170059_7.WIFF"
31403	LEAFHR	1075.61	3	0.000501355	23.5114	tr|B4FI76|B4FI76_MAIZE;tr|C0PM74|C0PM74_MAIZE		Locus:1.1.1.1037.2 File:"P170059_1.WIFF"
31430	GNLALER	1075.63	2	0.000326325	25.5311	tr|A0A1D6FSK8|A0A1D6FSK8_MAIZE;tr|Q8LPU2|Q8LPU2_MAIZE;tr|C0HHJ0|C0HHJ0_MAIZE;tr|B6U899|B6U899_MAIZE;tr|A0A1D6HW59|A0A1D6HW59_MAIZE;tr|A0A1D6N963|A0A1D6N963_MAIZE;tr|B8A298|B8A298_MAIZE;tr|Q8H6B0|Q8H6B0_MAIZE;tr|Q84XG4|Q84XG4_MAIZE;tr|K7UWX9|K7UWX9_MAIZE;tr|A0A1D6M741|A0A1D6M741_MAIZE;tr|A0A1D6M742|A0A1D6M742_MAIZE		Locus:1.1.1.967.24 File:"P170059_11.WIFF"
31446	ADLAQVR	1075.63	2	0.00094165	19.6838	tr|B8A3R3|B8A3R3_MAIZE;tr|C0PIP7|C0PIP7_MAIZE;tr|B7ZY08|B7ZY08_MAIZE		Locus:1.1.1.994.21 File:"P170059_12.WIFF"
31483	AAAAVTLR	1075.67	2	0.00056777	22.0947	tr|B6TRB9|B6TRB9_MAIZE;tr|A0A1D6LT19|A0A1D6LT19_MAIZE;tr|B6TMF7|B6TMF7_MAIZE		Locus:1.1.1.1077.21 File:"P170059_8.WIFF"
31488	LTVIGNR	1075.67	2	0.00730468	10.0364	tr|K7V336|K7V336_MAIZE;tr|B6TZJ3|B6TZJ3_MAIZE		Locus:1.1.1.1163.21 File:"P170059_13.WIFF"
31489	LTVIGNR	1075.67	2	0.00441243	12.266	tr|K7V336|K7V336_MAIZE;tr|B6TZJ3|B6TZJ3_MAIZE		Locus:1.1.1.1159.18 File:"P170059_13.WIFF"
31491	AQTLAIR	1075.67	2	0.00652895	10.5381	tr|A0A1D6JME9|A0A1D6JME9_MAIZE;tr|A0A1D6JMF0|A0A1D6JMF0_MAIZE;tr|B6U2F8|B6U2F8_MAIZE;tr|A0A1D6JME6|A0A1D6JME6_MAIZE;tr|A0A1D6JME7|A0A1D6JME7_MAIZE;tr|C0P5W9|C0P5W9_MAIZE		Locus:1.1.1.1092.18 File:"P170059_7.WIFF"
31561	AGIGMPDL	1076.58	2	4.44633e-05	32.7503	tr|B4FZW6|B4FZW6_MAIZE;tr|B6T8H3|B6T8H3_MAIZE		Locus:1.1.1.1367.10 File:"P170059_13.WIFF"
31565	AGIGMPDL	1076.58	2	0.000549117	22.5726	tr|B4FZW6|B4FZW6_MAIZE;tr|B6T8H3|B6T8H3_MAIZE		Locus:1.1.1.1371.11 File:"P170059_13.WIFF"
31578	DMEEIGVSK	1614.87	3	0.000552022	22.4078	tr|A0A1D6G3S0|A0A1D6G3S0_MAIZE;tr|B6U6V2|B6U6V2_MAIZE;tr|A0A1D6G3R5|A0A1D6G3R5_MAIZE;tr|A0A1D6N085|A0A1D6N085_MAIZE;tr|A0A1D6G3R6|A0A1D6G3R6_MAIZE;tr|A0A1D6N084|A0A1D6N084_MAIZE;tr|A0A1D6N083|A0A1D6N083_MAIZE;tr|A0A096SML0|A0A096SML0_MAIZE;tr|C0PK29|C0PK29_MAIZE;tr|A0A1D6G3R9|A0A1D6G3R9_MAIZE;tr|B6TXI1|B6TXI1_MAIZE		Locus:1.1.1.1061.14 File:"P170059_1.WIFF"
31594	VMAGMQQVK	1614.9	3	0.00473243	11.9033	tr|A0A1D6NU00|A0A1D6NU00_MAIZE	Oxidation (M) [15.99]	Locus:1.1.1.1687.3 File:"P170059_5.WIFF"
31622	VSDPSLR	1076.61	3	0.000316182	25.7266	tr|Q5GAQ8|Q5GAQ8_MAIZE;tr|Q5GAU6|Q5GAU6_MAIZE		Locus:1.1.1.1005.2 File:"P170059_5.WIFF"
31632	LVEDTTEHVLR	1614.89	3	0.0075928	9.8942	tr|A1XCI6|A1XCI6_MAIZE;tr|B8A0P0|B8A0P0_MAIZE;tr|C0PDJ1|C0PDJ1_MAIZE;tr|A0A1D6H4B4|A0A1D6H4B4_MAIZE;tr|Q06XS2|Q06XS2_MAIZE		Locus:1.1.1.1135.12 File:"P170059_9.WIFF"
31677	LSELGVR	1076.65	2	0.00213697	15.5969	tr|B4F9Z6|B4F9Z6_MAIZE;tr|A0A1D6GPT7|A0A1D6GPT7_MAIZE;tr|A0A1D6E9S6|A0A1D6E9S6_MAIZE;tr|B6TP17|B6TP17_MAIZE		Locus:1.1.1.1213.16 File:"P170059_20.WIFF"
31679	SVAVLER	1076.65	2	0.00439012	12.2935	tr|A0A1D6H1D2|A0A1D6H1D2_MAIZE;tr|A0A1D6H1D4|A0A1D6H1D4_MAIZE;tr|A0A1D6H1D3|A0A1D6H1D3_MAIZE;tr|A0A1D6H1C9|A0A1D6H1C9_MAIZE		Locus:1.1.1.1085.18 File:"P170059_14.WIFF"
31710	MQLLLR	1076.67	2	0.00552283	11.195	tr|B6SQB7|B6SQB7_MAIZE		Locus:1.1.1.1301.6 File:"P170059_8.WIFF"
31715	SITLAIR	1076.69	2	0.00214053	15.5614	tr|Q9M5A7|Q9M5A7_MAIZE;tr|A0A1D6IIN7|A0A1D6IIN7_MAIZE;tr|Q41851|Q41851_MAIZE;tr|B4FB72|B4FB72_MAIZE		Locus:1.1.1.1186.15 File:"P170059_14.WIFF"
31765	IQEIEAELDSSADK	2155.15	4	0.00780922	9.79693	tr|A0A1D6JE77|A0A1D6JE77_MAIZE;tr|K7TNK3|K7TNK3_MAIZE;tr|A0A1D6JE74|A0A1D6JE74_MAIZE		Locus:1.1.1.1423.2 File:"P170059_2.WIFF"
31944	WLAGDTL	1078.6	2	0.00128156	18.2428	tr|A0A1D6EP61|A0A1D6EP61_MAIZE;tr|A0A1D6EP57|A0A1D6EP57_MAIZE;tr|B6TXF8|B6TXF8_MAIZE;tr|A0A1D6EP60|A0A1D6EP60_MAIZE		Locus:1.1.1.1443.7 File:"P170059_15.WIFF"
31945	WLAGDTL	1078.6	2	0.000831256	20.2266	tr|A0A1D6EP61|A0A1D6EP61_MAIZE;tr|A0A1D6EP57|A0A1D6EP57_MAIZE;tr|B6TXF8|B6TXF8_MAIZE;tr|A0A1D6EP60|A0A1D6EP60_MAIZE		Locus:1.1.1.1456.4 File:"P170059_16.WIFF"
31946	WLAGDTL	1078.6	2	2.67362e-05	35.5604	tr|A0A1D6EP61|A0A1D6EP61_MAIZE;tr|A0A1D6EP57|A0A1D6EP57_MAIZE;tr|B6TXF8|B6TXF8_MAIZE;tr|A0A1D6EP60|A0A1D6EP60_MAIZE		Locus:1.1.1.1460.6 File:"P170059_16.WIFF"
31950	DQGITVVAGVEAR	1617.9	3	0.00206639	15.8587	tr|B4FS03|B4FS03_MAIZE;tr|B6T920|B6T920_MAIZE;tr|B6U1A1|B6U1A1_MAIZE;tr|A0A1D6KEX3|A0A1D6KEX3_MAIZE		Locus:1.1.1.1148.7 File:"P170059_10.WIFF"
31963	LMNIER	1078.61	3	0.00615774	10.8082	tr|A0A1D6JX52|A0A1D6JX52_MAIZE;tr|A0A1D6GDZ9|A0A1D6GDZ9_MAIZE;tr|A0A1D6JX51|A0A1D6JX51_MAIZE;tr|A0A1D6LAA2|A0A1D6LAA2_MAIZE;tr|A0A1D6LA98|A0A1D6LA98_MAIZE;tr|B4F8P4|B4F8P4_MAIZE;tr|A0A1D6LA99|A0A1D6LA99_MAIZE;tr|A0A1D6LAA1|A0A1D6LAA1_MAIZE;tr|A0A1D6LA97|A0A1D6LA97_MAIZE;tr|A0A1D6JX54|A0A1D6JX54_MAIZE;tr|Q45KJ2|Q45KJ2_MAIZE		Locus:1.1.1.1213.2 File:"P170059_19.WIFF"
31997	LTIDSAR	1078.63	2	0.00199883	16.0327	tr|B4FCX9|B4FCX9_MAIZE;tr|A0A1D6E3G0|A0A1D6E3G0_MAIZE;tr|B6UDD6|B6UDD6_MAIZE		Locus:1.1.1.1073.12 File:"P170059_14.WIFF"
32008	LSAESLR	1078.63	2	0.00707442	10.2073	tr|A0A1D6M5J2|A0A1D6M5J2_MAIZE		Locus:1.1.1.1080.18 File:"P170059_14.WIFF"
32010	LTDSLAR	1078.63	2	0.00139127	17.8104	tr|A0A1D6K6U5|A0A1D6K6U5_MAIZE;tr|B8A243|B8A243_MAIZE;tr|Q672R4|Q672R4_MAIZE		Locus:1.1.1.1112.15 File:"P170059_16.WIFF"
32021	GTIELSR	1078.63	2	0.00483897	11.7883	tr|C0HFL3|C0HFL3_MAIZE;tr|A0A1D6EIA5|A0A1D6EIA5_MAIZE;tr|A0A1D6EIA6|A0A1D6EIA6_MAIZE		Locus:1.1.1.988.22 File:"P170059_12.WIFF"
32030	VASPFVR	1078.64	2	0.000961706	19.5384	tr|A0A1D6L775|A0A1D6L775_MAIZE;tr|A0A1D6GFU3|A0A1D6GFU3_MAIZE;tr|A0A1D6L738|A0A1D6L738_MAIZE;tr|A0A1D6L787|A0A1D6L787_MAIZE;tr|A0A1D6L770|A0A1D6L770_MAIZE;tr|A0A1D6GFT6|A0A1D6GFT6_MAIZE;sp|O23887|ALDO1_MAIZE;tr|A0A1D6L745|A0A1D6L745_MAIZE;tr|A0A1D6L720|A0A1D6L720_MAIZE;tr|A0A1D6GFV0|A0A1D6GFV0_MAIZE;tr|A0A1D6L734|A0A1D6L734_MAIZE;tr|A0A1D6GFT8|A0A1D6GFT8_MAIZE;tr|A0A1D6L766|A0A1D6L766_MAIZE;tr|A0…		Locus:1.1.1.1171.21 File:"P170059_13.WIFF"
32031	VASPFVR	1078.64	2	0.0017903	16.6618	tr|A0A1D6L775|A0A1D6L775_MAIZE;tr|A0A1D6GFU3|A0A1D6GFU3_MAIZE;tr|A0A1D6L738|A0A1D6L738_MAIZE;tr|A0A1D6L787|A0A1D6L787_MAIZE;tr|A0A1D6L770|A0A1D6L770_MAIZE;tr|A0A1D6GFT6|A0A1D6GFT6_MAIZE;sp|O23887|ALDO1_MAIZE;tr|A0A1D6L745|A0A1D6L745_MAIZE;tr|A0A1D6L720|A0A1D6L720_MAIZE;tr|A0A1D6GFV0|A0A1D6GFV0_MAIZE;tr|A0A1D6L734|A0A1D6L734_MAIZE;tr|A0A1D6GFT8|A0A1D6GFT8_MAIZE;tr|A0A1D6L766|A0A1D6L766_MAIZE;tr|A0…		Locus:1.1.1.1167.19 File:"P170059_13.WIFF"
32035	VMVATVR	1078.65	2	0.00580999	11.0261	tr|A0A1D6NK29|A0A1D6NK29_MAIZE;tr|A0A1D6MW36|A0A1D6MW36_MAIZE;tr|A0A1D6NK19|A0A1D6NK19_MAIZE;tr|B6U4D9|B6U4D9_MAIZE;tr|A0A1D6NK31|A0A1D6NK31_MAIZE;tr|A0A1D6KFM9|A0A1D6KFM9_MAIZE;tr|A0A1D6FY02|A0A1D6FY02_MAIZE;tr|A0A1D6KFL8|A0A1D6KFL8_MAIZE;tr|A0A1D6FXZ4|A0A1D6FXZ4_MAIZE;tr|A0A1D6NK21|A0A1D6NK21_MAIZE;tr|A0A1D6FXZ7|A0A1D6FXZ7_MAIZE;tr|A0A1D6MW22|A0A1D6MW22_MAIZE;tr|A0A1D6MW33|A0A1D6MW33_MAIZE;tr|A…		Locus:1.1.1.1040.26 File:"P170059_12.WIFF"
32038	VMVATVR	1078.65	2	0.00111941	18.8916	tr|A0A1D6NK29|A0A1D6NK29_MAIZE;tr|A0A1D6MW36|A0A1D6MW36_MAIZE;tr|A0A1D6NK19|A0A1D6NK19_MAIZE;tr|B6U4D9|B6U4D9_MAIZE;tr|A0A1D6NK31|A0A1D6NK31_MAIZE;tr|A0A1D6KFM9|A0A1D6KFM9_MAIZE;tr|A0A1D6FY02|A0A1D6FY02_MAIZE;tr|A0A1D6KFL8|A0A1D6KFL8_MAIZE;tr|A0A1D6FXZ4|A0A1D6FXZ4_MAIZE;tr|A0A1D6NK21|A0A1D6NK21_MAIZE;tr|A0A1D6FXZ7|A0A1D6FXZ7_MAIZE;tr|A0A1D6MW22|A0A1D6MW22_MAIZE;tr|A0A1D6MW33|A0A1D6MW33_MAIZE;tr|A…		Locus:1.1.1.1022.24 File:"P170059_11.WIFF"
32039	VMVATVR	1078.65	2	0.000649967	21.4222	tr|A0A1D6NK29|A0A1D6NK29_MAIZE;tr|A0A1D6MW36|A0A1D6MW36_MAIZE;tr|A0A1D6NK19|A0A1D6NK19_MAIZE;tr|B6U4D9|B6U4D9_MAIZE;tr|A0A1D6NK31|A0A1D6NK31_MAIZE;tr|A0A1D6KFM9|A0A1D6KFM9_MAIZE;tr|A0A1D6FY02|A0A1D6FY02_MAIZE;tr|A0A1D6KFL8|A0A1D6KFL8_MAIZE;tr|A0A1D6FXZ4|A0A1D6FXZ4_MAIZE;tr|A0A1D6NK21|A0A1D6NK21_MAIZE;tr|A0A1D6FXZ7|A0A1D6FXZ7_MAIZE;tr|A0A1D6MW22|A0A1D6MW22_MAIZE;tr|A0A1D6MW33|A0A1D6MW33_MAIZE;tr|A…		Locus:1.1.1.1026.24 File:"P170059_11.WIFF"
32041	GTVVLMR	1078.65	2	0.00982861	8.90104	tr|Q8W0V2|Q8W0V2_MAIZE;tr|A0A1D6L0I9|A0A1D6L0I9_MAIZE;tr|A0A1D6L0J4|A0A1D6L0J4_MAIZE;tr|A0A1D6L0J1|A0A1D6L0J1_MAIZE;tr|Q9AXG8|Q9AXG8_MAIZE;tr|A0A1D6L0J5|A0A1D6L0J5_MAIZE;tr|A0A1D6L0J6|A0A1D6L0J6_MAIZE		Locus:1.1.1.1035.18 File:"P170059_11.WIFF"
32042	GTVVLMR	1078.65	2	0.000103135	31.0655	tr|Q8W0V2|Q8W0V2_MAIZE;tr|A0A1D6L0I9|A0A1D6L0I9_MAIZE;tr|A0A1D6L0J4|A0A1D6L0J4_MAIZE;tr|A0A1D6L0J1|A0A1D6L0J1_MAIZE;tr|Q9AXG8|Q9AXG8_MAIZE;tr|A0A1D6L0J5|A0A1D6L0J5_MAIZE;tr|A0A1D6L0J6|A0A1D6L0J6_MAIZE		Locus:1.1.1.1039.16 File:"P170059_11.WIFF"
32046	LLVSTSR	1078.67	2	0.00865222	9.39325	tr|K7VCQ2|K7VCQ2_MAIZE;tr|C4J9J4|C4J9J4_MAIZE;tr|K7VH64|K7VH64_MAIZE		Locus:1.1.1.1104.25 File:"P170059_14.WIFF"
32050	ILSSLSR	1078.67	2	0.00239317	14.9703	tr|B6UE15|B6UE15_MAIZE;tr|A0A1D6JIM7|A0A1D6JIM7_MAIZE;tr|B6UE00|B6UE00_MAIZE;tr|A0A1D6FPK7|A0A1D6FPK7_MAIZE;tr|A0A1D6E515|A0A1D6E515_MAIZE;tr|B6TWH2|B6TWH2_MAIZE;sp|O48556|IPYR_MAIZE;tr|A0A1D6E519|A0A1D6E519_MAIZE;tr|B4FCR7|B4FCR7_MAIZE;tr|A0A1D6E511|A0A1D6E511_MAIZE;tr|B6TB84|B6TB84_MAIZE		Locus:1.1.1.1250.16 File:"P170059_20.WIFF"
32066	VPAGK	1078.7	3	0.00149242	17.4531	tr|B6SHU4|B6SHU4_MAIZE;sp|P30756|H2B2_MAIZE;tr|B6U9B0|B6U9B0_MAIZE;tr|B6SIF9|B6SIF9_MAIZE;tr|A0A1D6LJZ4|A0A1D6LJZ4_MAIZE;tr|C4IYK7|C4IYK7_MAIZE;tr|K7UHM7|K7UHM7_MAIZE;tr|A0A1D6LK05|A0A1D6LK05_MAIZE;tr|A0A1D6LK01|A0A1D6LK01_MAIZE;tr|A0A1D6LJZ5|A0A1D6LJZ5_MAIZE;tr|A0A1D6LJZ8|A0A1D6LJZ8_MAIZE;tr|B6SJZ5|B6SJZ5_MAIZE;tr|A0A1D6LJZ6|A0A1D6LJZ6_MAIZE		Locus:1.1.1.1023.2 File:"P170059_16.WIFF"
32068	GVPAK	1078.7	3	0.00936476	9.08727	tr|A0A1D6EK81|A0A1D6EK81_MAIZE;tr|C4J0A6|C4J0A6_MAIZE		Locus:1.1.1.996.3 File:"P170059_14.WIFF"
32071	VPAGK	1078.7	3	0.00606765	10.8573	tr|B6SHU4|B6SHU4_MAIZE;sp|P30756|H2B2_MAIZE;tr|B6U9B0|B6U9B0_MAIZE;tr|B6SIF9|B6SIF9_MAIZE;tr|A0A1D6LJZ4|A0A1D6LJZ4_MAIZE;tr|C4IYK7|C4IYK7_MAIZE;tr|K7UHM7|K7UHM7_MAIZE;tr|A0A1D6LK05|A0A1D6LK05_MAIZE;tr|A0A1D6LK01|A0A1D6LK01_MAIZE;tr|A0A1D6LJZ5|A0A1D6LJZ5_MAIZE;tr|A0A1D6LJZ8|A0A1D6LJZ8_MAIZE;tr|B6SJZ5|B6SJZ5_MAIZE;tr|A0A1D6LJZ6|A0A1D6LJZ6_MAIZE		Locus:1.1.1.1003.5 File:"P170059_15.WIFF"
32109	IIVEMGD	1079.58	2	0.00053009	23.0334	tr|B4FY06|B4FY06_MAIZE;tr|A0A1D6J5A6|A0A1D6J5A6_MAIZE;tr|B8A187|B8A187_MAIZE;tr|C0PLT2|C0PLT2_MAIZE;tr|B4FXY9|B4FXY9_MAIZE;tr|B4FJT5|B4FJT5_MAIZE		Locus:1.1.1.1327.4 File:"P170059_6.WIFF"
32110	IIVEMGD	1079.58	2	0.00119028	18.5858	tr|B4FY06|B4FY06_MAIZE;tr|A0A1D6J5A6|A0A1D6J5A6_MAIZE;tr|B8A187|B8A187_MAIZE;tr|C0PLT2|C0PLT2_MAIZE;tr|B4FXY9|B4FXY9_MAIZE;tr|B4FJT5|B4FJT5_MAIZE		Locus:1.1.1.1323.5 File:"P170059_6.WIFF"
32122	LLDEMR	1079.6	2	0.00473243	11.9041	tr|K7VTU1|K7VTU1_MAIZE;tr|C0HEC5|C0HEC5_MAIZE;tr|A0A1D6JRL1|A0A1D6JRL1_MAIZE		Locus:1.1.1.1196.11 File:"P170059_10.WIFF"
32132	LLDEMR	1079.6	2	0.00221109	15.4097	tr|K7VTU1|K7VTU1_MAIZE;tr|C0HEC5|C0HEC5_MAIZE;tr|A0A1D6JRL1|A0A1D6JRL1_MAIZE		Locus:1.1.1.1160.17 File:"P170059_7.WIFF"
32133	LLDEMR	1079.6	2	0.00261793	14.4969	tr|K7VTU1|K7VTU1_MAIZE;tr|C0HEC5|C0HEC5_MAIZE;tr|A0A1D6JRL1|A0A1D6JRL1_MAIZE		Locus:1.1.1.1156.13 File:"P170059_7.WIFF"
32149	GVIEVYP	1079.62	2	0.00243083	14.8325	tr|B6TS22|B6TS22_MAIZE		Locus:1.1.1.1158.8 File:"P170059_9.WIFF"
32152	EQAVAAIEALNGTHK	2159.22	4	0.00228106	15.2198	tr|A0A1D6FMK3|A0A1D6FMK3_MAIZE;tr|A0A1D6M1E7|A0A1D6M1E7_MAIZE;tr|A0A1D6M1E4|A0A1D6M1E4_MAIZE;tr|A0A1D6M1E9|A0A1D6M1E9_MAIZE;tr|A0A1D6FMJ9|A0A1D6FMJ9_MAIZE;tr|K7UYF9|K7UYF9_MAIZE;tr|A0A1D6FMK2|A0A1D6FMK2_MAIZE;tr|A0A1D6FMJ8|A0A1D6FMJ8_MAIZE;tr|A0A1D6FMK5|A0A1D6FMK5_MAIZE;tr|A0A1D6M1E8|A0A1D6M1E8_MAIZE;tr|A0A1D6M1E6|A0A1D6M1E6_MAIZE		Locus:1.1.1.1247.10 File:"P170059_10.WIFF"
32153	GVIEVYP	1079.62	2	2.67362e-05	34.7261	tr|B6TS22|B6TS22_MAIZE		Locus:1.1.1.1231.19 File:"P170059_10.WIFF"
32154	GVIEVYP	1079.62	2	2.67362e-05	35.3577	tr|B6TS22|B6TS22_MAIZE		Locus:1.1.1.1243.9 File:"P170059_10.WIFF"
32155	GVIEVYP	1079.62	2	1.41849e-05	36.7369	tr|B6TS22|B6TS22_MAIZE		Locus:1.1.1.1239.7 File:"P170059_10.WIFF"
32156	GVIEVYP	1079.62	2	2.67362e-05	34.7445	tr|B6TS22|B6TS22_MAIZE		Locus:1.1.1.1235.10 File:"P170059_10.WIFF"
32159	GVIEVYP	1079.62	2	2.67362e-05	35.7013	tr|B6TS22|B6TS22_MAIZE		Locus:1.1.1.1309.13 File:"P170059_18.WIFF"
32160	GVIEVYP	1079.62	2	1.41849e-05	38.3996	tr|B6TS22|B6TS22_MAIZE		Locus:1.1.1.1190.10 File:"P170059_9.WIFF"
32161	GVIEVYP	1079.62	2	0.000437758	24.1599	tr|B6TS22|B6TS22_MAIZE		Locus:1.1.1.1194.10 File:"P170059_9.WIFF"
32162	GVIEVYP	1079.62	2	1.41849e-05	37.9596	tr|B6TS22|B6TS22_MAIZE		Locus:1.1.1.1186.10 File:"P170059_9.WIFF"
32163	GVIEVYP	1079.62	2	0.000410066	24.4857	tr|B6TS22|B6TS22_MAIZE		Locus:1.1.1.1196.9 File:"P170059_9.WIFF"
32181	VGGFLQR	1079.64	2	0.00268765	14.3812	tr|B6TGB2|B6TGB2_MAIZE;tr|A0A1D6H6Y1|A0A1D6H6Y1_MAIZE;tr|A0A1D6H6X9|A0A1D6H6X9_MAIZE;tr|A0A1D6H6Y0|A0A1D6H6Y0_MAIZE;tr|K7VEC7|K7VEC7_MAIZE;tr|B6T7G7|B6T7G7_MAIZE;tr|A0A1D6LSP0|A0A1D6LSP0_MAIZE;tr|A0A1D6LSP2|A0A1D6LSP2_MAIZE;tr|B6TY76|B6TY76_MAIZE;tr|A0A1D6LSP5|A0A1D6LSP5_MAIZE;tr|A0A1D6QQD4|A0A1D6QQD4_MAIZE;tr|B4FCY0|B4FCY0_MAIZE;tr|C0HG72|C0HG72_MAIZE;tr|A0A1D6H6X6|A0A1D6H6X6_MAIZE;tr|A0A1D6H6Y2…		Locus:1.1.1.1190.10 File:"P170059_14.WIFF"
32183	VGGFLQR	1079.64	2	0.00214053	15.5647	tr|B6TGB2|B6TGB2_MAIZE;tr|A0A1D6H6Y1|A0A1D6H6Y1_MAIZE;tr|A0A1D6H6X9|A0A1D6H6X9_MAIZE;tr|A0A1D6H6Y0|A0A1D6H6Y0_MAIZE;tr|K7VEC7|K7VEC7_MAIZE;tr|B6T7G7|B6T7G7_MAIZE;tr|A0A1D6LSP0|A0A1D6LSP0_MAIZE;tr|A0A1D6LSP2|A0A1D6LSP2_MAIZE;tr|B6TY76|B6TY76_MAIZE;tr|A0A1D6LSP5|A0A1D6LSP5_MAIZE;tr|A0A1D6QQD4|A0A1D6QQD4_MAIZE;tr|B4FCY0|B4FCY0_MAIZE;tr|C0HG72|C0HG72_MAIZE;tr|A0A1D6H6X6|A0A1D6H6X6_MAIZE;tr|A0A1D6H6Y2…		Locus:1.1.1.1194.12 File:"P170059_15.WIFF"
32184	VGGFLQR	1079.64	2	0.00376236	12.9667	tr|B6TGB2|B6TGB2_MAIZE;tr|A0A1D6H6Y1|A0A1D6H6Y1_MAIZE;tr|A0A1D6H6X9|A0A1D6H6X9_MAIZE;tr|A0A1D6H6Y0|A0A1D6H6Y0_MAIZE;tr|K7VEC7|K7VEC7_MAIZE;tr|B6T7G7|B6T7G7_MAIZE;tr|A0A1D6LSP0|A0A1D6LSP0_MAIZE;tr|A0A1D6LSP2|A0A1D6LSP2_MAIZE;tr|B6TY76|B6TY76_MAIZE;tr|A0A1D6LSP5|A0A1D6LSP5_MAIZE;tr|A0A1D6QQD4|A0A1D6QQD4_MAIZE;tr|B4FCY0|B4FCY0_MAIZE;tr|C0HG72|C0HG72_MAIZE;tr|A0A1D6H6X6|A0A1D6H6X6_MAIZE;tr|A0A1D6H6Y2…		Locus:1.1.1.1198.15 File:"P170059_15.WIFF"
32190	GFIVQGR	1079.64	2	0.00143174	17.656	tr|A0A1D6M9V3|A0A1D6M9V3_MAIZE;tr|B4F869|B4F869_MAIZE;tr|B4FQC9|B4FQC9_MAIZE		Locus:1.1.1.1013.24 File:"P170059_11.WIFF"
32224	LATVLIF	1079.69	2	0	44.0962	tr|K7TUR7|K7TUR7_MAIZE		Locus:1.1.1.1654.3 File:"P170059_15.WIFF"
32250	DEMEFITK	1619.87	3	0.000155094	28.8693	tr|C0HGT5|C0HGT5_MAIZE;tr|B4F8V9|B4F8V9_MAIZE		Locus:1.1.1.1201.13 File:"P170059_5.WIFF"
32251	SPEEMITILQR	1619.89	3	0	53.2419	tr|B6TD00|B6TD00_MAIZE		Locus:1.1.1.1326.2 File:"P170059_1.WIFF"
32287	GSHFIELCAQR	1620.83	3	0.00605306	10.8663	tr|A0A1D6Q174|A0A1D6Q174_MAIZE;tr|A0A1D6Q169|A0A1D6Q169_MAIZE;tr|B6SMD3|B6SMD3_MAIZE;tr|B6SWZ4|B6SWZ4_MAIZE;tr|C0P9G2|C0P9G2_MAIZE;tr|K7U403|K7U403_MAIZE;tr|A0A1D6Q168|A0A1D6Q168_MAIZE;tr|A0A1D6Q167|A0A1D6Q167_MAIZE		Locus:1.1.1.1088.16 File:"P170059_2.WIFF"
32340	DLTAMAR	1080.59	2	0.00406972	12.6219	tr|K7VD78|K7VD78_MAIZE;tr|A0A1D6K5Y7|A0A1D6K5Y7_MAIZE		Locus:1.1.1.1106.18 File:"P170059_16.WIFF"
32347	MVLQMR	1080.61	2	0.00330479	13.4543	tr|A0A1D6JQM8|A0A1D6JQM8_MAIZE;tr|A0A1D6JQM9|A0A1D6JQM9_MAIZE;tr|K7WGK8|K7WGK8_MAIZE;tr|A0A1D6JMV2|A0A1D6JMV2_MAIZE;tr|B4FTD2|B4FTD2_MAIZE;tr|A0A1D6JMV4|A0A1D6JMV4_MAIZE;tr|K7VQ46|K7VQ46_MAIZE;tr|B4FSQ4|B4FSQ4_MAIZE;tr|B4FZ84|B4FZ84_MAIZE;tr|K7W2J2|K7W2J2_MAIZE;tr|K7VGZ6|K7VGZ6_MAIZE;tr|B6T6X2|B6T6X2_MAIZE;tr|B4G194|B4G194_MAIZE;tr|B6T782|B6T782_MAIZE;tr|B6TIC4|B6TIC4_MAIZE;tr|B6SSF3|B6SSF3_MAIZE…		Locus:1.1.1.1173.19 File:"P170059_15.WIFF"
32365	SSDGVLNHVNALLSK	2161.23	4	0.000552022	22.5126	tr|A0A1D6DSN3|A0A1D6DSN3_MAIZE;tr|C4J6T2|C4J6T2_MAIZE		Locus:1.1.1.1317.5 File:"P170059_7.WIFF"
32366	TIYVGNLPGDIR	1620.91	3	8.01543e-05	31.4254	tr|Q64HC2|Q64HC2_MAIZE;tr|A0A1D6MS32|A0A1D6MS32_MAIZE;tr|B6TPL0|B6TPL0_MAIZE;tr|Q64HB9|Q64HB9_MAIZE;tr|K7VZN2|K7VZN2_MAIZE;tr|A0A1D6MS43|A0A1D6MS43_MAIZE;tr|A0A1D6MS38|A0A1D6MS38_MAIZE;tr|A0A1D6MS31|A0A1D6MS31_MAIZE;tr|Q64HC3|Q64HC3_MAIZE;tr|A0A1D6PAQ8|A0A1D6PAQ8_MAIZE;tr|C0PJR1|C0PJR1_MAIZE;tr|Q64HC0|Q64HC0_MAIZE;tr|A0A1D6PAR2|A0A1D6PAR2_MAIZE;tr|A0A1D6PAQ3|A0A1D6PAQ3_MAIZE;tr|A0A1D6MS44|A0A1D6M…		Locus:1.1.1.1244.6 File:"P170059_4.WIFF"
32385	AQLYDYLK	1620.93	3	0.000605844	21.6873	tr|A0A1D6K330|A0A1D6K330_MAIZE;tr|A0A1D6K328|A0A1D6K328_MAIZE;tr|A0A1D6K331|A0A1D6K331_MAIZE;tr|A0A1D6K329|A0A1D6K329_MAIZE;tr|A0A1D6K327|A0A1D6K327_MAIZE		Locus:1.1.1.1233.6 File:"P170059_1.WIFF"
32389	NEFVIR	1080.62	2	0.00233068	15.0816	tr|A0A1D6HCE8|A0A1D6HCE8_MAIZE;tr|C0PMR3|C0PMR3_MAIZE;tr|A0A1D6HCE6|A0A1D6HCE6_MAIZE;tr|A0A1D6E7X6|A0A1D6E7X6_MAIZE;tr|A0A1D6E7X9|A0A1D6E7X9_MAIZE;tr|C0PFX0|C0PFX0_MAIZE;sp|P80619|G6PD_MAIZE;tr|B6TSB3|B6TSB3_MAIZE		Locus:1.1.1.1116.21 File:"P170059_15.WIFF"
32390	VVAIAAQDVVPAGSEK	2161.26	4	0.000228338	27.9494	tr|A0A1D6E5I1|A0A1D6E5I1_MAIZE;tr|A0A1D6E5I0|A0A1D6E5I0_MAIZE		Locus:1.1.1.1337.3 File:"P170059_16.WIFF"
32394	DQFVIR	1080.62	3	0.00511345	11.5094	tr|C0P790|C0P790_MAIZE		Locus:1.1.1.1141.2 File:"P170059_16.WIFF"
32398	DQFVIR	1080.62	2	0.000800717	20.4077	tr|C0P790|C0P790_MAIZE		Locus:1.1.1.1145.16 File:"P170059_16.WIFF"
32409	AVDFLGR	1080.62	2	0.00236618	15.0199	tr|A0A1D6LN44|A0A1D6LN44_MAIZE;tr|A0A1D6GW67|A0A1D6GW67_MAIZE;tr|A0A1D6LN38|A0A1D6LN38_MAIZE;tr|A0A1D6GW71|A0A1D6GW71_MAIZE;tr|A0A1D6LN40|A0A1D6LN40_MAIZE;tr|A0A1D6LN43|A0A1D6LN43_MAIZE;tr|A0A1D6GW74|A0A1D6GW74_MAIZE;tr|A0A1D6GW75|A0A1D6GW75_MAIZE		Locus:1.1.1.1183.10 File:"P170059_2.WIFF"
32429	IAEIPDDLK	1620.95	3	0.000281719	26.7399	tr|A0A1D6NUE9|A0A1D6NUE9_MAIZE;tr|A0A1D6LLS1|A0A1D6LLS1_MAIZE;tr|K7VAA1|K7VAA1_MAIZE;tr|A0A1D6NUF2|A0A1D6NUF2_MAIZE;tr|A0A1D6LLR9|A0A1D6LLR9_MAIZE;tr|C4J9V7|C4J9V7_MAIZE;tr|A0A1D6LLS0|A0A1D6LLS0_MAIZE		Locus:1.1.1.1207.10 File:"P170059_9.WIFF"
32462	ISQLPLASGK	1621	3	0.000171599	28.7131	tr|A0A1D6HDK5|A0A1D6HDK5_MAIZE;tr|K7UH13|K7UH13_MAIZE;tr|A0A1D6HDK1|A0A1D6HDK1_MAIZE;tr|A0A1D6HDJ8|A0A1D6HDJ8_MAIZE;tr|A0A1D6HDK2|A0A1D6HDK2_MAIZE;tr|Q9XGC6|Q9XGC6_MAIZE;tr|B4FFH8|B4FFH8_MAIZE		Locus:1.1.1.1216.14 File:"P170059_8.WIFF"
32493	SSMFFC	1081.49	2	0.00863748	9.40967	tr|A0A1D6MQQ1|A0A1D6MQQ1_MAIZE;tr|A0A1D6MEL5|A0A1D6MEL5_MAIZE;tr|A0A1D6MQP5|A0A1D6MQP5_MAIZE;tr|A0A1D6FB88|A0A1D6FB88_MAIZE;tr|A0A1D6MEJ5|A0A1D6MEJ5_MAIZE;tr|A0A1D6MEL6|A0A1D6MEL6_MAIZE;tr|A0A1D6MEK7|A0A1D6MEK7_MAIZE;tr|A0A1D6MEK5|A0A1D6MEK5_MAIZE;tr|A0A1D6MQQ3|A0A1D6MQQ3_MAIZE;tr|C0HGZ0|C0HGZ0_MAIZE;tr|A0A1D6MEK1|A0A1D6MEK1_MAIZE;tr|A0A1D6FB91|A0A1D6FB91_MAIZE;tr|B4FL08|B4FL08_MAIZE		Locus:1.1.1.1302.10 File:"P170059_4.WIFF"
32546	QVAGFTR	1081.62	2	0.00359777	13.1379	tr|C0P3N6|C0P3N6_MAIZE;tr|A0A1D6KAR2|A0A1D6KAR2_MAIZE;tr|A0A1D6KAR0|A0A1D6KAR0_MAIZE;tr|A0A1D6GTH7|A0A1D6GTH7_MAIZE;tr|B4FVK3|B4FVK3_MAIZE;tr|A0A1D6GTH8|A0A1D6GTH8_MAIZE;tr|B4FQP8|B4FQP8_MAIZE;tr|B4FC42|B4FC42_MAIZE;tr|B4F912|B4F912_MAIZE		Locus:1.1.1.1029.21 File:"P170059_5.WIFF"
32547	QVAGFTR	1081.62	2	0.00348148	13.2598	tr|C0P3N6|C0P3N6_MAIZE;tr|A0A1D6KAR2|A0A1D6KAR2_MAIZE;tr|A0A1D6KAR0|A0A1D6KAR0_MAIZE;tr|A0A1D6GTH7|A0A1D6GTH7_MAIZE;tr|B4FVK3|B4FVK3_MAIZE;tr|A0A1D6GTH8|A0A1D6GTH8_MAIZE;tr|B4FQP8|B4FQP8_MAIZE;tr|B4FC42|B4FC42_MAIZE;tr|B4F912|B4F912_MAIZE		Locus:1.1.1.1028.21 File:"P170059_5.WIFF"
32586	VGVSNFR	1081.62	2	0.00112784	18.8594	tr|B6SV32|B6SV32_MAIZE;tr|A0A1D6F8N1|A0A1D6F8N1_MAIZE;tr|A0A1D6F8M3|A0A1D6F8M3_MAIZE;tr|A0A1D6F8L6|A0A1D6F8L6_MAIZE;tr|A0A1D6HV56|A0A1D6HV56_MAIZE;tr|B8A2Z3|B8A2Z3_MAIZE;tr|A0A1D6F8N4|A0A1D6F8N4_MAIZE;tr|A0A1D6HV49|A0A1D6HV49_MAIZE;tr|A0A1D6F8M4|A0A1D6F8M4_MAIZE;tr|A0A1D6F8M8|A0A1D6F8M8_MAIZE;tr|A0A1D6F8M1|A0A1D6F8M1_MAIZE;tr|B4FHK7|B4FHK7_MAIZE;tr|A0A1D6F8L7|A0A1D6F8L7_MAIZE;tr|A0A1D6HV44|A0A1D6…		Locus:1.1.1.1089.20 File:"P170059_7.WIFF"
32587	GTFANIR	1081.62	2	0.000618703	21.548	tr|A0A1D6JN12|A0A1D6JN12_MAIZE;tr|C0HEA9|C0HEA9_MAIZE;tr|A0A1D6PUM2|A0A1D6PUM2_MAIZE;tr|A0A1D6PJK9|A0A1D6PJK9_MAIZE;tr|A0A1D6JMZ9|A0A1D6JMZ9_MAIZE;tr|A0A1D6EWX1|A0A1D6EWX1_MAIZE;tr|A0A1D6PUK7|A0A1D6PUK7_MAIZE;tr|A0A1D6EWX4|A0A1D6EWX4_MAIZE;tr|A0A1D6JN07|A0A1D6JN07_MAIZE;tr|K7TSY9|K7TSY9_MAIZE;tr|A0A1D6PJL1|A0A1D6PJL1_MAIZE;tr|A0A1D6PUL9|A0A1D6PUL9_MAIZE;tr|C0HER4|C0HER4_MAIZE;tr|A0A1D6JN03|A0A1D6…		Locus:1.1.1.1097.15 File:"P170059_7.WIFF"
32588	GTFANIR	1081.62	2	0.00118615	18.607	tr|A0A1D6JN12|A0A1D6JN12_MAIZE;tr|C0HEA9|C0HEA9_MAIZE;tr|A0A1D6PUM2|A0A1D6PUM2_MAIZE;tr|A0A1D6PJK9|A0A1D6PJK9_MAIZE;tr|A0A1D6JMZ9|A0A1D6JMZ9_MAIZE;tr|A0A1D6EWX1|A0A1D6EWX1_MAIZE;tr|A0A1D6PUK7|A0A1D6PUK7_MAIZE;tr|A0A1D6EWX4|A0A1D6EWX4_MAIZE;tr|A0A1D6JN07|A0A1D6JN07_MAIZE;tr|K7TSY9|K7TSY9_MAIZE;tr|A0A1D6PJL1|A0A1D6PJL1_MAIZE;tr|A0A1D6PUL9|A0A1D6PUL9_MAIZE;tr|C0HER4|C0HER4_MAIZE;tr|A0A1D6JN03|A0A1D6…		Locus:1.1.1.1093.17 File:"P170059_7.WIFF"
32590	AVAAAGYR	1081.62	2	0.000245746	27.0056	tr|B4FNN8|B4FNN8_MAIZE;tr|B4FWQ7|B4FWQ7_MAIZE;tr|B6TU84|B6TU84_MAIZE;tr|B4FCJ8|B4FCJ8_MAIZE;tr|A0A1D6GNN7|A0A1D6GNN7_MAIZE		Locus:1.1.1.992.21 File:"P170059_4.WIFF"
32596	AVAAAGYR	1081.62	2	0.000395403	24.6155	tr|B4FNN8|B4FNN8_MAIZE;tr|B4FWQ7|B4FWQ7_MAIZE;tr|B6TU84|B6TU84_MAIZE;tr|B4FCJ8|B4FCJ8_MAIZE;tr|A0A1D6GNN7|A0A1D6GNN7_MAIZE		Locus:1.1.1.1006.27 File:"P170059_5.WIFF"
32609	IFTIER	1081.64	2	0.00265381	14.4497	tr|A0A1D6GZZ1|A0A1D6GZZ1_MAIZE;tr|A0A1D6GZZ0|A0A1D6GZZ0_MAIZE;tr|A0A1D6GZZ2|A0A1D6GZZ2_MAIZE;tr|A0A1D6GZY9|A0A1D6GZY9_MAIZE		Locus:1.1.1.1216.6 File:"P170059_4.WIFF"
32653	YADFIVHEVAR	1622.87	3	1.41849e-05	39.2353	tr|A0A1D6FSY4|A0A1D6FSY4_MAIZE;tr|A0A1D6FSY0|A0A1D6FSY0_MAIZE;tr|A0A1D6FSX9|A0A1D6FSX9_MAIZE;tr|K7VH60|K7VH60_MAIZE;tr|A0A1D6FSX8|A0A1D6FSX8_MAIZE;tr|K7V160|K7V160_MAIZE;tr|B8A1N8|B8A1N8_MAIZE		Locus:1.1.1.1357.5 File:"P170059_19.WIFF"
32656	LVIVGDGGTGK	1622.98	3	0.00159923	17.1476	tr|B6TBX3|B6TBX3_MAIZE;tr|K7V400|K7V400_MAIZE;tr|K7VZX1|K7VZX1_MAIZE;tr|B4G1P4|B4G1P4_MAIZE;tr|A0A1D6NHH6|A0A1D6NHH6_MAIZE;tr|K7V7Q1|K7V7Q1_MAIZE;tr|C0HHC1|C0HHC1_MAIZE;tr|K7V044|K7V044_MAIZE		Locus:1.1.1.1196.18 File:"P170059_18.WIFF"
32705	EKDGGQAVLGTPTER	2165.19	4	0.000299919	26.3559	tr|K7TI47|K7TI47_MAIZE;tr|K7TWC7|K7TWC7_MAIZE;tr|A0A1D6IQZ9|A0A1D6IQZ9_MAIZE;tr|A0A1D6IQZ8|A0A1D6IQZ8_MAIZE		Locus:1.1.1.999.26 File:"P170059_4.WIFF"
32726	DALASFR	1082.6	2	0.00176218	16.723	tr|K7VJP9|K7VJP9_MAIZE;tr|C0PDG2|C0PDG2_MAIZE;tr|B6SSY1|B6SSY1_MAIZE		Locus:1.1.1.1170.14 File:"P170059_19.WIFF"
32733	DTAGIFR	1082.6	2	0.000245746	27.1048	tr|A0A1D6PI99|A0A1D6PI99_MAIZE;tr|A0A1D6F5R2|A0A1D6F5R2_MAIZE;tr|B4FRC4|B4FRC4_MAIZE;tr|B4FQC4|B4FQC4_MAIZE;tr|A0A1D6F5R1|A0A1D6F5R1_MAIZE;tr|O82108|O82108_MAIZE;tr|A0A1D6PI96|A0A1D6PI96_MAIZE;tr|A0A1D6PI98|A0A1D6PI98_MAIZE;tr|A0A1D6F5P3|A0A1D6F5P3_MAIZE;tr|A0A1D6F5R0|A0A1D6F5R0_MAIZE;tr|A0A1D6F5Q9|A0A1D6F5Q9_MAIZE		Locus:1.1.1.1135.22 File:"P170059_17.WIFF"
32814	VSAYIAR	1082.64	2	0.00993114	8.86281	tr|A0A1D6IM28|A0A1D6IM28_MAIZE;tr|A0A1D6IM30|A0A1D6IM30_MAIZE;tr|A0A1D6IM25|A0A1D6IM25_MAIZE;tr|A0A1D6IM26|A0A1D6IM26_MAIZE;tr|A0A1D6IM19|A0A1D6IM19_MAIZE;tr|A0A1D6IM29|A0A1D6IM29_MAIZE;tr|A0A1D6IM18|A0A1D6IM18_MAIZE;sp|P23225|GLTB_MAIZE;tr|A0A1D6IM17|A0A1D6IM17_MAIZE;tr|A0A1D6IM20|A0A1D6IM20_MAIZE		Locus:1.1.1.1050.20 File:"P170059_11.WIFF"
32815	VSAYIAR	1082.64	2	0.00278763	14.1884	tr|A0A1D6IM28|A0A1D6IM28_MAIZE;tr|A0A1D6IM30|A0A1D6IM30_MAIZE;tr|A0A1D6IM25|A0A1D6IM25_MAIZE;tr|A0A1D6IM26|A0A1D6IM26_MAIZE;tr|A0A1D6IM19|A0A1D6IM19_MAIZE;tr|A0A1D6IM29|A0A1D6IM29_MAIZE;tr|A0A1D6IM18|A0A1D6IM18_MAIZE;sp|P23225|GLTB_MAIZE;tr|A0A1D6IM17|A0A1D6IM17_MAIZE;tr|A0A1D6IM20|A0A1D6IM20_MAIZE		Locus:1.1.1.1046.21 File:"P170059_11.WIFF"
32826	HILQIR	1082.69	3	0.00392141	12.7912	tr|B6U134|B6U134_MAIZE;tr|A0A1D6IVE0|A0A1D6IVE0_MAIZE;tr|A0A1D6IVD3|A0A1D6IVD3_MAIZE;tr|C0PAS6|C0PAS6_MAIZE;tr|A0A1D6IVD1|A0A1D6IVD1_MAIZE;tr|A0A1D6IVD7|A0A1D6IVD7_MAIZE;tr|A0A1D6IVD9|A0A1D6IVD9_MAIZE;tr|A0A1D6IVD5|A0A1D6IVD5_MAIZE;tr|A0A1D6IVD2|A0A1D6IVD2_MAIZE;tr|K7TFH9|K7TFH9_MAIZE;tr|A0A1D6IVE1|A0A1D6IVE1_MAIZE		Locus:1.1.1.1109.2 File:"P170059_17.WIFF"
32832	SIGAK	1082.69	3	0.00799103	9.70746	tr|A0A1D6QTV4|A0A1D6QTV4_MAIZE;tr|B4FH62|B4FH62_MAIZE		Locus:1.1.1.1004.2 File:"P170059_15.WIFF"
32833	SIGAK	1082.69	3	0.00812283	9.62116	tr|A0A1D6QTV4|A0A1D6QTV4_MAIZE;tr|B4FH62|B4FH62_MAIZE		Locus:1.1.1.1000.4 File:"P170059_15.WIFF"
32892	VFDMLR	1083.61	2	0.000649967	21.4217	tr|A0A0B4J303|A0A0B4J303_MAIZE;tr|B4FBK3|B4FBK3_MAIZE;tr|A0A1D6GV12|A0A1D6GV12_MAIZE;tr|A0A1D6LNL7|A0A1D6LNL7_MAIZE;tr|O24449|O24449_MAIZE;sp|Q41741|IF4A_MAIZE;tr|O24558|O24558_MAIZE;tr|A0A1D6LNL6|A0A1D6LNL6_MAIZE;tr|C0PHE3|C0PHE3_MAIZE		Locus:1.1.1.1425.5 File:"P170059_19.WIFF"
32893	VFDMLR	1083.61	2	0.00469241	11.9472	tr|A0A0B4J303|A0A0B4J303_MAIZE;tr|B4FBK3|B4FBK3_MAIZE;tr|A0A1D6GV12|A0A1D6GV12_MAIZE;tr|A0A1D6LNL7|A0A1D6LNL7_MAIZE;tr|O24449|O24449_MAIZE;sp|Q41741|IF4A_MAIZE;tr|O24558|O24558_MAIZE;tr|A0A1D6LNL6|A0A1D6LNL6_MAIZE;tr|C0PHE3|C0PHE3_MAIZE		Locus:1.1.1.1421.4 File:"P170059_19.WIFF"
32896	VFDMLR	1083.61	2	0.00405507	12.6399	tr|A0A0B4J303|A0A0B4J303_MAIZE;tr|B4FBK3|B4FBK3_MAIZE;tr|A0A1D6GV12|A0A1D6GV12_MAIZE;tr|A0A1D6LNL7|A0A1D6LNL7_MAIZE;tr|O24449|O24449_MAIZE;sp|Q41741|IF4A_MAIZE;tr|O24558|O24558_MAIZE;tr|A0A1D6LNL6|A0A1D6LNL6_MAIZE;tr|C0PHE3|C0PHE3_MAIZE		Locus:1.1.1.1308.4 File:"P170059_9.WIFF"
32938	MIVVYR	1083.64	2	0.00476267	11.8791	tr|A0A1D6F5Z9|A0A1D6F5Z9_MAIZE;tr|A0A1D6IUQ3|A0A1D6IUQ3_MAIZE;tr|A0A1D6IUQ1|A0A1D6IUQ1_MAIZE;tr|C0PNP7|C0PNP7_MAIZE;tr|A0A1D6IUQ2|A0A1D6IUQ2_MAIZE;tr|A0A1D6IUP9|A0A1D6IUP9_MAIZE;tr|B6UEG7|B6UEG7_MAIZE;tr|A0A1D6IUQ4|A0A1D6IUQ4_MAIZE;tr|A0A1D6F600|A0A1D6F600_MAIZE;tr|B4FFF5|B4FFF5_MAIZE;tr|B6SGC0|B6SGC0_MAIZE;tr|A0A1D6IUP7|A0A1D6IUP7_MAIZE;tr|A0A1D6IUP8|A0A1D6IUP8_MAIZE;tr|A0A1D6F5Z8|A0A1D6F5Z8_MAI…		Locus:1.1.1.1206.17 File:"P170059_16.WIFF"
32942	INLAHGR	1083.65	3	0.0024233	14.853	tr|A0A1D6JDQ0|A0A1D6JDQ0_MAIZE;tr|A0A1D6JDQ2|A0A1D6JDQ2_MAIZE;tr|A0A1D6E064|A0A1D6E064_MAIZE;tr|C0PHV7|C0PHV7_MAIZE;tr|K7TS79|K7TS79_MAIZE;tr|A0A1D6JDR6|A0A1D6JDR6_MAIZE;tr|K7U6J0|K7U6J0_MAIZE;tr|K7TW48|K7TW48_MAIZE;tr|A0A1D6JDP7|A0A1D6JDP7_MAIZE;tr|A0A1D6JDP8|A0A1D6JDP8_MAIZE;tr|A0A1D6JDR1|A0A1D6JDR1_MAIZE;tr|A0A1D6JDQ4|A0A1D6JDQ4_MAIZE;tr|A0A1D6JDQ3|A0A1D6JDQ3_MAIZE;tr|A0A1D6JDQ1|A0A1D6JDQ1_MAI…		Locus:1.1.1.940.3 File:"P170059_11.WIFF"
32943	INLAHGR	1083.65	3	0.00174184	16.7803	tr|A0A1D6JDQ0|A0A1D6JDQ0_MAIZE;tr|A0A1D6JDQ2|A0A1D6JDQ2_MAIZE;tr|A0A1D6E064|A0A1D6E064_MAIZE;tr|C0PHV7|C0PHV7_MAIZE;tr|K7TS79|K7TS79_MAIZE;tr|A0A1D6JDR6|A0A1D6JDR6_MAIZE;tr|K7U6J0|K7U6J0_MAIZE;tr|K7TW48|K7TW48_MAIZE;tr|A0A1D6JDP7|A0A1D6JDP7_MAIZE;tr|A0A1D6JDP8|A0A1D6JDP8_MAIZE;tr|A0A1D6JDR1|A0A1D6JDR1_MAIZE;tr|A0A1D6JDQ4|A0A1D6JDQ4_MAIZE;tr|A0A1D6JDQ3|A0A1D6JDQ3_MAIZE;tr|A0A1D6JDQ1|A0A1D6JDQ1_MAI…		Locus:1.1.1.936.2 File:"P170059_11.WIFF"
32951	LLEIHR	1083.67	3	0.00232745	15.1102	tr|A0A1D6MXS6|A0A1D6MXS6_MAIZE;tr|A0A1D6MXS8|A0A1D6MXS8_MAIZE;tr|A0A1D6MXS4|A0A1D6MXS4_MAIZE;tr|A0A1D6MXT0|A0A1D6MXT0_MAIZE;tr|B7ZX52|B7ZX52_MAIZE;tr|A0A1D6MXS7|A0A1D6MXS7_MAIZE;tr|A0A1D6MXS9|A0A1D6MXS9_MAIZE;tr|A0A1D6MXS5|A0A1D6MXS5_MAIZE;tr|Q8W4W2|Q8W4W2_MAIZE;tr|Q7XB40|Q7XB40_MAIZE		Locus:1.1.1.1089.2 File:"P170059_3.WIFF"
32952	EILHLR	1083.67	3	0.00374098	13.0099	tr|C0P7M3|C0P7M3_MAIZE		Locus:1.1.1.1127.2 File:"P170059_20.WIFF"
33001	WEGFSR	1084.56	2	0.0017903	16.6594	tr|A0A1D6E4T9|A0A1D6E4T9_MAIZE;tr|A0A1D6E4T8|A0A1D6E4T8_MAIZE;tr|C0HHF9|C0HHF9_MAIZE		Locus:1.1.1.1177.14 File:"P170059_20.WIFF"
33002	WEGFSR	1084.56	2	0.00367544	13.0693	tr|A0A1D6E4T9|A0A1D6E4T9_MAIZE;tr|A0A1D6E4T8|A0A1D6E4T8_MAIZE;tr|C0HHF9|C0HHF9_MAIZE		Locus:1.1.1.1173.13 File:"P170059_20.WIFF"
33039	GFFSAPR	1084.6	2	0.00145212	17.5856	tr|B4FNK4|B4FNK4_MAIZE;tr|A0A1D6QSJ2|A0A1D6QSJ2_MAIZE;tr|K7V6X2|K7V6X2_MAIZE;tr|B4FJP6|B4FJP6_MAIZE;tr|A0A1D6QSJ3|A0A1D6QSJ3_MAIZE;tr|B8A1N6|B8A1N6_MAIZE;tr|K7U7U1|K7U7U1_MAIZE;tr|A0A1D6QSK1|A0A1D6QSK1_MAIZE;tr|A0A1D6QSK0|A0A1D6QSK0_MAIZE;tr|K7UFI7|K7UFI7_MAIZE;tr|K7URZ0|K7URZ0_MAIZE;tr|C0PFI3|C0PFI3_MAIZE;tr|A0A1D6QSJ1|A0A1D6QSJ1_MAIZE;tr|A0A1D6QSI9|A0A1D6QSI9_MAIZE;tr|B6T9T9|B6T9T9_MAIZE;tr|B4F…		Locus:1.1.1.1171.19 File:"P170059_14.WIFF"
33041	GFFSAPR	1084.6	2	0.00274127	14.2689	tr|B4FNK4|B4FNK4_MAIZE;tr|A0A1D6QSJ2|A0A1D6QSJ2_MAIZE;tr|K7V6X2|K7V6X2_MAIZE;tr|B4FJP6|B4FJP6_MAIZE;tr|A0A1D6QSJ3|A0A1D6QSJ3_MAIZE;tr|B8A1N6|B8A1N6_MAIZE;tr|K7U7U1|K7U7U1_MAIZE;tr|A0A1D6QSK1|A0A1D6QSK1_MAIZE;tr|A0A1D6QSK0|A0A1D6QSK0_MAIZE;tr|K7UFI7|K7UFI7_MAIZE;tr|K7URZ0|K7URZ0_MAIZE;tr|C0PFI3|C0PFI3_MAIZE;tr|A0A1D6QSJ1|A0A1D6QSJ1_MAIZE;tr|A0A1D6QSI9|A0A1D6QSI9_MAIZE;tr|B6T9T9|B6T9T9_MAIZE;tr|B4F…		Locus:1.1.1.1167.15 File:"P170059_14.WIFF"
33049	TLFNMR	1084.6	3	0.00966904	8.95393	tr|A0A1D6NQF0|A0A1D6NQF0_MAIZE;tr|A0A1D6NQF1|A0A1D6NQF1_MAIZE;tr|C0P4P5|C0P4P5_MAIZE;tr|A0A1D6NQF5|A0A1D6NQF5_MAIZE;tr|A0A1D6NQE9|A0A1D6NQE9_MAIZE;tr|A0A1D6NQF3|A0A1D6NQF3_MAIZE		Locus:1.1.1.1230.3 File:"P170059_16.WIFF"
33109	LAPVLIR	1084.73	2	0.00387043	12.8253	tr|B6T7G0|B6T7G0_MAIZE;tr|C0P5P9|C0P5P9_MAIZE;tr|B6TMT2|B6TMT2_MAIZE		Locus:1.1.1.1243.12 File:"P170059_20.WIFF"
33110	LAPVLIR	1084.73	2	0.00834054	9.53883	tr|B6T7G0|B6T7G0_MAIZE;tr|C0P5P9|C0P5P9_MAIZE;tr|B6TMT2|B6TMT2_MAIZE		Locus:1.1.1.1239.13 File:"P170059_20.WIFF"
33117	ETAEAYLGTTIR	1627.87	3	0.00389387	12.8074	tr|K7TQM1|K7TQM1_MAIZE		Locus:1.1.1.1232.12 File:"P170059_14.WIFF"
33165	FGFVEAL	1085.61	2	0.000103135	31.0055	tr|C0P2Q3|C0P2Q3_MAIZE;tr|B6T950|B6T950_MAIZE		Locus:1.1.1.1573.2 File:"P170059_19.WIFF"
33166	FGFVEAL	1085.61	2	0	48.6685	tr|C0P2Q3|C0P2Q3_MAIZE;tr|B6T950|B6T950_MAIZE		Locus:1.1.1.1577.2 File:"P170059_19.WIFF"
33177	IMSYIR	1085.62	2	0.00931569	9.12098	tr|A0A1D6MQ19|A0A1D6MQ19_MAIZE;tr|A0A1D6PUT4|A0A1D6PUT4_MAIZE;tr|C0PN63|C0PN63_MAIZE;tr|A0A1D6MQ07|A0A1D6MQ07_MAIZE;tr|A0A1D6MQ20|A0A1D6MQ20_MAIZE;tr|A0A1D6MQ11|A0A1D6MQ11_MAIZE;tr|A0A1D6MQ10|A0A1D6MQ10_MAIZE;tr|A0A1D6PUT5|A0A1D6PUT5_MAIZE;tr|K7UB09|K7UB09_MAIZE;tr|A0A1D6N311|A0A1D6N311_MAIZE;tr|A0A1D6GFN9|A0A1D6GFN9_MAIZE;tr|A0A1D6PUT8|A0A1D6PUT8_MAIZE;tr|A0A1D6GFM3|A0A1D6GFM3_MAIZE;tr|A0A1D6PUT…		Locus:1.1.1.1328.6 File:"P170059_20.WIFF"
33179	LFFAER	1085.62	2	0.00309969	13.7168	tr|B8A3C2|B8A3C2_MAIZE;tr|B6SVY2|B6SVY2_MAIZE;tr|A0A1D6HUY4|A0A1D6HUY4_MAIZE;tr|C0P4M2|C0P4M2_MAIZE		Locus:1.1.1.1296.8 File:"P170059_6.WIFF"
33183	SFPIYR	1085.62	2	0.00510232	11.5184	tr|A0A1D6HHA1|A0A1D6HHA1_MAIZE;tr|C0PA68|C0PA68_MAIZE;tr|A0A1D6HHC9|A0A1D6HHC9_MAIZE;tr|A0A1D6HH92|A0A1D6HH92_MAIZE;tr|A0A1D6HHD5|A0A1D6HHD5_MAIZE;tr|A0A1D6HHB2|A0A1D6HHB2_MAIZE;tr|A0A1D6HHB4|A0A1D6HHB4_MAIZE;tr|A0A1D6HHB5|A0A1D6HHB5_MAIZE;tr|A0A1D6HHB9|A0A1D6HHB9_MAIZE;tr|A0A1D6HHC2|A0A1D6HHC2_MAIZE		Locus:1.1.1.1210.12 File:"P170059_13.WIFF"
33184	SFPIYR	1085.62	2	0.00930238	9.13174	tr|A0A1D6HHA1|A0A1D6HHA1_MAIZE;tr|C0PA68|C0PA68_MAIZE;tr|A0A1D6HHC9|A0A1D6HHC9_MAIZE;tr|A0A1D6HH92|A0A1D6HH92_MAIZE;tr|A0A1D6HHD5|A0A1D6HHD5_MAIZE;tr|A0A1D6HHB2|A0A1D6HHB2_MAIZE;tr|A0A1D6HHB4|A0A1D6HHB4_MAIZE;tr|A0A1D6HHB5|A0A1D6HHB5_MAIZE;tr|A0A1D6HHB9|A0A1D6HHB9_MAIZE;tr|A0A1D6HHC2|A0A1D6HHC2_MAIZE		Locus:1.1.1.1206.12 File:"P170059_13.WIFF"
33190	SFPIYR	1085.62	2	0.00212142	15.6323	tr|A0A1D6HHA1|A0A1D6HHA1_MAIZE;tr|C0PA68|C0PA68_MAIZE;tr|A0A1D6HHC9|A0A1D6HHC9_MAIZE;tr|A0A1D6HH92|A0A1D6HH92_MAIZE;tr|A0A1D6HHD5|A0A1D6HHD5_MAIZE;tr|A0A1D6HHB2|A0A1D6HHB2_MAIZE;tr|A0A1D6HHB4|A0A1D6HHB4_MAIZE;tr|A0A1D6HHB5|A0A1D6HHB5_MAIZE;tr|A0A1D6HHB9|A0A1D6HHB9_MAIZE;tr|A0A1D6HHC2|A0A1D6HHC2_MAIZE		Locus:1.1.1.1182.14 File:"P170059_14.WIFF"
33191	SFPIYR	1085.62	2	0.00611967	10.8216	tr|A0A1D6HHA1|A0A1D6HHA1_MAIZE;tr|C0PA68|C0PA68_MAIZE;tr|A0A1D6HHC9|A0A1D6HHC9_MAIZE;tr|A0A1D6HH92|A0A1D6HH92_MAIZE;tr|A0A1D6HHD5|A0A1D6HHD5_MAIZE;tr|A0A1D6HHB2|A0A1D6HHB2_MAIZE;tr|A0A1D6HHB4|A0A1D6HHB4_MAIZE;tr|A0A1D6HHB5|A0A1D6HHB5_MAIZE;tr|A0A1D6HHB9|A0A1D6HHB9_MAIZE;tr|A0A1D6HHC2|A0A1D6HHC2_MAIZE		Locus:1.1.1.1185.15 File:"P170059_14.WIFF"
33206	GGLPVPSR	1085.65	3	0.000649967	21.4484	tr|K7TUR7|K7TUR7_MAIZE		Locus:1.1.1.1069.3 File:"P170059_6.WIFF"
33261	SPLMGLFEK	1628.94	3	0.000508821	23.2854	tr|A0A1D6FQ38|A0A1D6FQ38_MAIZE;tr|A0A1D6FQ43|A0A1D6FQ43_MAIZE;tr|A0A1D6FQ39|A0A1D6FQ39_MAIZE;tr|C4J6K9|C4J6K9_MAIZE;tr|A0A1D6FQ42|A0A1D6FQ42_MAIZE;tr|A0A1D6M4G9|A0A1D6M4G9_MAIZE;tr|A0A1D6FQ35|A0A1D6FQ35_MAIZE;tr|A0A1D6M4H1|A0A1D6M4H1_MAIZE;tr|A0A1D6FQ34|A0A1D6FQ34_MAIZE;tr|A0A1D6ENE6|A0A1D6ENE6_MAIZE;tr|A0A1D6FQ37|A0A1D6FQ37_MAIZE;tr|A0A1D6M4H3|A0A1D6M4H3_MAIZE;tr|B4FSB0|B4FSB0_MAIZE;tr|A0A1D6M4H…		Locus:1.1.1.1422.6 File:"P170059_8.WIFF"
33298	ANFFER	1086.58	2	0.00771113	9.83456	tr|K7VCQ2|K7VCQ2_MAIZE;tr|C4J9J4|C4J9J4_MAIZE;tr|C0HIF8|C0HIF8_MAIZE;tr|K7VH64|K7VH64_MAIZE		Locus:1.1.1.1190.9 File:"P170059_19.WIFF"
33309	AYGPYGR	1086.58	2	0.000641607	21.4889	tr|A6YSM3|A6YSM3_MAIZE;tr|A0A1D6ITS1|A0A1D6ITS1_MAIZE;tr|B4FZT5|B4FZT5_MAIZE		Locus:1.1.1.999.19 File:"P170059_2.WIFF"
33312	AYGPYGR	1086.58	2	0.000478207	23.6937	tr|A6YSM3|A6YSM3_MAIZE;tr|A0A1D6ITS1|A0A1D6ITS1_MAIZE;tr|B4FZT5|B4FZT5_MAIZE		Locus:1.1.1.989.20 File:"P170059_3.WIFF"
33344	DVDIVVAETGWPHK	2173.2	4	0.000187507	28.483	tr|A0A1D6GIR2|A0A1D6GIR2_MAIZE;tr|B6TU78|B6TU78_MAIZE;tr|A0A1D6I966|A0A1D6I966_MAIZE		Locus:1.1.1.1328.9 File:"P170059_13.WIFF"
33352	AGFLYGR	1086.61	2	0.00129281	18.1824	tr|K7UFL2|K7UFL2_MAIZE;tr|A0A1D6EP51|A0A1D6EP51_MAIZE;tr|A0A1D6N681|A0A1D6N681_MAIZE;tr|K7U0Q5|K7U0Q5_MAIZE;tr|A0A1D6Q2Y1|A0A1D6Q2Y1_MAIZE;tr|B4FSQ0|B4FSQ0_MAIZE;tr|B4FHK5|B4FHK5_MAIZE;tr|B6TLC9|B6TLC9_MAIZE		Locus:1.1.1.1180.18 File:"P170059_15.WIFF"
33353	FVAGYAR	1086.61	2	0.00712639	10.1646	tr|A0A1D6ET31|A0A1D6ET31_MAIZE		Locus:1.1.1.1074.19 File:"P170059_12.WIFF"
33356	AGFLYGR	1086.61	2	0.0027258	14.2903	tr|K7UFL2|K7UFL2_MAIZE;tr|A0A1D6EP51|A0A1D6EP51_MAIZE;tr|A0A1D6N681|A0A1D6N681_MAIZE;tr|K7U0Q5|K7U0Q5_MAIZE;tr|A0A1D6Q2Y1|A0A1D6Q2Y1_MAIZE;tr|B4FSQ0|B4FSQ0_MAIZE;tr|B4FHK5|B4FHK5_MAIZE;tr|B6TLC9|B6TLC9_MAIZE		Locus:1.1.1.1184.18 File:"P170059_15.WIFF"
33372	QFAAEEISSMVLIK	2173.23	4	0	44.9726	tr|A0A1D6MWU8|A0A1D6MWU8_MAIZE;tr|A0A1D6KE25|A0A1D6KE25_MAIZE;sp|P11143|HSP70_MAIZE;tr|B7ZZ42|B7ZZ42_MAIZE;tr|A0A1D6MWU7|A0A1D6MWU7_MAIZE;tr|A0A1D6MWU6|A0A1D6MWU6_MAIZE;tr|A0A1D6N7I4|A0A1D6N7I4_MAIZE;tr|A0A1D6KE29|A0A1D6KE29_MAIZE;tr|A0A1D6KE31|A0A1D6KE31_MAIZE;tr|A0A1D6G8N5|A0A1D6G8N5_MAIZE;tr|C4J410|C4J410_MAIZE;tr|A0A1D6N7I6|A0A1D6N7I6_MAIZE;tr|A0A1D6KE24|A0A1D6KE24_MAIZE		Locus:1.1.1.1471.2 File:"P170059_2.WIFF"
33396	SAVDVANHVQTLIAK	2173.27	4	0.00284364	14.0634	tr|B6SRR0|B6SRR0_MAIZE		Locus:1.1.1.1288.6 File:"P170059_7.WIFF"
33413	KAVENSPFLEK	2173.29	4	0.000746101	20.7769	tr|A0A1D6QKI5|A0A1D6QKI5_MAIZE;tr|A0A1D6KIC7|A0A1D6KIC7_MAIZE;tr|A0A1D6I6T0|A0A1D6I6T0_MAIZE;tr|A0A1D6QKI4|A0A1D6QKI4_MAIZE;tr|C0PLZ0|C0PLZ0_MAIZE;tr|C3UZ63|C3UZ63_MAIZE;tr|A0A1D6I6S9|A0A1D6I6S9_MAIZE;tr|C1K9J1|C1K9J1_MAIZE;tr|A0A1D6ES21|A0A1D6ES21_MAIZE;tr|A0A1D6I6T5|A0A1D6I6T5_MAIZE;tr|A0A1D6I6T3|A0A1D6I6T3_MAIZE;tr|A0A1D6QKI8|A0A1D6QKI8_MAIZE;tr|A0A1D6KID1|A0A1D6KID1_MAIZE;tr|A0A1D6I6T8|A0A1D6…		Locus:1.1.1.1129.21 File:"P170059_14.WIFF"
33432	VVPAELR	1086.67	2	0.00809751	9.62801	tr|A0A1D6IML1|A0A1D6IML1_MAIZE;tr|A0A1D6IML5|A0A1D6IML5_MAIZE;tr|A0A1D6K1P9|A0A1D6K1P9_MAIZE;tr|A0A1D6F4J8|A0A1D6F4J8_MAIZE;tr|A0A1D6IMK8|A0A1D6IMK8_MAIZE;tr|A0A1D6F4J7|A0A1D6F4J7_MAIZE;tr|A0A1D6K1Q3|A0A1D6K1Q3_MAIZE;tr|K7UVW2|K7UVW2_MAIZE;tr|A0A1D6H855|A0A1D6H855_MAIZE;tr|A0A1D6F4K0|A0A1D6F4K0_MAIZE;tr|A0A1D6Q307|A0A1D6Q307_MAIZE;tr|A0A1D6K1Q0|A0A1D6K1Q0_MAIZE		Locus:1.1.1.1152.17 File:"P170059_17.WIFF"
33443	VFHQWENIVR	1630.89	3	5.02994e-05	32.228	tr|A0A1D6P8K8|A0A1D6P8K8_MAIZE;tr|A0A1D6K5Z1|A0A1D6K5Z1_MAIZE;tr|A0A1D6P8K1|A0A1D6P8K1_MAIZE;tr|A0A1D6K600|A0A1D6K600_MAIZE;tr|A0A1D6K602|A0A1D6K602_MAIZE;tr|A0A1D6P8K6|A0A1D6P8K6_MAIZE;tr|A0A1D6P8K2|A0A1D6P8K2_MAIZE;tr|A0A1D6K601|A0A1D6K601_MAIZE;tr|A0A1D6P8L6|A0A1D6P8L6_MAIZE;tr|A0A1D6K5Z5|A0A1D6K5Z5_MAIZE;tr|A0A1D6K5Z6|A0A1D6K5Z6_MAIZE;tr|A0A1D6P8K0|A0A1D6P8K0_MAIZE;tr|A0A1D6P8L1|A0A1D6P8L1_MA…		Locus:1.1.1.1285.9 File:"P170059_10.WIFF"
33500	IDFSFR	1087.6	2	0.00678218	10.4067	tr|B6T8N9|B6T8N9_MAIZE;tr|A0A1D6MVT0|A0A1D6MVT0_MAIZE;tr|B4FBZ3|B4FBZ3_MAIZE;tr|C0PAN9|C0PAN9_MAIZE		Locus:1.1.1.1259.6 File:"P170059_5.WIFF"
33535	AVDINPR	1087.63	3	0.00870567	9.37538	tr|A0A1D6HF15|A0A1D6HF15_MAIZE;tr|B6SL38|B6SL38_MAIZE;tr|A0A1D6HF16|A0A1D6HF16_MAIZE;tr|C4J4C0|C4J4C0_MAIZE		Locus:1.1.1.957.2 File:"P170059_11.WIFF"
33588	LAAAQVLV	1087.69	2	0	45.3237	tr|A0A1D6FQF0|A0A1D6FQF0_MAIZE;tr|A0A1D6FQF1|A0A1D6FQF1_MAIZE;tr|A0A1D6FQH6|A0A1D6FQH6_MAIZE;tr|A0A1D6FQH4|A0A1D6FQH4_MAIZE;tr|A0A1D6M420|A0A1D6M420_MAIZE;tr|A0A1D6M439|A0A1D6M439_MAIZE;tr|A0A1D6FQE8|A0A1D6FQE8_MAIZE;tr|A0A1D6FQE4|A0A1D6FQE4_MAIZE;tr|A0A1D6FQE6|A0A1D6FQE6_MAIZE;tr|E9NQE5|E9NQE5_MAIZE;tr|A0A1D6FQF4|A0A1D6FQF4_MAIZE;tr|A0A1D6M411|A0A1D6M411_MAIZE;tr|A0A1D6M413|A0A1D6M413_MAIZE;tr|A…		Locus:1.1.1.1375.9 File:"P170059_4.WIFF"
33591	VGIIGLGR	1087.7	3	0.000571667	22.0231	tr|B6SRY1|B6SRY1_MAIZE;tr|B6TL24|B6TL24_MAIZE;tr|A0A1D6FH31|A0A1D6FH31_MAIZE;tr|A0A1D6FH42|A0A1D6FH42_MAIZE;tr|A0A1D6KCW2|A0A1D6KCW2_MAIZE;tr|A0A1D6FH46|A0A1D6FH46_MAIZE		Locus:1.1.1.1286.2 File:"P170059_19.WIFF"
33592	VGIIGLGR	1087.7	2	0.000521183	23.2276	tr|B6SRY1|B6SRY1_MAIZE;tr|B6TL24|B6TL24_MAIZE;tr|A0A1D6FH31|A0A1D6FH31_MAIZE;tr|A0A1D6FH42|A0A1D6FH42_MAIZE;tr|A0A1D6KCW2|A0A1D6KCW2_MAIZE;tr|A0A1D6FH46|A0A1D6FH46_MAIZE		Locus:1.1.1.1257.12 File:"P170059_20.WIFF"
33593	VGIIGLGR	1087.7	2	0.000392241	24.7761	tr|B6SRY1|B6SRY1_MAIZE;tr|B6TL24|B6TL24_MAIZE;tr|A0A1D6FH31|A0A1D6FH31_MAIZE;tr|A0A1D6FH42|A0A1D6FH42_MAIZE;tr|A0A1D6KCW2|A0A1D6KCW2_MAIZE;tr|A0A1D6FH46|A0A1D6FH46_MAIZE		Locus:1.1.1.1253.17 File:"P170059_20.WIFF"
33594	VGIIGLGR	1087.7	2	0.00192379	16.2302	tr|B6SRY1|B6SRY1_MAIZE;tr|B6TL24|B6TL24_MAIZE;tr|A0A1D6FH31|A0A1D6FH31_MAIZE;tr|A0A1D6FH42|A0A1D6FH42_MAIZE;tr|A0A1D6KCW2|A0A1D6KCW2_MAIZE;tr|A0A1D6FH46|A0A1D6FH46_MAIZE		Locus:1.1.1.1276.17 File:"P170059_19.WIFF"
33595	VGIIGLGR	1087.7	2	0.00104153	19.1056	tr|B6SRY1|B6SRY1_MAIZE;tr|B6TL24|B6TL24_MAIZE;tr|A0A1D6FH31|A0A1D6FH31_MAIZE;tr|A0A1D6FH42|A0A1D6FH42_MAIZE;tr|A0A1D6KCW2|A0A1D6KCW2_MAIZE;tr|A0A1D6FH46|A0A1D6FH46_MAIZE		Locus:1.1.1.1280.12 File:"P170059_19.WIFF"
33596	VGIIGLGR	1087.7	2	0.00055956	22.2436	tr|B6SRY1|B6SRY1_MAIZE;tr|B6TL24|B6TL24_MAIZE;tr|A0A1D6FH31|A0A1D6FH31_MAIZE;tr|A0A1D6FH42|A0A1D6FH42_MAIZE;tr|A0A1D6KCW2|A0A1D6KCW2_MAIZE;tr|A0A1D6FH46|A0A1D6FH46_MAIZE		Locus:1.1.1.1284.14 File:"P170059_19.WIFF"
33597	VGIIGLGR	1087.7	2	0.000954577	19.5783	tr|B6SRY1|B6SRY1_MAIZE;tr|B6TL24|B6TL24_MAIZE;tr|A0A1D6FH31|A0A1D6FH31_MAIZE;tr|A0A1D6FH42|A0A1D6FH42_MAIZE;tr|A0A1D6KCW2|A0A1D6KCW2_MAIZE;tr|A0A1D6FH46|A0A1D6FH46_MAIZE		Locus:1.1.1.1288.14 File:"P170059_19.WIFF"
33599	VGIIGLGR	1087.7	2	0.000487209	23.6112	tr|B6SRY1|B6SRY1_MAIZE;tr|B6TL24|B6TL24_MAIZE;tr|A0A1D6FH31|A0A1D6FH31_MAIZE;tr|A0A1D6FH42|A0A1D6FH42_MAIZE;tr|A0A1D6KCW2|A0A1D6KCW2_MAIZE;tr|A0A1D6FH46|A0A1D6FH46_MAIZE		Locus:1.1.1.1261.6 File:"P170059_20.WIFF"
33602	IGINVLR	1087.7	2	0.00202603	15.9534	tr|B6TEK2|B6TEK2_MAIZE;tr|C4J5Q1|C4J5Q1_MAIZE		Locus:1.1.1.1267.11 File:"P170059_17.WIFF"
33603	IGINVLR	1087.7	2	0.00157503	17.2537	tr|B6TEK2|B6TEK2_MAIZE;tr|C4J5Q1|C4J5Q1_MAIZE		Locus:1.1.1.1265.17 File:"P170059_17.WIFF"
33616	NLTYEEQK	1631.9	3	0.000658023	21.2765	tr|A0A1D6GB69|A0A1D6GB69_MAIZE;tr|B4FIK5|B4FIK5_MAIZE;tr|K7V4U2|K7V4U2_MAIZE;tr|A0A1D6GB92|A0A1D6GB92_MAIZE;tr|B6TTP9|B6TTP9_MAIZE;tr|B4FI16|B4FI16_MAIZE;tr|A0A1D6GB86|A0A1D6GB86_MAIZE;tr|A0A1D6GB68|A0A1D6GB68_MAIZE;tr|A0A1D6GB70|A0A1D6GB70_MAIZE		Locus:1.1.1.972.23 File:"P170059_1.WIFF"
33618	YLSSVLYQSIR	1631.92	3	0.000295495	26.4404	tr|B8A367|B8A367_MAIZE;tr|A0A1D6MPD0|A0A1D6MPD0_MAIZE;tr|A0A1D6FCB6|A0A1D6FCB6_MAIZE;tr|A0A1D6FCB3|A0A1D6FCB3_MAIZE;tr|A0A1D6MPD4|A0A1D6MPD4_MAIZE;tr|B4FR08|B4FR08_MAIZE		Locus:1.1.1.1355.2 File:"P170059_11.WIFF"
33619	YLSSVLYQSIR	1631.92	3	0.00461997	12.0477	tr|B8A367|B8A367_MAIZE;tr|A0A1D6MPD0|A0A1D6MPD0_MAIZE;tr|A0A1D6FCB6|A0A1D6FCB6_MAIZE;tr|A0A1D6FCB3|A0A1D6FCB3_MAIZE;tr|A0A1D6MPD4|A0A1D6MPD4_MAIZE;tr|B4FR08|B4FR08_MAIZE		Locus:1.1.1.1359.4 File:"P170059_11.WIFF"
33622	EASLVEIVTVIR	1631.98	3	0	53.4292	tr|B4G1P9|B4G1P9_MAIZE		Locus:1.1.1.1484.3 File:"P170059_3.WIFF"
33695	GSTVAVFGLGAVGLAAAEGAR	2177.21	4	0.000355513	25.2634	tr|Q43264|Q43264_MAIZE;tr|Q7DN06|Q7DN06_MAIZE;sp|P00333|ADH1_MAIZE;tr|Q41766|Q41766_MAIZE;tr|Q43263|Q43263_MAIZE;tr|A0A1D6L3D5|A0A1D6L3D5_MAIZE;tr|A0A1D6L3D1|A0A1D6L3D1_MAIZE;tr|O50067|O50067_MAIZE;tr|Q5GA23|Q5GA23_MAIZE;tr|A0A1D6L3D3|A0A1D6L3D3_MAIZE;tr|Q93WK4|Q93WK4_MAIZE		Locus:1.1.1.1540.3 File:"P170059_14.WIFF"
33704	SVVYDALMK	1632.94	3	0.00219178	15.4447	tr|Q9ZTT1|Q9ZTT1_MAIZE;tr|A0A1D6LE55|A0A1D6LE55_MAIZE		Locus:1.1.1.1239.6 File:"P170059_1.WIFF"
33750	GGYGK	1088.64	3	0.00351714	13.2268	tr|C0PA70|C0PA70_MAIZE;tr|K7TY48|K7TY48_MAIZE;tr|C0PIA2|C0PIA2_MAIZE;tr|B6TL33|B6TL33_MAIZE;tr|B8A296|B8A296_MAIZE;tr|A0A1D6K3E3|A0A1D6K3E3_MAIZE;tr|A0A1D6HCX8|A0A1D6HCX8_MAIZE;tr|B6SNB6|B6SNB6_MAIZE;tr|B6UIM1|B6UIM1_MAIZE		Locus:1.1.1.900.4 File:"P170059_11.WIFF"
33756	TVLEAPR	1088.65	2	0.00174941	16.7462	tr|B6ST71|B6ST71_MAIZE;tr|K7V8U5|K7V8U5_MAIZE;tr|A0A1D6FB00|A0A1D6FB00_MAIZE;tr|A0A1D6MR04|A0A1D6MR04_MAIZE		Locus:1.1.1.1079.20 File:"P170059_13.WIFF"
33759	LLPEGTR	1088.65	2	0.00147292	17.5327	tr|A0A1D6HCJ4|A0A1D6HCJ4_MAIZE;tr|A0A1D6HCJ3|A0A1D6HCJ3_MAIZE;tr|B6UDL5|B6UDL5_MAIZE;tr|Q672R6|Q672R6_MAIZE;tr|B8A0F3|B8A0F3_MAIZE		Locus:1.1.1.1121.16 File:"P170059_16.WIFF"
33760	GAVGVINR	1088.66	2	0.000762761	20.6429	tr|A0A1D6HIB6|A0A1D6HIB6_MAIZE;tr|A0A1D6Q8M8|A0A1D6Q8M8_MAIZE;tr|A0A1D6Q8Q4|A0A1D6Q8Q4_MAIZE;tr|A0A1D6HID7|A0A1D6HID7_MAIZE;tr|K7U000|K7U000_MAIZE;tr|A0A1D6Q8R0|A0A1D6Q8R0_MAIZE;tr|A0A1D6HIC8|A0A1D6HIC8_MAIZE;tr|A0A1D6Q8Q7|A0A1D6Q8Q7_MAIZE;tr|A0A1D6Q8M9|A0A1D6Q8M9_MAIZE;tr|A0A1D6HIB7|A0A1D6HIB7_MAIZE;tr|A0A1D6Q8N6|A0A1D6Q8N6_MAIZE;tr|A0A1D6Q8P6|A0A1D6Q8P6_MAIZE;tr|A0A1D6HIE0|A0A1D6HIE0_MAIZE;tr|A…		Locus:1.1.1.1014.23 File:"P170059_5.WIFF"
33813	GYFEDR	1089.54	2	0.00355521	13.1747	tr|B4FTA2|B4FTA2_MAIZE;tr|K7VP14|K7VP14_MAIZE;tr|A0A1D6JTN6|A0A1D6JTN6_MAIZE;tr|A0A1D6Q9W1|A0A1D6Q9W1_MAIZE;sp|P38560|GLNA2_MAIZE;tr|A0A1D6L1Z7|A0A1D6L1Z7_MAIZE;tr|K7W1Q7|K7W1Q7_MAIZE;sp|P38559|GLNA1_MAIZE;tr|B9TSW5|B9TSW5_MAIZE;tr|B4F9A2|B4F9A2_MAIZE;tr|A0A1D6L1Z6|A0A1D6L1Z6_MAIZE;tr|B6UDS5|B6UDS5_MAIZE;sp|P38561|GLNA3_MAIZE;tr|A0A1D6PGQ1|A0A1D6PGQ1_MAIZE;tr|I7EGH6|I7EGH6_MAIZE;tr|A0A1D6JTN3|A0A…		Locus:1.1.1.983.23 File:"P170059_1.WIFF"
33814	GYFEDR	1089.54	2	0.000546067	22.7375	tr|B4FTA2|B4FTA2_MAIZE;tr|K7VP14|K7VP14_MAIZE;tr|A0A1D6JTN6|A0A1D6JTN6_MAIZE;tr|A0A1D6Q9W1|A0A1D6Q9W1_MAIZE;sp|P38560|GLNA2_MAIZE;tr|A0A1D6L1Z7|A0A1D6L1Z7_MAIZE;tr|K7W1Q7|K7W1Q7_MAIZE;sp|P38559|GLNA1_MAIZE;tr|B9TSW5|B9TSW5_MAIZE;tr|B4F9A2|B4F9A2_MAIZE;tr|A0A1D6L1Z6|A0A1D6L1Z6_MAIZE;tr|B6UDS5|B6UDS5_MAIZE;sp|P38561|GLNA3_MAIZE;tr|A0A1D6PGQ1|A0A1D6PGQ1_MAIZE;tr|I7EGH6|I7EGH6_MAIZE;tr|A0A1D6JTN3|A0A…		Locus:1.1.1.987.21 File:"P170059_1.WIFF"
33842	YTVTFR	1089.61	2	0.00266078	14.4438	tr|B4FAI3|B4FAI3_MAIZE;tr|B6SZ82|B6SZ82_MAIZE		Locus:1.1.1.1102.14 File:"P170059_10.WIFF"
33854	TFSIYR	1089.61	2	0.00243789	14.7947	tr|A0A1D6PWU0|A0A1D6PWU0_MAIZE;tr|B6TF74|B6TF74_MAIZE;tr|Q9XGC7|Q9XGC7_MAIZE;tr|K7V6D9|K7V6D9_MAIZE;tr|K7TXD4|K7TXD4_MAIZE;tr|Q9XGC8|Q9XGC8_MAIZE;tr|C0PFJ2|C0PFJ2_MAIZE;tr|A0A1D6LEN4|A0A1D6LEN4_MAIZE;tr|K7U1I2|K7U1I2_MAIZE;tr|B4FJ16|B4FJ16_MAIZE		Locus:1.1.1.1184.18 File:"P170059_13.WIFF"
33860	GIPNSVSI	1089.63	2	2.67362e-05	35.3921	tr|A0A1D6MV26|A0A1D6MV26_MAIZE;tr|A1XCI7|A1XCI7_MAIZE;tr|A0A1D6MV25|A0A1D6MV25_MAIZE		Locus:1.1.1.1276.12 File:"P170059_18.WIFF"
33861	GIPNSVSI	1089.63	2	0.000182396	28.5866	tr|A0A1D6MV26|A0A1D6MV26_MAIZE;tr|A1XCI7|A1XCI7_MAIZE;tr|A0A1D6MV25|A0A1D6MV25_MAIZE		Locus:1.1.1.1272.14 File:"P170059_18.WIFF"
33874	DIAAQIR	1089.64	2	0.00230462	15.1776	tr|B6SUV6|B6SUV6_MAIZE;tr|Q9FS40|Q9FS40_MAIZE;tr|A0A1D6Q0Q2|A0A1D6Q0Q2_MAIZE;tr|C0PP19|C0PP19_MAIZE;tr|Q9M584|Q9M584_MAIZE		Locus:1.1.1.1086.13 File:"P170059_15.WIFF"
33878	GSAVIPSR	1089.64	2	0.00608218	10.8457	tr|A0A1D6E8H3|A0A1D6E8H3_MAIZE;tr|A0A096SGQ3|A0A096SGQ3_MAIZE		Locus:1.1.1.987.24 File:"P170059_3.WIFF"
33879	AELGQLR	1089.64	2	0.0053499	11.2919	tr|B4FUJ6|B4FUJ6_MAIZE;tr|A0A1D6KJH5|A0A1D6KJH5_MAIZE		Locus:1.1.1.1087.17 File:"P170059_14.WIFF"
33880	SIVDKPPFTLADLR	2179.28	4	0	42.0042	tr|B4FTK2|B4FTK2_MAIZE;tr|A0A1D6IVG6|A0A1D6IVG6_MAIZE;tr|A0A1D6IVG7|A0A1D6IVG7_MAIZE		Locus:1.1.1.1366.10 File:"P170059_6.WIFF"
33885	DNVALVR	1089.64	2	0.000933692	19.7307	tr|A0A1D6N7A2|A0A1D6N7A2_MAIZE;tr|B6U7U8|B6U7U8_MAIZE;tr|A0A1D6N7A3|A0A1D6N7A3_MAIZE;tr|A0A1D6N7A4|A0A1D6N7A4_MAIZE		Locus:1.1.1.967.25 File:"P170059_11.WIFF"
33888	AELGQLR	1089.64	3	0.00111552	18.9264	tr|B4FUJ6|B4FUJ6_MAIZE;tr|A0A1D6KJH5|A0A1D6KJH5_MAIZE		Locus:1.1.1.1084.3 File:"P170059_14.WIFF"
33893	LGGAEIAR	1089.64	3	0.000117649	29.9419	tr|Q6R978|Q6R978_MAIZE;sp|P27928|RT03_MAIZE		Locus:1.1.1.1090.2 File:"P170059_13.WIFF"
33904	IFHITR	1089.66	3	0.000692879	21.0402	tr|A0A1D6KBC0|A0A1D6KBC0_MAIZE;tr|A0A1D6JLN3|A0A1D6JLN3_MAIZE;tr|A0A1D6KBJ4|A0A1D6KBJ4_MAIZE;tr|A0A1D6KBE2|A0A1D6KBE2_MAIZE;tr|A0A1D6KBF9|A0A1D6KBF9_MAIZE;tr|A0A1D6JLH0|A0A1D6JLH0_MAIZE;tr|A0A1D6KBE8|A0A1D6KBE8_MAIZE;tr|A0A1D6JLL0|A0A1D6JLL0_MAIZE;tr|A0A1D6JLN7|A0A1D6JLN7_MAIZE;tr|A0A1D6JLJ3|A0A1D6JLJ3_MAIZE;tr|A0A1D6LIZ0|A0A1D6LIZ0_MAIZE;tr|A0A1D6KBF6|A0A1D6KBF6_MAIZE;tr|A0A1D6KBB4|A0A1D6KBB4_MA…		Locus:1.1.1.1130.2 File:"P170059_8.WIFF"
33908	IVAWAAR	1089.66	2	0.00212987	15.6066	tr|B8A3K0|B8A3K0_MAIZE;tr|B6T8R4|B6T8R4_MAIZE;tr|Q9ZP61|Q9ZP61_MAIZE		Locus:1.1.1.1281.11 File:"P170059_7.WIFF"
33918	LLLPLSM	1089.68	2	0.000521183	23.207	tr|A0A1D6KYY4|A0A1D6KYY4_MAIZE;tr|B6U630|B6U630_MAIZE;tr|A0A1D6JUD2|A0A1D6JUD2_MAIZE;tr|A0A1D6KYY5|A0A1D6KYY5_MAIZE		Locus:1.1.1.1617.3 File:"P170059_15.WIFF"
33924	GLSAGLLR	1089.68	3	0.00265381	14.4541	tr|B4FBF6|B4FBF6_MAIZE;tr|B4FRG8|B4FRG8_MAIZE;tr|B6T8M6|B6T8M6_MAIZE		Locus:1.1.1.1187.2 File:"P170059_15.WIFF"
33925	GLSAGLLR	1089.68	3	0.000228338	27.7445	tr|B4FBF6|B4FBF6_MAIZE;tr|B4FRG8|B4FRG8_MAIZE;tr|B6T8M6|B6T8M6_MAIZE		Locus:1.1.1.1191.2 File:"P170059_15.WIFF"
33926	GVLGTLAR	1089.68	2	0.00178659	16.6861	tr|K7V8S0|K7V8S0_MAIZE;tr|B6SRN8|B6SRN8_MAIZE;tr|A0A1D6NDE1|A0A1D6NDE1_MAIZE		Locus:1.1.1.1178.17 File:"P170059_14.WIFF"
33927	GLSAGLLR	1089.68	2	0.000245746	27.0101	tr|B4FBF6|B4FBF6_MAIZE;tr|B4FRG8|B4FRG8_MAIZE;tr|B6T8M6|B6T8M6_MAIZE		Locus:1.1.1.1182.15 File:"P170059_14.WIFF"
33929	GLSAGLLR	1089.68	2	1.41849e-05	38.1614	tr|B4FBF6|B4FBF6_MAIZE;tr|B4FRG8|B4FRG8_MAIZE;tr|B6T8M6|B6T8M6_MAIZE		Locus:1.1.1.1186.19 File:"P170059_14.WIFF"
33931	ALLAVSGR	1089.68	2	0.00432143	12.3477	tr|A0A1D6FI79|A0A1D6FI79_MAIZE;tr|A0A1D6FLZ4|A0A1D6FLZ4_MAIZE;tr|C0PHH5|C0PHH5_MAIZE;tr|K7VE34|K7VE34_MAIZE;tr|A0A1D6FI70|A0A1D6FI70_MAIZE;tr|A0A1D6FI72|A0A1D6FI72_MAIZE;tr|A0A1D6FI67|A0A1D6FI67_MAIZE;tr|A0A1D6FI75|A0A1D6FI75_MAIZE;tr|K7UW74|K7UW74_MAIZE;tr|A0A1D6FLZ5|A0A1D6FLZ5_MAIZE		Locus:1.1.1.1173.18 File:"P170059_16.WIFF"
33933	VILATNR	1089.68	2	0.00636157	10.678	tr|A0A1D6JZQ3|A0A1D6JZQ3_MAIZE;tr|A0A1D6F4V7|A0A1D6F4V7_MAIZE;tr|A0A1D6F4V8|A0A1D6F4V8_MAIZE;tr|A0A1D6IP54|A0A1D6IP54_MAIZE;tr|A0A1D6JZQ0|A0A1D6JZQ0_MAIZE;tr|A0A1D6F4V9|A0A1D6F4V9_MAIZE;tr|B8A0A6|B8A0A6_MAIZE;tr|C0HIT5|C0HIT5_MAIZE;tr|A0A1D6JZQ2|A0A1D6JZQ2_MAIZE;tr|B6T2S0|B6T2S0_MAIZE		Locus:1.1.1.1110.23 File:"P170059_13.WIFF"
33941	ANSLILR	1089.68	2	0.00916915	9.19662	tr|B6UC67|B6UC67_MAIZE;tr|A0A1D6GV14|A0A1D6GV14_MAIZE;tr|C0P727|C0P727_MAIZE;tr|A0A1D6GV15|A0A1D6GV15_MAIZE;tr|C0PKG2|C0PKG2_MAIZE;tr|A0A1D6LNL3|A0A1D6LNL3_MAIZE		Locus:1.1.1.1085.18 File:"P170059_12.WIFF"
33942	ANSLILR	1089.68	2	0.000601703	21.8286	tr|B6UC67|B6UC67_MAIZE;tr|A0A1D6GV14|A0A1D6GV14_MAIZE;tr|C0P727|C0P727_MAIZE;tr|A0A1D6GV15|A0A1D6GV15_MAIZE;tr|C0PKG2|C0PKG2_MAIZE;tr|A0A1D6LNL3|A0A1D6LNL3_MAIZE		Locus:1.1.1.1089.17 File:"P170059_12.WIFF"
33943	AIVVTQR	1089.68	2	0.00539827	11.2557	sp|O23813|SIR_MAIZE;tr|A0A1D6M7L9|A0A1D6M7L9_MAIZE		Locus:1.1.1.1063.20 File:"P170059_7.WIFF"
33944	AIVVTQR	1089.68	2	0.00614265	10.8154	sp|O23813|SIR_MAIZE;tr|A0A1D6M7L9|A0A1D6M7L9_MAIZE		Locus:1.1.1.1059.22 File:"P170059_7.WIFF"
33965	ISGYGYAG	1090.56	2	0.00257676	14.6048	tr|B6SJ21|B6SJ21_MAIZE;tr|B8A2B4|B8A2B4_MAIZE;tr|B4FKM1|B4FKM1_MAIZE		Locus:1.1.1.1182.23 File:"P170059_17.WIFF"
33966	ISGYGYAG	1090.56	2	0.0028773	13.9927	tr|B6SJ21|B6SJ21_MAIZE;tr|B8A2B4|B8A2B4_MAIZE;tr|B4FKM1|B4FKM1_MAIZE		Locus:1.1.1.1190.20 File:"P170059_17.WIFF"
33967	ISGYGYAG	1090.56	2	0.000762761	20.6415	tr|B6SJ21|B6SJ21_MAIZE;tr|B8A2B4|B8A2B4_MAIZE;tr|B4FKM1|B4FKM1_MAIZE		Locus:1.1.1.1186.24 File:"P170059_17.WIFF"
33979	ISGYGYAG	1090.56	2	0.00783764	9.78021	tr|B6SJ21|B6SJ21_MAIZE;tr|B8A2B4|B8A2B4_MAIZE;tr|B4FKM1|B4FKM1_MAIZE		Locus:1.1.1.1193.16 File:"P170059_18.WIFF"
34000	DVGHGFR	1090.58	3	0.000441458	24.0682	tr|B4G0K5|B4G0K5_MAIZE;tr|C4J722|C4J722_MAIZE;tr|B4F9U9|B4F9U9_MAIZE;tr|A0A1D6F4K3|A0A1D6F4K3_MAIZE;tr|A0A1D6K1B9|A0A1D6K1B9_MAIZE;tr|C0PGD3|C0PGD3_MAIZE		Locus:1.1.1.939.2 File:"P170059_12.WIFF"
34004	DVGHGFR	1090.58	3	0.000508821	23.4294	tr|B4G0K5|B4G0K5_MAIZE;tr|C4J722|C4J722_MAIZE;tr|B4F9U9|B4F9U9_MAIZE;tr|A0A1D6F4K3|A0A1D6F4K3_MAIZE;tr|A0A1D6K1B9|A0A1D6K1B9_MAIZE;tr|C0PGD3|C0PGD3_MAIZE		Locus:1.1.1.916.2 File:"P170059_11.WIFF"
34031	WPDTLR	1090.61	2	0.00241658	14.9015	tr|K7W0K8|K7W0K8_MAIZE;tr|A0A1D6JYK5|A0A1D6JYK5_MAIZE;tr|K7VJC3|K7VJC3_MAIZE		Locus:1.1.1.1195.12 File:"P170059_19.WIFF"
34036	WPDTLR	1090.61	2	0.00121475	18.4642	tr|K7W0K8|K7W0K8_MAIZE;tr|A0A1D6JYK5|A0A1D6JYK5_MAIZE;tr|K7VJC3|K7VJC3_MAIZE		Locus:1.1.1.1173.14 File:"P170059_20.WIFF"
34057	QVTFHR	1090.62	3	0.00189117	16.3264	tr|A0A1D6G0H3|A0A1D6G0H3_MAIZE;tr|A0A1D6MDI8|A0A1D6MDI8_MAIZE;tr|K7VZX1|K7VZX1_MAIZE;tr|K7V400|K7V400_MAIZE;tr|A0A1D6NHH7|A0A1D6NHH7_MAIZE;tr|C0HHC1|C0HHC1_MAIZE;tr|C0PAU9|C0PAU9_MAIZE;tr|B6TBX3|B6TBX3_MAIZE;tr|B4G1P4|B4G1P4_MAIZE;tr|Q9ZPJ5|Q9ZPJ5_MAIZE;tr|A0A1D6NHH6|A0A1D6NHH6_MAIZE;tr|A0A1D6MDI4|A0A1D6MDI4_MAIZE;tr|K7V7Q1|K7V7Q1_MAIZE;tr|B4FEE5|B4FEE5_MAIZE;tr|K7V044|K7V044_MAIZE		Locus:1.1.1.1011.2 File:"P170059_7.WIFF"
34072	EVEAIAR	1090.63	2	0.00162354	17.0893	tr|B6UIJ8|B6UIJ8_MAIZE;tr|B6U3N2|B6U3N2_MAIZE		Locus:1.1.1.1021.13 File:"P170059_1.WIFF"
34077	ELLEQR	1090.63	2	0.00707442	10.2011	tr|A0A1D6FTJ9|A0A1D6FTJ9_MAIZE;tr|A0A1D6FTJ6|A0A1D6FTJ6_MAIZE;tr|A0A1D6FTJ1|A0A1D6FTJ1_MAIZE;tr|B6U6U2|B6U6U2_MAIZE;tr|A0A1D6FTM0|A0A1D6FTM0_MAIZE;tr|A0A1D6FTL8|A0A1D6FTL8_MAIZE;tr|A0A1D6FTJ0|A0A1D6FTJ0_MAIZE;tr|A0A1D6K7M5|A0A1D6K7M5_MAIZE;tr|A0A1D6IDP2|A0A1D6IDP2_MAIZE;tr|K7V1D7|K7V1D7_MAIZE;tr|C4J0V4|C4J0V4_MAIZE;tr|A0A1D6FTJ7|A0A1D6FTJ7_MAIZE;tr|A0A1D6K7N5|A0A1D6K7N5_MAIZE;tr|A0A1D6FTM2|A0A1D6…		Locus:1.1.1.998.21 File:"P170059_1.WIFF"
34080	AIDLAER	1090.63	2	0.00236227	15.0292	tr|A0A1D6Q305|A0A1D6Q305_MAIZE;tr|A0A1D6Q2Z8|A0A1D6Q2Z8_MAIZE;tr|A0A1D6Q2Z7|A0A1D6Q2Z7_MAIZE;tr|B4F9D4|B4F9D4_MAIZE;tr|A0A1D6Q2Z9|A0A1D6Q2Z9_MAIZE;tr|C0P5I5|C0P5I5_MAIZE;tr|A0A1D6Q304|A0A1D6Q304_MAIZE		Locus:1.1.1.1059.17 File:"P170059_3.WIFF"
34092	GVTTIIGGGDSVAAVEK	2181.25	4	0.00773375	9.82883	tr|Q84JX6|Q84JX6_MAIZE;tr|A0A1D6FSN1|A0A1D6FSN1_MAIZE;tr|A0A1D6M7C2|A0A1D6M7C2_MAIZE;tr|B4G0K4|B4G0K4_MAIZE;tr|C0PDB0|C0PDB0_MAIZE;tr|B6STH5|B6STH5_MAIZE;tr|K7V106|K7V106_MAIZE		Locus:1.1.1.1241.6 File:"P170059_15.WIFF"
34097	LVNLLSE	1090.65	2	8.01543e-05	31.5018	tr|C0HIB0|C0HIB0_MAIZE;tr|A0A1D6L567|A0A1D6L567_MAIZE		Locus:1.1.1.1503.5 File:"P170059_20.WIFF"
34098	LVNLLSE	1090.65	2	0.000605844	21.704	tr|C0HIB0|C0HIB0_MAIZE;tr|A0A1D6L567|A0A1D6L567_MAIZE		Locus:1.1.1.1521.3 File:"P170059_19.WIFF"
34101	LVNLLSE	1090.65	2	0.000241268	27.2447	tr|C0HIB0|C0HIB0_MAIZE;tr|A0A1D6L567|A0A1D6L567_MAIZE		Locus:1.1.1.1521.4 File:"P170059_19.WIFF"
34111	GIPIMTR	1090.65	2	0.00405882	12.6371	tr|A0A096SGQ3|A0A096SGQ3_MAIZE		Locus:1.1.1.1182.18 File:"P170059_13.WIFF"
34130	LEHFLIEK	1635.98	3	0.00403933	12.6552	tr|A0A1D6DZK4|A0A1D6DZK4_MAIZE		Locus:1.1.1.1336.4 File:"P170059_18.WIFF"
34136	ITGELVR	1090.67	2	0.00257676	14.5967	tr|B6TPE4|B6TPE4_MAIZE;tr|B4FF62|B4FF62_MAIZE;tr|B7ZYW4|B7ZYW4_MAIZE		Locus:1.1.1.1171.19 File:"P170059_17.WIFF"
34141	DVTLAIR	1090.67	2	0.00282503	14.1128	tr|A0A096T2N3|A0A096T2N3_MAIZE;tr|C4J5F2|C4J5F2_MAIZE		Locus:1.1.1.1178.13 File:"P170059_18.WIFF"
34143	DVTLAIR	1090.67	2	0.00123131	18.3988	tr|A0A096T2N3|A0A096T2N3_MAIZE;tr|C4J5F2|C4J5F2_MAIZE		Locus:1.1.1.1174.17 File:"P170059_18.WIFF"
34150	DLTAVLR	1090.67	2	0.00850504	9.46902	tr|C0PFS7|C0PFS7_MAIZE;tr|C0HIH1|C0HIH1_MAIZE;tr|A0A1D6LGC2|A0A1D6LGC2_MAIZE;tr|A0A1D6LGC3|A0A1D6LGC3_MAIZE;tr|A0A1D6LGC6|A0A1D6LGC6_MAIZE;tr|B6SXL3|B6SXL3_MAIZE		Locus:1.1.1.1177.7 File:"P170059_3.WIFF"
34157	LEIVASR	1090.67	2	0.00227039	15.2704	tr|A0A1D6P0Z5|A0A1D6P0Z5_MAIZE;tr|K7VUU0|K7VUU0_MAIZE;tr|K7VH97|K7VH97_MAIZE;tr|B6TU74|B6TU74_MAIZE		Locus:1.1.1.1113.10 File:"P170059_1.WIFF"
[truncated: 95,773 more rows]
