# Supplementary material for: Comparative Proteomics Analysis of the Seedling Root Response of Drought-sensitive and Drought-tolerant Maize Varieties to Drought Stress
Source: Int J Mol Sci. 2019 Jun 7;20(11):2793. doi: 10.3390/ijms20112793 (PMC6600177; doi:10.3390/ijms20112793)
Supplement: Supplementary file 1 [file ijms-20-02793-s001.zip › Supplementary Materials/Table S8.xlsx]

## Sheet: Table S3
Table S8. Proteins up-regulated in Chang 7-2 and TS141.
Accession Number		Description	Mass	Coverage	Unique Peptide	Fold Change		P-value		Sequence
						Mean±SD
						CD vs. CCK	TD vs. TCK	CD vs. CCK	TD vs. TCK
Antioxidant related proteins
	tr|Q7FWR0|Q7FWR0_MAIZE	Aldehyde dehydrogenase	59028.3	0.46	11	1.56±0.012	1.21±0.002	0.001926	0.002462	MAATVRRAASSVLSRFLLTKPSPSPASAAGNKSALLGAGAAALHRFSTAPASAAAAAEEPIQPAVEVKHTQLLINGNFVDAASGKTFPTLDPRTGEVIARVAEGDSEDIDRAVAAARRAFDEGPWPRMTAYERCRVLLRFADLIERHAEEVAALETWDNGKTLAQAAGAEVPMVARCVRYYAGWADKIHGLVAPADGAHHVQVLHEPVGVAGQIIPWNFPLLMFAWKVGPALACGNTVVLKTAEQTPLSALYVANLLHEAGLPEGVLNVVSGFGPTAGAALCSHMGVDKLAFTGSTGTGQIVLELAARSNLKPVTLELGGKSPFIVMDDADVDQAVELAHQAVFFNQGQCCCAGSRTFVHERVYDEFVEKSKARALKRVVGDPFRDGVEQGPQIDGEQF…
	tr|B6TD57|B6TD57_MAIZE	Alcohol dehydrogenase 1	42082	0.06	1	1.3±0.014	1.44±0.073	0.01504	0.04813	MENQGPKPIRCKAAVCRAAGEPLAIEEVVVDTPKAHEVRIRIICTSLCHSDVTFWRMKDLPDNIPRIFGHEAFGVVESVGEQVDEFAAGDAVVPTFLGQCSECVDCRSARSNMCSKYRFAVRPGMPRDGTTRFTDGQGRPLHHFFGVSSFAEYTVVDVNQVVKLNPAVPPALACLLSCGASTGVGAAWKQAKVEPGSSVAIFGLGAVGLAVAEGARICGASKIIGVDINPDKCELGKKFGVTHFINPKELGEEKPVHQAIAEMTDGGADYCFECIGLAALMNDAFRSSRDGWGKTIILGVEMHGAPLCISPHEILHGKSVIGSMFGGVKPKQDIPILADKYMNKELELDKFITHEVGLKDINQAFDLLLQGKSLRCTIWMDK
	sp|P00333|ADH1_MAIZE	Alcohol dehydrogenase 1	41677.9	0.57	11	1.99±0.004	1.65±0.025	7.694e-05	0.003656	MATAGKVIKCKAAVAWEAGKPLSIEEVEVAPPQAMEVRVKILFTSLCHTDVYFWEAKGQTPVFPRIFGHEAGGIIESVGEGVTDVAPGDHVLPVFTGECKECAHCKSAESNMCDLLRINTDRGVMIADGKSRFSINGKPIYHFVGTSTFSEYTVMHVGCVAKINPQAPLDKVCVLSCGYSTGLGASINVAKPPKGSTVAVFGLGAVGLAAAEGARIAGASRIIGVDLNPSRFEEARKFGCTEFVNPKDHNKPVQEVLAEMTNGGVDRSVECTGNINAMIQAFECVHDGWGVAVLVGVPHKDAEFKTHPMNFLNERTLKGTFFGNYKPRTDLPNVVELYMKKELEVEKFITHSVPFAEINKAFDLMAKGEGIRCIIRMEN
	tr|B6SUD1|B6SUD1_MAIZE	Alcohol dehydrogenase 2	41763	0.551	9	1.86±0.008	1.57±0.006	0.0003175	0.0006297	MATAGKVIKCRAAVAWEAGKPLSIEEVEVAPPQAMEVRIKILYTALCHTDVYFWEAKGQTPVFPRILGHEAGGIVESVGEGVTELAPGDHVLPVFTGECKECAHCKSEESNMCDLLRINVDRGVMIGDGKSRFTISGQPIFHFVGTSTFSEYTVIHVGCLAKINPEAPLDKVCILSCGISTGLGATLNVAKPAKGSTVAIFGLGAVGLAAMEGARLAGASRIIGVDINPAKYEQAKKFGCTEFVNPKDHDKPVQEVLIELTNGGVDRSVECTGNINAMISAFECVHDGWGVAVLVGVPHKDDQFKTHPMNFLSEKTLKGTFFGNYKPRTDLPNVVEMYMKKELELEKFITHSVPFSEINTAFDLMLKGESLRCIMRMED
Carbohydrate transport and metabolism related proteins
	tr|B7ZYR6|B7ZYR6_MAIZE	6-phosphofructokinase	67905.7	0.316	13	1.30±0.000	1.42±0.005	0.0001059	0.001142	MNADFGAPKELAGGLQQRRALYQPRLPPCLQGPTVRAEYGDATTTIDPTCAQAVAQAFPHTFGQPLVSFVAPAAGAGAVEERHPIRVGVVFSGRQSPGGHNVVWGLHDALKAYNPQSLLYGFVGGTEGLFANKTLEITDDVLASYKNQGGFDLLGRSIDQIRTTKQVNAAMTTCHSLNLDGLVIIGGVTSNSDAAQLAETLIQNNCKTKVVGVPVSLNGDLKNQFVETTVGFDTVCKVNSQLVSNVCLDAISAGKYYYFVRLMGRKASHVAFECALQSHPNMLILGEEVALSKLTLMEIISKICDGVQARAELGKYHGVLVIPEGLIESIPEMYALIQEINILHNSNVPVAEMSSQLSPWAAALFQFLPPFIRRELLLHQESDNSAQLSQIDTEQLLAH…
	tr|A0A1D6MAI0|A0A1D6MAI0_MAIZE	6-phosphofructokinase	63733.8	0.358	8	1.68±0.011	1.34±0.008	0.001027	0.004497	MASHIILPPDDADENHNHQAAAAAEEEEEERDELGRDDDDDEHGVPPALPPKAALPFSATCVRISRDSYPNLRALRNASSVSLADAAYVKISEADFGYVLDDVPHFTDYLPDIPTYPNPLQDHPAYSTVKQYFVNEDDTVPQKVVVQKNSRRGVHFRRAGPRQRVYFGTDEVKACIVTCGGLCPGLNTVIRELVCGLSHMYNVSSIFGIQNGYKGFYSSNYLPLTPKSVNDIHKRGGTVLGTSRGGHDTKKIVDNIQDRGINQVYIIGGDGTQKGAYEIFKEIRKRGLKVSVAGVPKTIDNDIAIIDKSFGFDTAVEEAQRAIDSAHVEACSAENGIGLVKLMGRYSGFIAMYATLASRDVDCCLIPESPFYLDGEGGLLQYVEKRLKENKHMVIVVAE…
	sp|Q43247|G3PC3_MAIZE	Glyceraldehyde-3-phosphate dehydrogenase	36578.8	0.757	12	1.34±0.016	1.24±0.008	0.01204	0.01257	MAKIKIGINGFGRIGRLVARVALQSDDVELVAVNDPFISTDYMTYMFKYDTVHGQWKHHEVKVKDSKTLLFGEKEVAVFGCRNPEEIPWGSVGAEYVVESTGVFTDQEKAAAHLKGGAKKVVISAPSKDAPMFVVGVNEKEYKSDINIVSNASCTTNCLAPLAKVINDKFGIVEGLMTTVHAITATQKTVDGPSSKDWRGGRAASFNIIPSSTGAAKAVGKVLPVLNGKLTGMSFRVPTVDVSVVDLTVRLEKSATYDEIKAAVKAEAEGSLKGILGYVEEDLVSTDFQGDSRSSIFDAKAGIALNGNFVKLVSWYDNEWGYSTRVVDLIRHMNSTK
	tr|Q6LBU9|Q6LBU9_MAIZE	Glyceraldehyde-3-phosphate dehydrogenase	41247.2	0.021	1	1.58±0.026	1.21±0.014	0.00555	0.03837	EFSGLRSSASLPMRRNATSDDFMSAVSFRTHAVGTSGGPRRAPTEAKLKVAINGFGRIGRNFLRCWHGRGDASPLDVIAINDTGGVKQASHLLKYDSTLGIFDADVKPVGDNAISVDGKVIKVVSDRNPSNLPWGELGIDLVIEGTGVFVDREGAGKHIQAGAKKVLITAPGKGDIPTYVVGVNADQYNPDEPIISNASCTTNCLAPFVKVLDQKFGIIKGTMTTTHSYTGDQRLLDASHRDLRRARAAALNIVPTSTGAAKAVSLVLPNLKGKLNGIALRVPTPNVSVVDLVVQVSKKTLAEEVNQAFRDAAANELTGILEVCDVPLVSVDFRCSDVSSTIDASLTMVMGDDMVKVISWYDNEWGYSQRVVDLADICANQWK
	tr|A0A1D6FDS4|A0A1D6FDS4_MAIZE	Phosphomannose isomerase	22688.6	0.069	1	1.43±0.019	1.97±0.319	0.008486	0.04091	MENPPALPSPEPEPETEVSQAPPRRLLRLRCAVQHYEWGQRGAASLVARLADHNNPDPARPYAELWMGTHPSGPSSLVDDGSLLRDWLARNHDALGPAVAARWGGDLPFLFKVLSVAKALSIQAHPDKKLAEVLHALRPSTYKDENHKPEMAIAITEFRALCGFAGIEVSLLRKEMRKIMCINNVNCVCYLKSGKQIGMELTS
	tr|B4F9G8|B4F9G8_MAIZE	Pyruvate kinase	57802.1	0.59	6	1.23±0.019	1.22±0.001	0.04429	0.001172	MHSTNLLLEEPIRMASILEPSKPSYFPAMTKIVGTLGPKSRSVDTISACLKAGMSVARFDFSWGDAAYHQETLENLKLSIKSTKKLCAVMLDTVGPELQVVNKSETPISLEENGTVVLTPHRGQDASSSLLPINFSGLAKAVTPGATIFVGQYLFTGSETTSVWLEVSEVKGDDVVCIIKNTATLAGSLFTLHCSQIHIDLPTLSDEDKDVIRKWGTPNKIDFLSLSYTRHAEDVRQAREFLSKLGDLSQTLIFAKIENVEGLNQFDEILAEADGIILSRGNLGIDLPPEKVFLFQKSALHKCNMAGKPAVVTRVVDSMTDNLRPTRAEATDVANAVLDGSDAILLGAETLRGLYPVETISTVGRICAEAEKVFNQDLYFKQTVKYVGEPMTHLESIAS…
	tr|B6TB29|B6TB29_MAIZE	Fructokinase-2	35856.9	0.722	1	1.29±0.006	1.22±0.01	0.005183	0.02223	MAPLGDGGAAAAAASNNLVVSFGEMLIDFVPDVAGLSLAESGGFVKAPGGAPANVACAIAKLGGSSAFVGKFGDDEFGHMLVNILKQNNVNSEGCLFDKHARTALAFVTLKHDGEREFMFYRNPSADMLLTEAELDLGLVRRARVFHYGSISLISEPCRSAHMAAMRAAKSAGVLCSYDPNVRLPLWPSPDAAREGILSIWKEADFIKVSDDEVAFLTRGDANDEKNVLSLWFDGLKLLVVTDGDKGCRYFTKDFKGSVSGFKVDTVDTTGAGDAFVGSLLVNVAKDDSIFHNEEKXREALKFSXACGAICTTKKGAIPALPTVATAQDLIAKAN
Amino acid and Coenzyme transport and metabolism related proteins
	tr|O82443|O82443_MAIZE	Alanine aminotransferase	53516.3	0.695	2	2.32±0.038	1.28±0.007	0.0008896	0.007521	MAASVTVENLNPKVLKCEYAVRGEIVIHAQRRQQQLQTQPGSLPFDEILYCNIGNPQSLGQQPVTFFREVLALCDHPCLLEKEETKSLFSADAISRAKQILATIPGRATGAYSHSQGIKGLRDAIAAGIMSRDGFPANADDIFITDGASPGVHMMMQLLIRNEKDGILCPIPQYPLYSASIALHGGTLVPYYLNEKNGWGLEISDFKTRLEDVRSKGIDVRALVVINPGNPTGQVLAEDNQYDIVKFCKNEGLVLLADEVYQENIYVDNKKFNSFKKIVRSMGYGEDDLPLVSLQSVSKGYYGECGKRGGYMEITGFSAPVREQIYKIASVNLCSNITGQILASLVMNPPKAGDESYASYKAEKDGILESLARRAKALEDAFNKLEGFSCNKAEGAMYL…
	tr|Q8S4W8|Q8S4W8_MAIZE	Pyruvate decarboxylase	65870.9	0.542	17	1.71±0.020	1.52±0.004	0.002076	0.0004896	MDTHIGSVNGAASNQTVGCPASAPGCPMASTPAQPAATLSAGEASLGRHLARRLVQVGVNDVFAVPGDFNLTLLDHLIAEPGLRLVGCCNELNAGYAADGYARARGVGACAVTFTVGGLSVLNAIAGAYSENLPVICIAGGPNSNDYGTNRILHHTIGLPDFSQELRCFQTVTCHQAVVNNLDDAHEQIDTAIATALRESKPVYLSISCNLPGLPHPTFSRDPVPFFLTPRSNKMGLEAAVEATVEFLNKAVKPVLVAGPKLRVAKAGKAFVDMVDASGYAYAVMPSAKGLVPETHPHFIGTYWGAVSTAFCAEIVESADAYLFAGPIFNDYSSVGYSFLLKKEKAIIVQPERVIVGNGPAFGCVMMKEFLSELAKRVNKNTTAYENYKRIFVPEGQPL…
	tr|C4J495|C4J495_MAIZE	Pyruvate decarboxylase	66264.4	0.297	8	2.66±0.301	1.74±0.106	0.008987	0.01996	METLLAGNPANGVAKPTCNGVGALPVANSHAIIATPPAAATLAPAGATLGRHLARRLVQIGASDVFAVPGDFNLTLLDYLIAEPGLTLVGCCNELNAGYAADGYARSRGVGACAVTFTVGGLSVLNAIAGAYSENLPVVCIVGGPNSNDYGTNRILHHTIGLPDFSQELRCFQTITCYQAIINNLDDAHEQIDTAIATALRESKPVYISVSCNLAGLSHPTFSRDPVPMFISPRLSNKANLEYAVEAAADFLNKAVKPVMVGGPKIRVAKAREAFAAVADASGYPFAVMPAAKGLVPEHHPRFIGTYWGAVSTTFCAEIVESADAYLFAGPIFNDYSSVGYSLLLKREKAVIVQPDRMVVGDGPAFGCILMPEFLRALAKRLRRNTTAYDNYRRIFVPD…
	tr|B4G0V3|B4G0V3_MAIZE	S-adenosylhomocysteine hydrolase	49411.1	0.085	1	3.01±0.367	1.48±0.040	0.007031	0.01693	MAAPAQKFKVADLSLAAFGRREIELSEVEMPGLMAIREKYGADQPLAGARIAGCLHMTIQTAVLIETLTALGAEVTWTSCNIFSTQDHAAAAIAAAGVPVFAWKGETEEEYQWCLDQQLQAFKDGKKLNLILDDGGDLTSLIHTKYPEMLEDCFGVSEETTTGVHHLYKMLKEGTLKVPAINVNDCVTKSKFDNLYGCRESLIDGIKRATDVMIAGKIAVVAGYGDVGKGCAQALHSMGARVIVTEVDPINALQAAVQGYEVNTMEEAAKTGQIFVTTTGCRDILVGRHFEAMRNDAIVCNIGHFDIEIDVAWLKANAQSVQNIKPQVDRYQLNGKNIILLAEGRLVNLGCATGHSSFVMSCSFSNQVLAQIALFKAEDAAFGKKYIEFGAGGRKPIGV…
	tr|A0A1D6KCZ2|A0A1D6KCZ2_MAIZE	Alanine aminotransferase 2	53309.2	0.728	9	1.84±0.012	1.42±0.012	0.0005796	0.004669	MAPSVAVENLNPKVLKCEYAVRGEIVIHAQRLQQQLQTQPGSLPFDEILFCNIGNPQSLGQQPVTFFREVLALCDHPCLLEKEETKSLFSADAISRAKQILATIPGRATGAYSHSQGIKGLRDAIAAGITSRDGFPANADDIFITDGASPGVHMMMQLLIRNEKDGILCPIPQYPLYSASIALHGGALVPYYLDEKTGWGLEISDLKKQLEDARSKGIDVRALVVINPGNPTGQVLAEDNQYDIVKFCKNEGLVLLADEVYQENIYVDNKKFNSFKKIARSMGYGEDDLPLVSFQSVSKGYYGECGKRGGYMEITGFSAPVREQIYKVASVNLCSNITGQILASLVMNPPKVGDESYASYKAEKDGILQSLARRAKALEDAFNTLEGFSCNKAEGAMYL…
	tr|A0A1D6NFL0|A0A1D6NFL0_MAIZE	Glutamate synthase 1 [NADH] chloroplastic	238591	0.457	13	1.41±0.033	1.27±0.011	0.01962	0.01377	MSTAQGTALRSAPLGAGRWARRGRPVAAPYRSGWQAYGGVSLEGSGFLGRVHRTEERVAPRAPHAAARDAEVVRPLSKLPNSSIGLYDSSFERDACGVGFVAELSGDYKRETVNDAIEMLERMAHRGACGCEKNTGDGAGIMVALPHDFFKEVAKDAGFELPPPGEYAVGMFFMPTDEKRREKGKAEFMKVAESLGHVILGWRLVPTDNSDLGESALETEPVIEQVFVTKSSRSEAEFEQQLYILRRLSIISVRASLNIKRGGERDFYMCSLSSRTIVYKGQLKPSQLKGYYYADLGHENFMSYMALVHSRFSTNTFPSWDRAQPMRVLGHNGEINTLRGNKNWMTAREGLLEAEKLGLSKEQLSRILPIVDATSSDSGAFDNVLELLVRGGRSLPEAV…
	tr|A0A1D6G281|A0A1D6G281_MAIZE	Glutamate synthase 1 [NADH] chloroplastic	238559	0.41	9	1.36±0.011	1.38±0.015	0.006725	0.008836	MSTAQGTALKSAPIGAGHRARRGRPVVPPYRSGWQAYGGVSLEGSGFLGGLQRTEERVATLAPRAAARDAEVVRPLSKLPNSSIGLYDPSFERDACGVGFVAELSGDYKRETVNDAIEMLERMAHRGACGCEKNTGDGAGIMVALPHDFFKEVTKDAGFELPPPGDYAVGMFFMPTDEKRREKGKAEFKKVAESLGHVILGWRPVPTDNSDLGESALETEPVIEQVFVTKSSRSEAEFEQQLYILRRLSIISVRASLNIKRGGERDFYMCSLSSRTIVYKGQLKPCQLKGYYYADLGQENFMSYMALVHSRFSTNTFPSWDRAQPMRVLGHNGEINTLRGNKNWMTAREGLLEAEKLGLSKEQLARILPIVDATSSDSGAFDNVLELLVRGGRSLLEAV…
	tr|B4F938|B4F938_MAIZE	Necrotic4	44352.4	0.373	11	1.37±0.005	1.23±0.003	0.002084	0.003992	MASNLLSAPSRTLAPSPAPAPAGLRGRVPVQAHLPRGGLGLAPRRSSRALRVRASVAIEKETPESEPPPTFLREDGHGSGSVRARFEAMIRRVQGEVCAALEEADGGGARFVEDVWSRPGGGGGISRVLQDGRVFEKAGVNVSVVYGVMPPDAYRAAKGEAAKNGAAAADGHKPGPVPFFAAGISSVLHPKNPFAPTLHFNYRYFETDAPKDAPGAPRQWWFGGGTDLTPSYIIEEDVKHFHSVQKQACDKFDPSFHPRFKKWCDDYFYIKHRNERRGLGGIFFDDLNDYDQEMLLNFATECADSVLPAYIPIIERRKNTPFNEEHRAWQQLRRGRYVEFNLVYDRGTTFGLKTGGRIESILVSLPLTARWQYDHKPEEGTEEWKLLEACINPKDWI
Protein translation and processing related proteins
	tr|A0A1D6LPA3|A0A1D6LPA3_MAIZE	Cysteine protease	44030.4	0.153	2	3.51±0.106	1.23±0.001	0.0005872	0.02136	MRPTRSPVPATALLLLAVALALAATAAARHFYTTTTTTRVPAPAERADEEVRRMYEAWKSKHGRGGSSNDDCDMAPGDDEQEEDRRLRLEVFRDNLRYIDKHNAEADAGLHTFRLGLTPFADLTLDEYRGRVLGFRARARRSGARYGHGHGYRARPRGGDLLPDAIDWRQLGAVTEVKDQQQCGGCWAFSAVAAIEGINAIATGNLVSLSEQEIIDCDAQDSGCDGGQMENAFRFVIGNGGIDTEADYPFIGTDGTCDASKENNEKVATIDGLVEVASNNETALQEAVAIQPVSVAIDASGRAFQHYSSGIFNGPCGTSLDHGVTAVGYGSESGKDYWIVKNSWSASWGEAGYIRMRRNVPRPTGKCGIAMDASYPVKDTYHDPGTGTGTATATAAAMD…
	tr|B6T9Q1|B6T9Q1_MAIZE	DnaJ subfamily B member 5	38795.8	0.309	5	1.39±0.014	1.33±0.011	0.007177	0.008187	MGLDYYKILGVDKGATDDDLKKAYRKLAMKWHPDKNPNNKKEAENKFKQISEAYEVLSDPQKRAVYDQYGEEGLKGQVPPPGAGGAGPGGATFFSTGGDGPTVFRFNPRNAEDIFAEFFGGSSPFGGMGGGGMGGSGMGGGMPGMRSGGTRFSSSIFGDDIFGSAFRSGPDGHGMHAGGRAVKAPAIERKLPCSLEELYKGTTKKMKISREISDASGKTIPVEEILTIDVKPGWKKGTKITFPEKGNETPNTIPADLVFIIDEKPHPVFTRDGNDLVVTQKIPLAEALTGYTAHVTTLDGRSLTVPISSVIHPGYEEVVRGEGMPIPKDPSRKGNLRIKFDIKFPARLTADQKSGVKRLLGQ
Signal transduction mechanisms related proteins
	tr|B8A198|B8A198_MAIZE	Serine/threonine protein kinase	20954.4	0.047	1	1.45±0.011	1.84±0.070	0.003446	0.007992	MDACTHVTTRVMGTFGYLAPEYASSGKLTERSDVFSFGVVLLELITGRKPVDASKPLGDESLVEWARPLLTQALETGNAGELVDARLNKNYNEVEMFRMIEAAAACIRHSASRRPRMSQVVRVLDSLADVDLTNGVQPGKSEMFNVANTAEIRLFQRMAFGSQDFTTDFSQSSWNNSQSRGLDASGSRPL
	tr|K7V704|K7V704_MAIZE	Serine/threonine protein kinase	41027.7	0.016	1	1.43±0.046	1.96±0.233	0.02694	0.02851	MAAASNLVNGGVAALQIDGEAEEPQNNAAAALAPAVPWLPAVAERYERREKLGEGIFGDVYKAWDRVHDHLVAVKRLSGRTDDRFVKTSIPDFAREVMSLAACRGHPSIVQLLATHVDGNRADGDCFAVTEHAGPMNLRQYMDARRVNGDPFDEDEVRDVMRQLLAGAKHTHGAGVLHRNIVPENVIVGMDGATSKMVYKICGFGMSKPAAQTDKDDSGLLASPSPYRAPELFLGSKDYDGRVDTWSLGCIMAELVTGAGVPFFGGALDKEVFDKMMHVVGTKGIVKWQGLERVAPREKVASLQKVGHRERGYLHKMFPPKVLSSAGFKVLEGLLHSNPDRRLSAADALRMPWFRRRCSLGACFMPHGASMKSG
	tr|B6SNQ1|B6SNQ1_MAIZE	Universal stress protein	17751.8	0.291	4	1.29±0.015	2.25±0.188	0.01792	0.01031	METAAVAAAGAGRRIMVAVDEGEESLHALNWCLANVVSPAGGDTLVLVHARRPRPVYAAMDSAGYMMTSDVLASVERHANAVSAAAVDKAKRVCADHPHVKVETMVESGDPRDVICDAANKMAADLLVMGSHGYGFIQRAFLGSVSNHCAQNCKCPVLIVKRPKE
General function prediction only related proteins
	tr|K7V400|K7V400_MAIZE	GTP-binding nuclear protein	22629.5	0.718	1	1.35±0.020	1.37±0.025	0.01624	0.0186	MVSTNGRDRATLPALPNQQVVDYPSFKLVIVGDGGTGKTTFVKRHLTGEFEKKYEPTIGVEVHPLDFSTNCGKIRFYCWDTAGQEKFGGLRDGYYIHGQCAIIMFDVTSRLTYKNVPTWHRDLCRVCENIPIVLCGNKVDVKNRQVKAKQVTFHRKKNLQYYEISAKSNYNFEKPFLYLARKLAGLPDDDDDLIE
	tr|C0HHC1|C0HHC1_MAIZE	GTP-binding nuclear protein	20166.3	0.925	2	1.26±0.005	1.31±0.022	0.005548	0.02548	MALPNQGTVDYPSFKLVIVGDGGTGKTTFVKRHLTGEFEKKYEPTIGVEVHPLDFTTNCGKIRFYCWDTAGQEKFGGLRDGYYIHGQCAIIMFDVTSRLTYKNVPTWHRDLCRVCENIPIVLCGNKVDVKNRQVKAKQVTFHRKKNLQYYEISAKSNYNFEKPFLYLARKLAG
	tr|C0PEP2|C0PEP2_MAIZE	1-aminocyclopropane-1-carboxylate oxidase 1	34777.2	0.606	12	2.23±0.018	1.58±0.010	0.0003695	0.001285	MTGPMEIPVIDLGGLNGGGEERSRTLAELHDACKDWGFFWVENHGVDAPLMDEVKRFVYGHYEEHLEAKFYASALAMDLEAATRGDTDEKPSDEVDWESTYFIQHHPKTNVADFPEITPPTRETLDAYVAQMVSLAERLAECMSLNLGLPGAHVAATFAPPFVGTKFAMYPSCPRPELVWGLRAHTDAGGIILLLQDDVVGGLEFLRAGAHWVPVGPTKGGRLFVNIGDQIEVLSAGAYRSVLHRVAAGDQGRRLSVATFYNPGTDAVVAPAPRRDQDAGAAAYPGPYRFGDYLDYYQGTKFGDKDARFQAVKKLLG
	tr|B6SQB7|B6SQB7_MAIZE	Nucleotide binding protein	48139.8	0.013	1	2.10±0.034	1.47±0.037	0.001271	0.01672	MQLLLRLCMANGTGDGDGKGNGNSSKLATAVSSSSSTVSTTSSAATAAAVSEASSSTTSLPSLSSATGGSVAASLVHVTTLLPPSAPSAAAAVAAAGDSPHGLVVARPACVAFHDLSTLEATSTSDAADGAAAAGSVKCVTRLPGGGGAAAVTGHQDGRLRLWRASSRSRARLRLAAALPTVSDRLRRFPVPSNHVAVRRHHRRLWIEHADAVSGVAASADGRLLFSVSWDRTLKVWAVPSLRCLQSLAAHDDAVNAVAVAPDGTVYTASADKRVRVWAPRPAPDNKPPSRRAARGKRHQQQQPVVYHLVATLSRHTAAVNALAVGCGGQALYSGGNDRSVLVWEREDSASHMVAIGALRGHRKAVLSVACAPGGLVVSGSADQTVRAWRRAADGRGYA…
Stress responsive proteins
	tr|B6TFB6|B6TFB6_MAIZE	Stress responsive protein	22347.8	0.563	1	1.44±0.003	1.30±0.015	0.0004377	0.01698	MDGGYYGGGYYGGGGAIATPGYAPAVPYGMSQVNIEGNGCGRALPPQPTVKVYCRANPNYAMSVRDGKVVLAPANPKDEYQHWIKDMRWSTSIKDEEGYPAFALVNKATGEAIKHSLGQSHPVRLVPYNPDFLDESVLWTESRDVGNGFRCVRMVNNIYLNFDALHGDKWHGGVRDGTNVVLWKWCEGDNQRWKIQPYY
	tr|B6TF92|B6TF92_MAIZE	Stress responsive protein	23140.2	0.546	1	1.27±0.002	1.47±0.020	0.001239	0.006717	MDGGYYGGRDQRYSGGYYGGGGIATPGYAPAVPYGMSQVNIEGNGCGRALPPQPTVKVYCRANPNYAMSVRDGKVVLAPANPKDEYQHWIKDMRWSTSIKDEEGYPAFALVNKATGEAIKHSLGQSHPVRLVPYNPDFLDESVLWTESRDVGNGFRCVRMVNNIYLNFDALHGDKWHGGVRDGTDVVLWKWCEGDNQRWKIQPYY
Other proteins
	tr|B4FSM7|B4FSM7_MAIZE	Non-symbiotic hemoglobin	18305.5	0.673	9	1.74±0.054	2.26±0.022	0.007929	0.0004584	MALAEADDGAVVFGEEQEALVLKSWAVMKKDAANLGLRFFLKVFEIAPSAKQMFSFLRDSDVPLEKNPKLKTHAMSVFVMTCEAAAQLRKAGKVTVRETTLKRLGATHLRYGVADGHFEVTGFALLETIKEALPADMWSLEMKKAWAEAYSQLVAAIKREMKPDA
	tr|B6SYY2|B6SYY2_MAIZE	Stachyose synthase	86727.2	0.016	1	1.89±0.057	1.32±0.035	0.005023	0.04195	MAPNLSKKTPAGLLGDEVAPVEGLKPSRFTLKGKDLAVDGHPVLLDVPANIRLTPASTLVPAADVPAAGGGSFLGFDAAAAESRHVVPVGKLRDIRFMSIFRFKVWWTTHWVGDSGRDVENETQMMVLDRSAGEPVGGGRPYVLLLPIIEGSFRACLEAGKVEDYVDLCVESGSSAVRGAAFRSSLYLHAGDDPFELVADAVRVVRAHLGTFRTMEEKTPPPIVDKFGWCTWDAFYLKVHPEGVWEGVRRLAEGGCPPGLVLIDDGWQSICHDEDDPNSGEEGMNRTSAGEQMPCRLIKFQENHKFREYKQGGMGAFVREMKAAFPTVEQVYVWHALCGYWGGLRPGAPGLPPAKVVAPKLSPGLQRTMEDLAVDKIVNNGVGLVDPKRAHELYDGLHS…
	tr|K7TZ17|K7TZ17_MAIZE	Glycosyltransferase	53259.2	0.375	1	1.68±0.072	1.24±0.001	0.01457	0.0006446	MDNGGSNGSATASACCNGKINRGPHVAMLATPGMGHLIPLAELAKRLASRHGATATLITFASTASPTQRAFLASLPPAVSSLSLPPVDLSDLPRAAAIETRMSEECARSVPALTAVLAGLRRSTAGRLAAFVADLFGADSLDAARAAGVRRRCIFFPSNLHVLTLILHLPDLDAAVPGAFRDMPEPLRLPGCVPVPGPDVLMPLQDKADPCYRWMVHHGAKYRDAHAILVNSFDAVEPGPAKVLRQPESGGPSRRWPAVYPIGPLIHADGGRKDGASSSPCLEWLDRQPPRSVVFVSFGSGGALPAEQMRELALGLELSGQRFLWVVRSPSDGGAVNDNYYDAESKRDPFAYLPEGFVDRTCAAGVGLVVPSWAPQTQVLAHAATGAFLTHCGWNSVLE…
	tr|K7URK6|K7URK6_MAIZE	Glycosyltransferase	52977.9	0.22	8	1.34±0.021	1.24±0.002	0.01857	0.002219	MGEEAAAATATATVAAGNAPPHLLLVCFPGQGHVNPMVRLAKRIAAKGPLVTFSSLSSIGAKLTASAGVSAGGDGVPVGRGRVRFEFMDDEDPGPDLDDLMRHIAKDGPPALAELLGRQARAGRPVACVVVNPFMPWAVDVAADAGIPSAVLWVQSCAVFSLYYHHVHGLVEFPPEDDLDARFTLPGLPEMSVADVPSFLLPSNPYKLLVDAIIAQFHNIHRASWVLANSFTELEPDVAAALPGVTPRPPELIPVGPLIEVGGGRDDDEGAVRGDLMKAADGCVEWLDAQAPRSVVYASVGSVVRLNAEEVGEMAHGLASTGRPFLWVVRPDTRPLLPDGFLDSVAGRGAVVPWSPQDRVLAHPSTACFLTHCGWNSTLETIAAGVPVVAFPQWGDQCT…
	tr|A0A1D6HJL8|A0A1D6HJL8_MAIZE	RNA-dependent RNA polymerase	107810	0.02	1	1.21±0.015	1.21±0.002	0.03849	0.002544	MFQVQAAPKIYKLLPGRPGLMFEDPFFNWFRDDTDEQWTRTIDFTPSASIGQSSILCLEVPQQCELPRIGDYFVYYKEQNLDFECRNGYSYSCGSNLVPIVKSPDYIEVPYEILFKINHLVQNGTLSGPTVDHSFFRHVSPKFEPIDHIKRALLKMTYLKSTCLNPTDWLSVQYSRIRKSRHASQKLSNISLDDGLVYVHRVQVTPAKVYFYGPEINVSNRVVRHFSADIDNFLRISFVDEDCEKLRSADLSPRSTSGNDARRTALYNRVLSVLSNGINIGDKHFEFLAFSSSQLRDNSAWMFASRQGLTASDIRKWMGDFRDIRNVAKYAARLGQSFSSSTETLKVHKSEVERIPDITNGTKYIFSDGVGKISANFAVEVAMKCKLKRFAPSVFQIRY…
	tr|A0A1D6KGM0|A0A1D6KGM0_MAIZE	Cupin, RmlC-type	33896.8	0.052	1	1.78±0.010	2.17±0.040	0.0005317	0.00135	MEVAAAATAGAGVVELQLDLLEAAAPTEREAKRRRVHPVPAGPPAGAAAPGRRSCSRRRRAVQRLFQACRHVFRGPGTVPSPGEVQLLRHMLDRMRPEDVGLSPDLSFFRARDATRGGGTPTITHTTIYKCPNFSMVILFLPRNAVIPLHNHPGMTVFSKLLLGSMHVKSYDWLNTADPDPSSATSTTSSSSSDGPCLRLAELVVDDVFTAPCDTSVLYPTAGGNMHRFTAMAPCAILDVLGPPYSIEEDRDCTYYAELPYAHHSLVAAGEDVERGQGQGHLAWLEEIDMPRELKMCSVHYGGPPISDE
	tr|A0A1D6IF45|A0A1D6IF45_MAIZE	Putative PAP-specific phosphatase mitochondrial	27099.3	0.069	1	1.38±0.015	1.24±0.007	0.008455	0.01009	MPYFAMLLLKELQRLFPSIPLVAEEDSASLRSSKADDNSSDILVESIFSAVVDKVSNNGSHLTQDDVLRAIDRGGKDAVSFDSNPATYWVLDPIDGTKGFLRGNDALYVVGLALVVNGKVTVGVMGCPNWTNDDIVNKKDDSVAACNGRGILMVSHIGCGTWSRRLSADIGQLNTAQDIWKRCFVDTCSIAHMAHYCIPDSQTWDMIPLSATYDSTTDATDPRNENEILLLSVFCGRFVALSNLH
	tr|A0A1D6LZN2|A0A1D6LZN2_MAIZE	Xylanase inhibitor protein 1	35752.5	0.341	9	2.6±0.080	1.37±0.007	0.00146	0.002832	MSSFGRNSWCILVLASVLLLSCLADTAVAKRTGELTVFWGRNKEEGTLREACDTGLYNTVIISFYSVFGHGRYALDLSGHPLDGVGADIKHCQSLGIPVFLSIGGGGNHYSIPSSASAEAVADNLWNAFLGGGNSDVPRPFGDAAVNGIDFYIDDHSAPGDHYDELARRLDYFNSMYYHATTKYVRLTATPRCAFPPDDPMARALRTGLFERIHVRFYGDADKCSYKNGDVSGVVDQWSKWTARYPKSQLYVGLAAAESGVPDHAPPPVEVYLKYLYYDLLPKVQKAPNYGGVMVWNRFTDNRTGYSGAVKGWAACSYAGCVN
	tr|A0A1D6QRL2|A0A1D6QRL2_MAIZE	Brefeldin A-inhibited guanine nucleotide-exchange protein 1	143065	0.009	1	1.58±0.083	1.30±0.007	0.02693	0.005575	MHQIFLKDVCRVVNGLLKTALGVPPGSTTTLTIAQDQTFRIESVKCLATIIKSMGSWMDQQLRIGDFSPKISEASLSSLSSIDNPNILIGEDGSGIDYELQSDSGSPDVSGAPSLEQRRAFKIELQKGISLFNRKPSKGINFLVKSKKIGHTPEDVACFLRNTAGLNATMIGDYLGERDEFPIKVMHAYVDALNFEGMDFGEAIRYYLRGFRLPGEAQKIDRIMEKFAERYCKCNPNSFTSADTAYVLAYSVIMLNTDAHNTMVKDKMSKSDFIRNNRGIDDGKDLPETYLGTLYDQIVKNEIKMSAGSSVPQNKQPSSVMKLLGLDNIISFVNWKQADDRVVGANDLLIKTIQEKFKLKSGKSESVFSVITDTTILRFMMEVCWAPMMAAFSVTLDQS…
	tr|B4FWS1|B4FWS1_MAIZE	Prolyl 4-hydroxylase 4-2	23099.8	0.106	2	1.54±0.004	2.57±0.336	0.0004664	0.01234	MRLRGVLRLVLALLLAATAIVPVLLLSENGGGGVAPAPPFNSSRVKAVSWHPRIFVYKGFLSDAECDHLVTLAKKKTQRSMVADNESGKSVKSEVRTSSGMFLDKRQDPVVSRIEERIAAWTFLPQENAENMQVLRYEPGQKYEPHFDYFHDRVNQARGGHRYATVLMYLSTVREGGETVFPNAKGWESQPKDATFSECAHKGLAGN
	tr|A0A1D6IWH8|A0A1D6IWH8_MAIZE	Respiratory burst oxidase homolog protein B	101133	0.088	6	1.56±0.001	2.06±0.088	6.098e-05	0.005616	MNAMQDLPSIAMSSNQNESGGGGGAGPPLPTAFKSPSTDGKSGSRRSTRFKDEDEYVEVTLDVRDGGGGGDDVAVLAIKDDVRDDTQDAASLLDRPAPGGAGGGLSSKLRAARARLGRIASGKRAAVPLSALLRRDPDRARLDRSVVTALRGLQFLNQAAVTEGWPEVEKRFHRLAVDGFLLRSRFGQCIGMVGSEEFAAQIFDALARRRGITAMVLTKDQVREFWEQLSDPGFDAKLQTFFDMVDKNADGQITEEELKEVLTLTASANKLSKILERVDEYTALIMEELDPDSLGYIEIANLESLLLQPPSQAPTRLVTHSSNISQLISQRLAPARDDGPLRRGARAVLYFAEDNWKRVWVMALWLAINAGLFTWKFLAYRRHPTFDVMGYCVCVAKGG…
	tr|A0A1D6KU38|A0A1D6KU38_MAIZE	Inosine triphosphate pyrophosphatase	22002.3	0.139	2	1.77±0.008	1.25±0.013	0.0004	0.0228	MSAAARVLPKAVTFVTGNAKKLEEVRAILGSSVPFQSLKLDLPELQGEPEYISKEKARIAASQVNGPVLVEDTCLCFNALKGLPGMNRKWFLEKIGHEGLNNLLKAYEDKSAFAMCIFSLALGPGEEPITFVGKTAGKIVPARGPNYFGWDPVFQPDGFEQTYAEMPKSVKNNISHRGKALALVKEHFASASYTVQSNDST
	tr|B6UI69|B6UI69_MAIZE	Acyl-desaturase	42688.4	0.024	1	1.62±0.026	2.07±0.119	0.004548	0.008421	MQAHGIAIRARGPVAATQAPARRRQCRVSAAAVGAPAARARVTHSMPPEKAEVFRSLEGWAARSLLPLLKPVEECWQPADFLPDSSSEMFGHEVRELRARAAGLPDEYFVVLVGDMVTEEALPTYQTMINTLDGVRDETGASNCPWAVWTRAWTAEENRHGDILGKYMYLSGRVDMRMVEKTVQYLIGSGMDPGTENNPYLGFVYTSFQERATAVSHGNTARLARAHGDDVLARACGTIAADEKRHETAYGRIVEQLLQLDPEGAVLAVADMMRKRITMPAHLMHDGRDMDLFEHFAAVAQRLGVYTARDYADIVEFLVKRWKLETLESGLSGEGRRARDFVCGLAPRMRRAAERAEDRAKKDEPRMVKFSWIFDREAVV
Proteins with unknown function
	tr|B4FCX5|B4FCX5_MAIZE	Uncharacterized protein	33083.4	0.021	1	1.30±0.017	3.11±0.287	0.01969	0.004279	MKTPSKVVNELSPTFSPVNPSKGSSRSLLKASVARELLKLDPENVLSNQQKKDSRRGKDKANASILFSQHLDDDVIKRQKKILARLGVCEAFSMADATHFVADRFCRTKNMLQAITMGKPVVTSMWLENCAQAGCFIDERKYIMRDEKKEKEIGFSMLISLASACKHPLLLGKRVFVTSNVKPSQVVMTSLVKSSSGQPLERVGRSIMEGKGVPPDLLVISCEEDYEACAPLLEKGASVFSVELLLNGIVIQKLEYERHRLFMDRVKQTRSSRWLKDTVQGRFVPVPKRPRA
	tr|A0A1D6NBM2|A0A1D6NBM2_MAIZE	Uncharacterized protein	78539.3	0.008	1	2.07±0.002	1.81±0.075	2.513e-05	0.009548	MWSEFVDSMDESRKRAVSTANGKNISSSLDEDFGNDFLSSWKLPKSGKDTIDFSVDSVPKSSKKFSFDNLDDFGLNGAFDKLPSFQMGMSDLDFSSPDKKKVKHTSSNADLFEKKKETDKDNFSFSFDFNELGKFSLDGKLGIEEKSTNRFNGKSDPVSSEVKKDTQRGLLAKGNAILEENNSKDKMHTLDTRTSRPSHLTNHENVKNASQPTSNIDVADSSDKMQEHTSVNPATMEQTKVDSVLNDNPGEHPKEIYAMKAAVNIPSQDFSCGAISSEDPTQGPADHVNSKDAPIVNCGKVHVSRESNDDEQSNGLQSRDTSIINSNVSRRPSGQFNSQNEVLEESVSLNEGSQDNQSFSGAPKKFLKKTSHGTTNTEEEISGPKILSCSVQREIRSVE…
	tr|Q7XBD4|Q7XBD4_MAIZE	Cinful1 polyprotein	110393	0.006	1	1.31±0.003	1.30±0.005	0.001208	0.003643	MSEAAKKAAAEMKLSLDEEKNLGFLIAMSKTNTEKITREILEGLSEDTGDSESYDVDSGGEDSEDRPWRPSHSVYGKSTIKENHLVNMRGRYFRDLSIVRADEGEKTCPHPEENEVVVYRSFLKAGLRFPLSSFVVEVLKIFEVYLHQLTPEAIIRLNIFVWATRSQGLKPDARSFCNVHELLYETKPWGKEQYHNNFGCYSFVSRSGASCPVPTFRKRWPGDWMTEWFYVKNDLSAREDIKGIIMRPIWQSFGLRRPKVEMNEVAEECQRAFGVVCSFIGTRDLVQEHIAFRVWPLAEKWEMPQETIKEADEGELVRFKYTFKFGDKFIEPDDEWLKSIDNLSDELLGTYSKAEDNAMSAAFGGRKKKRLNRVFDAIGFVYPDYCYPIRRQKRKNTTS…
	tr|A0A1D6FPZ3|A0A1D6FPZ3_MAIZE	Zinc ion binding	36025.7	0.034	1	1.41±0.022	1.40±0.007	0.01131	0.002732	MTVDRDSHVTSEFSAVYCCILNWLHFTKFEYLDKKQLLRKPSEQQRLLEEVPQVIPETEDNKDTEFQVTGQDKPIQKSTVALQGDTIKVSVIANCTYVTRASFLKSHTGKKSKVNKAHTDGGTAVIHNQNRSTTAAIAALPKYLHRHAATEANNAGDISSVQELDGEGVKASTDVDTTGTDVQHGSIEATKANAAGDAPGAFFQKQCAKAADVITIDDDDEDNSHRCYKEEQTAVVDLEADYAGDNHPVQLEANSRGHKHVKVKERIWYYIDPQGDEQGPFTMQHLSIWWSNGFFPGDFRVWRTGQTSNDAILLVDALQMTR
	tr|A0A1D6N932|A0A1D6N932_MAIZE	Osmotin-like protein OSM34	23948.3	0.405	7	1.82±0.087	1.44±0.006	0.01163	0.001281	MASSSLLLLAAVALFAASADAATFNVINRCKNTLWPAALPGGGARLDPGKTWTVQVPAGTAHARVWARTGCSFDGSGRGTCQTGDCGGALACTVSGRTPATLAEYTLNRNGPDYIDISLVDGFNVPMSFQCRGRGPSCKADINAQCPAALKVPGGCASACEKLGGDTYCCRGQYKDKCPPTDYSRFFKRLCPDAYSYAKDDQTSTFTCPQGSNYDVVLCP
	tr|A0A1D6FI02|A0A1D6FI02_MAIZE	Sequence-specific DNA binding transcription factor	56834.2	0.071	2	1.69±0.024	1.5±0.008	0.003007	0.001675	MATRGGVVGSGAMLGLDMHLAAQQMHPAAAAFQHQQDHHHDGFQLQQPPPPPSFSPYSNTSSSRVVVSAATVGHDEDTVGNGCCGKGGVVVQQQQQQQMAAAGCPWTRMKWTDDMVRLLISVVYSVGDDWEGAAMPGGAGGGKASRAGSSGHGHGHAAAAQQQKKGKWKSVSHAMMDKGFVVSPQQCEDKFNDLNKRYKRVVDLLGRGRACRVVENHALLDAIDELTPKAKDEARKLLSSKHLFFREMCAYHNSGVAGGSHLPPHAGGGAAGDAACLHHPPPVPVAGAASSAARHYQAAPSPPCMKDSSADVADDEDDSDAVSDNGEEDEDDYDEEDDGHMYHSHLTSRQHSGGGRRRGKREHGEDSAAAEDLEDEAAGGGKRARTGAAPDPSAMLQQL…
	tr|A0A1D6MM17|A0A1D6MM17_MAIZE	Phosphatidylinositol/phosphatidylcholine transfer protein SFH13	14859.6	0.081	1	1.36±0.010	1.74±0.154	0.005803	0.03234	MMLRFLKARKFEADKVMLMWSEMLKWRKEFGTNTILEDFVFEELDDVLRYYPQGYHGVDREGRPVYIERLGKVDPNKLMQITSVDRYIKYHVQEFERAFRERFPACTLAAKRHIDSTTTILDV
	tr|A0A1D6G2J1|A0A1D6G2J1_MAIZE	Putative zinc finger protein	85567.9	0.009	1	3.39±0.460	1.21±0.012	0.005883	0.03231	MSKEEEQVFPLLTKKFSCEEQADLVWQFLCNIPVNMVAEFLPWLSTSVTSDEHQDIRNCLCKVVPDEKLLQQVVFTWMEGKATREVAESIAAGISARNNSVEDVPDQGKIHICLHHNSKLGSKNCGESNGPQADKHPIDDILYWHNAIRMELRDIKEETRRVQQSGDFSDISAFNERLQFIADVCIYHSIAEDQVVFPAVDSELSFVQEHAEEECRFNNFRCLIQQIQIAGAESTALDFYSKLCSHADKILEAIEKHFCNEETKVLPQARMLFSLEKQRELSYKSLCVMPLKLLERVLPWLVSKLSDVQATSFLQNIRLAASPSETALVTLISGWACKGRDKSKDGEYLCLTSGAARCLSDDVDDLGKCRSFCPCASPNSSDLSLQLHTENDSRPGKRG…
	tr|B6SQG5|B6SQG5_MAIZE	Pentatricopeptide repeat (PPR) superfamily protein	22153.5	0.031	1	2.00±0.036	2.13±0.015	0.00181	0.0003621	MEAVVRKVQQRVRKAREEMDQWDDLNTRLLSQFSNAAAVISRLQALGEDKNYGPLRAVPNIRVDLIGNQMEVLELIFVKIRETLEKFNDVVKALNKALRDTKQMVRGGSALTAKQMQLQVGILPSIAECLDGFQTLCEMHHDEFTLKSSAISLLTWKTCSSDIAVLRQLLVDQPNIPKDEVQSIFDIIFADEIC
