# Supplementary material for: Comparative Proteomics Analysis of the Seedling Root Response of Drought-sensitive and Drought-tolerant Maize Varieties to Drought Stress
Source: Int J Mol Sci. 2019 Jun 7;20(11):2793. doi: 10.3390/ijms20112793 (PMC6600177; doi:10.3390/ijms20112793)
Supplement: Supplementary file 1 [file ijms-20-02793-s001.zip › Supplementary Materials/Table S9.xlsx]

## Sheet: Table S1
Table S9. Proteins with different direction of accumulation.
Accession Number		Description	Mass	Coverage(%)	Unique Peptide	Fold Change		P-value		Sequence
						Mean±SD
						CD vs. CCK	TD vs. TCK	CD vs. CCK	TD vs. TCK
Antioxidant related proteins
	tr|A0A1D6MRI4|A0A1D6MRI4_MAIZE	Peroxidase	36991.9	0.084	1	1.38±0.040	0.83±0.001	0.03201	0.002331	MKRSSTRVAQLAALTILLSWIAVSSVASSESEAPLQVGYYSRTCPRAEDLVRNVVRAAIRRDPGNGPGLVRLFFHDCFVRGCDASVLLDAAPGSNASTVEKASQANNPSLRGFSVINRAKRVLERRCRRTVSCADIVAFAARDACGILGGIDFAMPAGRRDGRVSNASEVLNNLPGPFTNVQLLVASFAAKNLTADDMVILSGAHSFGRSHCSAFSFRLYPQIAEDMNATYGRYLRTRCPAATGRRDRVVDLDQRTELLLDNQYYKNVQTREVLFTSDVTLLSQNDTAALVDLYARNRTLWASRFASAMVKMGHLDVLTGTQGEIRKFCNRVN
	tr|B4FVT1|B4FVT1_MAIZE	Peroxidase	38433.2	0.277	4	1.34±0.023	0.80±0.010	0.0203	0.0287	MTTRCCLVVATLLAALLSVSASLEFGFYNKTCPSAETIVQQTVAAAFTNNSGVAPALLRMHFHDCFVRGCDGSVLIDSTANNKAEKDSIPNSPSLRFFDVVDRAKASLEARCPGVVSCADILAFAARDSVVLTGGLGYKVPSGRRDGRISNATQALNELPPPFFNATQLVDNFASKNLSLEDMVVLSGAHTIGVSHCSSFAGINNTGDRLYNFSGSSDGIDPALSKAYAFLLKSICPSNSGRFFPNTTTFMDLITPAKFDNKYYVGLTNNLGLFESDAALLTNATMKALVDSFVRSEATWKTKFAKSMLKMGQIEVLTGTQGEIRRNCRVINPANAAADVVLARQPGSSGSTGVATS
	tr|A0A1D6KES9|A0A1D6KES9_MAIZE	Putative L-gulonolactone oxidase 6	64256.2	0.053	1	1.32±0.018	0.76±0.004	0.01739	0.004727	MGVLFLIACLLVPAAIYLLPANNNTPPWEPITCTGGNANGESNCTVTNSYGSFPDRTVCRAAAAVYPQTEKELVAAVAAVAAAKGKAKVATRHSHSFTKLACPGGRDGTVISTRWLNRTVRVDVGRRLLTVEGGMVLRDLVRVAAEAGLALPHSPYWSGLTVGGLLATGAHGSSLWGKGSAVHEYVVGMRIVTPAPASQGFAVVRELGADHPDLDATKVSLGVLGVISQVTLALQPMFKRSVTFVTRDDSDMAETVSVWGHLHEFGDMTWLPYQRKVVYRQDDRVDVATGGDGHNDFLGFRFYSKPGVMAARLLDTWLEEKDVDTARCLMARLPMWKVQREAYGFSNDGVSFTGYPVVGFQHRIQASGSCLDDGGGGLLLSACTWDPRLRGGLFYSSGF…
Lipid transport and metabolism related proteins
	tr|B4FER8|B4FER8_MAIZE	Acyl-CoA-binding protein	10102	0.562	4	2.12±0.096	0.81±0.003	0.005425	0.006821	MGLQEEFEEHAEKAKTLPESTSNENKLILYGLYKQATVGDVNTDRPGIFYQKDRAKWDAWKAVEGKSKDEAMNDYITKVKQLQEEAAAS
	tr|B6ST81|B6ST81_MAIZE	Lipid binding protein	15649.8	0.255	2	1.57±0.104	0.62±0.047	0.03791	0.0383	MAMRAAAAAVALVAVMGVLAPRAAAQTPNCAEKLIPCSPYMNTTGTPPDTCCGPLKDAVQNDLKCLCDLYASPEIFKAFNISLDQALGLSKRCGLSDTTAACKGLSPTQSPPGSPPSGGSSNAAHRALPASFARLVTSLFLALWSVLLA
Carbohydrate transport and metabolism related proteins
	tr|Q42446|Q42446_MAIZE	Xyloglucan endotransglucosylase	30961.9	0.336	7	1.30±0.010	0.82±0.001	0.009428	0.002055	MKALILAAVLLLQHGGAASAGGNFYQDVDITWGDGRGKILDNGQLLTLSMDRSSGSGFQSKAQYLYGRFDMQLKLVPGDSAGTVATFYLSSQGSQHDEIDFEFLGNASGEPYTVHTNVYSQGKGGREQQFRMWFDPTAAFHAYSVLWNPAHVVFYVDGVPIREFRRRGDGTVPFPTSQPMRVYASVWDAEEWATQGGRVRTDWSKAPFVASYRGYAAAGCTAPDAAACARSNGAWMSQELDSAGQEQLRRAQASYMIYNYCTDKYRFPQGPPPECSSPAK
Amino acid and Coenzyme transport and metabolism related proteins
	tr|B5U8J8|B5U8J8_MAIZE	Asparagine synthetase	66563.9	0.423	6	1.53±0.004	0.76±0.001	0.0004677	0.000922	MCGILAVLGCSDWSQAKRARILACSRRLKHRGPDWSGLYQHEGNFLAQQRLAVVSPLSGDQPLFNEDRTVVVVANGEIYNHKNVRKQFTGTHNFSTGSDCEVIMPLYEKYGENFVDMLDGVFAFVLYDTRDRTYVAARDAIGVNPLYIGWGSDGSVWIASEMKALNEDCVRFEIFPPGHLYSSAGGGFRRWYTPHWFQEQVPRTPYQPLVLREAFEKAVIKRLMTDVPFGVLLSGGLDSSLVASVTKRHLVETEAAEKFGTELHSFVVGLEGSPDLKAAREVADYLGTIHHEFHFTVQDGIDAIEEVIYHDETYDVTTIRASTPMFLMARKIKSLGVKMVLSGEGSDELLGGYLYFHFAPNKEEFHRETCRKVKALHQYDCLRANKATSAWGLEVRVPF…
Protein translation and processing related proteins
	tr|A0A1D6DSN6|A0A1D6DSN6_MAIZE	Ubiquitin fusion degradation protein 2	42288.2	0.046	1	2.42±0.255	0.83±0.003	0.01101	0.00766	MEEDPQPQVEVPCYFLCPISLAIMRDPVTLPTGITYDRDGIERWLLTATTCPLTKQPVPADCDPTPNHTLRRLIQSWCALHDADSADRVHTPKPRVDRTAVTALVSRVHSAATGSAPPQRPQLLAALRELRDVAAESDRNRKLVAAVPGAVDVLAAVFAASANKSSEGTGTADAVRDDALEVIALLPVPEQCLRRLEETNEALVSALVSALQWSSAPSRARAALLLERVTAALPPSRLASLPEQVFREAVELLRDRPVSRPATKAALQVLVRTAAWGRNRVKAVDAGAVPVLVDMLFDDGAERRACELVLAALDRLCGCADGRAELVAHAAGVAAVGRKALRVSEVATDKAVRVLRSVARHAGTSAVVQEMAQAGVAAMLCVVAQSEQFVAL
	tr|B6SX73|B6SX73_MAIZE	60S ribosomal protein L35	14273.4	0.455	1	0.76±0.011	1.24±0.012	0.01971	0.02188	MARIKVHELRGKSKTDLQAQLKELKSELSLLRVAKVTGGAPNKLSKIKVVRTSIARVLTVISQKQKSALREAYKKKNLLPLDLRPKKTRAIRRRLTKHQLSLKTEREKKREKYFPMRKYAIKA
General function prediction only related proteins
	tr|B6T514|B6T514_MAIZE	Oligosaccharyl transferase STT3 subunit	81114.9	0.097	1	0.70±0.005	1.23±0.002	0.003696	0.0018	MAPSALASLPAPLRSLRLKTKQQELLLRVSALALIYVLAFAVRLFSVLRYESMIHEFDPYFNYRTTLFLTENGFSEFWNWFDSESWYPLGRVVGGTLFPGLMVTAALLHRLLRALSLAVHIREVCVLTAPFFAANTTLVAYAFGREIWDSGAGLVAAALIATVPGYISRSVAGSYDNEGVAIFALLLTFYFFVRAVNTGSLAWALASAFGYFYMVSAWGGYVFIINLVPLYVLVLLVTGRYSQRLYVAYNCMYVLGMLLAMQIRFVGFQHVQSGEHMAAMGVFFLLQVFFFLDWVKYLLNDARLFKSFLRITLTCVITVGTLALGIGTASGYISPWTGRFYSLLDPTYAKDHIPIIASVSEHQPTAWSSFMFDFHILLFLFPAGLYFCFKRLSDATIFI…
Other proteins
	tr|A3KLI1|A3KLI1_MAIZE	RAB17 protein	17047.1	0.155	1	0.77±0.002	1.54±0.027	0.001992	0.007142	MEYGQQGQRGHGATGHVDQYGNPVGGVEHGTGGMRHGTGTTGGMGQLGEHGGAGMGGGQFQPAREEHKTGGILHRSGSSSSSSSEDDGMGGRRKKGIKEKIKEKLPGGHKDDQHATATTGGAYGQQGHTGSAYGQQGHTGGAYATGTEGTGEKKGIMDKIKEKLPGQH
	tr|B4F8J7|B4F8J7_MAIZE	Nudix hydrolase 16 mitochondrial	20765.9	0.121	1	1.24±0.007	0.81±0.007	0.01025	0.01975	MCDLVARTGRHQQRYEDGRRLVAGCIPFRYRANNDETSGDKTKKLVEVLMINSQSGPGLLFPKGGWENDETVEEAAAREAIEEAGVRGDIVHFLGLYDFKSKTHQDACCPEGMCRAAVFALHVKEELASWPEQSTRQRTWLTVPEAASSCRYQWMQEALLTGFSDWHDKWSRGGGGTNCDPA
	tr|A0A1D6K3A6|A0A1D6K3A6_MAIZE	DNA helicase INO80	47737.4	0.024	1	1.59±0.095	0.78±0.007	0.03145	0.01371	MRCAAIRTRQLARDMLIFWKRVDKEQYELRKKEEREAAEALKREEELREAKRQQQRLNFLLSQTELYSHFMQNKAGGSAPPDEEDVPDEDEEEDPEEAQLKREALRAAQHAVSQQKMRTNAFDSETVRLRQTSESVLPTDDSSSMDPSKIDLLHPSTMPEKSSVQTPELFKGVLKEYQLKGLQWLVNCYEQGLNGILADEMGLGKTVQAMAFLSHLAEDKNIWGPFLVVAPASVVNNWAEELIRFCPDLKILPYWGPERMILRKNINPKRLYRRDASFHILITNYQILVNEEKLLRRVKWQYMVLDEAQAIKSSSSQRWKTLLSFSCRNRLLLTGTPIQNNMAELWALLHFIMPTLFDSHEQFNEWFSKGIEGHAEHGGALNEHQLSRLHAILKPFMLR…
	tr|A0A1D6IJS9|A0A1D6IJS9_MAIZE	Ankyrin repeat family protein	25951.3	0.055	1	1.31±0.002	0.78±0.002	0.0005715	0.001581	MGTPPPFQESGHCDVCRCTFNTFRRRHHCRSCGRTLCHEHSSYYMALPQYGIYTDVRVCYGCFNKSSSQGHADNPVSAGSISGAADSFSGLSLGKEDDSSPMKNSTVQSTAALIECKCGMPLCICEAPKPEPSPTPVKNINTVPPTTQSNPRPKKPANTQQKASATSSSNSSPFLNIGLMNNDSNDKGIVDYEVSGEGLREAIKGGDVKGVKKLLTQGVDSNYCDKQGFTLLHLV
	tr|B4FRS8|B4FRS8_MAIZE	Germin-like protein subfamily T member 1	23867.3	0.267	4	1.30±0.013	0.81±0.007	0.01269	0.02022	MEKYTKALASLLTMLVLAPLLAMATDPDPLQDFCVADLNGKPSVNGYPCQPPSSAGDQFLFSTKIATGGDPLANPNGSNVTELDVSEWPGVNTLGVSMNRVDFAPGGTNPPHVHPRATEVGLVTRGELLVGIVGSLDSGNRYYSKVVRAGETFVIPRGLVHFQFNVGKEDATMVVSFNSQKPGIIFVPLTLFGSSPPIPTPVLSKALRVDASVVDLIKSKFTGGY
	tr|Q94F79|Q94F79_MAIZE	Nucleosome/chromatin assembly factor A	28405.7	0.339	2	1.60±0.077	0.57±0.072	0.02248	0.04926	MTAPADKGKKAKTDADGGEENEQIDGVLVLSIEKLQEIQDELEKVNEEASDKVMEVEQKYSEIRRPVYLKRGDIIKTIPDFWLTAFMSHPLLSELLTEEDQKIFKYLDSIDVDDSDVKAGYSIHLNFSENPYFEDTKLAKTYIFADDGTTTIKASEIKWKEGMGPANGNGINKKGSKRPLVEESFFSWFGDTELKSLADGVQDEVAEIIKEDLWPNPLKYFNNEVDDEFEGDEDDDDLDGDDDDEGDDLEN
	tr|A0A1D6LUX7|A0A1D6LUX7_MAIZE	Eukaryotic aspartyl protease family protein	36162.9	0.03	1	1.26±0.009	0.64±0.023	0.01202	0.0176	MSASTSRPRLFDGSMSSTFKAVACPDPICRPSSGVSVSACAMENFQCFYLCSYGDRSITAGHIFKDTFTFMSPNGVPVAVSELAFGCGDYNTGLFVSNESGIAGFGRGPQSLPSQLKVGRFSYCLTLVTESKSSVVILGTPPDPDGLRAHTTGPFQSTPIIYNPLIPTFYYLSLEGITVGKTRLPFDKSVFALKKDGSGGTVIDSGTSLTTLPEAVFELLQEELVAQFPLPRYDNTPEVGDRLCFRRPKGGKQVPVPKLILHLAGADMDLPRDNYFVEEPDSGVMCLQINGAEDTTMVLIGNFQQQNMHVVYDVENNKLLFAPAQCDKL
	tr|A0A1D6F4I8|A0A1D6F4I8_MAIZE	Mediator of RNA polymerase II transcription subunit 33A	39592.5	0.045	1	1.29±0.001	0.83±0.000	0.0001944	0.0005402	MLPLPMAALVSLTITFKLDRSLEYIQGVIGHALENCAGGSSWPSMPIIGALWTQKVRRWHDFIVLSCMRSPFGRDKDAVAQLIRSCFSSFLQSSSSGSDIIANRGVGALLGDSITDQGLRLPMAPGFVYLRTCRTFHDTYFVSEVILKQVIEWAHKLANGWSFNGPPQLKSGRTPLSCAASMAHQVAMLGGGLLCIAGGPLVVQVLYEDTLPTLLLSAREQSLKDPGPVSSTLQGYAMANMLFYCGSLLWGADRSSPVMKLSFLSRRPRVVRNHMDFIAGVLDGHILLGCDPGTWKAYVSQFMFLVVKFVPSWLPDIKLDTLKKIAAGLRSWHEHDLALSLLERGGPQAISVVVETFL
	tr|A0A1D6J4P9|A0A1D6J4P9_MAIZE	Palmitoyltransferase ZDHHC20	14113.3	0.089	1	0.81±0.012	1.28±0.019	0.04091	0.02802	MQFYTFLETTLVTLSLLPHFIAFFSDAEIPGSPAALATTFLTFVLNLAFSLSVLGFMIMHISLVSANTTTIEAYEKKTTPHWIYDLGRKRNFAQVSLYWIFSFKNFHQLFAHFIIIMHLHISS
	tr|A0A1D6N096|A0A1D6N096_MAIZE	Zinc transporter 2	38257.6	0.04	1	0.63±0.011	1.33±0.019	0.005829	0.01705	MRKISRASTLLCTLLLLSGLLCFELACAHGGIDDGDDDTPPAADADPSSVHHHLRSKGLVAVKVWCLVILLVVTFIGGMSPYFYRWNEAFLLVGTQFAAGVFLGTALMHFLADSTSTFHGLTRNHYPFSYMLACLGFLLTMLADCAVAAVTKRSGGAGAQRVLNEAAGREEEEEGDAQTKEDHAPHQHHPMLVRTASFEDAVLLIFALCFHSIFEGIAIGVSATKSDAWRNLWTIGLHKVLAAVAMGIALLRMIPKRPFMTTLAYSLAFAVSSPVGVGIGIGIDATAEGRAADWTFAVSMGFATGVFLYVAINHLIAKGYRPQEQTRVDRPSFKFLAVLVGVAVMAVVMIWG
	tr|A0A1D6HG81|A0A1D6HG81_MAIZE	GPI transamidase subunit PIG-U	13560.4	0.075	1	0.66±0.009	1.23±0.013	0.005288	0.02636	MVVIMIYGSCSRLAPLAAFGYVMATHLSLYPAILIVPVILLLGYGLDAPPPKVFVIKGSIARKSDVSDNDKTSRQRVVQQFSWKPVLHFIFWLFIWSCHVLLLSSVILKKVGGLHEMFEK
	tr|Q6R9F9|Q6R9F9_MAIZE	DNA-directed RNA polymerase	136316	0.075	1	0.77±0.007	1.41±0.031	0.01041	0.01855	MNYPPLTAKKLAEVKRLLKKSQIPELEYREYEYEVRYEKEMRELELQKDKIKSDFFNCNYNPIRESVRVSTDRDPDLEDEKREQLGESMQAEWERLRRGVEVGTSEDINVDTVKRWGLQNNKYNAEHWIPPGGQRTAEDMGKLYQFWDEFIETYENEVMMNSGYREPLNKDKVFNTLLDHSNNKTNQTAEELKGIQTKIERMTMYFYEANVYESLGQLKNKFINIDEQTAKDYLLDKLEKPDDLDIVRAMGTYTLECIVVFVLSKQFNVFALEKASVQVATLVSELDSAAKIEYNRIIAEGRKRKKAKRGDKQINEDENILLQDKGVDTFNGDVHSELDRKKKSISKQTNRKRVRISKHKEPGIGEALFGWLASRKLIEVKKPVFLFDKKNKKPKNVIY…
Proteins with unknown function
	tr|B4FJR2|B4FJR2_MAIZE	Uncharacterized protein	24387.2	0.071	1	1.44±0.046	0.82±0.005	0.02603	0.0174	MRRGAALLLVAVFAVVAVAKGRADTPPAETNSDSSTAQPGLGKLEQHEQANPNKEHVTHQEGGVSNDIGDNNKKDNSTEVTNIRRDGSIQQPKHKDSIMTKSSQPLDFLEDSLIKECDPSHRCIIENKKFIACLKVSGEDSLALSLLMDNRGINPLDVSIMAPDYVTLAEDSIHVEANGHNETQVRVSVNDDANSTTIVIKVAENPATSAFTVQSQGRRLAVAES
	tr|B6SYB8|B6SYB8_MAIZE	Pi starvation-induced protein	11577	0.33	4	1.46±0.009	0.81±0.002	0.002343	0.00321	MKKTSSPLLIVLFLTAAAMAAEPEKQAAPAAQETAVHIVYVDRPEDADPEEFHIRTLTPVLGSEQKARDAVLYHYKNAASGFSAKLTPQQVKDLKGEFSLQIFSCG
	tr|A0A1D6QIR7|A0A1D6QIR7_MAIZE	Uncharacterized protein	13509.6	0.043	1	1.64±0.087	0.82±0.009	0.02262	0.03448	MERELDELRRTANRMQSEVVLLRSDFDDARGDIDRRWEEESRLQKTLHETTLTTCEAESYLEEVNTHLEEAVVELSWARKEIRELQKADLLGQEGREVGTGGDSGGGDQDERALLYP
	tr|A0A1D6JY31|A0A1D6JY31_MAIZE	Uncharacterized protein	7367.46	0.149	1	1.23±0.017	0.81±0.006	0.04123	0.01724	MPSTPASAEKGSCTMKRITSYIFCQDHSTAASEKGATTLGDMVKTNDYGCCDLTPAFSKPRSKLIPN
	tr|A0A1D6GNS7|A0A1D6GNS7_MAIZE	Uncharacterized protein	31385.8	0.022	1	1.39±0.003	0.68±0.001	0.000753	0.0004585	MDSVEYFNLSDLWEQYYEWSAYGAGATVQLPGGERVVQYYVPYLSGMQLFTNKVLTASRSFGEDNGMDFWSDDEDNEKMSRSWSSTSDESLFNCDVVWPNRKRPGHLSFEFFEVGSPYGRVPFIDKVYELSQGFPGLTLLKSADLSPVSWMSVAWYPIYHIPYQRSVKDLSACFLTYHTISSSFQDYGLETMTNDCCHPVADGKQNGHMDKKSNTVSLPPFGLAAHKVHGSLWTNPMTGDHRKMDFLFSAADSWLKQLGVQHHDFNFFITHPM
	tr|A0A1D6J6D7|A0A1D6J6D7_MAIZE	Uncharacterized protein	23480	0.034	1	1.28±0.005	0.79±0.009	0.004422	0.02059	MASTLAEKGRPALAPAPVPTSAVEQLLMAEAERRHGSDTVWNGEEPKWRLDQSGLGRSQANRSKGKVFTLQLKHGHGPGQQDSLLTVWLRRVQGVLHDGSFDADCTIIVEVSVLKTRIQPNDEAQQEVQTRSIPDPREVAGCLLHMLLQQSRPMLCLILLSTVYQLVTQYGRIPVYLTFCGGFWNYFSLDLQKIKLRKCLASESMEGE
	tr|K7TKF7|K7TKF7_MAIZE	Uncharacterized protein	36737.3	0.026	1	0.65±0.004	1.24±0.008	0.001773	0.01274	MAVAVEVMARALSQSIISSNTFSTFSSGSPTIWCYIPIPEVDAKCLVLAPGVPAELLDAGRVADGVLDAVHAEERQLHLLESMLQLTADAEALEHRGRPRRSRGAARGGEHECQLPVHLEEALEDVAPREGDMPGGDDGGEQVLERPGRLDPRIDPTHGVIEHGSVPPQVPILEVEQQHDGVAKRLPIEEAGERGRVVDVEGHKGCAAMLGEGWVGGRGELAHLVAEPCDGEDGVVSVARGMGGEHAGCRGGSGVEVGKRQAGRARKRPVRTEEAAAAVLIGGCGSRDSRRDSRGGMGASGFGRTVRHSIVDVYIMYIIVVEIRDVCESSIYLNASYVLSDY
	tr|B6UFY2|B6UFY2_MAIZE	Uncharacterized protein	19272.3	0.223	1	0.80±0.005	1.29±0.004	0.0101	0.003083	MDAFSAVMDKVKSHPEMMEKVSAVMDKVKKSHPEAVEKVKDEVMSLADALHLRRHGSKDKEPESEEKAEEGEAAQSVEEEEGTSADKTAEPNVLEQAVQEIQAVAAALQQTAPETETEIPVETAAAAPETSAEGDKPEDTNREVEKDDPKKRLDFAGFFAMLFERFCSPANKKKD
	tr|B6TFN4|B6TFN4_MAIZE	Uncharacterized protein	9006.28	0.128	1	0.82±0.003	1.32±0.039	0.005989	0.04853	MDGGKKSRNPHKASADYRSDRKSASGMSGDPKKGGRGGKFTWEGADDYGYGYADEDLGLISKKGNINSGRASQVQGGAAAKKDDDE
